# Supplementary material for: Harnessing natural variation to identify cis regulators of sex-biased gene expression in a multi-strain mouse liver model
Source: PLoS Genet. 2021 Nov 9;17(11):e1009588. doi: 10.1371/journal.pgen.1009588 (PMC8664386; doi:10.1371/journal.pgen.1009588)
Supplement: S1 Table — Included are genes that are sex-biased in both B6 and CAST (sheets A and B), and genes that are sex-biased only in B6 (sheet C for PCGs, sheet E for lncRNAs) or only in CAST (sheet D for PCGs, sheet F for lncRNAs). (XLSX) [file pgen.1009588.s014.xlsx]

## Sheet: S1_Table_Legend
S1_Table Legend
A general summary of RNA-seq results is presented in S1 Table. This includes genes that are sex-biased in both B6 and CAST (sheet A for protein-coding-genes, sheet B for lncRNAs), and genes that are sex-biased only in B6 (sheet C for PCGs, sSheet E for lncRNAs) or only in CAST (sheet D for PCGs, sheet F for lncRNAs). FPKM values for all PCGs (sheet G) and all lncRNAs (sheet H) are also shown. All…
Sheet S1A shows the 220 strain-shared sex-biased PCGs: 144 strict strain-shared (meets fold-change and FDR cutoff in both strains) and 76 standard strain-shared sex-biased genes (meets FDR cutoff in both strains, but fold-change cutoff in only one strain). Clusters from Figure 1A are indicated. Columns J-O show median expression (FPKM), and columns P-AO show expression values (FPKM) for n= 5 biol…
Sheet S1B shows the 87 strain shared sex-biased lncRNAs. This includes the 78 strict strain-shared (meets fold-change and FDR cutoff in both strains) and the 9 standard strain-shared sex-biased genes (meets FDR cutoff in both strains, but fold-change cutoff in only 1 strain). Clusters from Figure 1B are indicated.
Sheet S1C shows the 301 B6-unique sex-biased PCGs. Clusters from Figure S2A are shown. All column annotations are as described above.
Sheet S1D shows the 207 CAST-unique sex-biased PCGs. Clusters from Figure S2B are shown. All column annotations are as described above.
Sheet S1E shows the 289 B6-unique sex-biased lncRNAs. Clusters from Figure S3A are shown. All column annotations are as described above.
Sheet S1F shows the 187 CAST-unique sex-biased lncRNAs. Clusters from Figure S3B are shown. All column annotations are as described above.
Sheet S1G shows the FPKM values for all protein coding genes. The gene name is shown in column 1, followed by the median expression (FPKM) in B6 M, B6 F, CAST M, CAST F, CD1 M, and CD1 F. This is followed by the FPKM values for all 20 individual liver samples in this study plus the 6 CD1 pools for comparison.
Sheet S1H shows the FPKM values for all lncRNA genes. The gene name is shown in column 1, followed by the median expression (FPKM) in B6 M, B6 F, CAST M, CAST F, CD1 M, and CD1 F. This is followed by the FPKM values for all 20 individual liver samples in this study plus the 6 CD1 pools for comparison.

## Sheet: S1A_Shared Sex-biased PCGs
S1A_Table_Shared Sex-biased PCGs
Gene ID	Cluster	Strict (144) or Std (76) sex-biased genes	B6_log2(FC)	CAST_log2(FC)	CD1_log2(FC)	B6_Padj	CAST_Padj	CD1_Padj	BM Median	BF Median	CM Median	CF Median	CD-1 M Median	CD-1 F Median	BM_1	BM_2	BM_3	BM_4	BM_5	BF_1	BF_2	BF_3	BF_4	BF_5	CM_1	CM_2	CM_3	CM_4	CM_5	CF_1	CF_2	CF_3	CF_4	CF_5	CD1M_1	CD1M_2	CD1M_3	CD1F_1	CD1F_2	CD1F_3
_Sult2a2_	FB2	STRICT	-11.0169	-10.0888	-10.569	2.70071e-57	8.76381e-24	5.86916e-294	0	21.5106	0	3.15478	0.0417867	81.685	0	0	0.0350037	0.0331952	0	11.9382	18.2044	21.5106	81.1768	31.1746	0	0	0	0	0	4.14818	3.15478	0.911314	8.15494	1.2577	0.0417867	0.03351	0.0591254	61.6344	88.3436	81.685
_Fmo3_	FB2	STRICT	-10.941	-5.846	-7.51785	1.57115e-226	2.14587e-89	2.08355e-299	0.0148456	50.2059	0.360576	16.7102	0.65391	113.929	0.0812234	0.0148456	0.0258087	0	0	41.3733	52.3172	49.3968	87.0371	50.2059	0.360576	0.428915	0.129316	0.480566	0.0254179	18.5526	12.0765	12.8937	20.7172	16.7102	0.724033	0.382964	0.65391	114.371	113.929	99.0254
_Cyp2b9_	FA	STRICT	-10.6248	-7.71831	-5.89754	0	2.05397e-63	9.8739e-255	0.138187	151.053	0.664715	160.043	2.10073	124.349	0.154629	0.0238463	0.138187	0	0.155048	151.053	111.33	152.294	145.198	187.459	0.854993	1.66499	0.176246	0.664715	0.435504	123.856	160.043	125.783	192.351	172.349	2.44148	1.71978	2.10073	121.194	133.623	124.349
_A1bg_	FB2	STRICT	-10.4916	-8.48731	-8.92615	8.10842e-130	2.18424e-51	3.23872e-38	0.0497529	86.0289	0.0220776	10.2397	1.38189	1229.7	0.0497529	0.0900265	0.0284561	0.0674648	0.0266069	130.562	93.136	86.0289	74.3847	31.3491	0	0.0960602	0	0.0220776	0.0280252	5.64001	29.655	14.2864	10.2397	9.61092	5.11254	0.626562	1.38189	1229.7	986.587	1322.98
_Sult2a1_	FC1	STRICT	-8.98188	-10.1056	-10.5911	5.15942e-26	1.76062e-124	5.43219e-198	0.0355336	8.25279	0.118259	217.567	0.0643662	120.295	0.0355336	0.014613	0.0508084	0.0963669	0	3.96748	6.78215	8.25279	67.9739	17.8822	0.304222	0.395806	0.0231435	0.118259	0	217.567	239.675	110.81	274.244	175.985	0.151635	0	0.0643662	72.5257	120.295	136.137
_Cyp2a4_	FC1	STRICT	-8.59032	-4.31613	-6.48226	5.80118e-187	1.85837e-13	1.09193e-285	0.143427	66.5522	13.4024	343.755	1.12934	101.015	0.169235	0.356684	0.0604961	0.143427	0.0565648	66.5522	67.7836	53.8402	86.7894	61.8234	13.4024	59.4906	3.36187	15.1368	8.81787	484.332	343.755	306.232	438.24	318.657	1.29994	1.12934	0.843029	104.877	101.015	88.5539
_Cux2_	FA	STRICT	-7.94529	-8.72957	-5.00543	5.95741e-38	3.73151e-99	1.96658e-110	0.0101458	1.59304	0.00790374	4.56918	0.0777029	3.03527	0.017739	0.0116721	0.0101458	0.00481081	0.00948647	1.18838	0.897008	1.59304	5.5818	5.45922	0.0404995	0.00790374	0.00924293	0	0	5.6995	4.56918	1.68481	5.12526	4.12662	0.0726711	0.0777029	0.102825	2.1636	3.28384	3.03527
_Sult2a5_	FC2	STRICT	-7.89215	-12.474	-12.4771	6.14795e-16	1.95271e-113	1.15047e-141	0	0.341704	0	12.3666	0	17.798	0	0	0	0	0	0.341704	0.31524	0.335648	1.84724	0.718896	0	0	0	0	0	11.6178	17.1342	9.43952	23.1369	12.3666	0	0	0	12.269	22.4077	17.798
_Hao2_	FB2	STRICT	-7.15393	-4.61322	-4.51634	1.26556e-143	1.18266e-17	7.00771e-23	0.0240917	3.94006	0.0750588	1.24235	1.8988	43.8149	0.044417	0.0219195	0	0.0240917	0.03563	4.43424	3.14151	3.69656	3.94006	4.83144	0.126759	0.112145	0.0347153	0.0197098	0.0750588	0.560108	3.21842	1.24235	2.63697	1.05883	3.21467	0.498564	1.8988	43.918	43.4887	43.8149
_Cyp3a41a_	FC1	STRICT	-6.96005	-3.04678	-6.44654	9.53577e-116	9.04925e-17	2.34634e-89	0.0219931	3.12609	1.3572	6.16705	0.308086	19.7703	0.0219931	0.0217069	0	0.0417516	0.0235229	4.10233	2.56588	4.79297	3.12609	2.02032	1.62012	1.36928	0.458604	1.3572	0.421412	12.8475	6.16705	4.05133	9.587	4.34097	0.322854	0.150527	0.308086	33.5786	16.0207	19.7703
_Slc22a27_	-	STRICT	-6.61969	1.30994	-5.41689	4.11695e-99	0.00010037	1.91986e-184	0.0674659	4.97113	32.9657	11.205	0.122209	7.87347	0.0674659	0.0346812	0.0723507	0.0343064	0.0789238	4.97113	3.92997	4.04787	8.85033	7.00576	33.5977	32.9657	38.9432	29.9938	20.9015	11.205	12.1119	22.103	5.59079	8.00673	0.345483	0.103895	0.122209	7.52132	7.87347	8.08493
_Eci3_	-	STANDARD	-6.4286	-0.954557	-6.09395	1.41009e-30	1.76286e-10	1.51251e-91	0	1.43837	6.45872	11.2543	0.0460089	4.71038	0.0404307	0	0	0.0182746	0	1.43837	0.84629	1.82586	0.635395	1.63131	7.80757	7.27573	5.95128	6.45872	6.26289	15.6846	10.8466	11.2543	13.3573	10.6351	0.0460089	0.110688	0.0325497	4.71038	4.81302	4.0271
_Cyp2c69_	FA	STRICT	-6.23944	-3.29582	-6.72699	2.02432e-41	6.11718e-05	7.38176e-28	2.69925	232.276	9.8231	129.068	1.95545	238.959	6.26185	4.01234	1.01113	1.00058	2.69925	303.052	232.276	258.912	208.63	178.246	24.1879	40.8684	2.88361	9.8231	0.577288	129.068	116.357	262.339	88.9842	143.068	3.42878	0.392805	1.95545	253.607	133.12	238.959
_Acot3_	FA	STRICT	-5.14477	-6.16478	-4.4844	4.91363e-23	2.23885e-23	4.32112e-176	0.300089	7.16256	0.0779083	8.59495	0.310475	7.97596	0.335794	0.120832	0.300089	0.0664032	0.467647	6.58193	2.64737	7.16256	14.8789	15.6135	0.440924	0.104302	0.0182962	0.0779083	0.0197793	7.26922	8.59495	2.21865	13.7704	10.1602	0.310475	0.277708	0.413958	6.93062	8.31861	7.97596
_Cdx4_	FC2	STRICT	-4.47781	-2.22982	-3.9127	6.37205e-12	8.54161e-14	6.2804e-19	0.0154217	0.242129	0.320314	1.28128	0.0274683	0.829375	0.0227459	0	0.0162619	0.0154217	0	0.392157	0.225529	0.242129	0.417046	0.113148	0.357024	0.304039	0.28148	0.454203	0.320314	1.23995	1.28128	1.7736	2.11936	1.05173	0.0194131	0.124544	0.0274683	1.12397	0.791032	0.829375
_Sybu_	FA	STRICT	-4.33017	-2.60277	-4.33636	2.35658e-16	3.79927e-10	1.7325e-42	0.00625457	0.265747	0.0679363	0.609057	0.0633884	0.980312	0.00437422	0.0395752	0.00625457	0.0237257	0	0.265747	0.252997	0.27938	0.656886	0.261112	0.0624167	0.0389793	0.125356	0.0679363	0.172477	0.609057	0.37226	0.264059	0.613158	0.782058	0.0671993	0.0239507	0.0633884	0.859323	1.35739	0.980312
_Cyp4a14_	FB2	STRICT	-4.15511	-8.69466	-1.37615	1.32976e-11	2.06533e-24	7.16043e-08	4.76945	180.004	0.103744	64.9325	10.1233	25.2845	4.76945	25.7076	4.55339	1.16334	15.9607	155.206	129.121	180.004	274.074	215.336	0.103744	0.323942	0.0852368	0.177444	0.020477	5.20489	64.9325	16.6562	131.254	76.0951	10.6729	6.3396	10.1233	30.6077	25.2845	15.8931
_Sult2a3_	FC2	STRICT	-3.91237	-11.933	-10.9573	0.0361503	2.29549e-37	5.73354e-26	0	0.0349376	0	7.21231	0	6.76882	0.0211421	0	0	0	0	0	0.0349376	0	0.443016	0.140227	0	0	0	0	0	6.56795	12.9375	3.80759	33.9245	7.21231	0	0	0	1.7327	13.8284	6.76882
_Cyp2b10_	FB2	STRICT	-3.91137	-5.41135	-1.55109	1.51694e-16	3.79237e-40	1.8339e-21	0.245363	6.00102	0.0251646	1.97297	4.99792	13.7602	0.56989	1.2314	0.220982	0.183369	0.245363	10.198	4.62896	6.00102	5.26241	12.2044	0.0275657	0.114765	0.0251646	0	0	1.97297	2.16858	1.30225	3.20176	1.70709	3.51189	4.99792	5.63397	13.7602	16.589	11.9919
_Cyp17a1_	FC1	STRICT	-3.8815	-3.02769	-3.93915	1.84759e-23	3.85643e-33	7.54185e-54	1.19878	21.5687	9.15791	74.9071	0.190383	3.45575	1.3499	3.29031	0.634002	0.668052	1.19878	22.5695	13.7426	21.5687	19.2703	31.1733	7.02994	13.3901	7.41873	10.0564	9.15791	74.9071	72.9933	37.6419	104.743	76.2166	0.134553	0.29673	0.190383	3.45575	2.67543	3.82059
_Sult2a4_	FC2	STRICT	-3.70464	-9.21092	-8.00824	0.0395304	9.41742e-81	1.59607e-21	0	0.0624038	0	10.0601	0	0.87021	0	0	0	0	0	0	0	0.0728397	0.0657171	0.0624038	0	0	0.024512	0	0.105996	10.0601	13.8331	6.34238	19.8605	8.77814	0	0	0	0.929843	0.755085	0.87021
_Cyp2c40_	FA	STRICT	-3.59747	-1.44026	-3.44853	4.79601e-16	0.00910079	1.58364e-18	7.20428	98.8152	29.9453	70.3958	10.7523	134.672	15.9744	9.47712	2.27549	2.44474	7.20428	101.197	117.875	98.8152	87.3058	95.1961	39.1785	51.5638	13.1465	29.9453	4.79412	57.9755	72.4348	129.824	56.0261	70.3958	20.0638	4.72904	10.7523	134.672	120.226	142.065
_Unc79_	-	STRICT	-3.42025	-1.89367	-2.67534	1.09167e-07	0.015816	0.0155097	0.00277313	0.0339105	0.0106307	0.033151	0.00246967	0.01455	0.00613525	0	0.0116968	0.00277313	0	0.0302218	0.0270363	0.0870792	0.0499954	0.0339105	0.0175091	0.0106307	0	0.00453748	0.0172796	0.0147749	0.033151	0.0185184	0.0505889	0.0546353	0	0.00279943	0.00246967	0.0123239	0.0164127	0.01455
_Cyp3a44_	FC1	STRICT	-3.37216	-5.52823	-7.64782	0.001985	4.3144e-68	0	0.137907	9.54889	1.42482	88.3345	0.544205	97.6986	0.184912	0.0684396	0.224741	0.137907	0.0247219	9.54889	6.58505	13.6892	16.2899	7.75728	1.42482	2.43048	0.650355	2.23597	1.01555	88.3345	82.1301	113.859	125.85	85.2722	0.568146	0.544205	0.379614	91.5958	112.042	97.6986
_Nt5e_	FA	STRICT	-3.34188	-2.22618	-1.94704	3.02778e-92	1.08525e-37	2.18978e-58	1.13132	11.0524	2.55879	10.9781	5.74304	21.0626	1.14008	1.32111	0.912891	0.762665	1.13132	12.0888	8.29796	11.0524	12.7764	10.6031	2.55879	3.19367	2.83739	2.3827	1.32683	10.1606	9.57447	10.9781	11.7371	12.6897	5.74304	5.78463	4.79117	21.0626	20.5087	22.4141
_Cyp2c39_	-	STRICT	-3.24664	-1.60722	-2.96085	1.84185e-34	1.9616e-21	3.14505e-77	0.223481	2.61443	10.4239	29.4445	26.3686	216.141	0.195368	0.160688	0.223481	0.29141	0.326496	2.61443	1.51739	2.83592	1.82514	2.68877	12.1267	10.4239	7.58385	13.3074	8.33617	26.7663	29.4445	24.5999	36.2942	32.0186	21.9766	26.3686	30.2343	188.417	218.958	216.141
_Acnat2_	-	STRICT	-3.15589	-1.12826	-1.88841	3.47172e-67	1.24234e-09	1.89608e-53	2.06093	19.2156	17.8802	39.6143	10.2976	40.2579	2.32899	1.53785	1.53219	2.06093	2.47053	18.618	11.6726	19.2156	20.2961	20.4513	17.8802	18.18	11.8789	20.1358	17.8307	32.4241	39.6143	27.5139	42.6635	50.7377	9.78006	10.2976	12.2008	39.8509	41.8284	40.2579
_Cyp2a22_	FB2	STRICT	-3.07812	-2.80406	-4.59396	6.24032e-48	3.69976e-14	4.52061e-74	1.09198	9.86151	1.06771	6.63764	0.624677	13.2335	1.09198	1.07911	1.072	1.20447	1.34008	9.86151	7.29886	6.71892	10.0463	15.6068	1.07075	1.25984	0.849984	1.06771	0.826997	3.91596	7.58923	2.17468	13.4375	6.63764	0.681597	0.624677	0.482207	9.82149	20.7209	13.2335
_Abcd2_	FA	STRICT	-2.88315	-2.21152	-2.69308	3.92353e-22	1.82638e-32	1.54746e-94	0.908288	9.8173	2.036	7.54382	0.978103	6.63348	0.8808	2.19219	0.908288	0.537241	1.7029	9.8173	7.25604	10.8051	9.10817	10.0606	2.05764	2.09786	1.31489	2.036	1.30148	6.21205	7.54382	5.73741	10.2203	9.03834	0.978103	1.18328	0.830371	5.88003	7.14762	6.63348
_Atp6v0d2_	FB2	STRICT	-2.81575	-2.87754	-3.50966	1.41446e-12	1.89181e-15	3.62966e-64	0.214588	2.74886	0.370215	2.02692	0.346381	3.764	0.456577	0.214588	0.207253	0.147409	0.649179	2.74886	2.99406	2.01984	1.07568	3.19653	0.370215	0.160555	0.159596	0.415746	0.50745	3.13351	2.02692	1.02965	2.78112	1.70321	0.346381	0.4365	0.253805	3.38028	4.81778	3.764
_Trpm6_	FC1	STRICT	-2.77396	-1.88875	-1.25841	6.91304e-11	9.19609e-10	0.0158463	0.0111778	0.0970427	0.050824	0.210068	0.0471169	0.143751	0.025082	0.00687656	0.0199245	0.00377902	0.0111778	0.0960962	0.11974	0.0647265	0.0973287	0.0970427	0.0159067	0.0724337	0.050824	0.0803835	0.0470948	0.177547	0.210068	0.2131	0.234392	0.171815	0.0285426	0.0953715	0.0471169	0.174659	0.104375	0.143751
_Prom1_	FC1	STRICT	-2.74418	-3.89904	-4.67887	1.01668e-13	1.11664e-44	1.21225e-125	0.134413	1.14586	0.17618	2.3205	0.085341	2.38482	0.18109	0.134413	0.101048	0.233579	0.0944812	1.14586	0.364944	0.777915	1.31114	1.49404	0.352509	0.222763	0.0861973	0.17618	0.149095	1.99049	2.3205	2.15709	4.21952	2.93728	0.10555	0.084644	0.085341	2.38482	2.37494	2.39609
_Cyp2g1_	FB2	STRICT	-2.74225	-3.71147	-2.61295	2.49574e-09	1.58453e-31	3.80284e-17	0.18197	1.70523	0.139688	1.50883	0.268008	2.10014	0.352421	0.169086	0.18197	0.053098	0.523522	2.26644	1.32654	1.70523	0.923089	2.58095	0.139688	0.18174	0.0382561	0.195481	0	1.35664	1.81698	1.20162	1.64669	1.50883	0.484595	0.268008	0.236438	2.10014	2.51407	1.39297
_Mfsd2a_	-	STRICT	-2.70776	-1.71208	-1.23259	1.14222e-05	9.55534e-13	2.71119e-07	0.575284	7.69126	7.80138	28.6412	2.50592	5.32743	1.25714	3.6571	0.542882	0.251697	0.575284	12.5514	12.1021	7.69126	5.98154	3.60944	7.80138	7.23027	4.98968	14.3393	9.24373	31.547	21.6366	28.6412	30.1932	23.0084	2.50592	2.18281	2.60834	8.16544	3.93857	5.32743
_Cyp4a10_	FA	STRICT	-2.70096	-5.74028	-2.19697	4.78387e-16	4.36449e-24	4.97549e-24	12.4788	105.203	3.93269	192.717	11.5726	53.5749	12.4788	20.6131	10.4198	7.0279	32.3788	93.9106	86.4519	129.966	138.228	105.203	4.86415	3.93269	0.373814	5.13222	2.1063	85.1682	199.435	87.6674	261.318	192.717	13.9531	8.01113	11.5726	63.2508	53.5749	39.8901
_Cyp3a16_	FA	STRICT	-2.55507	-2.57743	-9.25715	0.0143393	4.16172e-05	0	0.0449787	2.10377	0.0956109	2.39183	0.0506497	44.3951	0.0314565	0.0517451	0.0449787	0.113746	0.0280372	2.03159	0.606461	3.34852	6.31682	2.10377	0.209468	0.155729	0.0956109	0.0465288	0.0590636	3.03703	1.7252	1.77234	4.94547	2.39183	0.125288	0.0430594	0.0506497	44.3951	38.1061	49.2363
_Nipal1_	FB1	STRICT	-2.54464	-6.14997	-2.32489	1.30568e-06	2.28558e-26	3.66603e-59	0.741557	3.23913	0	0.377695	0.578255	2.91572	0.914544	0.741557	0.388603	0.122842	1.17079	2.23832	3.37191	2.3545	3.23913	8.74104	0	0	0	0.0095736	0.0364581	0.255056	0.538578	0.377695	0.676003	0.283753	0.478634	0.643655	0.578255	2.68279	3.14472	2.91572
_Slc16a5_	FA	STRICT	-2.46664	-5.60487	-2.70661	2.23287e-11	7.76585e-61	3.90491e-92	0.610869	2.89962	0.0845861	3.57338	1.07656	6.94439	0.534586	0.829978	0.412255	0.610869	0.730777	2.89962	1.44919	1.98795	3.95421	7.28062	0.119993	0.0356837	0.0625948	0.0932887	0.0845861	3.19152	3.57338	1.34767	4.02167	4.32031	1.07656	1.10177	0.87769	5.95793	7.33525	6.94439
_Vldlr_	FA	STRICT	-2.45051	-1.6902	-1.98538	1.18829e-08	2.48832e-06	9.44546e-33	0.122604	0.537769	0.161932	0.495271	0.365246	1.51281	0.150656	0.143667	0.0593183	0.0444108	0.122604	0.537769	0.176799	0.532463	0.766346	0.941315	0.161932	0.1572	0.184784	0.251788	0.0983446	0.293836	0.495271	0.281053	0.928543	0.650303	0.365246	0.331756	0.487796	1.85259	1.51281	1.43304
_Bmper_	FC2	STRICT	-2.30087	-4.11808	-2.08732	3.45009e-05	6.73036e-51	1.66887e-12	0.0142984	0.166451	0.0740231	1.24391	0.15658	0.694879	0.0142984	0.0705615	0.0136299	0	0.0318604	0.0939104	0.10239	0.193716	0.166451	0.173865	0.0272036	0.106179	0.0558765	0.0740231	0.0939648	0.945353	1.47179	1.09812	1.64273	1.24391	0.203389	0.15658	0.13238	0.53996	0.694879	0.890119
_Abcb1a_	FC1	STRICT	-2.23908	-1.27203	-1.16248	3.06827e-16	2.43371e-05	9.13711e-05	0.194914	0.973479	0.479063	1.17594	0.246481	0.525104	0.20775	0.221834	0.161557	0.143326	0.194914	0.676257	0.48184	0.973479	1.15196	1.24497	0.603289	0.479063	0.29436	0.857188	0.4722	1.2759	0.951215	0.821419	1.91739	1.17594	0.199085	0.339261	0.246481	0.491986	0.780016	0.525104
_Fam84b_	-	STANDARD	-2.23346	-0.512474	-1.67028	1.6194e-32	0.000104144	3.55921e-48	0.558022	2.7832	4.22469	5.33507	1.39398	4.7791	0.694553	0.407661	0.55018	0.756103	0.558022	2.59677	1.90216	2.7832	3.66693	3.2117	4.30783	4.22469	3.8604	4.60053	3.84736	5.86062	5.33507	4.99571	5.29049	6.83387	1.67538	1.39264	1.39398	5.18368	4.44007	4.7791
_Ccnd1_	-	STANDARD	-2.13849	-0.857523	-1.58119	3.00849e-21	0.00421478	1.1571e-30	1.43491	8.20376	0.551815	0.917937	3.62171	10.1826	1.41449	2.64517	1.43491	2.71507	1.36083	9.82379	11.0635	8.20376	7.24301	6.25978	0.736432	0.429384	0.585136	0.424103	0.551815	0.549247	0.917937	1.22121	0.874751	1.07042	3.62171	3.94443	2.83347	10.1826	9.543	11.908
_Sytl5_	-	STRICT	-2.11473	-1.38275	-2.84003	0.000948301	0.00156387	5.17123e-14	0.0391631	0.418782	0.0713668	0.248463	0.0637363	0.341013	0.0191725	0.227526	0.0391631	0.0334258	0.0695743	0.157403	0.271567	0.418782	0.444788	0.467779	0.0703588	0.0549239	0.0713668	0.194491	0.154304	0.179915	0.202043	0.327976	0.248463	0.354654	0.0327265	0.0637363	0.0760739	0.313597	0.641113	0.341013
_Slc39a5_	FB2	STRICT	-2.08724	-4.83261	-1.03598	4.11578e-05	3.92201e-09	0.0784635	0.0565846	0.350894	0	0.139162	0.150631	0.301117	0.0423236	0.19494	0.0363104	0.0688689	0.0565846	0.48646	0.321726	0.196596	0.472991	0.350894	0	0.0125717	0	0	0	0.116749	0.233264	0.0681322	0.293147	0.139162	0.101142	0.150631	0.153332	0.37747	0.181155	0.301117
_Cyp2c37_	FB2	STRICT	-2.05183	-2.93649	-3.29068	8.19392e-14	2.06179e-42	2.12803e-118	39.2763	181.857	12.8059	92.7133	10.8645	108.929	63.7482	21.4064	39.2763	27.3892	56.7346	134.376	133.267	181.857	205.075	228.426	13.2543	12.8059	11.5557	18.3585	6.77839	84.1162	76.1401	100.93	92.7133	94.9324	10.8645	12.116	9.33166	101.295	111.353	108.929
_Fmo2_	FA	STRICT	-2.04707	-2.44533	-2.01025	2.58784e-23	1.8376e-24	6.56178e-33	1.22069	4.97795	1.19631	9.31884	0.94674	3.45372	1.38659	0.840807	1.22069	1.79911	1.17771	4.46421	3.75605	4.97795	7.32072	6.38359	2.39194	1.19631	1.09179	1.93207	1.1803	9.31884	5.01993	5.74961	10.1601	9.60752	0.94674	0.855982	1.01125	3.45372	4.80031	3.29804
_Cyp4a31_	FA	STRICT	-1.97365	-5.66077	-0.845361	2.94397e-08	6.90613e-57	0.0361866	0.651286	3.37147	0.123799	5.88334	0.51463	0.957383	0.636234	1.13579	0.651286	0.225487	1.48857	3.37147	2.7121	3.77814	2.79008	4.04006	0.123799	0.134223	0.0470896	0.0802061	0.264715	3.32869	5.88334	3.92078	9.89613	6.73056	0.85154	0.51463	0.480203	1.54232	0.957383	0.823014
_Prlr_	FB2	STRICT	-1.92781	-1.44527	-1.7468	1.39109e-32	2.44223e-21	1.52227e-44	3.59201	15.7602	3.4573	8.52393	5.6573	19.1647	4.65836	3.11521	3.19605	3.59201	5.15234	15.5465	12.7682	15.9069	16.5167	15.7602	4.02999	3.4573	2.99532	3.85638	2.97908	8.52393	8.78575	8.27966	10.7538	8.18889	5.6573	5.71028	5.44424	19.1019	19.1647	19.176
_Ugt1a5_	-	STANDARD	-1.89812	-0.770209	-2.05844	2.35339e-21	0.0341884	1.05276e-35	2.4032	10.7732	0.806613	1.28744	1.09138	5.24144	2.4032	1.75336	2.95923	2.28494	3.32635	9.12683	5.67199	11.7321	11.0588	10.7732	0.806613	0.377798	0.721625	0.840317	1.30551	1.18063	1.28744	1.56404	1.31443	1.03389	1.06173	1.09138	1.28377	5.59515	5.24144	3.75148
_Acot4_	FA	STRICT	-1.79141	-2.25872	-1.77164	5.83057e-17	2.32172e-37	1.01752e-54	3.26871	10.8422	3.19204	14.2018	2.77947	9.88063	3.54996	2.75937	3.26871	1.95723	3.78646	9.87717	6.52392	10.8422	14.7683	12.2255	3.30247	3.58829	2.38333	3.19204	2.77472	11.7599	14.2018	9.00745	17.2011	17.4661	2.87665	2.53115	2.77947	8.62282	9.97669	9.88063
_Serpinb8_	FC1	STRICT	-1.76256	-1.57407	-0.91908	1.78471e-10	1.95122e-12	0.00151252	0.331817	1.0937	0.645335	1.55278	0.294438	0.559163	0.336435	0.485383	0.244472	0.164533	0.331817	1.24973	1.0937	0.971388	0.895662	1.27119	0.645335	0.647113	0.273008	0.465005	0.683479	1.3113	1.61821	1.68137	1.4007	1.55278	0.301261	0.294438	0.293057	0.511835	0.64181	0.559163
_Gstt3_	FA	STRICT	-1.73548	-2.84756	-2.25255	7.73429e-26	1.942e-26	5.77726e-50	8.59974	29.2604	6.93747	44.5962	7.61388	34.303	10.5566	7.24086	8.59974	7.63013	9.56879	30.4054	22.5344	29.2604	27.5323	38.06	6.93747	5.23577	7.36768	9.28291	3.90063	44.5962	39.1778	21.3885	60.3569	59.1713	5.30669	7.6362	7.61388	36.5233	34.303	29.0434
_Vnn1_	FB1	STRICT	-1.71748	-1.43261	-0.207482	1.4036e-21	0.00231019	0.725357	3.3427	11.7127	0.214096	0.632365	0.861369	0.984194	3.02582	2.37754	4.60566	4.24554	3.3427	9.33254	11.7127	12.4101	15.2609	9.83531	0.214096	0.256265	0.175902	0.133159	0.274678	0.221724	0.632365	0.377397	0.84128	0.693761	1.19191	0.80166	0.861369	0.868714	0.984194	1.52242
_Cyp2c38_	FB1	STRICT	-1.71052	-2.03576	-1.91562	5.8822e-08	7.10583e-17	6.64e-33	3.22752	14.9817	0.88976	3.25907	5.80744	22.2132	5.84852	2.71459	3.22752	2.03194	7.54023	16.7769	10.5633	12.8859	16.307	14.9817	0.793386	1.02285	0.427982	1.03738	0.88976	2.5521	4.0661	2.14866	4.20955	3.25907	4.38179	5.80744	7.16201	22.2132	23.8744	20.7263
_Serpinb1a_	-	STRICT	-1.69381	-1.26044	-3.12133	0.000387739	0.000305884	5.02395e-30	0.703212	2.14305	3.26589	5.68988	0.354059	3.5674	0.898483	0.287818	0.703212	0.141071	0.910404	2.14305	0.984629	2.28811	1.68452	2.66599	3.26589	3.78553	1.8603	3.60926	0.719203	5.68988	7.63486	4.72925	6.95623	4.95616	0.242158	0.556689	0.354059	4.2859	3.5674	2.45602
_Agpat9_	-	STANDARD	-1.67548	-0.706828	-0.532089	1.17334e-07	0.000226978	0.00590692	0.528962	1.55777	1.4024	2.22734	2.66693	3.8915	0.22068	0.528962	0.784352	0.290692	0.665944	1.30446	1.74003	1.40337	2.03684	1.55777	1.0253	1.42757	1.1823	1.46837	1.4024	1.75108	2.22734	1.59172	2.36991	2.26674	2.32472	2.66693	3.25887	3.50319	4.80714	3.8915
_Abhd2_	-	STANDARD	-1.66432	-0.997829	-1.16255	3.59865e-07	4.18846e-05	3.65785e-18	4.17255	17.5346	17.144	36.2127	8.80159	18.6275	3.98665	11.9081	4.17255	5.13475	3.55888	17.5346	14.2396	21.8538	26.6237	12.7547	13.4947	12.1625	21.0013	17.144	19.9328	26.1295	20.6817	36.2127	39.0624	37.1112	9.40758	8.80159	7.20641	20.9966	18.1871	18.6275
_Htra4_	-	STANDARD	-1.62286	-0.783401	-1.16089	7.16667e-05	0.00479624	7.26911e-05	0.157894	0.645986	0.536139	0.85618	0.431892	1.07993	0.365958	0.136817	0.166496	0.157894	0.144557	0.573581	0.645986	0.85317	0.348563	0.675769	0.570713	0.649707	0.488438	0.536139	0.352021	1.06169	0.877962	0.78805	0.728291	0.85618	0.59628	0.352938	0.431892	1.14275	0.889991	1.07993
_Cers6_	FA	STRICT	-1.61417	-1.91372	-0.681068	4.42241e-07	6.00163e-12	5.35301e-05	0.438126	1.78105	0.402488	1.2141	1.11834	2.00034	0.40157	1.04781	0.475195	0.438126	0.413459	1.78105	0.991589	1.39363	2.65979	1.89044	0.618327	0.212243	0.288238	0.429579	0.402488	1.2141	1.04991	0.997191	1.9994	1.45891	1.08728	1.11834	1.22629	1.60215	2.00034	2.03604
_Hexb_	-	STANDARD	-1.61045	-0.365086	-1.75628	1.09175e-31	0.0235777	3.37917e-49	2.01146	6.58246	8.39891	10.2191	2.67209	9.46808	2.33295	2.10679	1.93341	1.87226	2.01146	6.58246	5.775	7.09547	5.22108	7.29466	9.31399	8.69389	6.82192	8.39891	7.24132	10.2191	9.81191	8.79136	10.3106	10.2554	3.02325	2.67209	2.52982	9.46808	10.0365	8.62086
_Acot2_	FB2	STRICT	-1.59671	-2.56568	-1.32193	1.46295e-12	7.66815e-08	5.07879e-11	0.441215	1.44996	0.127612	1.12485	0.605755	1.55599	0.379634	0.441215	0.649033	0.369301	0.562721	1.44996	1.29562	1.29382	1.67169	1.61478	0.37277	0.345555	0.127612	0.0724526	0	0.686313	1.12485	0.714595	1.48094	1.40925	0.605755	0.621338	0.597979	1.61135	1.47921	1.55599
_Setbp1_	FC2	STRICT	-1.59215	-2.24839	-2.26768	4.81909e-05	8.59262e-16	5.54971e-09	0.0194835	0.060224	0.0616037	0.262966	0.0279935	0.112004	0.0145775	0.0194835	0.0234495	0.0123544	0.0341065	0.0448798	0.060224	0.0705349	0.0572739	0.0846009	0.083229	0.0622636	0.0569844	0.0485298	0.0616037	0.219077	0.262966	0.203562	0.423835	0.299663	0.0279935	0.0249432	0.0286065	0.112004	0.182798	0.106955
_BC089597_	-	STANDARD	-1.58676	-0.479071	-1.69866	1.34052e-21	0.0210941	3.85846e-41	24.6459	84.811	18.1794	25.2428	30.1317	103.421	35.6775	23.6712	24.6459	20.7281	31.0197	87.9901	84.811	74.8524	79.4019	88.1672	14.5164	15.3326	18.1794	22.3173	23.5272	25.5407	26.4203	25.2428	23.1333	23.9098	30.1317	35.0381	28.0881	100.136	103.421	104.395
_Pde6c_	-	STRICT	-1.58673	-1.11332	-0.611543	0.00648089	0.0268063	0.570058	0.08185	0.201434	0.108667	0.297722	0.052251	0.0653352	0.17142	0.0553892	0.140062	0.0332064	0.08185	0.201048	0.354093	0.201434	0.171046	0.548176	0.262074	0.100018	0.0478492	0.108667	0.224155	0.209087	0.297722	0.234065	0.343269	0.31453	0.052251	0.025141	0.0591454	0.0590284	0.0900767	0.0653352
_Ctsc_	-	STANDARD	-1.57963	-0.768504	-1.10863	3.39954e-25	7.99453e-05	2.23853e-18	11.453	36.3815	15.8218	25.0507	15.8408	33.8701	11.1833	11.3046	11.7517	11.453	11.508	29.1828	24.6166	40.2075	43.9	36.3815	16.0848	15.8218	11.5618	14.9769	20.8489	23.7076	25.0507	26.945	29.3589	22.8187	13.9789	15.8408	16.0218	30.2646	36.5914	33.8701
_Grid1_	FB2	STRICT	-1.55775	-1.68718	-2.77662	0.00357013	0.000173055	3.92313e-09	0.0565805	0.174892	0.0453049	0.159872	0.0434614	0.267862	0.111125	0.0565805	0.0832307	0.0430531	0.0353736	0.199843	0.174892	0.163868	0.0831624	0.377299	0.0453049	0.0982395	0.0206793	0.0234816	0.059615	0.159872	0.184424	0.159722	0.209439	0.130495	0.054196	0.0434614	0.0127806	0.267862	0.191106	0.291775
_Ptgds_	-	STRICT	-1.53843	-1.44208	-1.258	7.06515e-06	8.00189e-06	6.93122e-11	1.57882	4.83988	1.92926	4.64775	3.88492	9.85856	2.59141	1.00083	1.57882	0.977795	1.74736	4.88404	2.53218	7.23982	4.83988	4.14749	1.92926	1.67337	1.23285	2.44984	2.53863	7.42957	6.24627	4.64775	3.67898	2.59326	3.88492	4.41096	3.31991	9.85856	7.29409	11.1423
_Pcp4l1_	FB2	STRICT	-1.53809	-1.19302	-1.57796	2.35672e-07	3.73641e-06	2.4029e-27	1.26691	2.96907	0.996603	2.52976	4.03601	13.3256	1.26691	0.568375	1.58097	1.20255	1.46283	2.96907	2.37909	2.92016	5.55078	4.04868	1.18328	1.18883	0.750144	0.996603	0.940705	1.74738	2.52976	1.39055	2.75407	2.67455	3.49942	4.03601	4.67328	10.1193	13.3256	13.9302
_Ndrg1_	-	STANDARD	-1.52673	-0.850637	-0.710587	5.10529e-14	0.00915789	4.16135e-06	2.49505	7.92073	0.7599	1.00142	3.69639	5.98404	3.82884	3.06657	2.49505	1.55757	2.45039	9.25507	8.26687	7.92073	6.69682	7.28548	0.805804	0.92724	0.51493	0.59863	0.7599	1.00142	1.68842	0.890134	1.67631	0.902617	3.69639	3.82345	2.94859	6.55879	4.84428	5.98404
_Ugt2b37_	-	STRICT	-1.52333	-3.61395	-2.19648	2.48603e-06	2.44913e-35	1.28864e-11	0.888169	3.11868	0.825653	8.11333	1.6783	6.4392	0.888169	1.50072	0.814436	2.01599	0.516278	2.885	4.05217	4.46567	3.11868	2.35314	0.825653	0.630204	0.917042	0.87727	0.325933	13.1111	8.11333	10.2558	6.45691	4.30056	1.89508	1.6783	0.874374	10.0645	4.0934	6.4392
_Cables1_	-	STRICT	-1.51589	-1.07164	-1.14587	0.000264507	0.00298416	3.41809e-08	0.218687	0.632591	0.474189	1.18308	0.527953	1.12485	0.41782	0.218687	0.139659	0.0809376	0.261166	0.632591	0.502149	0.609126	0.644314	0.926742	1.05397	0.689662	0.339586	0.409704	0.474189	1.61587	0.986035	0.650257	1.41514	1.18308	0.527953	0.534797	0.465248	1.12485	1.29192	1.00375
_Atp2b2_	-	STRICT	-1.50049	-2.12484	-1.20619	0.000714562	0.00153989	4.10786e-06	0.125772	0.429158	0.0501771	0.413266	0.175883	0.460394	0.150789	0.3762	0.125772	0.0920112	0.0806389	0.429158	0.411149	0.316164	0.66704	0.583404	0.0501771	0.121239	0.00654377	0.0390102	0.247598	0.199611	0.413266	0.449829	0.497063	0.350998	0.175883	0.144486	0.209409	0.460394	0.33279	0.460413
_Fkbp5_	FA	STRICT	-1.49782	-1.11645	-0.294097	3.95255e-10	5.42334e-05	0.0718751	1.90086	4.5739	2.259	4.9525	5.445	6.82786	1.90086	1.84001	1.76969	2.36857	2.00436	3.61196	5.5492	4.5739	10.2269	4.39873	2.03928	1.37342	4.03965	2.259	2.45979	6.27599	3.72483	3.96126	6.22329	4.9525	5.445	5.28712	6.3507	6.82786	7.8275	6.69551
_Ppl_	FC1	STRICT	-1.4837	-1.03522	-0.606984	6.10039e-12	2.67785e-05	0.000389239	0.62396	1.67029	1.02234	2.55394	0.998106	1.57779	0.667567	0.511035	0.62396	0.736715	0.309092	1.67029	1.03153	2.04153	1.76621	1.60049	1.02234	0.836683	1.01232	1.97423	1.65174	2.55394	2.21977	2.02594	3.15872	2.65975	0.804066	1.07204	0.998106	1.57779	1.2756	1.62429
_Pnpla3_	-	STRICT	-1.46228	-2.10431	-2.18568	0.00560182	3.77962e-12	1.37144e-14	0.172149	0.377595	0.0956801	0.443036	0.598207	2.73224	0.0780378	0.205393	0.145059	0.349203	0.172149	0.249865	0.322397	0.377595	1.11059	0.588762	0.0891407	0.0956801	0.137322	0.181919	0.0439862	0.343623	0.443036	0.546035	0.540864	0.409208	0.526167	0.598207	1.04606	2.73224	4.88503	2.51233
_Lepr_	FA	STRICT	-1.41821	-2.1702	-0.521394	6.24881e-08	3.38542e-15	0.169392	0.274378	0.687563	0.213207	0.828086	0.205368	0.310881	0.196876	0.375582	0.289326	0.274378	0.157197	0.529795	0.55579	0.772668	0.687563	0.98388	0.124856	0.213207	0.167409	0.339743	0.24644	0.678848	0.731356	0.828086	1.50612	0.932795	0.205368	0.258266	0.184916	0.260348	0.310881	0.384219
_D630033O11Rik_	MC1	STRICT	-1.41748	1.0708	0.630302	0.0136432	2.00493e-05	0.172645	0.189616	0.524018	6.71013	3.12492	1.90342	1.48544	0.189616	0.233935	0.0903753	0.171412	0.211256	0.363235	0.783358	0.305825	0.55184	0.524018	7.39549	8.58927	6.71013	6.38069	3.73829	3.61155	3.12492	3.27499	1.98043	2.72766	2.37354	1.90342	1.7937	1.48544	0.972226	1.51768
_Tcf24_	FB1	STRICT	-1.41491	1.48033	-0.215682	0.015277	0.00476282	0.565847	0.668261	2.67111	0.177586	0.0598044	0.947349	1.18	0.668261	2.7203	0.491612	0.23639	0.932277	2.46488	1.86453	2.67111	4.05881	2.77822	0.0692091	0.30615	0.107407	0.301318	0.177586	0.0509688	0.0904163	0.0536791	0.0799864	0.0598044	0.785258	1.04733	0.947349	1.23145	0.887369	1.18
_Slc16a7_	-	STANDARD	-1.40834	-0.993592	-1.08005	1.22365e-18	1.34655e-08	5.02785e-18	5.40414	14.2815	4.53696	8.73723	5.31575	11.0033	5.72168	4.21876	5.40414	4.28095	7.00796	14.1354	11.5123	14.2815	15.936	16.1398	4.53696	4.51062	4.02454	6.87151	4.96327	8.73723	8.56986	7.71835	11.8596	10.1864	4.0577	5.48148	5.31575	11.3064	11.0033	9.71009
_Slco1a4_	FB2	STRICT	-1.3673	-2.00036	-1.75783	1.49243e-05	2.45174e-10	1.40174e-25	7.98093	18.1467	4.07274	13.2461	5.17663	15.269	10.9371	7.98093	5.03421	5.54622	11.6979	22.7187	14.2002	18.1467	16.8031	36.6246	4.07274	4.16159	1.55019	5.50167	2.68403	11.1822	13.2461	7.32708	21.3298	15.1509	3.25595	5.17663	5.25446	15.269	17.5422	14.3727
_Rab30_	FA	STRICT	-1.33932	-1.22564	-0.948074	5.58692e-05	8.46931e-08	1.32807e-06	1.07681	2.4414	1.55816	3.1053	1.55864	3.04732	1.18611	0.851678	1.07681	0.382942	1.73679	2.14849	3.20455	2.4414	3.304	2.4194	1.55816	2.18102	0.858364	1.25316	1.6703	2.91821	3.1053	3.00236	4.09836	3.75296	1.55864	1.28858	1.60288	2.43927	3.28632	3.04732
_Il15_	-	STANDARD	-1.32278	-0.987703	-1.08862	0.00665714	0.00800608	0.00495504	0.2541	0.683049	0.502791	0.930479	0.425121	0.782632	0.2541	0.371545	0.16148	0.191421	0.566198	0.649017	0.443232	0.683049	1.18321	1.02993	0.644086	0.502791	0.293991	0.657229	0.317823	0.991286	1.06324	0.581872	0.930479	0.898616	0.265061	0.425121	0.477329	0.782632	1.01963	0.77837
_Cerkl_	FB2	STRICT	-1.30681	-1.24796	-0.376322	4.55459e-05	0.00194818	0.272596	0.33928	0.698713	0.377584	0.782312	1.34107	1.82079	0.371254	0.33928	0.339151	0.209758	0.358474	0.660389	0.698713	1.01793	0.648279	1.09439	0.117722	0.474802	0.161202	0.52626	0.377584	0.826323	0.752259	0.581041	0.782312	0.932482	1.32024	1.34107	1.34499	1.37962	1.82079	2.14609
_Cyp39a1_	-	STANDARD	-1.29653	-0.558789	-1.85707	3.70819e-13	0.0216623	4.42303e-35	2.93587	6.94036	9.05495	11.6648	1.51096	5.88447	3.59761	2.93497	3.023	2.24911	2.93587	6.58804	5.14407	6.94036	9.75968	8.53164	9.01117	11.4205	9.05495	9.11653	5.40818	11.6648	9.34279	10.893	13.9468	15.9643	1.33586	1.51096	1.93247	5.88447	6.74156	5.10044
_Sall1_	FA	STRICT	-1.25998	-1.5658	-1.55279	3.35025e-13	2.02513e-24	4.89288e-40	2.41315	5.79802	2.56302	7.10399	1.88972	5.19113	3.22694	1.68899	2.41315	2.24168	2.84695	6.48294	5.14437	5.79802	5.67703	7.14768	3.11929	2.56302	2.27717	2.5475	3.42801	7.10399	6.39129	7.04226	9.41629	9.14061	1.70255	1.88972	1.95887	5.19113	6.32436	5.09507
_2610524H06Rik_	-	STANDARD	-1.23299	0.790134	1.02919	0.0306814	0.0385897	0.047492	0.110517	0.348933	1.39695	0.788954	0.75362	0.341425	0.172761	0.110517	0.109789	0.0780878	0.2823	0.315188	0.348933	0.222913	0.368711	0.541097	1.4791	1.39695	1.45028	1.10734	1.13533	0.844693	0.715676	0.907717	0.284904	0.788954	0.75362	0.762007	0.695428	0.532107	0.205404	0.341425
_Qpct_	-	STANDARD	-1.21685	-0.471113	-0.392013	1.85369e-16	0.000589594	0.194956	2.35237	5.10869	7.07207	9.47238	1.35489	1.72769	2.34763	2.00069	2.58838	2.35237	2.42017	5.10869	4.53387	6.16775	4.87317	6.92559	7.0912	7.07207	7.26116	7.06426	6.12016	9.01614	9.47238	7.74713	9.80025	9.669	1.15873	1.57452	1.35489	1.65902	1.72769	2.12974
_Rtn4_	-	STANDARD	-1.20459	-0.844394	-1.19728	4.79601e-16	7.21286e-10	1.13284e-22	3.43554	7.56698	3.54744	5.98724	4.71372	11.3392	3.43554	3.92557	2.90313	2.73471	3.84822	8.30095	6.99332	9.1954	7.56532	7.56698	3.50697	3.54744	2.84459	3.66542	3.83538	5.63895	6.27499	5.23482	6.48671	5.98724	4.71372	4.81811	4.32605	9.54894	11.3392	11.472
_Prelid2_	-	STANDARD	-1.19254	-0.962793	-0.286088	0.0323309	0.00236412	0.306858	0.167487	0.350007	2.39039	5.08223	4.5334	5.48143	0.175386	0.16486	0.214953	0.101924	0.167487	0.329119	0.289828	0.581913	0.350007	0.415451	2.43111	2.32573	1.59924	2.39039	4.16341	4.59115	5.66573	2.72251	5.08223	5.56082	4.5334	4.87015	4.32673	5.43546	6.09936	5.48143
_Ildr2_	FB2	STRICT	-1.18651	-2.03555	-1.04109	1.23638e-06	6.84716e-09	7.01021e-18	1.33457	3.59163	0.375769	1.49764	1.47322	3.10206	1.49555	1.03138	1.33457	1.91183	1.08929	1.90755	2.12666	3.59163	4.36786	3.8891	0.375769	0.400891	0.108628	0.774176	0.370845	1.41105	1.49764	1.19229	2.17142	1.58294	1.47322	1.69548	1.38968	3.10206	3.58957	2.83976
_P2ry13_	FB2	STRICT	-1.17535	-1.50854	-0.657321	0.0165702	2.63977e-05	0.126644	0.172681	0.416639	0.101048	0.325688	0.734904	0.995509	0.107634	0.35411	0.102602	0.175142	0.172681	0.565542	0.343876	0.416639	0.275658	0.535419	0.0614341	0.138543	0.074777	0.206969	0.101048	0.367598	0.325688	0.231024	0.307669	0.398144	0.734904	0.815256	0.537251	0.752393	1.59324	0.995509
_Morc4_	FA	STRICT	-1.16844	-1.37521	-0.528972	0.00124521	1.43845e-05	0.0974306	0.12859	0.318519	0.122127	0.287274	0.308045	0.439075	0.156343	0.12859	0.0882435	0.178527	0.110012	0.391822	0.163174	0.318519	0.31611	0.334283	0.16427	0.122127	0.112471	0.127712	0.0926383	0.294338	0.226602	0.273019	0.447503	0.287274	0.31603	0.304121	0.308045	0.495864	0.423742	0.439075
_Gypc_	FB2	STRICT	-1.16	-1.03057	-0.865778	3.6173e-06	8.24485e-07	1.5416e-08	1.46713	2.75142	1.18626	2.66154	2.038	3.95865	1.62943	0.957277	1.48589	0.913112	1.46713	3.09865	2.07445	2.75142	2.4243	4.31467	1.18626	1.39521	0.93132	1.75229	1.10047	2.58263	2.66154	1.68959	2.7831	2.68225	1.9725	2.08252	2.038	4.06794	3.95865	3.2383
_Esr1_	-	STANDARD	-1.13707	-0.987423	-0.888129	4.70464e-11	1.85837e-13	5.71397e-13	1.71266	3.966	2.83177	5.50292	2.6142	4.83961	1.41944	2.65754	1.89943	1.71266	1.53878	3.82186	3.966	3.6645	5.10805	4.05694	2.77808	2.84113	2.83177	2.71016	3.59845	5.2746	5.47739	5.81289	5.50292	5.70328	2.6142	2.54381	2.77419	4.83961	4.52479	5.60999
_Sh2d4a_	-	STANDARD	-1.12883	-0.514783	-1.23266	4.52114e-10	0.0246886	7.10802e-10	1.43421	3.18478	1.94717	2.5616	0.704998	1.58583	1.5275	1.20243	1.43421	1.05787	1.47248	2.71264	3.47758	3.18478	2.11781	3.38072	1.94717	2.63079	1.4699	2.35808	1.94013	2.55945	3.47755	2.56107	2.88871	2.5616	0.704998	0.753812	0.601682	1.45382	1.87653	1.58583
_Colec10_	-	STANDARD	-1.11707	-0.639063	-0.530586	9.26103e-16	0.00906973	6.13674e-06	1.31121	3.13813	3.64285	4.7162	4.61329	6.72837	1.67281	1.43441	1.11961	1.24409	1.31121	2.70126	2.68593	3.13813	3.36299	3.15409	3.31878	3.14588	3.64285	4.2301	4.06626	4.35667	4.95319	4.17471	4.7162	9.38049	3.94222	4.78538	4.61329	6.12459	6.72837	6.80886
_Serpina6_	-	STANDARD	-1.10682	-0.622208	-1.10996	4.14885e-09	0.00256956	6.5898e-11	40.61	85.1783	134.924	188.638	63.9188	128.828	40.61	52.9032	39.9533	34.8775	52.8007	81.8381	77.6887	85.1783	111.84	128.359	118.055	110.17	152.057	142.986	134.924	210.58	188.638	161.137	222.172	179.837	63.9188	70.2637	59.9193	128.828	175.802	121.754
_Papss2_	-	STANDARD	-1.08686	-0.59131	-1.40852	1.7826e-09	0.00628147	1.57003e-22	23.7853	48.1142	38.1744	48.4838	18.3223	45.3782	24.4621	23.2602	23.7853	19.1675	25.3638	35.1287	42.9747	54.0689	48.1142	70.7276	37.6646	38.1744	41.4497	40.5229	25.8073	48.4838	48.1556	43.194	63.9009	58.6794	15.1149	19.4343	18.3223	45.3782	52.381	45.0992
_Nr1i3_	FA	STRICT	-1.08456	-1.04952	-0.352668	0.000163164	6.49949e-09	0.0432357	25.8643	57.8118	29.6753	54.4948	37.0356	50.9634	35.9462	12.5458	25.8643	18.1438	38.8995	58.7279	57.8118	52.539	58.5126	56.541	35.0371	29.6753	20.8054	29.6875	22.799	46.1813	54.4948	41.2517	63.8284	65.0653	37.3144	37.0356	36.4222	51.5179	50.9634	41.4147
_Tmtc2_	-	STANDARD	-1.07042	-0.773719	-0.122622	6.4024e-06	0.000281537	0.758508	0.342061	0.965614	0.9009	1.52869	0.772425	0.932549	0.489317	0.536609	0.297241	0.333925	0.342061	0.997742	0.697619	0.965614	0.647809	1.00757	1.03153	0.983394	0.733345	0.716803	0.9009	1.16598	0.969622	1.52869	1.5456	1.92602	0.758813	0.81865	0.772425	0.944349	0.932549	0.711052
_Sult1d1_	FB2	STRICT	-1.05727	-1.75277	-1.31726	1.51367e-06	1.11122e-12	9.4851e-24	17.6994	38.1722	9.39286	26.3052	13.2314	31.0517	25.1261	17.6994	13.9548	14.4257	23.1885	41.3435	29.6885	37.8952	38.1722	53.36	10.786	9.39286	3.98594	11.7801	6.84756	26.3052	24.4325	19.5311	32.3006	34.1962	11.0844	14.2098	13.2314	30.6844	36.0302	31.0517
_Fmo1_	-	STANDARD	-1.05639	-0.670972	-1.29682	1.61727e-18	0.00353266	9.9141e-23	32.8405	69.341	98.2923	130.65	33.0806	82.3766	32.8405	28.6915	32.1043	36.0293	34.3033	69.341	63.626	70.2024	78.2494	65.0195	100.801	105.71	77.55	98.2923	53.088	123.42	126.055	130.65	137.927	136.841	33.0806	33.0616	33.3204	89.18	82.3766	77.1939
_Rcan2_	FA	STRICT	-1.03906	-1.46967	-2.09492	2.97568e-07	5.54637e-05	1.79595e-35	0.477464	0.95921	0.375814	1.16263	0.405587	1.70616	0.404467	0.483531	0.477464	0.420909	0.490451	0.880352	0.746109	0.983081	1.19903	0.95921	0.375814	0.338773	0.373711	0.57392	0.794763	0.716629	1.16263	0.747639	1.97778	1.86535	0.377316	0.405587	0.420286	1.70616	1.86835	1.68141
_Sulf2_	-	STANDARD	-1.02858	-0.51489	-0.384601	4.20918e-05	0.0114573	0.0477977	1.28653	2.92563	7.46116	9.11202	2.14268	3.13493	1.67222	2.20928	1.28653	0.732038	1.23227	3.41597	3.0535	2.86273	2.61345	2.92563	7.80536	7.62856	4.42625	7.46116	6.51608	10.1926	8.42582	8.10955	9.93303	9.11202	2.14268	2.27702	2.0565	3.17916	3.13493	2.2483
_Prkca_	-	STANDARD	-1.00978	-0.843774	-0.375934	1.51175e-11	6.64751e-10	0.186479	0.518716	1.12789	0.872189	1.47569	0.414382	0.617529	0.58306	0.474212	0.551668	0.487897	0.518716	0.8506	0.952772	1.14107	1.12789	1.28667	0.872189	0.799963	0.818804	1.06762	0.891282	1.42216	1.47569	1.38915	1.7515	1.50556	0.414382	0.394613	0.48424	0.626961	0.617529	0.458776
_Ugt1a1_	-	STANDARD	-0.969402	2.23413	-1.16186	1.30044e-07	1.81223e-33	1.8191e-23	30.9067	62.4325	19.4092	3.89509	10.9813	25.011	32.117	20.5569	35.6573	26.6164	30.9067	52.1357	41.0425	62.4325	69.5314	65.7836	19.4092	15.4933	30.3892	19.6378	16.5291	3.89509	3.63693	4.61641	4.51039	3.72781	10.6154	10.9813	10.9903	25.011	26.0743	23.1419
_Sult1a1_	-	STANDARD	-0.92849	-1.32724	-1.49444	1.08709e-06	1.36413e-11	5.27489e-32	49.78	97.6858	34.6359	89.4334	42.9805	123.468	64.5886	49.78	44.4728	36.8606	64.9497	110.488	86.6474	95.1268	97.6858	115.814	41.1639	34.6359	28.7649	47.2508	27.5706	89.4334	89.2728	54.9135	98.3546	95.1932	41.9483	44.9856	42.9805	123.468	132.545	116.6
_Ar_	-	STANDARD	-0.887161	-1.19498	-2.24475	0.0216814	0.0060954	1.03016e-05	0.129732	0.258225	0.535603	1.20456	0.0413987	0.275077	0.139119	0.109449	0.129732	0.188645	0.121301	0.258225	0.169923	0.339498	0.232365	0.290857	0.379635	0.287373	0.535603	0.965938	0.63011	0.742637	0.666512	1.20456	1.50572	2.00059	0.0206495	0.0413987	0.0949576	0.342629	0.275077	0.182894
_Fmo4_	-	STANDARD	-0.848046	-1.20559	-0.861296	1.60383e-08	6.60365e-17	2.60935e-10	1.96786	3.57302	2.6911	6.27366	2.68574	4.87491	2.10126	1.90359	1.5821	2.07848	1.96786	3.38355	3.57302	3.57571	3.35014	3.77035	3.24458	2.6911	2.26114	3.51349	2.68744	6.27366	5.47949	5.45383	7.14811	6.94662	2.68574	2.54284	2.69687	5.05275	4.72505	4.87491
_Ntng2_	-	STANDARD	-0.834707	-1.12062	-0.496923	0.0275553	0.00736612	0.359966	0.305734	0.53849	0.173187	0.315646	0.392805	0.507201	0.317704	0.295025	0.351698	0.305734	0.301439	0.53849	0.457269	0.376874	0.662146	0.798698	0.175486	0.0989366	0.1335	0.204648	0.173187	0.350015	0.315646	0.226847	0.253516	0.336977	0.244913	0.392805	0.445545	0.506423	0.507201	0.583317
_Hacl1_	-	STANDARD	-0.833356	-1.42744	-0.759897	2.94179e-12	2.17531e-19	6.083e-08	58.4218	115.462	24.6059	64.623	72.7499	126.853	54.7038	66.8771	61.6937	58.4218	57.1565	120.54	87.4906	115.961	115.462	102.07	31.7482	26.6381	20.7727	24.6059	24.1031	54.9578	57.9071	64.623	73.384	74.7694	72.7499	72.6243	72.9892	120.403	129.334	126.853
_Fam126a_	-	STANDARD	-0.813708	-1.16277	-0.916812	1.19305e-06	4.65447e-10	1.48778e-11	0.803193	1.31863	0.708728	1.71898	0.897026	1.65694	0.819138	0.803193	0.546589	0.875532	0.734393	1.31863	1.40142	1.28697	1.18917	1.56066	0.669459	0.708728	1.12601	0.926867	0.705938	1.3824	1.71898	1.5131	2.00316	2.31131	0.767656	0.897026	0.938772	1.71897	1.64993	1.65694
_Aldh3a2_	-	STANDARD	-0.777059	-1.35201	-0.643661	2.64523e-06	1.08522e-08	5.94716e-06	28.5421	53.0645	11.465	26.5744	21.2381	33.1842	28.5421	31.7041	28.3097	25.3141	32.8729	50.0556	35.309	53.0645	62.0021	55.9559	14.3892	15.3575	10.2711	11.465	7.7341	21.0365	26.5744	19.5922	40.2686	35.9083	20.6944	21.2381	23.5457	33.0987	37.9339	33.1842
_Igtp_	-	STANDARD	-0.77407	-1.17282	-1.04814	7.54518e-06	8.54161e-14	0.0235656	5.90927	10.5799	1.96232	4.40516	12.4284	15.008	4.72552	6.98423	4.74392	5.90927	6.98913	10.6744	10.5799	8.45178	12.1348	9.12915	2.89166	1.7912	1.96232	2.00939	1.71731	4.40516	5.0801	3.85227	4.61367	3.81442	12.4284	12.7776	11.868	14.8813	48.2509	15.008
_Rdh16_	-	STANDARD	-0.757494	-1.85907	-0.881357	0.000416007	0.00751976	3.67676e-06	7.32505	13.5269	0.0125972	0.0559506	7.42247	16.4174	11.0208	7.32505	6.67039	5.81971	9.94127	12.7943	12.5961	13.5269	15.354	16.1082	0	0.0125972	0.0147316	0.012546	0.0477774	0.0557074	0.0595799	0.0398243	0.0559506	0.0581018	7.42247	7.29137	8.73371	16.4174	17.0782	10.4699
_Rnf186_	-	STANDARD	-0.751893	-1.18683	-0.111792	0.0478052	0.0230323	0.890187	1.40539	2.43383	0.288748	0.742591	1.72707	1.46541	1.82122	0.796518	1.40539	1.01919	2.00974	1.85119	1.79142	2.43383	3.15494	2.87604	0.288748	0.676213	0.282425	0.224488	0.569928	0.949319	1.56983	0.523532	0.738934	0.742591	1.72707	1.6422	1.92005	1.42848	2.91934	1.46541
_Akr1d1_	-	STANDARD	-0.741595	-1.11704	-0.853666	9.5757e-05	5.62131e-10	2.09689e-10	27.6949	49.9143	35.8145	73.113	28.4281	51.0079	34.7272	27.6949	25.3515	23.1577	35.8526	49.9143	38.5063	50.9395	49.1154	61.8512	37.5336	34.6323	35.8145	46.1963	31.6182	73.113	68.104	56.5018	90.5828	95.3044	24.9295	28.4281	29.7382	51.4044	51.0079	50.495
_Cep152_	-	STANDARD	-0.719532	-1.15944	-0.691818	0.0441753	3.91375e-12	0.00154291	0.301288	0.578247	0.96864	2.15712	0.725389	1.10197	0.39626	0.263839	0.301288	0.277193	0.382619	0.475077	0.259852	0.578247	0.669977	0.745708	0.96864	1.04787	0.69595	0.85069	1.31885	2.36752	1.84418	1.76122	2.18194	2.15712	0.51535	0.7835	0.725389	0.936212	1.31244	1.10197
_Cyp46a1_	-	STANDARD	-0.699125	-1.53485	-1.19063	0.0467992	0.0013272	3.50744e-15	0.267684	0.508485	2.22967	8.46887	3.74408	9.11882	0.35115	0.267684	0.293912	0.2555	0.263361	0.464076	0.367983	0.530444	0.508485	0.511251	3.98593	6.67206	0.687808	2.22967	1.89489	9.59269	11.0786	6.40924	8.46887	6.84307	3.21628	4.77157	3.74408	10.343	9.11882	7.76912
_Acnat1_	-	STANDARD	-0.693015	-1.01219	-0.271533	6.10327e-06	7.4959e-09	0.205237	14.3048	24.3333	11.6043	20.0216	18.2395	21.9319	16.1635	11.5032	14.3048	12.8105	16.5268	24.3333	20.7009	24.6415	23.1104	24.5491	11.6043	10.6751	11.7914	11.9467	7.55728	16.5474	20.0216	17.9618	23.849	24.9062	16.5922	18.2395	20.3871	21.9319	21.7207	24.2561
_Pctp_	-	STANDARD	-0.683092	-1.16379	0.586654	5.40305e-05	5.23967e-09	0.187107	16.7318	26.7979	12.3885	27.802	1.57477	1.30958	16.7318	14.4505	19.2	13.5156	20.5362	26.9745	26.7979	32.5259	25.1187	26.6145	12.6008	15.2057	7.35727	12.3885	12.3321	20.3721	27.802	19.5188	29.8542	30.0947	1.33533	1.57477	2.36731	0.754267	1.55108	1.30958
_Vnn3_	-	STANDARD	-0.681828	-1.01495	-0.543654	0.000146834	5.22125e-09	2.80428e-05	13.864	22.1868	3.48936	6.27951	4.81262	6.88112	14.1633	9.63899	13.864	12.3056	17.851	22.1868	22.8589	21.4413	20.4816	23.5347	3.48936	4.00397	2.70238	3.40213	3.7259	6.27951	6.57144	5.58619	9.00753	5.74618	4.90704	4.81262	4.6207	6.88112	7.8377	6.50283
_Map4k4_	-	STANDARD	-0.679525	-1.02537	-0.488568	0.000792116	6.76844e-07	0.00259721	0.831725	1.45006	0.50613	0.892404	0.891053	1.23876	0.771264	1.07141	1.029	0.831725	0.820043	1.29631	1.04371	1.53388	2.06257	1.45006	0.651012	0.438178	0.435823	0.50613	0.52255	0.745122	0.892404	0.765045	1.16871	1.35011	0.782651	0.926899	0.891053	1.22598	1.23876	1.2638
_Cd36_	-	STANDARD	-0.678967	-2.5089	-0.722944	0.000177038	1.15801e-18	1.87494e-08	2.72472	4.5417	3.69344	21.8329	2.68874	4.49835	2.12949	3.40797	2.33816	2.72472	3.59428	5.08935	4.00755	4.5417	5.18651	4.30461	3.51888	3.69344	1.61821	4.58009	5.78795	16.4029	21.8329	14.0181	27.4398	24.4661	2.64932	3.12362	2.68874	4.49835	5.42482	4.2806
_Por_	-	STANDARD	-0.659479	-1.31254	-0.362414	0.000340667	2.63332e-10	0.0485061	32.0198	50.7452	36.8482	92.4527	28.8781	36.1085	32.0198	41.9662	26.74	26.0092	32.7705	50.7452	42.3844	48.312	56.2349	58.8474	36.8482	24.8166	47.0478	37.1062	35.6592	99.1183	64.0215	68.3222	104.69	92.4527	26.8178	28.9644	28.8781	36.1085	42.1671	32.5142
_Ldlrad3_	-	STANDARD	-0.589337	-1.2673	-0.412477	0.0364815	2.00493e-05	0.271464	0.868153	1.52566	0.187825	0.472652	0.380974	0.569377	0.849003	1.67896	0.716438	0.868153	0.973808	1.6759	1.52566	1.40076	1.52302	1.6924	0.172561	0.269412	0.187825	0.144478	0.3013	0.455174	0.373217	0.472652	0.651992	0.573509	0.348444	0.533452	0.380974	0.581513	0.564698	0.569377
_Gstt1_	-	STANDARD	-0.588115	-2.31115	-0.795778	0.00289257	9.69254e-34	1.17142e-08	69.384	103.227	1.6474	7.44124	47.7702	88.9111	79.6616	47.5795	69.384	68.456	86.2507	101.649	103.227	102.618	104.16	125.129	1.6474	1.4289	1.8457	1.86295	1.37948	7.31841	8.6627	5.19192	9.89471	7.44124	58.1955	47.7702	47.3609	93.6489	88.9111	88.4246
_Ugt1a9_	-	STANDARD	-0.587195	-1.02177	0.254435	0.00238587	0.000838015	0.214665	6.28155	9.09093	7.69205	12.2252	29.1624	25.2005	7.10705	6.28155	6.31506	4.74973	4.72826	9.42829	6.48745	8.5916	11.0806	9.09093	7.69205	11.0503	4.91395	7.88184	3.17625	11.314	10.9914	16.7361	15.1109	12.2252	27.3919	29.1624	30.7406	25.2005	26.655	22.6435
_4930523C07Rik_	-	STANDARD	-0.564699	-1.34557	-0.318497	0.0264423	1.01016e-07	0.402357	0.890357	1.3673	0.236794	0.595845	0.993752	1.07976	0.890357	0.791484	1.15736	0.750003	1.13626	0.989396	1.3673	1.33159	1.54688	1.84916	0.307611	0.236794	0.198912	0.328835	0.215036	0.595845	0.549659	0.429274	0.718432	0.802969	0.798278	1.07104	0.993752	0.915912	1.64803	1.07976
_Lacc1_	-	STANDARD	-0.550289	-1.00235	-0.878767	0.00317732	4.19466e-08	5.16342e-09	1.78865	2.48723	1.13554	2.46661	1.81764	3.28995	1.69476	1.78865	1.3832	1.92185	1.8347	2.48723	2.16862	2.29317	2.81532	3.07128	1.0482	1.13554	1.20101	1.04776	1.47781	1.75263	2.46661	2.47368	2.01493	2.52628	1.81764	1.86822	1.53043	3.00962	3.28995	3.45455
_Cbr1_	-	STANDARD	-0.45471	-2.04432	-0.853885	0.00265182	2.10286e-18	3.69095e-15	24.5501	35.3786	7.07696	29.8589	18.1006	33.6006	24.5501	26.2236	22.1466	23.5965	27.0341	35.3786	28.1186	34.3617	38.9719	35.5601	7.07696	8.61463	4.44713	7.12244	4.59236	19.5219	31.0294	14.03	29.8589	31.0302	18.0742	18.1006	19.0081	34.6647	33.6006	33.3094
_Camkk2_	-	STANDARD	-0.43383	-1.33057	-0.602627	0.0261512	5.10565e-17	1.25551e-05	1.51233	1.74761	0.754949	1.68268	1.76574	2.94305	1.19498	1.52007	1.51233	1.69587	1.11139	1.66963	1.66195	2.34154	2.24218	1.74761	0.804746	0.754949	0.570318	0.847921	0.6061	1.58154	1.88555	1.29537	1.68268	2.14259	1.76104	1.82879	1.76574	2.94305	2.34295	3.00336
_Mrap_	-	STANDARD	0.412804	1.89718	0.0102759	0.0275781	1.83129e-06	0.999471	14.8898	11.6793	3.34049	0.751574	18.1351	17.8887	12.6175	14.8898	15.1652	20.06	14.8887	14.2621	11.9362	11.6793	11.0482	10.0363	3.18334	3.34049	6.07413	3.28633	4.17166	0.996833	0.592842	2.18937	0.482499	0.751574	18.1351	18.6983	16.3853	19.7469	16.0451	17.8887
_Cyp3a11_	-	STANDARD	0.412841	1.26218	0.71517	4.35562e-05	3.03235e-05	4.81623e-05	1284.63	918.223	748.25	347.321	1159.59	707.592	1071.04	1315.48	1313.39	1284.63	1189.12	965.721	693.416	898.856	918.223	1061.91	1343.76	1310.76	748.25	678.384	486.836	347.321	306.324	376.095	447.252	270.153	1059.8	1159.59	1208.99	768.93	649.025	707.592
_Sucnr1_	-	STANDARD	0.520331	-1.3099	-0.0725627	0.0149842	0.00190167	0.861591	10.5797	8.14765	0.384285	0.830511	5.97204	7.32072	12.2395	10.5797	10.1373	9.73886	16.1166	7.69752	8.14765	7.21841	8.18606	10.4347	0.395431	0.4716	0.180493	0.384285	0.292686	0.485355	0.842281	1.24306	0.68551	0.830511	5.97204	6.63844	5.88436	7.45918	7.32072	4.90851
_Gstm3_	-	STANDARD	0.560218	1.39086	0.634365	0.0296811	0.000236965	3.62335e-08	21.0525	13.0972	1.33935	0.547528	29.1898	19.1889	21.0525	29.157	20.3488	19.277	27.4602	21.6575	12.1951	12.7642	13.0972	20.5946	0.947509	2.2974	2.61458	1.33935	1.10511	0.574883	0.709437	0.531432	0.547528	0.372161	30.6548	29.1898	28.4304	19.1889	20.1858	18.4677
_Saa4_	-	STANDARD	0.573851	1.22561	0.343335	0.00115304	0.000697073	0.292126	47.5849	35.3994	17.0159	8.88067	126.948	102.968	47.5849	43.989	52.8961	68.7476	43.5298	28.6425	37.6144	39.5815	35.3994	33.5259	17.0159	17.9988	14.8522	15.7307	50.1246	8.88067	11.1055	10.691	8.83613	7.72997	126.948	118.06	132.309	71.18	129.158	102.968
_Sntg2_	-	STANDARD	0.591424	-1.72035	-0.000203696	0.0403953	8.24485e-07	0.999688	1.7203	1.10882	0.243668	0.713716	4.4413	4.3351	1.95603	1.12362	1.7203	1.98928	1.1519	1.10882	0.885057	1.17179	0.948778	1.22271	0.243668	0.121045	0.242665	0.258327	0.371643	0.713716	0.937385	0.796574	0.69123	0.462586	4.63731	4.4413	3.95564	3.89168	5.02502	4.3351
_Enpp3_	-	STANDARD	0.602701	1.33582	1.41606	0.000111861	3.23542e-08	1.49666e-30	14.6461	9.34969	3.41205	1.40043	9.08569	3.89877	13.7064	16.547	15.1572	11.176	14.6461	9.43816	9.34969	9.24177	10.3635	9.30674	4.45043	4.90971	1.89708	2.73082	3.41205	1.52786	1.4363	1.40043	0.977681	1.12563	9.08569	10.1529	8.92581	3.89877	3.91317	2.86543
_Tiam2_	-	STANDARD	0.685396	-3.67704	-1.77201	0.0033995	3.75693e-16	0.000369683	0.831054	0.504762	0.00742413	0.120123	0.0311285	0.103614	0.831054	1.14422	1.0244	0.695927	0.752329	0.504762	0.400375	0.776497	0.650526	0.501094	0.00742413	0.0135228	0	0.0173157	0.00732684	0.090555	0.137052	0.151807	0.120123	0.085537	0.0311285	0.0320951	0.0220224	0.103614	0.0662077	0.129745
_Scd1_	-	STANDARD	0.689751	-1.31135	-0.216493	6.27508e-05	2.08931e-08	0.590828	636.742	379.486	48.7937	97.6904	382.175	495.43	433.437	853.281	683.609	636.742	544.458	379.486	334.922	308.582	467.453	488.192	48.7937	30.9144	49.8526	45.4634	55.1768	93.6888	97.6904	107.31	154.342	86.823	382.175	373.947	499.146	593.46	495.43	396.508
_Hsd3b2_	-	STANDARD	0.750739	2.36564	1.46388	5.75431e-10	4.10594e-07	4.03109e-23	12.6677	7.46286	5.17397	0.765846	47.1374	16.7059	12.6677	13.4196	13.5164	11.8615	12.3282	7.46286	6.54487	8.15303	8.97476	7.45282	5.17397	4.51762	10.0895	6.01141	5.02106	0.906281	0.62859	2.89826	0.365424	0.765846	49.3875	47.1374	40.4409	19.6399	14.1402	16.7059
_Serpinb6b_	-	STANDARD	0.784465	1.86815	0.241479	0.040513	7.03735e-05	0.709882	0.542498	0.33978	0.411351	0.16022	0.466375	0.391555	0.653778	0.457467	0.586005	0.542498	0.508786	0.224311	0.435377	0.377716	0.238547	0.33978	0.974661	0.369554	0.317772	0.411351	0.824476	0.16022	0.0949057	0.166899	0.225287	0.0601583	0.466375	0.414071	0.518485	0.388094	0.391555	0.433899
_Aox1_	-	STANDARD	0.799371	1.30127	1.36202	8.40181e-06	2.93066e-12	3.07423e-16	15.2399	7.81138	45.6734	16.1237	15.8891	5.57293	10.5768	15.2399	17.1182	12.9837	16.039	6.97391	7.77802	8.62896	10.8429	7.81138	45.8838	50.986	45.6734	42.8748	30.6004	16.1237	13.0547	21.6253	15.1316	16.8564	13.1148	15.8891	16.412	5.57293	7.56916	4.83013
_Slc35e3_	-	STANDARD	0.939873	1.09213	1.02273	3.06013e-09	2.33658e-15	3.1544e-12	2.85963	1.58242	3.17981	1.37469	3.75708	1.88088	2.41136	3.43975	2.85963	2.90257	2.38831	1.6248	1.06721	1.6632	1.58242	1.494	3.17981	3.039	3.42506	2.96888	3.37276	1.37469	1.12252	1.49297	1.36523	1.84036	3.0315	3.75708	4.35855	1.82659	1.88088	1.89901
_Csad_	-	STANDARD	0.959573	1.93416	1.8498	1.94423e-06	4.97927e-17	2.1308e-27	102.571	45.4321	18.1353	4.51895	51.3392	15.6185	52.2893	105.974	102.571	93.5363	106.153	49.6684	44.2038	45.4321	62.0507	39.0026	21.6083	18.1353	25.2682	13.6173	8.53005	3.75732	4.70168	4.82069	4.51895	3.63889	46.7262	51.3392	68.1455	13.3492	15.6185	18.0768
_Phospho1_	MA	STRICT	1.01207	1.38139	1.35904	9.97891e-08	6.34194e-20	1.49722e-12	4.24942	2.10306	4.22821	1.4908	3.47113	1.3514	2.8302	4.24942	5.25544	5.293	3.9997	2.66664	2.10306	2.04035	2.1891	1.81102	4.22821	4.28802	5.14654	3.43473	3.23659	1.4908	1.53953	1.47154	1.36262	1.5809	3.16124	3.47113	3.54395	1.67118	1.00356	1.3514
_Bok_	MB	STRICT	1.01801	1.1717	0.967109	6.97062e-07	0.000129605	1.09665e-07	2.83394	1.50415	1.13619	0.532773	3.69343	1.7349	2.90086	2.83394	2.87996	2.59375	2.16779	1.12319	1.5072	1.54459	1.50415	1.05023	1.08227	1.85866	1.13619	1.03774	1.2817	0.431725	0.532773	0.712231	0.500319	0.571511	3.784	3.69343	3.31955	1.70993	2.15185	1.7349
_Pard3b_	-	STANDARD	1.03165	0.963476	1.16633	4.90488e-05	0.000114229	6.69685e-09	0.340006	0.204996	0.465666	0.219074	0.446791	0.207614	0.309104	0.54936	0.383255	0.340006	0.33812	0.209405	0.21075	0.204996	0.15098	0.17921	0.333234	0.465666	0.591513	0.479764	0.347137	0.176103	0.219074	0.171871	0.231788	0.319945	0.409557	0.446791	0.495965	0.21623	0.190823	0.207614
_Prss8_	MB	STRICT	1.04714	1.13978	0.745428	0.000107065	0.015998	0.0191856	1.49437	0.817436	0.433001	0.193103	1.14866	0.769645	1.30685	1.06685	1.72918	1.49437	1.70808	0.496421	0.547957	0.830529	0.817436	0.889422	0.278475	0.253615	0.57199	0.433001	0.769511	0.237126	0.205629	0.157082	0.193103	0.160422	1.14866	1.13475	1.58995	0.928575	0.769645	0.641825
_Srd5a1_	-	STANDARD	1.067	-0.595379	1.47736	6.4296e-07	0.0074542	1.5313e-38	22.7551	8.75111	23.2926	29.8629	14.8426	5.20775	23.1156	25.9824	22.7551	15.7185	18.1823	12.987	8.75111	13.8986	7.1077	8.7245	25.8939	28.1088	23.2926	20.7051	17.9438	34.7852	29.8629	43.494	28.3209	28.7594	15.5226	14.8426	14.4341	5.98864	5.20775	5.1454
_Egfr_	MA	STRICT	1.08378	1.55729	1.29282	0.000180746	0.000434839	4.81974e-15	46.3169	27.5553	49.0026	12.0399	52.2559	21.7981	62.5373	46.3169	34.1284	85.2551	30.7013	29.8593	27.5553	29.121	22.4012	14.7216	22.8804	25.3403	87.448	54.5344	49.0026	13.6223	10.0818	29.5128	11.5905	12.0399	52.2559	52.5083	41.9269	21.7981	16.854	22.2666
_Bdnf_	-	STRICT	1.10761	1.49788	1.08029	0.0376421	0.00110973	0.0414118	0.0822214	0.0518963	0.109135	0.038068	0.0850627	0.0433662	0.0756504	0.0822214	0.169982	0.0696091	0.195058	0.0354903	0.0491125	0.0784378	0.0518963	0.0627198	0.0925538	0.178618	0.109135	0.143912	0.0532822	0.0639008	0.0438095	0.038068	0.0178277	0.0222158	0.0830133	0.0850627	0.110933	0.0293065	0.0433662	0.0672782
_Ppp1r9a_	MA	STRICT	1.11367	1.10183	0.0971766	4.74025e-09	2.27053e-14	0.852878	0.893842	0.43366	0.807925	0.361029	0.256989	0.24045	0.974732	0.728255	0.893842	1.07439	0.731604	0.43366	0.461563	0.50749	0.252158	0.406425	0.89022	0.807925	0.986113	0.746964	0.728556	0.361029	0.311408	0.346379	0.426594	0.41824	0.269195	0.239284	0.256989	0.24045	0.246522	0.239949
_Gpc1_	MC1	STRICT	1.15093	1.57705	0.822233	0.000379311	4.66404e-13	0.00172402	0.550253	0.236301	1.15068	0.412561	0.6538	0.363341	0.60262	0.550253	0.51116	0.637102	0.348215	0.276721	0.236301	0.345948	0.23186	0.127021	1.79266	1.0998	1.6232	0.951797	1.15068	0.412561	0.401504	0.493268	0.29477	0.482768	0.6538	0.706059	0.604388	0.424697	0.334714	0.363341
_Abcg2_	MC2	STRICT	1.15938	1.091	1.23947	5.57479e-23	8.19731e-16	3.0176e-29	15.3271	7.25853	20.6575	9.43168	15.999	6.96866	15.278	15.3271	17.1183	19.3444	14.6428	6.93514	7.77391	7.25853	7.09554	7.98152	20.6575	20.7926	19.9205	18.5645	25.0425	9.43168	8.49332	10.3454	9.01891	9.47291	14.8294	15.999	16.48	6.96866	7.0618	6.34673
_Agap2_	MB	STRICT	1.23068	1.38119	0.54619	0.0126305	0.0186575	0.353953	0.0903967	0.0506	0.0453489	0.01944	0.112757	0.0853706	0.0772732	0.0820936	0.188755	0.13971	0.0903967	0.0211468	0.0691683	0.0436211	0.0506	0.0587265	0.0183804	0.0645671	0.0880917	0.0428696	0.0453489	0.0169202	0.0208805	0.01944	0.015932	0.033089	0.104422	0.136627	0.112757	0.0853706	0.0947452	0.0629946
_Crygn_	-	STRICT	1.25205	1.70734	0.0272044	0.0128263	0.00573915	0.999471	0.931021	0.34741	0.507517	0.211517	0.287776	0.32051	0.931021	0.691648	0.944751	1.26246	0.481831	0.14794	0.34741	0.232508	0.629317	0.448191	0.428547	1.29353	0.273852	0.866252	0.507517	0.138076	0.243419	0.211517	0.297168	0.123437	0.358854	0.287776	0.253877	0.361964	0.200856	0.32051
_C8a_	MC2	STRICT	1.25267	1.01938	1.74519	9.16074e-21	7.46414e-06	9.6814e-27	113.398	48.8695	140.915	69.9455	152.384	46.8408	104.662	121.789	113.398	123.015	85.6131	54.441	48.8695	51.5862	41.8014	36.5991	140.915	134.259	159.694	130.863	192.53	78.1502	69.9455	92.7473	55.6803	58.0957	152.384	156.841	150.268	46.8408	37.9069	54.8101
_Fgfr1_	MB	STRICT	1.25276	1.16959	0.293578	3.65043e-06	0.000237825	0.480095	0.657007	0.328101	0.452575	0.170436	0.425177	0.321042	0.657007	0.98278	0.614246	1.26292	0.603287	0.278588	0.328101	0.46113	0.403431	0.287318	0.452575	0.25694	0.394374	0.567766	0.497399	0.170436	0.184037	0.137797	0.14265	0.281456	0.425177	0.454616	0.340033	0.378517	0.304198	0.321042
_Arsa_	MA	STRICT	1.2668	1.1894	1.24991	6.10522e-24	3.0024e-10	5.13927e-28	7.12015	2.9882	5.99707	2.5564	4.85684	2.02948	8.22037	7.12015	7.91282	6.12299	6.66917	2.73877	2.9882	3.42941	3.19388	2.90361	6.13925	6.38995	5.99707	5.91433	5.47341	2.96228	2.5564	3.29886	1.81666	1.65514	4.58561	4.97899	4.85684	2.27331	2.02948	1.83921
_C8b_	-	STANDARD	1.26795	0.938453	1.56065	1.55331e-14	0.00189527	4.40211e-26	102.577	47.026	172.045	78.457	115.094	41.862	102.577	123.197	96.2904	113.98	81.6601	51.2428	51.5451	47.026	33.345	34.6059	172.045	158.338	240.454	171.218	179.602	115.484	78.457	137.212	61.5667	60.9702	124.589	115.094	107.505	43.7839	34.1681	41.862
_Ncam2_	MB	STRICT	1.27723	1.97188	-0.330899	0.0052759	0.0146778	0.710947	0.288402	0.130467	0.0307097	0.00970034	0.0604156	0.113498	0.288402	0.464732	0.290347	0.231451	0.137707	0.130467	0.0389053	0.14809	0.123331	0.156151	0.0505798	0.0307097	0.0192392	0.0196617	0.0748755	0.00970034	0.0119708	0.00297198	0	0.0182111	0.0552569	0.120851	0.0604156	0.113498	0.118089	0.0680469
_Ociad2_	-	STANDARD	1.32929	0.646078	1.00472	4.80223e-23	1.91202e-05	9.86511e-20	7.13008	2.95183	6.739	4.3585	7.58272	4.05676	6.97244	8.66991	7.11784	7.13008	7.45966	3.47788	3.32316	2.5522	2.74877	2.95183	5.84901	7.65277	6.739	7.46273	6.63356	4.3585	4.70211	4.36525	3.21636	4.17786	7.58272	8.51765	7.4347	4.17188	4.05676	3.66478
_Ugt2b1_	-	STANDARD	1.34225	0.742103	1.10313	9.91702e-22	0.00942827	1.98751e-13	167.726	72.5489	324.03	179.213	211.89	95.7672	190.316	252.793	149.837	159.339	167.726	77.781	76.9495	72.5489	69.7237	71.6687	361.891	324.03	418.628	322.865	206.408	223.828	149.416	231.216	139.113	179.213	198.206	227.176	211.89	112.028	93.9646	95.7672
_Tsku_	MA	STRICT	1.34323	1.87135	1.51637	0.00100914	1.80407e-05	8.38645e-18	6.56275	3.17888	7.48571	2.46876	6.13678	2.58118	6.56275	4.55055	12.0888	14.0119	5.48272	5.9145	2.01271	4.31336	3.17888	1.60061	7.48571	6.58305	23.2311	9.37229	4.34458	4.06537	1.36105	1.67644	2.46876	3.81208	5.8168	6.13678	8.78586	2.8031	2.01039	2.58118
_Mthfd2_	MA	STRICT	1.39836	2.07159	1.5508	0.00289257	2.84396e-06	1.1844e-06	0.388439	0.144814	0.233318	0.0575553	0.635767	0.218215	0.210318	0.518951	0.388439	0.4872	0.374912	0.230224	0.144814	0.23745	0.0612089	0.0871844	0.350125	0.175703	0.388118	0.233318	0.172768	0.0575553	0.0639238	0.0529012	0.0289033	0.0900437	0.583379	0.635767	0.687869	0.25348	0.187543	0.218215
_Mup3_	MB	STRICT	1.42873	1.73494	1.76802	2.97431e-67	5.26318e-10	4.63871e-31	3880.3	1368.94	1856.18	416.183	3354.01	950.846	3880.3	2707.81	3987.97	3532.16	4008.26	1368.94	1385.89	1447.51	1185.3	1329.1	2146.36	2259.63	1856.18	1481.48	1549.88	406.493	705.865	788.049	319.697	416.183	3359.85	3354.01	3011.43	919.943	950.846	1036.6
_Abcb1b_	MC1	STRICT	1.47389	1.87697	1.48204	0.0118067	6.15922e-24	0.0201387	0.179128	0.0959929	2.92924	0.780929	0.192456	0.0452955	0.10022	0.425889	0.179128	0.305772	0.117241	0.0959929	0.0966093	0.11315	0.0291672	0.076166	3.29804	2.83168	2.92924	3.10094	2.19729	0.780929	0.662761	1.0242	0.412809	0.788773	0.192456	0.217213	0.100856	0.0452955	0.0279275	0.118839
_Cyp2d11_	MC1	STRICT	1.60192	2.16553	0.0826056	0.00536721	7.18509e-16	0.976992	0.342574	0.132422	2.14476	0.457416	0.796463	0.591254	0.45635	0.206438	0.342574	0.495047	0.2593	0.168596	0.188531	0.0883239	0.119531	0.132422	2.04349	1.56988	2.63538	2.49655	2.14476	0.850997	0.506664	0.457416	0.224924	0.42043	0.798442	0.796463	0.151551	0.591254	0.4578	0.608768
_Mup11_	MC1	STRICT	1.61373	3.17242	2.34256	0.0112532	2.80619e-17	0.00113199	75.7392	12.9515	563.781	47.7994	1.67954	0.502865	44.5252	25.5909	75.7392	125.521	140.944	12.9515	19.076	16.843	7.04288	11.1683	697.371	204.892	539.649	619.317	563.781	47.7994	34.6869	88.0761	23.0342	50.1396	3.4932	0.65273	1.67954	0.502865	0.558084	0.0706784
_Slc41a2_	-	STANDARD	1.63209	0.849671	1.22441	7.96462e-11	3.87481e-05	2.32635e-07	4.34661	1.48888	16.1155	9.76655	9.75654	3.88347	3.33764	6.76938	4.34661	7.49258	3.08543	1.76565	1.16188	1.48888	2.29659	1.46073	15.1474	14.0798	22.4313	16.1155	22.8376	8.11499	8.63746	11.0181	10.27	9.76655	9.75654	9.2564	10.004	2.69171	3.88347	6.12044
_Serpine2_	MC1	STRICT	1.63555	1.195	0.985947	2.00019e-07	1.30472e-15	0.0447475	1.09457	0.424467	12.8727	4.8562	0.37669	0.23614	1.09457	1.63356	0.896145	1.13712	0.84971	0.478303	0.175045	0.427114	0.339107	0.424467	12.8727	13.3458	13.7561	11.303	9.19172	4.8562	4.59497	6.24678	4.21522	5.08916	0.37669	0.350412	0.543652	0.276608	0.23614	0.125605
_Aox3_	MC2	STRICT	1.64227	2.08461	2.40074	9.5275e-47	4.62636e-10	1.74623e-54	147.422	45.4873	296.455	45.8239	160.273	31.8112	112.671	154.766	160.189	147.422	129.599	46.4745	45.4873	55.6184	42.3843	39.2609	272.734	310.714	318.441	296.455	278.019	69.1447	45.8239	131.93	36.2478	43.7932	174.975	160.273	149.348	31.8112	34.3472	27.2696
_Nox4_	MB	STRICT	1.65272	2.78257	2.75426	2.73862e-21	4.59452e-05	1.68274e-69	6.67122	2.04831	0.0669189	0	3.38954	0.445372	7.77558	4.94885	7.09465	5.74242	6.67122	2.04831	1.39498	2.67763	1.85075	2.48841	0.0669189	0.0592038	0.0855258	0.0312157	0.0792503	0.0123205	0.0190053	0	0	0	2.86585	3.38954	3.42635	0.587827	0.445372	0.408731
_Keg1_	MA	STRICT	1.66856	1.63739	1.78036	4.26387e-21	1.8739e-11	2.36389e-46	73.0335	24.319	58.6985	15.6197	113.438	33.1745	65.7762	89.9847	73.0335	88.2622	62.5519	24.5827	32.5315	24.319	22.3212	17.0072	69.7492	58.6985	83.3625	45.3176	57.8326	22.9917	15.6197	28.8818	14.1589	13.5963	113.764	113.438	109.688	33.1745	34.1085	32.5552
_Zbtb7c_	MB	STRICT	1.67504	-1.67232	0.922367	0.00275058	0.00612117	0.00134148	0.283908	0.138564	0.0265169	0.111232	0.522255	0.320384	0.277732	0.283908	0.402795	0.995312	0.21218	0.195441	0.131131	0.184298	0.138564	0.0328944	0.0452917	0.0265169	0.0258416	0.0352121	0.0223491	0.117263	0.138278	0.035927	0.111232	0.0407678	0.507939	0.553971	0.522255	0.320384	0.196357	0.338737
_Dpy19l3_	MC1	STRICT	1.76757	1.97562	1.88714	9.19073e-12	1.35577e-21	9.76832e-43	0.983949	0.368869	3.87508	1.18073	2.20174	0.619948	0.846576	2.10445	0.983949	1.23453	0.771415	0.368869	0.36733	0.393606	0.256015	0.384266	3.10395	3.87508	6.74206	3.66696	6.09324	1.21127	1.23798	0.968212	1.10738	1.18073	2.0788	2.38566	2.20174	0.72676	0.619948	0.466873
_9130409I23Rik_	-	STANDARD	1.77149	0.833883	0.646701	1.29094e-16	6.64296e-06	1.38148e-05	3.88109	1.31334	9.09702	4.41316	26.113	17.7821	3.88029	5.84059	3.88109	3.00667	5.58387	1.44375	1.62675	1.31334	0.984648	1.23611	10.801	10.7594	7.63167	9.09702	5.27589	4.29982	4.05906	4.95217	4.41316	5.4994	22.8722	26.113	30.9315	17.8541	17.7821	16.3533
_Clic5_	MB	STRICT	1.78707	1.40198	0.405817	1.80683e-05	0.000662516	0.219374	0.361562	0.107607	0.179214	0.069374	0.380649	0.285208	0.361562	0.813347	0.326983	0.238853	0.371839	0.177595	0.0612807	0.185412	0.0971314	0.107607	0.17732	0.156876	0.254951	0.179214	0.323742	0.069374	0.120863	0.0937707	0.0358631	0.0510746	0.385071	0.351102	0.380649	0.290509	0.285208	0.280324
_Nudt7_	MA	STRICT	1.81624	2.0007	1.31448	2.51827e-30	1.5097e-18	1.38492e-18	109.622	31.6339	86.8819	23.4474	126.087	52.8495	109.622	123.185	98.9457	161.264	89.7574	31.6339	39.6853	39.0355	29.041	28.1549	92.5203	81.0773	128.39	80.9244	86.8819	27.0925	23.4474	29.0147	14.0655	17.3286	132.811	126.087	119.082	57.0261	44.8192	52.8495
_Bcl6_	-	STRICT	1.83304	1.53138	1.14033	0.000671176	0.00167236	6.51675e-05	9.08017	1.88993	7.48782	1.49839	4.14738	1.90562	14.8377	3.19289	9.08017	3.45191	10.6901	1.15151	0.921652	3.13146	1.88993	4.80709	7.48782	11.4812	3.61926	2.83105	10.2056	2.98937	4.54416	1.36159	1.30263	1.49839	4.14738	3.25032	4.74796	1.0715	1.90562	2.68136
_Sertad4_	MC1	STRICT	1.89107	2.06042	1.20645	0.00661506	4.89474e-14	0.205896	0.0833511	0.017628	1.09724	0.247142	0.0515283	0.0189737	0.0853391	0.0833511	0.0762649	0.216974	0.0570471	0.0613045	0.017628	0	0.0465681	0.00884405	1.09724	0.884293	1.61379	1.17295	0.646709	0.308634	0.294309	0.247142	0.158513	0.186555	0.0728349	0.0511074	0.0515283	0.0385698	0.0142684	0.0189737
_Susd4_	MC1	STRICT	2.09155	1.29982	2.30534	2.97758e-27	1.14155e-19	1.22312e-25	4.43332	1.19042	25.4736	9.76535	2.33057	0.536537	4.5996	3.67314	3.7855	4.60526	4.43332	1.30265	1.2079	1.19042	0.575921	0.739033	27.0163	24.7435	31.5138	25.4736	24.1265	9.76535	9.18995	12.3048	8.29091	11.6872	2.76926	2.33057	2.08833	0.558652	0.536537	0.348808
_Fmn2_	MC1	STRICT	2.1289	1.24096	1.80888	0.000243562	0.000185757	5.78959e-13	0.0677645	0.0140074	0.380736	0.136958	0.624855	0.170289	0.0675811	0.13433	0.0442898	0.152733	0.0677645	0.0138708	0.0511862	0.0217999	0.00491705	0.0140074	0.329531	0.545851	0.366861	0.406161	0.380736	0.24971	0.136958	0.209683	0.116111	0.0810267	0.624855	0.767053	0.55088	0.254533	0.131825	0.170289
_Mcm10_	MC2	STRICT	2.14256	1.69637	1.57159	9.16132e-21	0.00019309	1.47784e-22	10.072	2.65146	13.051	2.56262	10.0496	3.07632	10.072	17.768	8.38113	14.4601	8.98871	2.92397	3.7921	2.3714	1.89474	2.65146	15.0831	12.0171	19.9573	13.051	10.645	9.44865	2.56262	5.10336	1.45551	2.01647	10.0496	11.8185	9.15988	4.54898	3.07632	2.94575
_Mup16_	MC1	STRICT	2.2002	4.06891	3.85093	4.08546e-11	7.28286e-21	1.06796e-72	29.6473	6.07718	742.739	42.0031	56.1698	3.99189	34.9208	6.07971	29.6473	49.8375	26.5645	4.63176	7.17939	7.69125	3.16397	6.07718	742.739	768.375	878.504	528.196	635.001	42.0031	35.7132	62.4384	12.3259	595.307	35.4627	68.4612	56.1698	4.21867	3.05702	3.99189
_Slc15a5_	MA	STRICT	2.32119	1.91189	2.93667	2.75464e-15	1.60907e-07	2.29261e-20	0.847495	0.181543	0.599178	0.15074	0.978707	0.0917728	1.06142	0.727501	0.83262	0.849574	0.847495	0.181543	0.219251	0.14266	0.0772262	0.244442	0.565203	0.599178	0.974611	0.537066	0.70241	0.226428	0.13674	0.258302	0.0483864	0.15074	0.88073	0.978707	1.07705	0.204324	0.0788732	0.0917728
_Omd_	MA	STRICT	2.35882	1.86046	2.67052	3.57033e-12	5.47382e-06	3.2099e-10	0.533271	0.0904501	0.574635	0.16677	0.524697	0.0737058	0.600865	0.545328	0.533271	0.519768	0.526317	0.0850521	0.171196	0.0401014	0.0904501	0.137424	1.00521	0.653913	0.350867	0.574635	0.408487	0.170102	0.067173	0.16677	0.136676	0.255475	0.530508	0.524697	0.437869	0.0499432	0.110855	0.0737058
_Slc22a28_	-	STRICT	2.51233	-5.59516	2.27711	2.07721e-29	1.83428e-41	3.37516e-47	5.73374	1.0862	0.025494	1.52789	5.04301	1.06261	5.33154	6.79731	5.73374	6.18624	4.78024	1.48629	1.39112	1.0862	0.537411	0.6454	0.0516651	0.0403311	0.0235824	0.0200835	0.025494	1.52789	1.73877	1.06555	2.4332	1.0603	5.97957	5.04301	4.8097	1.24368	0.992813	1.06261
_Cyp2u1_	MB	STRICT	2.63621	3.87446	2.64198	1.17139e-50	4.77784e-24	4.62178e-71	8.84038	1.49501	1.51214	0.125436	11.771	1.78556	8.84038	7.68074	11.0828	12.1669	7.08525	1.49501	1.59463	2.01826	1.4676	1.07101	1.51214	1.27878	3.04504	0.743402	1.95318	0.112589	0.132625	0.125436	0.0385501	0.128103	10.2151	11.771	13.1379	2.35415	1.56135	1.78556
_Serpina1e_	MA	STRICT	2.67024	2.00578	0.765149	1.74624e-09	2.09314e-12	1.16642e-07	2830.5	478.456	1907.86	401.977	20.9734	11.3453	2397.93	4019.53	2830.5	3304.24	2800.02	848.955	934.642	478.456	105.732	185.861	1913.77	1863.8	2406.36	1692.85	1907.86	401.977	434.585	738.836	251.303	376.853	20.9734	18.5192	22.7516	14.6335	11.3453	11.2562
_Mup12_	MA	STRICT	2.76534	2.4283	4.45746	1.29094e-16	9.66988e-09	1.24174e-18	10.16	1.12157	5.29331	1.2257	63.5571	3.95078	10.16	3.48468	11.2338	14.9203	8.79897	1.45211	1.12157	0.47767	0.790095	1.67103	5.34119	4.3222	10.3949	5.29331	2.43286	1.24273	0.983499	2.13134	0.610508	1.2257	164.228	27.2239	63.5571	3.37111	4.56658	3.95078
_Serpina12_	MB	STRICT	2.8826	2.95684	1.8214	9.72807e-07	4.67801e-08	1.11884e-24	5.86966	0.726469	0.611143	0.0754381	7.8066	2.61878	5.86966	0.610541	8.20306	12.0789	5.84286	0.726469	1.49476	1.3701	0.47213	0.391267	0.97861	0.611143	1.76759	0.554312	0.386314	0.131913	0.0754381	0.226719	0.0403928	0.020134	8.5004	7.11281	7.8066	2.61878	1.50578	2.63189
_Mup8_	MC1	STRICT	2.93536	3.43106	8.122	9.72023e-17	1.8971e-13	3.18885e-07	1.50859	0.212815	17.0473	0.981033	8.64242	0.523565	1.50859	1.49804	5.52426	2.36996	1.47579	0.211457	0.212815	0.213643	0.128502	0.305057	23.8891	3.19688	5.60782	23.1443	17.0473	1.88497	1.25254	0.981033	0.94053	0.831763	451.521	2.64427	8.64242	0.509981	0.664413	0.523565
_Gstp2_	MC2	STRICT	3.09957	1.09861	2.21619	2.85975e-19	0.000632915	2.10256e-05	1.9539	0.277256	4.12108	1.93331	3.73124	0.815199	1.9539	2.08322	1.48314	3.7289	1.93501	0.277256	0.119587	0.373497	0.168487	0.519976	3.23553	4.31704	8.10695	4.12108	3.39694	1.5843	2.34614	2.66968	1.90946	1.93331	2.79993	3.73124	9.49647	0.697744	2.00044	0.815199
_Gstp1_	MA	STRICT	3.24856	2.39627	3.27579	8.11025e-134	5.2971e-15	3.33733e-97	500.331	50.6214	199.211	47.835	792.654	89.0636	468.516	500.276	630.035	504.913	500.331	61.8924	57.4952	46.2454	50.6214	48.6756	199.211	201.787	521.946	157.311	159.862	50.314	49.5813	47.835	36.4286	39.2322	876.188	792.654	764.854	92.593	89.0636	74.07
_Lama3_	MA	STRICT	3.28129	2.1893	3.20219	6.08519e-46	3.85182e-19	1.51758e-47	0.525632	0.049005	0.370504	0.0702718	0.562872	0.0680369	0.631441	0.688142	0.468996	0.525632	0.431483	0.0633606	0.07826	0.0475268	0.049005	0.0465343	0.465526	0.328234	0.530077	0.291874	0.370504	0.0702718	0.0852977	0.116473	0.0636364	0.0684861	0.562872	0.617051	0.491412	0.0422793	0.0680369	0.0779944
_Mup4_	-	STRICT	3.4489	3.9575	NaN	0.00504313	0.00642617	NaN	0.711434	0.521616	0.384874	0.272319	0	0	1.16095	0.494486	0.711434	0.843348	0.526618	0.272322	0.411106	0.521616	0.905018	0.721887	0.414148	0.384874	0.216042	26.1263	0.175166	0.272319	0.588099	0.187724	0.170942	0.340828	0	0	0	0	0	0
_Cyp7b1_	MC2	STRICT	3.49866	1.05211	2.85602	1.75954e-49	0.00308192	1.68072e-82	83.1202	8.71893	191.634	80.0898	87.431	11.482	83.1202	92.0126	69.8258	136.355	56.9802	9.37836	8.71893	8.88254	4.59194	7.58215	191.634	202.917	311.068	179.385	176.881	117.775	80.0898	163.921	53.7667	66.8975	87.431	90.9779	83.3054	14.4136	11.482	10.8294
_Mup1_	MC2	STRICT	3.62856	1.84062	3.20596	3.86173e-25	4.49065e-28	6.68963e-42	31.5567	2.75266	39.5996	9.87124	253.622	33.0054	32.3653	10.3576	31.4396	38.7374	31.5567	1.58636	2.75266	3.06275	1.51252	2.90014	43.2592	29.5759	39.5996	42.428	30.213	9.36487	10.6522	9.87124	6.9774	15.1303	241.087	253.622	334.906	38.7063	19.8073	33.0054
_Hsd3b5_	MA	STRICT	3.67929	2.20024	2.63426	3.53428e-31	1.75944e-06	6.09994e-41	83.1395	7.45094	38.3426	6.69292	91.9377	12.5284	98.2738	77.8394	83.1395	120.876	76.6501	7.45094	10.7818	11.0329	2.95665	3.91191	43.7843	38.3426	55.2532	37.7194	36.4747	8.00191	6.69292	21.1452	2.21385	4.79886	96.0711	91.9377	81.0399	19.9444	11.5353	12.5284
_Gm10639_	-	STANDARD	3.79917	0.98241	0.877252	0.0463186	0.0400322	0.553892	0.0554969	0	1.06225	0.547016	0.100256	0.0500289	0.020755	0.0853538	0	0.0562876	0.0554969	0	0	0	0	0	1.00579	1.06225	1.5663	1.28792	0.40872	0.626334	0.35286	0.396305	0.547016	0.852071	0.0708557	0.198875	0.100256	0.0500289	0.111045	0.0369161
_C4a_	MC2	STRICT	3.82966	3.81133	3.1988	2.35109e-18	4.19512e-27	5.0071e-112	2.41427	0.252479	6.48795	0.493544	20.5156	2.18178	1.61401	5.48536	2.41427	7.22192	1.28024	0.322243	0.329904	0.176821	0.153622	0.252479	6.48795	4.76068	17.0149	4.45109	9.46147	0.748788	0.765012	0.493544	0.373797	0.451898	20.5156	17.0356	20.7496	2.18178	2.34442	1.93191
_Gsta1_	MB	STRICT	3.84584	3.2567	0.777098	7.17954e-07	0.0130605	0.549679	0.361501	0.0345938	0.0934899	0.0347444	0.178097	0.074947	0.168547	0.606498	0.361501	0.428531	0.197172	0.0345938	0.0348159	0	0	0.0349345	0.360756	0.0782265	0.109777	0.0934899	0	0.0691867	0.0170761	0	0.0347444	0.0865925	0.107888	0.259557	0.178097	0.0507843	0.197263	0.074947
_Mup21_	MB	STRICT	3.98906	1.46691	5.40648	2.41449e-127	0.000632915	3.13409e-217	143.74	8.89369	11.3684	3.52639	208.218	5.17405	124.985	157.874	143.74	147.814	103.529	9.0342	8.89369	10.6954	6.79663	7.4101	23.7929	10.5624	14.4907	11.0347	11.3684	2.46169	1.51893	5.70492	3.52639	6.61624	187.26	208.218	234.06	4.11191	5.17405	5.94012
_C6_	MA	STRICT	4.07708	4.90744	3.1195	2.87099e-63	3.01915e-32	3.44455e-111	58.6954	3.29203	59.4869	1.87453	33.9819	3.96313	44.8677	75.4657	58.6954	79.5506	37.6544	4.13072	3.29203	5.26446	2.55323	2.57272	58.8021	59.4869	125.933	42.7833	69.3069	1.87453	1.59911	4.33628	0.789728	2.65054	30.4299	33.9819	39.0468	3.96313	4.39833	3.74775
_Selenbp2_	MA	STRICT	4.08759	4.10624	3.15547	1.28704e-34	3.1719e-12	3.52083e-81	273.073	18.6625	349.099	12.4386	182.035	18.902	257.993	321.644	273.073	370.677	168.363	20.3313	25.5552	18.6625	6.11087	9.95523	362.593	349.099	492.54	275.202	270.521	35.8895	12.4386	32.4532	2.01198	7.69754	195.995	182.035	181.128	26.0288	18.8811	18.902
_Dkk4_	-	STRICT	4.09715	3.91382	3.53594	0.0110834	2.85525e-05	0.18257	0.039479	0	0.117448	0	0.0166712	0	0.0138051	0.0340636	0.039479	0.056159	0.0553702	0	0	0	0	0	0.0793386	0.154834	0.380246	0.0925228	0.117448	0.00912947	0	0	0	0.0571312	0	0.0566916	0.0166712	0	0	0
_Cyp2d9_	MC2	STRICT	4.15488	2.33171	3.58955	1.76582e-78	1.43068e-38	3.65081e-105	355.747	17.161	590.43	111.518	331.405	30.6951	374.378	262.53	378.665	345.842	355.747	21.27	29.3229	17.161	11.4539	15.7225	590.43	633.934	592.17	526.288	585.323	119.226	123.764	107.261	78.8369	111.518	328.638	331.405	344.419	30.6951	31.2	22.982
_Mup15_	MC1	STRICT	4.28361	3.22869	1.82628	9.56632e-10	8.93781e-10	0.124369	0.504685	0.151737	48.3739	4.40292	0.369617	0.0983696	1.21409	0.176219	0.452232	19.0362	0.504685	0.167521	0.151737	0.217208	0.0890766	0.0845856	12.4035	52.9202	55.778	48.3739	32.0103	5.74925	2.3567	7.89367	0.689826	4.40292	0.156735	1.15915	0.369617	0.0983696	0.0136464	0.381079
_Mup20_	MB	STRICT	5.48155	1.98374	6.21711	3.29223e-158	1.87171e-12	3.15431e-54	3305.5	60.8487	29.4436	6.078	1269.21	12.4365	1922.13	3305.5	3381.59	3722.46	1608.14	57.0491	65.84	73.7442	60.8487	44.1674	36.1678	39.4692	29.4436	22.4404	29.3508	6.078	10.1889	11.824	3.74781	5.1331	1116.59	1269.21	1636.79	12.4365	32.0134	10.6335
_Elovl3_	MA	STRICT	5.88544	5.76284	5.48407	1.30501e-115	5.61615e-38	2.4887e-205	93.8743	1.88635	61.4337	0.951781	57.3797	1.45916	83.2466	97.2053	103.351	93.8743	88.4384	1.88635	2.20157	2.01796	0.623735	1.24861	61.4337	59.4784	142.921	49.9667	70.2488	0.602035	1.87691	2.53377	0.6524	0.951781	57.3797	54.4192	73.5873	1.2217	1.45916	1.56258
_Moxd1_	MC1	STRICT	6.0052	9.60078	4.85409	1.87297e-07	6.00614e-158	1.79222e-06	0.212393	0	59.2239	0.0715333	0.128866	0	0.0235354	0.958199	0.100958	1.60367	0.212393	0.0193222	0.0194463	0	0	0	59.2239	53.0784	111.894	48.3935	97.0594	0.119797	0.0715333	0.0651184	0.126141	0.0604575	0.0401738	0.128866	0.142108	0.00709135	0	0
_Scara5_	MB	STRICT	6.54979	4.02083	4.59988	5.41423e-17	0.00642877	5.49235e-116	0.476513	0.0107135	0.0216345	0	2.14689	0.0864851	0.476513	0.72253	0.305913	2.71207	0.22536	0.0212904	0.0107135	0.0125478	0	0	0	0.00965461	0.101614	0.0216345	0.119006	0	0	0	0.0160804	0	2.14689	2.42275	1.88291	0.0586025	0.125739	0.0864851
_Mup14_	MB	STRICT	6.88684	3.93734	4.29155	4.13911e-34	0.00223868	1.29824e-37	115.263	0.872031	0.688982	0.0402571	168.427	11.0801	86.6053	17.1272	179.939	230.118	115.263	1.44745	0.938789	0.872031	0.376276	0.519717	0.670865	37.5315	0.688982	0.34771	0.882765	0.0385981	0.0476322	0.118256	0.0323055	0.0402571	133.787	168.427	371.266	13.7409	10.2189	11.0801
_Mup7_	MA	STRICT	7.62307	4.31911	4.88911	6.551e-139	9.85187e-08	1.51117e-59	852.487	3.56932	223.875	5.86391	230.089	10.4053	852.487	567.936	415.204	870.895	907.894	3.83489	3.56932	4.01049	2.26912	2.03824	343.887	229.535	223.875	90.4301	84.3752	10.1032	5.86391	16.6255	1.21629	5.23265	220.884	230.089	318.241	11.3017	10.4053	4.62263
_Cml5_	MB	STRICT	8.0816	1.83546	4.64237	1.14346e-92	1.64806e-06	5.42745e-98	8.09488	0	0.840056	0.242717	7.7817	0.344511	8.09488	4.66056	6.49758	9.87898	8.92853	0.0604163	0	0	0	0.0610114	0.840056	1.02464	1.36601	0.612283	0.466339	0.169164	0.283314	0.240631	0.242717	0.264652	7.37985	7.7817	8.3536	0.376942	0.344511	0.196337
_Cyp4a12a_	MC2	STRICT	8.65002	2.20115	5.52913	1.73926e-260	1.24619e-19	5.19518e-27	58.01	0.148521	130.896	28.0485	103.548	2.48444	39.2981	58.01	69.5135	65.2823	52.059	0.209062	0.148521	0.202941	0.0392349	0.11177	130.896	134.211	153.094	129.599	86.3383	28.0485	24.3058	32.071	11.672	31.4139	96.2925	103.548	105.659	3.70094	2.48444	0.506217

## Sheet: S1B_Shared Sex-biased lncRNAs
S1B_Table Shared Sex-biased lncRNAs
Gene ID	Cluster	Strict(78) or Std (9)	B6_log2(FC)	CAST_log2(FC)	CD1_log2(FC)	B6_Padj	CAST_Padj	CD1_Padj	BM Median	BF Median	CM Median	CF Median	CD-1 M Median	CD-1 F Median	BM_1	BM_2	BM_3	BM_4	BM_5	BF_1	BF_2	BF_3	BF_4	BF_5	CM_1	CM_2	CM_3	CM_4	CM_5	CF_1	CF_2	CF_3	CF_4	CF_5	CD1M_1	CD1M_2	CD1M_3	CD1F_1	CD1F_2	CD1F_3
_ncRNA_intra_chr19_14773_	MA	STRICT	1.09804	1.29009	1.08299	0.0355916	0.0264355	0.0764495	3.0515	1.65218	3.90688	1.05582	3.47918	1.32855	2.77434	4.21266	3.0515	3.6173	1.85458	0.525622	0.528997	1.65218	2.42225	2.1232	4.26328	2.93184	4.30892	2.3675	3.90688	0.420493	1.81619	2.46924	1.05582	0.877131	1.63927	3.79767	3.47918	1.28604	1.71271	1.32855
_ncRNA_inter_chr1_630_	MA	STRICT	2.99626	2.12615	2.51133	0.0360658	0.0444847	3.73077e-06	0.0173195	0	0.0161475	0.00158683	0.0762702	0.00861771	0.00242253	0.035865	0.0173195	0.0197097	0.0032388	0.00795546	0	0	0	0	0.0206853	0.0161475	0.0157362	0.00536061	0.0204142	0.00158683	0	0.00972345	0	0.00496511	0.0661623	0.0762702	0.0877643	0.0262772	0.0032403	0.00861771
_ncRNA_inter_chr8_6984_	MA	STRICT	5.28028	2.68345	6.39732	8.24012e-11	7.86515e-05	2.26466e-06	0.0507029	0	0.0349644	0.00652283	0.0238857	0	0.0398843	0.0717596	0.021386	0.0507029	0.0566561	0	0	0	0	0.00413338	0.0921147	0.0276566	0.0226399	0.0440705	0.0349644	0.00652283	0.00201238	0.00749421	0.00818914	0.00510239	0.0212752	0.0238857	0.0602061	0	0	0
_ncRNA_inter_chr8_6990_	MA	STRICT	4.22978	4.11283	3.32291	1.35183e-08	1.52512e-17	1.49315e-06	0.0449114	0	0.154595	0.00627328	0.0529298	0.00345632	0.0361764	0.114768	0.0480328	0.0350394	0.0449114	0.00848582	0	0	0	0.0042847	0.338693	0.166682	0.154595	0.114486	0.0944631	0.0186394	0.00627328	0.00778733	0.00425472	0	0.0529298	0.042446	0.0592897	0.00311434	0.00345632	0.00919222
_ncRNA_inter_chr3_2156_	MA	STRICT	5.71212	3.47698	1.3372	2.84598e-06	1.02997e-05	0.41885	0.0581444	0	0.105034	0	0.0290307	0.0125739	0.0919013	0.0581444	0.0202165	0.057516	0.0756108	0	0	0	0	0	0.161461	0.105034	0.110548	0.078455	0.0199181	0	0.0229278	0.00711536	0	0	0.036201	0.0290307	0.017074	0.0170403	0	0.0125739
_ncRNA_inter_chr9_7885_	MA	STRICT	4.24885	3.31344	-0.745417	4.37999e-06	2.05009e-06	0.854669	0.0161614	0	0.0417164	0.00280733	0	0	0.0119185	0.014004	0.048691	0.0161614	0.0478032	0	0	0	0.00297312	0.00282322	0.0485815	0.0417164	0.0110874	0.0453237	0.0191779	0.00111805	0.00551895	0	0.00280733	0.00699664	0	0.00233067	0	0.00410412	0	0
_ncRNA_inter_chr3_2988_	MA	STRICT	5.18142	3.72756	4.74691	1.67737e-13	5.76513e-12	2.3883e-13	0.0170323	0	0.0159956	0.000746021	0.0263993	0.0010089	0.0238235	0.0107303	0.0170323	0.00922989	0.025784	0	0.000937351	0	0	0.000940545	0.0129664	0.0164481	0.00813792	0.0176413	0.0159956	0.000746021	0.000920631	0.00228565	0	0	0.0174281	0.0263993	0.0465793	0.000683635	0.00151741	0.0010089
_ncRNA_inter_chr19_14873_	MA	STRICT	4.24807	4.21948	7.17447	2.87297e-11	8.773e-25	6.61426e-193	2.71158	0.0619926	3.19059	0.103584	1.33572	0.00593575	2.10643	3.62807	2.71158	2.21044	3.83865	0.0680084	0.532894	0.0515337	0.0619926	0.0441503	4.0489	4.5269	2.65919	3.19059	2.92695	0.0866576	0.192252	0.410183	0.0684552	0.103584	1.33572	1.16632	1.45051	0.00356563	0.00593575	0.0210485
_ncRNA_inter_chr11_9925_	MA	STRICT	2.28397	1.02461	2.02448	7.00827e-29	2.59833e-05	1.49765e-21	0.968223	0.217284	1.25159	0.704026	0.751337	0.199726	1.24184	0.955902	1.55861	0.911149	0.968223	0.208403	0.156278	0.303451	0.217284	0.292987	1.90943	2.03931	1.13822	1.16876	1.25159	1.01169	0.710235	0.570184	0.704026	0.466874	0.641454	0.844844	0.751337	0.224955	0.199726	0.123942
_ncRNA_inter_chr8_7606_	MC	STRICT	2.82099	1.7585	0.476893	0.000190904	7.97349e-10	0.735399	0.0873402	0.0117317	1.60872	0.46478	0.0573407	0.0477996	0.0873402	0.121569	0.0576394	0.127543	0.0359291	0.0220631	0	0.0130032	0.0117317	0.0111402	1.13902	1.55601	2.14026	1.60872	1.62993	0.572324	0.269572	0.682652	0.263278	0.46478	0.0573407	0.0735731	0.0405666	0.0242918	0.0539186	0.0477996
_ncRNA_inter_chr3_2942_	MC	STRICT	2.22989	1.36011	1.84781	3.03802e-07	3.74633e-05	0.146824	5.26583	1.06488	27.051	8.24222	0.0853786	0.0223009	7.60275	5.26583	3.24221	10.7389	3.18755	1.53306	2.53478	1.06488	0.524045	0.746437	27.051	18.8861	36.3465	28.1399	13.3953	8.24222	5.9919	15.9842	5.39404	9.80822	0.0853786	0.18258	0.0805367	0.060283	0.0223009	0
_ncRNA_inter_chr8_6985_	MC	STRICT	5.33887	4.16889	2.81249	0.000195392	7.74853e-09	0.124165	0.0675495	0	0.0945145	0.004663	0.0364425	0	0.0213494	0.0702386	0.0712295	0.0675495	0.00951438	0	0	0	0	0	0.0810465	0.11599	0.147974	0.0945145	0.0399922	0.004663	0.00575439	0	0.0117084	0	0.0364425	0.0487072	0.00859395	0	0.00951879	0
_ncRNA_inter_chr15_12326_	MC	STRICT	5.03186	4.70838	4.09779	0.00302985	1.04075e-07	0.047064	0.0273466	0	0.154118	0	0.0249557	0	0.0273466	0.112461	0.026068	0.0741638	0	0	0	0	0	0	0.0520547	0.074498	0.225722	0.20235	0.154118	0	0	0.0183518	0	0	0.0311196	0.0249557	0.0220161	0	0	0
_ncRNA_inter_chr3_2638_	MC	STRICT	4.27185	4.42943	NaN	0.00910988	2.13402e-06	NaN	0.0283436	0	0.0552092	0	0	0	0.0283436	0.0291403	0	0.0288254	0.018947	0	0	0	0	0	0.0403181	0.0734379	0.0552092	0.0313453	0.0596846	0.00463939	0	0	0	0	0	0	0	0	0	0
_ncRNA_inter_chr13_11222_	MC	STRICT	1.51229	2.5049	1.42945	0.000191716	1.85837e-13	0.00120923	0.369592	0.122064	0.473286	0.102412	0.312949	0.104515	0.409941	0.369592	0.484712	0.22449	0.347814	0.0906113	0.195414	0.122064	0.0688301	0.169936	0.473286	0.46329	0.699525	0.473087	0.956409	0.0985482	0.102412	0.119183	0.104188	0.0649161	0.296048	0.312949	0.380808	0.104515	0.17926	0.0841322
_ncRNA_inter_chr8_7423_	MB	STRICT	3.33886	3.30462	2.89095	2.36284e-15	6.89626e-27	6.41259e-44	0.460689	0.0453166	0.309787	0.0430174	0.581627	0.0638921	0.460689	0.875686	0.238295	0.893858	0.20436	0.0453166	0.0841987	0.0677973	0.0407785	0.0281619	0.384727	0.309787	0.712108	0.308527	0.278037	0.0481048	0.0430174	0.0469916	0.0140043	0.0327211	0.581627	0.591385	0.3961	0.0857158	0.0638921	0.0623053
_ncRNA_inter_chr2_2009_	MB	STRICT	1.38404	1.75291	1.78883	0.0137317	0.000931355	1.03529e-06	0.0421195	0.0122829	0.0303641	0.0122069	0.0866982	0.0209026	0.0421195	0.0489075	0.010628	0.0453552	0.021531	0.0142387	0.0122829	0.0119882	0.0173055	0.0102707	0.0282888	0.0303641	0.0661756	0.0412371	0.0174488	0.0122069	0.00502134	0.0162064	0.00408674	0.0152779	0.0866982	0.0949622	0.0628321	0.0209026	0.0298259	0.0198308
_ncRNA_inter_chr11_9512_	MB	STRICT	1.98715	2.91746	1.14645	0.00919087	0.00488289	0.0662657	0.145039	0.0349331	0.0282969	0	1.02071	0.415915	0.145039	0.213905	0.100118	0.5968	0.106985	0.0574846	0.148767	0.0193597	0.0349331	0.0248789	0.0143363	0.0223826	0.0719815	0.0445831	0.0282969	0.0065987	0	0.0101085	0	0	1.72449	0.479229	1.02071	0.415915	0.254207	0.8273
_ncRNA_as_chr8_7521_	MB	STRICT	1.58489	2.68669	1.12844	0.000422682	3.52746e-09	1.40521e-06	0.413519	0.168057	0.369727	0.0453423	0.838992	0.319967	0.562929	0.219266	0.413519	1.21358	0.275267	0.168057	0.263538	0.218825	0.153785	0.0947234	0.383847	0.24484	0.697723	0.369727	0.221256	0.0945924	0.0453423	0.0946077	0.0196292	0.0171225	0.962926	0.838992	0.520271	0.308389	0.319967	0.455118
_ncRNA_inter_chr6_5864_	MB	STRICT	6.27747	4.51785	2.64239	5.54671e-06	0.0294519	0.379551	0.220057	0	0.0298022	0	0	0	0.026755	0.220057	0.325178	0.0362797	0.268276	0	0	0	0	0	0.0763546	0.0298022	0	0	0.150708	0	0	0	0	0	0	0	0.0323097	0	0	0
_ncRNA_inter_chr15_12835_	MB	STRICT	3.21021	1.76863	1.27908	7.36298e-05	0.0337052	0.696939	0.0236135	0	0.0157694	0.00712184	0	0	0.0165144	0.032987	0.0236135	0.0191944	0.0346955	0	0	0.0045661	0.00823921	0	0.0134673	0.0157694	0.0368827	0.0157053	0.0332271	0.00309936	0.00382479	0.00712184	0.0116734	0.00969773	0	0	0.00854701	0	0.0031556	0
_ncRNA_inter_chr3_2639_	MB	STRICT	3.60086	3.92197	2.70722	9.64417e-07	0.000259006	0.00181708	0.518455	0	0.348651	0	0.471846	0.103861	0.517052	1.41756	0.492878	0.934828	0.518455	0.0707488	0.213609	0	0	0	0	0.348651	0.555989	0.1894	0.721271	0.0280328	0	0.0429433	0	0	1.17678	0.471846	0.468299	0.103861	0.115265	0.0766383
_ncRNA_as_chr4_3300_	MB	STRICT	4.64078	4.24175	7.45762	4.01424e-08	0.041195	1.27578e-15	0.0382437	0	0.00387052	0	0.0963819	0	0.0416053	0.0464412	0.0382437	0.0282083	0.0278121	0	0	0	0	0.00492769	0.00847968	0.00220649	0.00387052	0	0.0334742	0	0	0	0	0	0.0963819	0.0772915	0.0968973	0	0	0
_ncRNA_inter_chr10_9000_	MB	STRICT	1.64202	1.75496	0.331035	0.00825386	0.0120248	0.796498	0.0233408	0.00768805	0.014661	0.00347194	0.0207867	0.0207456	0.0198612	0.027226	0.0151461	0.0233408	0.0354046	0.0021741	0.0175045	0.00768805	0	0.0109776	0.0113147	0.0127581	0.0241012	0.014661	0.0148885	0.00347194	0.0053557	0.00797796	0	0.00271587	0.0226014	0.0199372	0.0207867	0.0207456	0.0230236	0.00471018
_ncRNA_inter_chr9_7874_	MB	STRICT	1.17858	1.55578	0.954613	3.01743e-05	0.0204912	0.02608	0.542959	0.223705	0.150076	0.0490804	0.289837	0.163154	0.603969	0.436804	0.352388	0.569521	0.542959	0.290671	0.223705	0.181388	0.151529	0.270512	0.109384	0.150076	0.358574	0.193274	0.0883231	0.0228851	0.0621311	0.0490804	0.022985	0.157533	0.331799	0.289837	0.251504	0.163154	0.0835708	0.216086
_ncRNA_inter_chr6_5653_	MB	STRICT	1.5343	2.39514	-0.354518	0.0102065	0.0408086	0.743592	0.0598766	0.0248645	0.0279177	0.00347412	0.067228	0.0744627	0.0727994	0.0598766	0.104094	0.0522613	0.0572525	0	0.035383	0.0248645	0.0224332	0.0355036	0.0366979	0.0095491	0.0279177	0.0190205	0.0362169	0	0.00347412	0.00862519	0	0.00880862	0.102336	0.0410332	0.067228	0.0722561	0.0744627	0.129485
_ncRNA_inter_chr13_11227_	MB	STRICT	1.20261	1.94922	1.22283	4.05121e-13	3.68359e-11	4.08138e-13	0.834955	0.340791	0.212359	0.05566	0.72193	0.316922	0.840228	0.826252	0.978172	0.649066	0.834955	0.330572	0.44133	0.318086	0.340791	0.384925	0.212359	0.202612	0.293485	0.201787	0.314364	0.05566	0.08209	0.0727874	0.0340872	0.0424773	0.729389	0.643973	0.72193	0.316922	0.326992	0.263087
_ncRNA_inter_chr8_7430_	MB	STRICT	2.85999	2.90436	1.96896	6.14206e-39	5.41101e-19	3.11737e-33	0.471471	0.0614493	0.135301	0.0153563	0.715401	0.160563	0.410499	0.633839	0.471471	0.583695	0.321414	0.0499281	0.0989272	0.0698864	0.0564155	0.0614493	0.166064	0.135301	0.162782	0.0825436	0.0859739	0.0187957	0.0239681	0.0153563	0.00786572	0.00784141	0.738009	0.715401	0.663261	0.23821	0.146165	0.160563
_ncRNA_inter_chr19_14874_	MB	STRICT	3.06765	2.8071	4.65367	9.87238e-06	0.000627845	2.47452e-07	0.0367926	0.00237825	0.0096617	0.000953345	0.046975	0.00174566	0.00869046	0.0369303	0.0289946	0.0432089	0.0367926	0.00237825	0.0119676	0.00280332	0	0	0.0124274	0.00862325	0.0132357	0.0096617	0.00817636	0.000953345	0	0.00292085	0.00239377	0	0.046975	0.0138787	0.057721	0.00174566	0	0.00257623
_ncRNA_as_chr1_222_	MB	STRICT	3.32632	2.26052	2.21564	2.19406e-11	0.00287684	4.80653e-10	0.20496	0.0208584	0.0219256	0.00396539	0.501994	0.110481	0.0692818	0.165056	0.20496	0.314233	0.213999	0.00392272	0.0315833	0.027743	0.0208584	0.0118841	0.0137244	0.0339265	0.0219256	0.0266751	0.0135445	0.00473779	0.0019489	0.00967705	0.00396539	0	0.672864	0.261619	0.501994	0.0835002	0.121429	0.110481
_ncRNA_as_chr19_14823_	MB	STRICT	2.27651	4.1301	1.61651	3.76632e-06	0.00013221	1.76051e-05	0.0378005	0.00651137	0.0061546	0	0.173563	0.044121	0.0180637	0.03682	0.0617645	0.0436639	0.0378005	0.00257914	0.0168721	0.00456017	0.00959992	0.00651137	0.00674185	0.00350858	0.0061546	0.00174715	0.00887133	0	0.000638239	0	0	0	0.17696	0.0709547	0.173563	0.0397554	0.044121	0.0572738
_ncRNA_as_chr7_6547_	MB	STRICT	1.1746	1.75916	-0.118328	0.00946991	0.0172111	0.897872	0.122967	0.0381273	0.0273168	0.00944945	0.377641	0.332164	0.105772	0.130494	0.118362	0.190196	0.122967	0.0377554	0.113994	0.0712055	0.0361365	0.0381273	0.0131225	0.0273168	0.0269539	0.0357075	0.0582776	0.00453002	0.0111806	0.0161922	0	0.00944945	0.474919	0.176262	0.377641	0.315926	0.332164	0.49487
_ncRNA_as_chr7_5921_	MB	STRICT	1.25726	1.38247	0.275113	0.00100466	0.000704528	0.62694	0.339521	0.10863	0.0353507	0.0118498	0.848582	0.594887	0.262052	0.279752	0.361868	0.339521	0.440337	0.113465	0.312919	0.0990055	0.0720862	0.10863	0.0153798	0.0353507	0.0456304	0.0458353	0.0227674	0.0106185	0.0109198	0.0162664	0.0118498	0.0129207	0.946704	0.38328	0.848582	0.594887	0.494559	0.751827
_ncRNA_as_chr4_3297_	MB	STRICT	2.28931	3.02925	1.54806	5.80101e-13	3.86353e-35	1.06658e-05	11.4498	1.87494	0.639863	0.0812067	33.621	9.73015	7.7077	8.33732	13.6921	12.4686	11.4498	1.87494	4.32847	2.31667	1.05819	1.28719	0.74343	0.639863	0.678672	0.566865	0.592593	0.0592243	0.0812067	0.100806	0.066092	0.0926547	43.8043	15.3154	33.621	9.73015	8.15255	14.5735
_ncRNA_as_chr7_6467_	MB	STRICT	1.279	1.44043	0.299078	0.00502496	0.0267771	0.708613	1.33897	0.517828	0.0685257	0.0383833	7.01121	3.83193	0.677107	1.81124	1.33897	2.10702	1.21618	0.571103	1.27878	0.517828	0.276722	0.303721	0.0470088	0.0657475	0.0858281	0.0685257	0.278357	0.0256941	0.0383833	0.0559335	0.0237689	0.0465447	7.37388	2.78059	7.01121	3.0187	3.83193	7.44204
_ncRNA_as_chr3_2485_	MB	STRICT	1.02273	1.36916	0.0150569	0.00688398	0.000753125	0.999471	2.69203	0.944101	0.164857	0.0646494	10.3941	8.00964	1.07984	3.221	2.69203	2.95229	1.95461	0.944101	2.1958	1.13998	0.814236	0.790625	0.200653	0.151414	0.164857	0.163798	0.33664	0.0646494	0.0427398	0.0990359	0.0637721	0.101142	12.9266	4.01211	10.3941	5.96216	8.00964	13.744
_ncRNA_as_chr7_6162_	MB	STRICT	1.24167	1.22744	-0.00412477	0.000142762	0.00212866	0.999471	4.49619	1.34149	0.429707	0.191359	10.8678	7.993	2.24985	4.70033	4.23702	4.84725	4.49619	1.30005	3.36815	1.62344	1.34149	1.07888	0.429707	0.600263	0.598739	0.263745	0.424076	0.182171	0.244078	0.191359	0.0653449	0.260572	12.0564	3.92745	10.8678	7.993	7.0043	12.5768
_ncRNA_as_chr7_5964_	MB	STRICT	1.21552	1.23756	-0.315507	2.51282e-05	1.3341e-05	0.671008	3.38488	1.05344	0.269692	0.107038	6.87324	6.12448	1.81587	3.59682	2.9252	3.38488	3.51926	1.00157	2.43472	1.05344	1.06514	1.05034	0.336508	0.269692	0.276477	0.251154	0.265679	0.12391	0.107038	0.0854177	0.0855601	0.164776	8.04134	2.51778	6.87324	6.12448	5.97484	10.1151
_ncRNA_as_chr18_14332_	MB	STRICT	1.06264	1.31695	-0.186431	0.00932208	1.17663e-07	0.852878	2.93763	0.954701	0.23447	0.0855731	6.93996	5.82654	1.6376	2.54515	3.40647	3.33973	2.93763	0.954701	2.92928	1.1169	0.939241	0.718565	0.23447	0.242439	0.194331	0.283027	0.188771	0.0837811	0.0665905	0.0978893	0.0855731	0.106636	7.89897	2.53377	6.93996	5.82654	5.03618	9.37729
_ncRNA_as_chr2_1579_	MB	STRICT	1.39917	1.62118	0.206782	3.46242e-05	7.28505e-07	0.813619	0.550861	0.147988	0.0547671	0.0176986	1.24141	0.919832	0.312928	0.550861	0.583097	0.620174	0.533846	0.158098	0.411823	0.147988	0.135989	0.133829	0.0809514	0.0547671	0.0535776	0.0503486	0.0559234	0.0176986	0.0137944	0.0228315	0.0187114	0.0145731	1.54445	0.486501	1.24141	0.919832	0.717807	1.26429
_ncRNA_as_chr3_2474_	MB	STRICT	1.36302	1.661	0.581106	1.7763e-06	0.000649489	0.266698	0.456545	0.194913	0.0521293	0.0204913	1.6489	0.929194	0.293333	0.651195	0.456545	0.496318	0.433818	0.123608	0.248803	0.20599	0.194913	0.146347	0.0519391	0.0521293	0.0778959	0.0749916	0.0512584	0.0204913	0.00632183	0.0130793	0.0343012	0.026715	2.18892	0.689353	1.6489	0.929194	0.88887	1.27895
_ncRNA_as_chr4_3532_	MB	STRICT	1.8385	1.37573	0.803564	8.7544e-08	0.0135958	0.0764276	0.348313	0.0749455	0.029924	0.0130082	1.65997	0.7871	0.192558	0.503752	0.348313	0.459299	0.290008	0.0666635	0.19169	0.110009	0.0749455	0.0615498	0.029924	0.0285504	0.0333879	0.0155096	0.0656262	0.0130082	0.0113314	0.0140662	0.00192132	0.021548	2.14637	0.732002	1.65997	0.7871	0.639245	1.23587
_ncRNA_as_chr15_12340_	MB	STRICT	2.44737	2.69768	1.60908	1.25273e-06	2.98466e-07	9.31345e-08	0.122376	0.0190085	0.0164424	0.00144109	0.622666	0.177553	0.0610322	0.14771	0.122376	0.156007	0.0956655	0.0195819	0.0544859	0.0190085	0.00857489	0.00465289	0.0120075	0.00989413	0.0164424	0.0202264	0.0217253	0.0013817	0.00341019	0.00282216	0.00115645	0.00144109	0.767573	0.31017	0.622666	0.177553	0.14638	0.247057
_ncRNA_inter_chr4_3562_	-	STRICT	-3.85717	-5.53458	NaN	0.0226315	0.00195499	NaN	0	0.218519	0	0.0773404	0	0	0	0	0	0	0.0503157	0	0	0.218519	0.328585	0.561634	0	0	0	0	0	0.0494355	0.305031	0.0757299	0.806834	0.0773404	0	0	0	0.0453582	0	0
_ncRNA_inter_chr12_10942_	-	STRICT	-1.6208	-3.14865	-0.934677	0.0184631	2.98707e-09	0.0218099	0.0972664	0.224824	0.0251625	0.188271	0.157449	0.341204	0.170062	0.0233123	0.0972664	0.0153735	0.143997	0.158234	0.224824	0.208458	0.445439	0.385382	0.0485481	0.0378979	0.0221596	0.0251625	0.0159706	0.186214	0.321717	0.188271	0.495621	0.11653	0.15482	0.209511	0.157449	0.403093	0.341204	0.262151
_ncRNA_inter_chr3_2743_	FA	STRICT	-2.28683	-1.44491	-1.41811	0.000705928	0.0182392	0.0402217	0.00596886	0.0681558	0.0251364	0.0838807	0.078331	0.180075	0.00440182	0.0217227	0.0251761	0.00596886	0.00588502	0.065049	0.101837	0.0681558	0.0230592	0.0729887	0.0251364	0.0523257	0.0114734	0.0195423	0.0372105	0.0838807	0.0892357	0.04874	0.130728	0.0633519	0.0901644	0.078331	0.069104	0.0848829	0.382703	0.180075
_ncRNA_inter_chr6_5138_	FA	STRICT	-8.20801	-5.37909	-4.0515	9.74016e-17	7.02754e-20	1.93852e-45	0	0.102104	0.00134504	0.0984073	0.019833	0.393001	0	0	0	0	0	0.104082	0.191543	0.0175263	0.03795	0.102104	0.00516909	0.00134504	0	0.00803743	0	0.0785143	0.154145	0.0984073	0.0448052	0.130278	0.0185487	0.019833	0.0306194	0.462748	0.348835	0.393001
_ncRNA_inter_chr6_5137_	FA	STRICT	-4.54726	-3.61437	-2.10452	1.49148e-10	5.6014e-11	2.20076e-06	0	0.0154421	0.00057648	0.0173353	0.00843475	0.0317484	0.00155214	0.000638309	0	0	0	0.0216629	0.021802	0.00901226	0.00813099	0.0154421	0	0.00057648	0.00303371	0.00344481	0	0.0173353	0.0132132	0.0179643	0.0166429	0.0287159	0.00397415	0.0116856	0.00843475	0.0458317	0.0311415	0.0317484
_ncRNA_intra_chr19_15014_	FA	STRICT	-1.68634	-2.3532	-1.8803	0.00169412	2.73691e-06	0.0326481	0.598389	2.16408	0.379084	1.80557	0.175716	0.776423	0.970048	0.598389	0.416113	0.0657691	1.10237	2.46883	2.16408	1.22036	1.60919	3.05612	0.415255	0.540265	0.379084	0	0.273209	2.38916	1.57246	1.80557	0.559905	2.49185	0.165583	0.199178	0.175716	0.993757	0.324377	0.776423
_ncRNA_inter_chr10_9137_	FA	STRICT	-1.06675	-2.29212	-0.6391	0.0476849	7.17578e-10	0.212871	0.0394887	0.0783429	0.0185313	0.0913002	0.0603622	0.0929469	0.0522567	0.0448492	0.0162436	0.0215661	0.0394887	0.0783429	0.0826006	0.0439739	0.0515761	0.124323	0.0323715	0.0185313	0.0295517	0.00503344	0.0127789	0.123669	0.0827428	0.0913002	0.0748247	0.0932418	0.0542955	0.0777521	0.0603622	0.120486	0.09117	0.0929469
_ncRNA_inter_chr5_4379_	FA	STRICT	-1.29193	-1.39059	0.856714	0.000425893	1.03085e-06	0.136142	0.213515	0.503968	0.300964	0.631643	0.12178	0.0643334	0.213515	0.289031	0.133568	0.313653	0.083259	0.503968	0.404293	0.61987	0.466047	0.604818	0.241493	0.300964	0.145038	0.335972	0.301046	0.707876	0.869948	0.537714	0.631643	0.494234	0.113894	0.12178	0.150409	0.0643334	0.0892474	0.0632952
_ncRNA_intra_chr7_6001_	FA	STRICT	-8.46424	-6.67858	-7.12479	1.54512e-42	6.18214e-26	8.00824e-12	0	3.95001	0	2.58216	0	1.72394	0	0	0	0	0	3.95001	3.00839	3.77513	4.31424	4.74358	0	0.0482817	0	0	0	2.47674	2.58216	2.28954	4.3961	3.0731	0	0	0	1.72394	1.13055	1.96595
_ncRNA_inter_chrX_15394_	FA	STRICT	-10.9242	-11.1643	-10.4849	0	0	0	0.0131791	32.142	0.0111325	30.5673	0.0134611	21.2229	0.03253	0.00972928	0.00704752	0.0187136	0.0131791	32.0513	36.0949	32.142	26.3878	38.3199	0.031021	0.00880575	0.0102978	0.0197324	0.0111325	30.5673	24.9118	32.679	30.4234	33.0542	0.0134611	0.00809616	0.020237	19.7776	21.2229	21.9639
_ncRNA_as_chr7_6007_	FA	STRICT	-7.72731	-2.91141	-6.54849	2.61866e-41	2.46198e-08	4.29232e-98	0	0.174058	0.0085542	0.166771	0.00600506	0.756947	0	0.00180409	0	0	0	0.140462	0.26823	0.174058	0.153207	0.192765	0.0187408	0.0666459	0.0085542	0.00485669	0	0.208462	0.166771	0.169581	0.166054	0.161942	0.00374413	0.00600506	0.0132442	0.756072	0.756947	0.93634
_ncRNA_inter_chr2_1782_	FA	STRICT	-1.74876	-2.30841	-1.11648	6.74034e-10	1.62184e-17	1.04331e-08	0.0488357	0.166643	0.0440653	0.206312	0.0767874	0.182149	0.0593574	0.0794008	0.0466338	0.0247657	0.0488357	0.161725	0.185399	0.166643	0.130985	0.250926	0.0316274	0.0484101	0.0152854	0.062195	0.0440653	0.162272	0.2272	0.143641	0.207489	0.206312	0.0868461	0.0767874	0.0701054	0.182385	0.149192	0.182149
_ncRNA_inter_chr19_14770_	FA	STRICT	-4.33366	-4.09553	-5.0979	3.57033e-12	5.93078e-11	4.54318e-15	0.0120249	0.194562	0.00624506	0.172824	0.0101558	0.292465	0.0252293	0.0138339	0.0120249	0	0	0.151895	0.194562	0.14649	0.279016	0.515952	0	0.00624506	0	0.018659	0.0473714	0.215412	0.136323	0.279221	0.138688	0.172824	0	0.0115118	0.0101558	0.283799	0.292465	0.40387
_ncRNA_as_chr6_5340_	FA	STRICT	-2.42091	-2.47566	-2.18228	4.76297e-06	6.76844e-07	0.00506934	0.00371494	0.02133	0.00386512	0.0257505	0.00313749	0.012323	0.00866031	0.0049861	0.00371494	0.00117434	0.00347352	0.02133	0.0228981	0.0167616	0.0166348	0.0502603	0.00495131	0.00386512	0.00339002	0.0057741	0.00244321	0.0267781	0.0267177	0.0113463	0.0257505	0.0160443	0.00443483	0	0.00313749	0.0104376	0.0127422	0.012323
_ncRNA_inter_chr16_13049_	FB	STRICT	-1.85623	-1.30172	-1.40556	0.000184079	0.00147035	0.00205401	0.132525	0.558112	0.119784	0.24963	0.084601	0.208366	0.175722	0.151941	0.0966383	0.0427679	0.132525	0.591858	0.305275	0.558112	0.14162	0.657456	0.154073	0.153682	0.046884	0.119784	0.101369	0.218659	0.364645	0.19464	0.319033	0.24963	0.084601	0.067844	0.103381	0.314961	0.168747	0.208366
_ncRNA_inter_chr15_12684_	FB	STRICT	-4.541	-1.91343	-2.18635	1.17483e-61	1.49226e-08	3.81483e-87	0.24362	4.79919	0.153798	0.663591	1.58464	7.24986	0.289409	0.108732	0.0970684	0.373059	0.24362	4.75203	4.54046	4.79919	5.90838	6.20294	0.153798	0.152075	0.332283	0.278998	0.060713	0.950946	0.655191	0.422927	0.663591	0.915524	1.65279	1.58464	1.56194	6.85549	7.24986	8.1472
_ncRNA_inter_chr10_9223_	FB	STRICT	-1.79398	-1.75191	-1.36039	1.33344e-06	0.00145359	0.000174438	0.0218806	0.0690161	0.00741785	0.0261542	0.0252175	0.0641546	0.030374	0.0109297	0.0122149	0.0218806	0.0253803	0.0701342	0.0690161	0.0624613	0.054696	0.0991551	0.00812564	0.00704787	0.00741785	0.00421152	0.0106922	0.0118435	0.0261542	0.0152783	0.0344335	0.0370577	0.0291639	0.0194895	0.0252175	0.0526232	0.0761762	0.0641546
_ncRNA_as_chr19_14968_	FB	STRICT	-1.4337	-2.16281	-1.0671	6.95287e-07	1.33232e-23	1.85626e-25	0.587992	2.2058	0.299108	1.09252	1.90464	4.04769	1.46667	0.510498	0.474137	0.587992	0.909385	2.2058	2.33236	2.17218	1.82616	2.37556	0.327648	0.214721	0.299108	0.367944	0.179641	0.924407	1.09252	1.03105	1.50767	1.31076	1.91575	1.89127	1.90464	4.04769	4.08844	4.04538
_ncRNA_inter_chr10_9224_	FB	STRICT	-2.34478	-1.52326	-1.89455	7.34922e-09	4.85281e-05	1.13347e-13	0.0327072	0.171622	0.0296744	0.0800894	0.0495261	0.200746	0.0737013	0.0220431	0.0249088	0.0327072	0.0429971	0.171622	0.135079	0.145238	0.201234	0.371067	0.0382422	0.0248774	0.0296744	0.0237851	0.0452892	0.0800894	0.0705962	0.0512325	0.0928142	0.143197	0.0411724	0.0495261	0.0598745	0.169578	0.200746	0.212127
_ncRNA_as_chr11_10170_	FB	STRICT	-1.4958	-3.20357	-1.20996	0.00430494	1.2771e-19	9.07133e-06	0.110061	0.41816	0.0316608	0.276287	0.191217	0.526221	0.33925	0.0656539	0.110061	0.104375	0.209629	0.482144	0.320352	0.275882	0.41816	0.893425	0.0405582	0.0316608	0.0148101	0.0252256	0.048032	0.276287	0.285664	0.154426	0.248432	0.385515	0.27251	0.191217	0.179021	0.384821	0.526221	0.59834
_ncRNA_inter_chr13_11438_	-	STRICT	-1.62206	-2.25198	-1.32857	5.52108e-06	2.01999e-05	4.60353e-05	0.0886913	0.247354	0.0157286	0.132749	0.136674	0.336941	0.0479257	0.0886913	0.0913702	0.146221	0.0587348	0.222963	0.356392	0.247354	0.271984	0.238404	0.0804036	0.0298882	0.0157286	0	0.0113357	0.060799	0.150059	0.113385	0.132749	0.148881	0.184066	0.136674	0.110929	0.336941	0.42736	0.319664
_ncRNA_inter_chr13_11437_	-	STRICT	-2.25755	-1.62366	-1.8124	0.000535031	0.0147319	1.28647e-13	0.0116668	0.0598406	0.00849191	0.0246545	0.0612817	0.220457	0.00979124	0.0147641	0.0116668	0.0420435	0.00218173	0.0723463	0.167195	0.0442176	0.0598406	0.0405883	0.032635	0.00849191	0.00425604	0.00362459	0.00920209	0.0214589	0.0476665	0.0246545	0.0323288	0.0201431	0.0612817	0.0647802	0.0591201	0.232079	0.220457	0.208983
_ncRNA_inter_chr10_9181_	-	STRICT	-2.22661	-2.42735	-0.667342	0.000751169	0.0310141	0.227349	0.0339776	0.170685	0	0.0080358	0.0481686	0.0871773	0.00390988	0.0418058	0.044725	0.026509	0.0339776	0.0545694	0.268138	0.0454041	0.170685	0.171804	0.0111594	0	0	0	0.00550658	0.0154093	0.0079233	0.00786847	0.0161214	0.0080358	0.0433809	0.0481686	0.0542987	0.0871773	0.0915205	0.0556348
_ncRNA_as_chr5_4745_	FC	STRICT	-7.553	-8.42886	-5.2772	2.85626e-16	1.6707e-28	6.16123e-20	0	0.0710704	0	0.177311	0.00524368	0.213095	0	0	0	0	0	0.0857492	0.0710704	0.0475648	0.236025	0.0560313	0	0	0	0	0	0.199743	0.159349	0.0803596	0.177311	0.183076	0.00524368	0	0.00741947	0.222144	0.135596	0.213095
_ncRNA_inter_chr16_13510_	FC	STRICT	-1.02195	-2.30255	-2.29301	0.046818	5.12625e-08	9.03257e-07	0.101669	0.177533	0.0750661	0.285149	0.0387716	0.187026	0.101669	0.123232	0.0535587	0.0507916	0.114464	0.158152	0.185695	0.103566	0.177533	0.310546	0.0912755	0.0514598	0.0208312	0.130097	0.0750661	0.252073	0.285149	0.225254	0.501073	0.339589	0.0182678	0.0512733	0.0387716	0.187026	0.207563	0.171317
_ncRNA_inter_chr19_14769_	FC	STRICT	-3.29042	-5.05428	-3.53225	0.0209355	1.74396e-09	0.0250339	0	0.0968025	0	0.252403	0	0.0783532	0.0195263	0	0	0	0	0.128246	0.0968025	0.037792	0	0.0971323	0	0	0	0.0431839	0	0.39628	0.252403	0.215408	0.160488	0.399979	0.0333304	0	0	0.0706006	0.0783532	0.312575
_ncRNA_inter_chr3_2937_	FC	STRICT	-2.99926	-1.83544	-5.96306	7.52664e-05	1.24631e-05	3.56232e-27	0.00293294	0.0292758	0.0301327	0.117114	0	0.128932	0.00356593	0.00293294	0	0	0.00715121	0.0292758	0.00589277	0.020705	0.0373607	0.0325206	0.025444	0.0145657	0.0418099	0.0593445	0.0301327	0.117114	0.076598	0.0807324	0.152912	0.142912	0	0	0.00430627	0.128932	0.109703	0.136365
_ncRNA_intra_chr5_4728_	FC	STRICT	-5.7814	-6.96715	-8.16797	2.48289e-08	2.3498e-74	5.99336e-48	0	0.0352186	0.0105067	2.03049	0	0.710297	0	0	0	0	0	0.0198701	0.0533271	0.05465	0.0352186	0.0267544	0	0.0239584	0.0105067	0.0447392	0	3.17847	1.16692	1.72041	2.97952	2.03049	0	0	0.00487124	0.986906	0.555732	0.710297
_ncRNA_intra_chr5_4735_	FC	STRICT	-3.6985	-6.02547	-8.30184	0.0224859	7.36612e-52	3.71373e-26	0	0.159993	0.251378	17.8459	0	5.23308	0	0	0	0	0	0.158432	0	0.373497	0.336975	0.159993	0	0.358261	0.251378	0.428164	0	24.5884	13.2166	12.1349	19.572	17.8459	0	0	0	5.23308	5.67866	5.14862
_ncRNA_intra_chr5_4736_	FC	STRICT	-3.14984	-6.18757	-8.77874	0.0223947	5.56522e-54	2.48859e-27	0	0.13608	0.183175	14.0773	0	5.12734	0	0	0	0.0953398	0	0.34634	0.116188	0.13608	0.491095	0.116584	1.00326	0.0522116	0.183175	0.311996	0	23.32	11.0554	14.0773	19.7114	14.0154	0	0	0	3.98273	7.2414	5.12734
_ncRNA_intra_chr7_5920_	FC	STRICT	-6.62508	-9.1174	-7.81611	2.98998e-07	1.28212e-60	9.87991e-12	0	0.38555	0	7.13198	0	0.984171	0	0	0	0	0	0.191545	0.38555	1.01601	0.916658	0	0	0	0.0379896	0	0	7.47017	5.83844	3.99055	11.5427	7.13198	0	0	0	0.984171	0.468104	2.0749
_ncRNA_intra_chr5_4740_	FC	STRICT	-3.69032	-7.69754	-7.98724	0.0296329	4.99153e-14	1.31395e-17	0	0.0819581	0	1.11733	0	1.93412	0	0	0	0	0	0.0811587	0.245039	0	0.0863096	0.0819581	0	0	0	0	0	2.56458	0.480735	1.09406	2.44536	1.11733	0	0	0	3.03813	1.58671	1.93412
_ncRNA_intra_chr5_4741_	FC	STRICT	-5.82355	-6.10972	-6.41278	1.48623e-07	2.21857e-23	3.08377e-22	0	0.0389053	0	0.641265	0.00710771	0.523438	0	0	0	0	0	0.077314	0.0389053	0.0341746	0.102776	0.0292784	0	0	0	0.0522524	0	0.765649	0.205195	0.550904	0.699083	0.641265	0	0.00805676	0.00710771	0.829958	0.322777	0.523438
_ncRNA_intra_chr19_15008_	FC	STRICT	-5.73612	-5.69676	-4.97206	1.18992e-08	1.81182e-06	1.0643e-08	0	0.297532	0	0.315916	0	0.469993	0	0.0180628	0	0	0	0.324536	1.27019	0.297532	0.153393	0.218489	0.125347	0	0	0	0	2.09143	0.142397	2.01069	0.10865	0.315916	0.0374866	0	0	0.529362	0.469993	0.312491
_ncRNA_intra_chr19_15009_	FC	STRICT	-5.42046	-3.80986	-4.04649	0.000387739	0.00488727	0.0762082	0	0.28087	0	0.596449	0	0.262352	0	0	0	0	0	0.119141	1.67868	0.28087	0.380108	0.120315	0.207074	0	0	0.16099	0	1.47733	0.17643	1.75209	0	0.596449	0	0	0	0.262352	0.291161	0
_ncRNA_intra_chr15_12771_	-	STANDARD	0.710302	1.26332	0.765248	0.00254627	5.09361e-15	0.00624893	0.696409	0.437944	1.6716	0.638934	0.325241	0.175546	1.03448	0.508101	0.588009	0.874859	0.696409	0.399137	0.437944	0.551835	0.507448	0.40913	1.47686	1.6716	1.99136	1.80951	1.43176	0.638934	0.773659	0.781919	0.597092	0.492281	0.358776	0.325241	0.300173	0.255523	0.15157	0.175546
_ncRNA_inter_chr4_3651_	-	STANDARD	-0.978084	-1.9159	1.62203	0.000300505	5.45382e-07	0.127538	0.702792	1.35717	0.0749724	0.27753	0.0474841	0.0116563	0.747091	0.528231	0.702792	0.435435	0.893685	1.35583	1.5703	1.35717	0.949811	1.38005	0.0749724	0.0926652	0.0941075	0.0582874	0	0.181168	0.303418	0.27753	0.270772	0.296929	0.0447456	0.0807364	0.0474841	0.00789835	0.0350627	0.0116563
_ncRNA_inter_chr19_14803_	-	STANDARD	-0.606246	-1.16836	-0.569438	4.84261e-07	0.000251148	0.000296561	3.0074	4.84131	0.0782867	0.173444	5.56773	8.73364	3.05454	2.98479	2.99268	3.0074	3.33246	4.90884	4.84131	4.62123	4.44846	4.93235	0.0714639	0.105995	0.0782867	0.0722276	0.105791	0.19736	0.25776	0.148648	0.173444	0.154382	5.41432	6.24961	5.56773	7.30561	10.002	8.73364
_ncRNA_as_chr7_5950_	-	STANDARD	0.879366	3.04747	0.414058	0.0160002	0.000399553	0.649237	0.228121	0.15726	0.0496958	0.00226925	0.176242	0.1012	0.237909	0.207188	0.228121	0.341581	0.18336	0.0781282	0.15726	0.162515	0.102637	0.157796	0.00799019	0.0249494	0.105766	0.0496958	0.0709693	0.00183886	0.00226925	0.0084508	0.0184688	0	0.219772	0.176242	0.162241	0.1012	0.254576	0.0647186
_ncRNA_inter_chr10_8999_	-	STANDARD	1.28908	0.604843	1.61093	9.00417e-17	0.00277612	7.77495e-24	1.7544	0.675366	0.690425	0.426325	1.33493	0.49553	1.77263	1.69893	1.87281	1.68258	1.7544	0.525527	0.675366	0.638514	0.816825	0.987925	0.803486	0.794114	0.614465	0.690425	0.612106	0.421733	0.484411	0.514355	0.325826	0.426325	1.21452	1.54014	1.33493	0.49553	0.507134	0.345943
_ncRNA_inter_chr16_13170_	-	STANDARD	1.91878	0.903155	1.66705	2.90027e-06	0.0143509	1.37667e-37	2.43455	0.752124	0.0711789	0.0326223	4.8623	1.51532	4.81024	1.0019	2.43455	2.23277	2.67267	0.48265	0.903576	0.752124	0.280566	1.11525	0.0711789	0.0870505	0.0747256	0.0636388	0.04566	0.045867	0.0414411	0.0326223	0.0205657	0.0307533	4.8623	5.24784	4.40406	1.75484	1.37444	1.51532
_ncRNA_inter_chr13_11189_	-	STANDARD	-4.09669	-0.872421	-6.45879	4.29374e-05	0.000700264	6.22462e-20	0	0.0235347	0.1127	0.202379	0	0.1158	0	0	0	0.00551764	0	0.0300659	0.0235347	0.00393772	0.0142107	0.0371091	0.115969	0.111651	0.10322	0.1127	0.148784	0.220184	0.19432	0.202379	0.214444	0.171192	0	0	0.00245693	0.0809183	0.152395	0.1158
_ncRNA_as_chr7_5965_	-	STANDARD	1.2839	0.857495	-0.25194	4.54483e-05	7.52522e-05	0.84531	7.42686	2.95247	0.74614	0.384318	9.94179	8.98788	5.05728	11.4695	7.42686	9.65132	6.89435	3.01528	6.28164	2.95247	2.20774	2.2614	0.746489	0.74614	0.730142	0.746176	0.537913	0.409039	0.413917	0.384318	0.301272	0.290102	16.7839	3.41595	9.94179	8.62815	8.98788	19.1848
_ncRNA_as_chr6_5635_	-	STANDARD	1.00173	0.958573	-0.0416716	0.0375708	0.0156093	0.984487	1.23477	0.485652	0.144208	0.0576819	4.05654	3.27828	0.731511	1.42921	1.23477	1.58279	1.15453	0.485652	1.44013	0.521341	0.285906	0.332796	0.165491	0.121357	0.144208	0.111116	0.215288	0.0571288	0.0576819	0.0981232	0.0565088	0.0975015	4.61597	1.96652	4.05654	3.27828	2.9636	4.96019

## Sheet: S1C_B6-unique Sex-biased PCGs
S1C_Table. 301 B6-unique Sex-biased PCGs. Clusters B1 and B2 comprise 238 genes that show higher expression in the strain showing significant sex-bias.
Gene ID	Cluster	B6_log2(FC)	CAST_log2(FC)	CD1_log2(FC)	B6_Padj	CAST_Padj	CD1_Padj	BM Median	BF Median	CM Median	CF Median	CD-1 M Median	CD-1 F Median	BM_1	BM_2	BM_3	BM_4	BM_5	BF_1	BF_2	BF_3	BF_4	BF_5	CM_1	CM_2	CM_3	CM_4	CM_5	CF_1	CF_2	CF_3	CF_4	CF_5	CD1M_1	CD1M_2	CD1M_3	CD1F_1	CD1F_2	CD1F_3
_Slc26a10_	B4	-1.04247	0.142469	-0.880176	0.00231866	0.65799	0.00776361	0.547453	1.02964	1.91648	1.72209	0.415373	0.728323	0.671545	0.235754	0.667472	0.433096	0.547453	1.02198	1.12327	1.29974	1.02964	0.85551	1.91648	2.26841	1.76021	1.99874	1.89137	1.79113	1.832	1.72209	1.56665	1.51469	0.419376	0.414783	0.415373	0.651438	0.963963	0.728323
_Mtmr11_	B4	-1.12264	-0.31779	-0.971915	0.00429472	0.30356	0.0759573	0.286512	0.759453	1.25363	1.5	0.194267	0.357639	0.193527	0.286512	0.267494	0.454864	0.388103	0.33895	0.575651	0.824032	1.0138	0.759453	1.28869	1.04431	1.41172	1.04483	1.25363	1.67355	1.23392	1.05144	1.5	1.72338	0.16517	0.194267	0.249286	0.357639	0.250227	0.64254
_Dpf3_	B4	-1.12861	-0.0612057	-1.08131	0.0143326	0.94672	0.0150324	0.0847745	0.167539	0.379247	0.309535	0.0985068	0.222397	0.0480909	0.102841	0.089393	0.0847745	0.0707247	0.118446	0.11126	0.167539	0.193144	0.295045	0.384283	0.20713	0.40719	0.266751	0.379247	0.309535	0.284539	0.256442	0.380678	0.385431	0.0985068	0.0724125	0.133573	0.24923	0.192975	0.222397
_Slc13a3_	B4	-1.15928	0.172101	-0.81204	1.20898e-10	0.752399	2.03067e-12	1.80057	3.69418	5.38214	4.98294	2.59556	4.49294	2.14933	1.38832	1.50445	1.80057	1.83546	3.88021	5.33701	3.24516	3.69418	3.47061	4.64197	3.27675	6.29779	5.38214	9.79635	4.98294	4.84457	5.3456	4.60372	5.06603	2.19936	2.71877	2.59556	4.54342	4.49294	4.43339
_Nqo1_	B4	-1.1686	-0.0300575	-1.17947	1.0807e-07	0.951068	3.72392e-09	1.26574	2.74439	5.23074	4.79332	1.37594	3.03292	1.0753	1.38432	1.43727	0.824148	1.26574	2.74439	2.95516	2.64673	2.10218	3.23655	5.76315	5.34837	5.23074	4.45467	3.81367	5.42798	4.16286	3.85219	4.79332	5.85319	1.07735	1.37594	1.55261	3.43717	3.03292	2.82732
_Serpina3m_	B4	-1.34868	-0.368994	0.522643	2.75441e-20	0.31003	0.0148294	28.5956	72.2141	66.6097	89.013	216.908	140.344	30.2441	23.1397	28.5956	26.2434	33.1695	67.6856	75.3117	64.5459	89.3562	72.2141	71.8763	62.072	54.2282	66.6097	116.385	88.9307	89.013	84.5838	103.872	93.9372	232.258	216.908	213.091	135.103	140.344	194.327
_Trim24_	B4	-1.9687	0.118477	-1.77527	1.24104e-26	0.67881	3.85846e-41	1.06265	3.93371	6.02788	5.29317	1.24637	4.6189	1.05147	0.948285	1.12054	1.06265	1.14948	3.36501	2.90681	3.93371	4.61721	6.38499	6.3091	5.73961	6.47581	5.29917	6.02788	5.01709	5.29317	5.47556	4.12475	6.24682	1.29919	1.24637	1.19487	3.49598	4.6189	4.93873
_Acss3_	B4	-2.43189	-0.362583	-1.81122	3.5588e-39	0.162042	3.65355e-36	1.13437	6.54094	10.1902	13.1472	1.43647	5.27549	1.55451	1.13437	1.00275	0.887544	1.32824	7.6958	4.26856	7.89494	6.29635	6.54094	10.1902	9.99012	11.0764	11.2937	9.92503	9.99867	9.21747	13.1472	15.3815	16.5133	1.43647	1.22395	1.75022	5.27549	5.81571	4.71913
_Sult3a1_	B4	-3.69441	-0.185026	-11.5608	8.52474e-06	0.64036	8.63975446560593e-310	0.926856	42.3391	1422.86	1516.33	0.0799488	258.108	0.926856	0.149743	0.473316	10.1218	4.58047	33.5084	42.3391	56.7634	33.901	45.1179	1498.45	1287.33	1422.86	1697.77	1199.08	1340.29	1516.33	1446.95	1544.08	1822.07	0.0282518	0.158592	0.0799488	249.406	258.108	371.309
_Cyp4a12b_	B3	8.49617	0.487217	6.99107	3.63464e-165	0.0688313	1.6964e-285	14.4589	0.0586367	37.5419	25.5342	9.09167	0.0547707	14.4589	26.0023	15.3569	14.1424	11.5134	0.0124364	0.0250326	0.0586367	0.0661287	0.0627946	35.8164	39.6975	39.3365	37.5419	33.4485	25.5342	25.5007	30.8246	14.0394	28.4061	8.32601	9.57986	9.09167	0.0547707	0.12157	0.0269434
_Nat8_	B3	4.62506	-0.159847	2.50655	3.11766e-41	0.546142	4.04239e-37	4.86604	0.223709	12.912	13.4924	5.80555	0.963246	5.81956	2.36925	4.75896	5.43682	4.86604	0.223709	0.257309	0.226022	0.10196	0.129093	12.8866	14.1066	16.2009	12.912	9.97681	14.5984	15.9487	13.4924	13.2242	12.9593	5.81405	5.27524	5.80555	1.12597	0.963246	0.900088
_Phlda2_	B3	2.505	1.28518	1.72412	0.00816715	0.0598907	0.108331	0.222684	0	0.402107	0.19811	0.235843	0.0593288	0.123066	0.222684	0.316743	0.300378	0.0987197	0	0	0	0.128937	0.0408123	0.280968	0.402107	1.02598	0.382269	0.554573	0.17782	0.379033	0.19811	0.0405901	0.202323	0.252081	0.235843	0.118893	0.0593288	0.0658436	0.0437784
_Esm1_	B3	2.15572	0.345328	1.17148	2.84931e-05	0.583692	0.0901597	0.296008	0.100119	0.418847	0.319922	0.166665	0.0692251	0.224269	0.659793	0.296008	0.467858	0.253708	0.0283264	0.128287	0.0333892	0.135559	0.100119	0.391814	0.446046	0.715369	0.418847	0.29001	0.388866	0.319922	0.2072	0.283017	0.581919	0.147237	0.177111	0.166665	0.0415837	0.0692251	0.122738
_Col27a1_	B3	2.14135	0.489456	1.63802	2.06964e-24	0.0557898	4.0338e-45	4.59474	0.88652	4.21342	3.05688	3.07326	0.979437	3.47638	1.95635	4.69896	4.59474	4.78435	0.788134	0.95419	0.818621	1.02902	0.88652	4.37653	6.01689	4.11355	4.21342	2.76508	2.86161	3.13062	3.15077	3.05688	2.23845	3.30569	2.84934	3.07326	0.979437	1.12831	0.900233
_Hapln1_	B3	1.76805	0.892676	-1.34841	0.0170504	0.125304	0.0200182	0.100751	0.0357016	0.604819	0.367272	0.0346682	0.100797	0.136363	0.224314	0.0256555	0.0632581	0.100751	0.0412456	0.0652308	0.00694535	0.0125324	0.0357016	0.604819	0.49081	2.06817	0.557885	0.708178	0.481277	0.305695	0.748107	0.367272	0.354326	0.0306271	0.0491215	0.0346682	0.129749	0.100797	0.0638273
_Clec2h_	B3	1.61513	-0.18742	2.04769	5.77929e-09	0.691619	1.59729e-15	4.58096	1.73043	6.63108	7.02515	2.43698	0.527953	6.2062	5.61566	3.67451	2.76724	4.58096	0.675684	1.9568	1.73918	1.73043	1.51786	7.2691	10.6832	3.84185	5.57701	6.63108	6.62559	8.20351	8.30353	6.53568	7.02515	2.43698	3.32228	1.97762	0.850214	0.527953	0.492933
_Spsb4_	B3	1.2247	0.0375622	0.31119	6.04298e-05	0.944794	0.338832	1.13003	0.467062	2.5258	2.37744	1.94687	1.75018	0.755829	1.20321	1.15046	0.672248	1.13003	0.467062	0.308898	0.346054	0.482514	0.525567	2.55934	3.0937	2.14524	2.15256	2.5258	2.37744	2.6101	2.51001	1.90918	2.09427	1.91444	1.94687	2.73825	1.66517	1.75018	2.05268
_Slc2a5_	B3	1.21266	0.0079808	0.395233	0.000770781	0.987194	0.239075	0.946693	0.481028	1.72898	1.517	1.15493	0.768027	1.27143	1.0602	0.946693	0.587929	0.736338	0.481028	0.329199	0.487621	0.163698	0.563489	1.43801	1.59681	1.89281	1.72898	1.7327	2.05108	1.41991	1.52091	1.517	1.37264	0.870111	1.15493	1.217	0.988621	0.768027	0.750342
_Fkbp11_	B3	1.20216	0.521139	1.37634	1.1226e-06	0.0668373	4.70473e-16	5.33811	2.81442	7.54476	5.00192	9.00311	3.36259	7.49256	5.29087	5.14525	7.72019	5.33811	3.31846	3.6656	2.81442	2.02276	1.79818	6.04903	7.79684	7.54476	6.45271	7.70515	5.00192	5.89298	5.43064	4.06453	2.78573	9.00311	10.5599	8.83978	3.32692	3.36259	4.55914
_Zfp809_	B3	1.16317	-0.126565	0.598903	1.17378e-08	0.762811	6.58915e-05	8.44015	4.37724	11.1479	11.0789	5.33767	3.75559	6.69102	14.3024	8.44015	9.41659	7.20162	4.79214	4.52827	4.37724	3.68702	3.47001	13.7853	8.72037	10.3364	12.1949	11.1479	15.1173	7.929	11.0789	13.3643	10.3507	4.93373	6.51282	5.33767	3.9812	3.53972	3.75559
_Rassf3_	B3	1.1505	0.0325204	0.801211	1.05381e-16	0.94543	2.24103e-12	13.7041	6.0872	18.0156	17.8163	10.358	6.09419	14.4473	13.7041	15.3172	10.6178	12.5652	6.83738	5.46301	6.41883	6.0872	5.73637	20.9672	22.9594	16.0311	18.0156	17.8152	17.4868	18.2161	16.7757	17.8163	18.5357	9.89327	10.8128	10.358	6.4362	6.09419	5.5879
_Insc_	B3	1.00816	0.286172	0.596224	4.15206e-05	0.250305	2.1274e-05	4.27094	2.43636	7.87815	6.33182	4.76266	3.1257	2.49316	6.98745	4.72712	4.27094	4.06466	1.83511	2.54432	2.02696	2.51112	2.43636	6.95597	7.87815	9.66756	8.9612	7.04083	6.77279	6.33182	6.98754	6.29991	5.025	4.76266	4.40773	5.06829	2.96714	3.1257	3.54481
_AF251705_	B2	-1.00136	-0.444615	-0.294125	0.0170991	0.714684	0.494894	0.471567	0.832253	0.10644	0.24058	1.57674	1.75629	0.366302	0.471567	0.273268	0.583088	0.574897	0.81066	1.26328	0.832253	0.556201	1.13554	0.0454508	0.10644	0.456409	0.0706715	0.493407	0.24058	0.335614	0.17626	0.236378	0.589118	1.57674	1.72225	1.23089	1.65074	2.21544	1.75629
_Adamtsl4_	B2	-1.00437	-0.723607	-0.265848	0.00105213	0.0680264	0.699944	0.207267	0.42346	0.179573	0.265927	0.215386	0.263875	0.269738	0.218159	0.160705	0.207267	0.192334	0.310032	0.42346	0.391547	0.573066	0.462175	0.179573	0.146855	0.19906	0.259275	0.151903	0.36899	0.265927	0.257756	0.333541	0.203201	0.283932	0.215386	0.152012	0.227567	0.294648	0.263875
_Sell_	B2	-1.00773	-0.124871	-0.47084	0.03044	0.954021	0.434474	0.128564	0.220309	0.0446087	0.0515552	0.245392	0.310843	0.0547089	0.128564	0.134103	0.190762	0.10449	0.30799	0.309968	0.211772	0.177416	0.220309	0.0446087	0.174114	0.040723	0.0173406	0.0880483	0.0821298	0.190036	0.0235901	0.0515552	0.0481837	0.266816	0.235364	0.245392	0.310843	0.480877	0.250222
_2210404O09Rik_	B2	-1.01225	-0.331728	-0.399145	0.00516506	0.622398	0.379551	0.245023	0.60069	0.163602	0.232319	0.418243	0.55203	0.245023	0.235117	0.420422	0.310101	0.229309	0.697358	0.431899	0.60069	0.427856	0.758399	0.163602	0.133794	0.138684	0.254386	0.230655	0.161363	0.232319	0.164794	0.256606	0.252448	0.418243	0.458383	0.404388	0.502024	0.666396	0.55203
_Ccdc68_	B2	-1.01256	0.943358	-0.707539	0.00435864	0.696052	0.0265215	0.318061	0.598575	0	0.0119678	1.86739	3.34119	0.35685	0.264155	0.374183	0.241944	0.318061	0.585939	0.609358	0.598575	0.498502	0.887566	0	0.0706654	0.0309896	0	0	0	0.0289229	0.0119678	0.0196163	0	1.15734	2.5238	1.86739	2.50883	3.34119	3.44862
_Pde8b_	B2	-1.01559	-0.156729	-0.249561	0.0360944	0.909462	0.763186	0.0484116	0.103698	0.0671566	0.070139	0.125892	0.152538	0.0404662	0.0484116	0.0263007	0.0548721	0.0590196	0.0906061	0.127663	0.1068	0.0449664	0.103698	0.0525461	0.073834	0.0671566	0.0653633	0.114087	0.070139	0.0328314	0.0963304	0.0546558	0.15892	0.0879123	0.125892	0.14216	0.172915	0.152538	0.104692
_Tmem98_	B2	-1.01842	0.314888	-1.07349	0.000714562	0.274133	4.19573e-10	1.87175	5.02535	3.27088	2.24973	2.34314	5.36477	1.67986	3.30957	1.7689	1.87175	1.89769	4.04121	2.02282	5.51961	5.02535	5.29021	3.49586	3.27088	3.14042	2.48655	3.41334	3.14967	2.24973	2.15025	2.04161	2.35666	2.06723	2.56687	2.34314	5.41465	5.36477	4.146
_Ccl6_	B2	-1.02683	0.0560769	-0.372084	0.000535881	0.971311	0.318437	0.591104	1.54475	0.178232	0.174054	2.65435	3.37027	0.884257	0.997427	0.559937	0.548137	0.591104	1.41044	1.54475	1.68698	1.2132	1.69664	0.288404	0.178232	0.0658205	0.392384	0.035578	0.224009	0.174054	0.0635477	0.229153	0.155758	2.37189	2.76668	2.65435	2.39028	4.54516	3.37027
_Irs2_	B2	-1.02831	-0.869668	-0.323404	0.0351003	0.0888628	0.379551	1.36852	3.01597	1.00421	1.88198	0.895269	0.973088	1.87186	1.36852	0.620643	0.827688	1.59585	1.24724	1.0834	3.25535	3.01597	4.59576	1.00421	0.639862	1.33397	0.750698	1.82964	0.954065	1.0238	2.95482	2.775	1.88198	0.895269	0.755078	0.96098	0.910035	1.4454	0.973088
_Cc2d2a_	B2	-1.03012	-0.452228	-0.580726	4.25911e-06	0.229471	0.00500855	0.377856	0.819691	0.206311	0.283363	0.482422	0.73825	0.362864	0.377856	0.347486	0.40176	0.41392	0.923785	0.819691	0.721633	0.499927	0.971525	0.180543	0.254675	0.169154	0.288115	0.206311	0.303972	0.283363	0.301502	0.28004	0.260016	0.465965	0.501266	0.482422	0.73825	0.721356	0.751994
_Emr4_	B2	-1.0346	-0.509039	-0.757615	9.88956e-05	0.602572	0.000771464	0.389714	0.749596	0.142771	0.109788	1.13094	1.86694	0.389714	0.521404	0.252616	0.394577	0.284829	0.708157	0.875853	0.88501	0.67144	0.749596	0.0889747	0.142771	0.189524	0.161405	0.131713	0.0989701	0.197942	0.109788	0.0771224	0.555274	0.922444	1.13094	1.18597	1.4216	2.32139	1.86694
_Chic1_	B2	-1.03767	-0.258234	-0.969562	3.28958e-08	0.351857	3.94657e-12	0.730743	1.60069	1.74029	1.81105	0.929356	1.90238	0.639713	1.04223	0.518684	0.963832	0.730743	1.73455	1.35686	1.58442	1.60069	1.86137	1.74029	1.40035	2.11189	1.74422	1.27604	1.68407	1.52841	1.81105	2.18496	2.22451	0.941344	0.929356	0.908679	1.90238	1.53429	2.11436
_Calhm2_	B2	-1.04036	-0.351022	-0.537363	0.00895896	0.721149	0.268797	0.168066	0.325557	0.0986135	0.127919	0.29935	0.437466	0.185914	0.18932	0.10127	0.168066	0.130197	0.348875	0.248707	0.325557	0.479231	0.264234	0.101061	0.0986135	0.126855	0.0785699	0.0498682	0.127919	0.165035	0.0712578	0.0437993	0.16374	0.287123	0.33932	0.29935	0.437466	0.426297	0.519637
_Klrk1_	B2	-1.04756	0.285198	-0.48987	0.014839	0.906704	0.433983	0.0809134	0.179975	0.0310084	0.0249768	0.193063	0.26051	0.0705199	0.124927	0.046539	0.0809134	0.116039	0.124699	0.179285	0.241478	0.179975	0.22487	0.0310084	0.00806864	0.0353842	0.0120537	0.091806	0.0249768	0.0396293	0.0273299	0.00895924	0.0111644	0.148153	0.193063	0.262033	0.209212	0.406325	0.26051
_Enpp1_	B2	-1.04966	-0.114261	-0.682606	2.7824e-12	0.666915	3.4492e-06	2.29433	5.26189	3.98712	4.23862	2.20826	3.3567	2.18872	2.51286	2.18829	2.3499	2.29433	4.40681	3.30076	5.61914	5.77707	5.26189	3.7895	3.92753	3.98712	4.65642	4.86496	4.23862	4.2183	4.10985	4.57446	4.67132	1.8248	2.28746	2.20826	3.3567	3.88335	3.10238
_Naip2_	B2	-1.05671	-0.543698	-0.276859	1.91833e-05	0.530805	0.434143	0.289846	0.704167	0.0486906	0.075215	0.446877	0.564962	0.276603	0.45193	0.267234	0.339593	0.289846	0.834699	0.704167	0.600459	0.54827	0.762347	0.0746712	0.0499631	0.0486906	0.0331732	0.0315825	0.0196397	0.0757391	0.075215	0.0678063	0.10754	0.446626	0.455378	0.446877	0.626192	0.564962	0.45874
_Hgf_	B2	-1.0578	-0.298214	-0.242198	0.00020091	0.529131	0.415065	0.51386	0.95582	0.714434	0.842581	1.21493	1.5144	0.548485	0.422414	0.292316	0.51386	0.646635	0.794164	0.95582	1.54409	1.07965	0.801987	0.64017	0.714434	0.935052	0.951162	0.6739	0.635149	0.626239	0.842581	0.978256	1.61856	1.02135	1.21493	1.32472	1.5144	1.20717	1.59638
_Ppfia4_	B2	-1.05898	1.33293	-1.30249	0.0234473	0.612689	0.670991	0.036489	0.0892394	0	0	0.00361068	0.00399924	0.0568086	0.068857	0.0171008	0.036489	0.0279817	0.0785502	0.103759	0.10995	0.0835355	0.0892394	0	0.00443696	0	0	0.0168281	0.00196211	0.00242136	0	0	0	0	0.00409278	0.00361068	0	0.00399924	0.0212723
_Pdk4_	B2	-1.06307	0.129479	-0.639344	0.00435327	0.916138	0.0121297	1.07589	1.68205	0.674654	0.823028	1.13884	1.69684	0.688192	1.07589	1.20186	0.633997	1.27828	1.68205	0.946261	1.4743	3.01804	3.25786	0.674654	1.736	0.526926	0.804249	0.517854	0.289827	0.975056	0.808685	0.823028	0.852873	1.13884	0.992374	1.40838	1.69684	1.53886	2.42943
_Samd9l_	B2	-1.06394	-0.399937	-0.754091	2.94179e-12	0.258516	8.24665e-06	1.3616	3.01083	0.488946	0.560068	0.923864	1.52575	1.3616	1.1451	1.19248	1.57399	1.61105	3.37592	2.80696	3.01083	2.26467	3.12696	0.505153	0.41203	0.474453	0.490914	0.488946	0.473965	0.560068	0.455502	0.561361	0.965355	0.923864	0.866682	0.990681	1.37847	1.88042	1.52575
_Lhx2_	B2	-1.0665	-0.417147	-0.305417	7.55805e-05	0.38439	0.609841	0.302332	0.639971	0.312634	0.35659	0.351364	0.469097	0.302332	0.317443	0.211549	0.331458	0.275202	0.506983	0.542128	0.734545	0.67395	0.639971	0.312634	0.339756	0.369343	0.28595	0.23594	0.313191	0.464839	0.35659	0.297555	0.609162	0.351364	0.493096	0.341795	0.62797	0.387182	0.469097
_Cdkn1c_	B2	-1.06804	-0.857446	-1.18946	0.0116996	0.128646	6.6213e-05	0.224788	0.52482	0.194221	0.460117	0.36672	0.855593	0.252202	0.445598	0.146918	0.16466	0.224788	0.506134	0.52482	0.596596	0.456703	0.635028	0.453174	0.194221	0.194682	0.186523	0.157848	0.460117	0.560239	0.206756	0.246467	0.479893	0.36672	0.30687	0.394804	0.855593	0.774629	0.863936
_Reck_	B2	-1.07011	0.184003	-0.382871	0.000712774	0.705095	0.283253	0.306366	0.82779	0.526585	0.44076	0.488941	0.604099	0.65063	0.323101	0.298404	0.282987	0.306366	0.550956	0.696499	0.950383	1.00036	0.82779	0.408729	0.398071	0.692949	0.526585	0.610821	0.44076	0.394675	0.387003	0.465628	0.53819	0.488941	0.431306	0.53369	0.779224	0.541862	0.604099
_4921506M07Rik_	B2	-1.07064	0.356269	0.632291	0.0141224	0.666507	0.615862	0.17171	0.325394	0.264129	0.201639	0.104679	0.0654456	0.17171	0.161405	0.175373	0.182944	0.0819883	0.281943	0.222949	0.379811	0.471172	0.325394	0.385026	0.264129	0.19172	0.272126	0.138174	0.241662	0.0795266	0.197441	0.202264	0.201639	0.104679	0.100734	0.133302	0.118256	0.0328105	0.0654456
_Evc2_	B2	-1.07127	-0.36089	-1.3329	0.00133092	0.543849	2.03271e-05	0.0907312	0.195622	0.0882345	0.113135	0.210895	0.648806	0.101488	0.0907312	0.0757121	0.107701	0.0825906	0.195622	0.160419	0.196424	0.184922	0.248765	0.0882345	0.0885576	0.0805487	0.0881974	0.174156	0.113135	0.125295	0.0977648	0.109258	0.172458	0.210895	0.374487	0.165187	0.648806	0.702346	0.565084
_Ccr5_	B2	-1.07416	-0.40235	-0.364401	9.41333e-05	0.675368	0.354206	0.33154	0.717141	0.137551	0.118081	0.992897	1.42247	0.309978	0.351835	0.212749	0.420329	0.33154	0.539514	0.717141	0.767929	0.649534	0.822382	0.141541	0.11049	0.0807572	0.137551	0.192068	0.118081	0.145718	0.0810874	0.102238	0.407689	0.962994	0.992897	1.24279	1.01617	1.78285	1.42247
_Hsd17b6_	B2	-1.08259	0.286575	0.147611	1.5862e-07	0.415952	0.558296	50.0265	99.3687	88.7521	64.2465	87.565	82.9345	61.2206	51.5394	50.0265	26.1487	39.6612	87.6204	90.9773	111.366	104.797	99.3687	89.5598	106.421	88.7521	56.4509	68.0967	61.3044	74.3566	68.3879	64.2465	47.929	87.565	91.8523	85.1616	83.9142	82.9345	76.2057
_Fpr2_	B2	-1.08479	0.138608	-1.63061	0.0226449	0.942219	0.0156008	0.170817	0.439939	0.182046	0.154669	0.498151	1.09541	0.153965	0.276293	0.060041	0.170817	0.24327	0.298772	0.4626	0.325081	0.439939	0.487385	0.0398832	0.197181	0.182046	0.0620145	0.196803	0.201931	0.0792892	0.154669	0	0.172318	0.215027	0.498151	0.540888	0.472341	2.45255	1.09541
_Pard6g_	B2	-1.0998	-0.604817	-0.397556	0.0119565	0.276441	0.597685	0.0771624	0.162691	0.112844	0.132757	0.142207	0.177556	0.0808013	0.0712051	0.0330101	0.10174	0.0771624	0.17058	0.123988	0.122875	0.221719	0.162691	0.131852	0.0771954	0.112844	0.0640678	0.130124	0.132757	0.126382	0.122021	0.14286	0.213628	0.0788138	0.142207	0.153335	0.187811	0.177556	0.143718
_Slc37a2_	B2	-1.10271	-0.702375	-0.318926	0.00193674	0.467398	0.54935	0.102231	0.271223	0.0972168	0.0782064	0.217282	0.280922	0.102231	0.158078	0.0935535	0.0942652	0.164014	0.36258	0.229757	0.213692	0.271342	0.271223	0.0934027	0.0972168	0.111913	0.045385	0.126746	0.0752347	0.238741	0.0782064	0.0337336	0.336293	0.195444	0.251892	0.217282	0.280922	0.333649	0.225475
_Zfp456_	B2	-1.10447	-0.650882	-0.475347	0.00101551	0.213422	0.379551	0.0800486	0.182552	0.0957704	0.131436	0.151821	0.229389	0.0800486	0.0951007	0.0572296	0.108546	0.077293	0.182552	0.183725	0.180751	0.201904	0.176976	0.101532	0.0957704	0.0463438	0.0690689	0.125251	0.131436	0.115342	0.143179	0.13201	0.100529	0.151821	0.182625	0.139631	0.176874	0.267676	0.229389
_Defb1_	B2	-1.1122	NaN	0.0681315	0.000517654	NaN	0.999471	0.529523	1.37447	0	0	0.143489	0.0954701	0.514888	0.732962	0.764539	0.429653	0.529523	1.10557	1.37447	1.37982	1.14115	1.57617	0	0	0	0	0	0	0	0	0	0	0.270428	0.13554	0.143489	0.0954701	0.344349	0.070447
_Cd180_	B2	-1.11384	-0.645261	-0.335334	0.00289257	0.466423	0.678969	0.189571	0.435778	0.121618	0.141472	0.282536	0.360654	0.116981	0.230918	0.189571	0.222077	0.166825	0.243302	0.438178	0.422633	0.435778	0.504328	0.0222564	0.121618	0.132065	0.0692131	0.175718	0.0768312	0.20227	0.0941577	0.141472	0.336561	0.173057	0.469716	0.282536	0.347772	0.490275	0.360654
_P2ry12_	B2	-1.12893	-0.558695	-0.393975	0.00907524	0.657036	0.361395	0.0887518	0.254792	0.0885688	0.0817503	0.496585	0.710676	0.085346	0.159536	0.0887518	0.157812	0.0414921	0.254792	0.205143	0.270298	0.270963	0.218707	0.0885688	0.0691391	0.181921	0.0344289	0.131112	0.0611495	0.0817503	0.0546434	0.166336	0.414555	0.476776	0.573511	0.496585	0.710676	0.76796	0.579605
_Pdk3_	B2	-1.13369	-0.534571	-0.60124	0.046153	0.552862	0.478585	0.0606304	0.149882	0.05109	0.0747873	0.0928919	0.145191	0.0362798	0.096979	0.129689	0.0368965	0.0606304	0.193604	0.149882	0.140435	0.190054	0.135354	0.103537	0.0471471	0.0472591	0.0603711	0.05109	0.0833977	0.0955661	0.0547527	0.0747873	0.0745562	0.0928919	0.0744928	0.131436	0.131176	0.194107	0.145191
_Tenm3_	B2	-1.13678	-0.319209	-0.82565	3.26552e-14	0.325369	3.96238e-08	0.661866	1.41927	1.04235	1.31528	0.60861	1.22278	0.738617	0.661866	0.583587	0.580324	0.673794	1.48682	1.14685	1.94764	1.28399	1.41927	1.04235	0.849276	0.992458	1.40807	1.26608	1.02141	0.981862	1.31528	1.60804	1.67099	0.555648	0.723802	0.60861	1.22278	1.22444	0.952247
_Avpr1a_	B2	-1.13745	0.125226	-0.397605	5.00382e-20	0.742657	0.00672902	5.01052	11.5147	7.33517	6.69651	6.28321	8.81545	5.69121	5.01052	5.79738	4.46644	4.90309	11.9765	11.5147	11.4488	13.0687	9.85354	7.3538	7.33517	5.43453	7.88009	6.81584	4.29368	6.69651	7.10558	5.21628	6.94849	6.28321	6.93518	5.87221	8.81545	7.39438	9.39796
_Rbfox3_	B2	-1.13957	-0.441157	0.523026	0.0155683	0.524398	0.656958	0.0316249	0.0708051	0.0529918	0.0752972	0.0605509	0.0345141	0.0294898	0.0363825	0.0316249	0.029991	0.0344981	0.0605268	0.0730985	0.0998826	0.0708051	0.0672353	0.094988	0.0631649	0.0529918	0.0164108	0.0416636	0.0752972	0.0569515	0.0818593	0.0792852	0.0532001	0.0692143	0.0605509	0.0311607	0.0222136	0.0345141	0.0590088
_Gm1966_	B2	-1.14621	NaN	-1.04634	0.000225314	NaN	0.00967415	0.131302	0.34165	0	0	0.0758582	0.131468	0.131302	0.149531	0.0837632	0.123262	0.143136	0.165842	0.347167	0.22676	0.345681	0.34165	0	0	0	0	0	0	0	0	0	0	0.0758582	0.0912495	0.0561066	0.131468	0.208049	0.125753
_Emp2_	B2	-1.14864	-0.405533	-1.00672	9.05186e-09	0.161169	2.30142e-10	0.917541	2.31182	0.646307	0.835078	0.909116	1.98903	0.917541	1.25778	1.03298	0.793704	0.909456	2.31182	1.34197	2.8781	2.22834	2.40454	0.707507	0.646307	0.535942	0.79582	0.638811	0.727517	0.855044	0.923425	0.835078	0.780466	0.909116	1.05387	0.86605	1.98925	1.98903	1.79144
_Zfp820_	B2	-1.16698	0.0244443	-0.620231	6.68431e-08	0.976939	0.0212448	0.35533	0.798142	0.217848	0.187014	0.427378	0.682921	0.417291	0.35533	0.350984	0.419392	0.321612	0.765791	0.738257	0.798142	0.865829	1.09081	0.238177	0.251548	0.185455	0.217848	0.0967876	0.225704	0.187014	0.207453	0.153825	0.151332	0.427378	0.403208	0.474284	0.6331	0.682921	0.742219
_Lgr5_	B2	-1.17667	-0.123195	-0.85744	7.21289e-06	0.884986	0.00495504	0.623903	1.22221	1.01012	1.0659	0.358417	0.594018	0.631489	0.623903	0.63867	0.224517	0.530242	1.47946	1.07536	1.22221	1.35148	1.00241	1.01012	0.962798	0.536238	1.0414	1.19192	0.621598	0.523864	1.29285	1.0659	1.41522	0.216899	0.358417	0.432447	0.594018	0.56139	0.739671
_Cyp2c68_	B2	-1.17684	-0.27332	-0.567025	4.61819e-10	0.336212	0.00162087	48.8838	109.443	39.4066	46.1437	33.0261	48.1691	59.6494	48.8838	31.0255	32.7876	50.0123	109.443	111.06	100.226	109.459	104.042	47.6129	39.4066	39.0308	43.5236	28.1876	48.6189	46.1437	57.6931	38.9621	44.0847	33.7645	24.7888	33.0261	48.261	41.902	48.1691
_Klhl13_	B2	-1.18165	-0.334745	-1.18368	3.43532e-15	0.950361	2.63332e-15	0.900936	2.01362	0	0	0.951623	2.14251	0.803471	0.936197	0.994205	0.900936	0.736792	2.0212	1.77884	2.01362	1.8347	2.41688	0	0.00764723	0	0	0	0	0.00417328	0.010361	0	0	0.870367	1.05048	0.951623	2.0795	2.14251	2.46428
_Gm11992_	B2	-1.18681	0.12137	-0.557438	0.00749036	0.935524	0.390118	0.155415	0.421958	0.08515	0.08365	0.129016	0.192085	0.120933	0.155415	0.216148	0.0614941	0.282942	0.421958	0.287275	0.482745	0.422342	0.325852	0.172561	0.0841913	0.0393826	0.134158	0.08515	0.0893547	0.0612603	0.08365	0.0747873	0.108728	0.129016	0.124155	0.136912	0.16397	0.192085	0.241985
_Klrd1_	B2	-1.19793	-1.08346	-0.665178	0.0478052	0.719795	0.558049	0.119805	0.275152	0	0.0137575	0.250286	0.558857	0.083787	0.155056	0.119805	0.0852113	0.140024	0.275152	0.242304	0.202706	0.292616	0.382061	0	0.0311099	0	0	0	0.0137575	0.0679098	0	0.0345438	0	0.250286	0.229385	0.252956	0.100982	0.560355	0.558857
_Steap2_	B2	-1.23104	0.221273	-0.145907	3.30232e-11	0.799776	0.653371	0.429998	1.12871	0.0389891	0.0305794	0.397713	0.436212	0.342012	0.484765	0.441554	0.429998	0.419518	0.782387	0.655719	1.33674	1.17414	1.12871	0.0616912	0.0308704	0.0389891	0.0479619	0.0374663	0.0305794	0.0485186	0.0250952	0.0383911	0.0205031	0.39959	0.397713	0.384949	0.436212	0.433037	0.463624
_Gng7_	B2	-1.23273	-0.645578	-0.537571	0.0429153	0.455311	0.379551	0.0426891	0.110789	0.0459878	0.0711787	0.163408	0.242981	0.0986146	0.0426891	0.0371069	0.0281518	0.0624519	0.110789	0.0600388	0.160727	0.0906313	0.240973	0.0294557	0.0459878	0.0537799	0.103052	0.0145349	0.0711787	0.058559	0.036346	0.119149	0.11666	0.194909	0.163408	0.106553	0.256472	0.242981	0.16617
_Tlr13_	B2	-1.24551	-0.325732	-0.51078	0.0190502	0.893123	0.141016	0.054377	0.118369	0.00588678	0.0223579	0.321676	0.490321	0.0361533	0.0594712	0.0323091	0.0857915	0.054377	0.111305	0.134424	0.0524794	0.118369	0.224803	0.0257939	0.0369149	0.00588678	0	0	0.0237448	0.0219768	0.00454681	0.0223579	0.0278611	0.339416	0.321676	0.311071	0.408495	0.513799	0.490321
_Mme_	B2	-1.24555	-0.333121	-1.0498	8.92904e-09	0.400798	3.28079e-18	2.37619	6.7447	2.49604	3.06801	2.16935	4.7068	2.59588	2.07901	2.76555	2.37619	2.37319	5.18572	2.8301	6.7447	7.53827	7.19118	2.49604	3.00495	3.92839	2.24297	1.76752	3.06801	2.06682	4.30273	2.82384	3.85736	1.90525	2.16935	2.42485	4.86407	4.7068	4.14738
_Rasgrp1_	B2	-1.24717	0.373667	-0.712076	0.0197532	0.680299	0.0686345	0.0770935	0.198374	0.0473406	0.0345873	0.242617	0.389716	0.0817272	0.151975	0.0203234	0.0770935	0.0760107	0.198374	0.299471	0.158178	0.124096	0.223896	0.0304461	0.0501748	0.0370587	0.0473406	0.0701098	0.0350342	0.0345873	0.0250454	0.0175936	0.065772	0.242617	0.248066	0.205972	0.389716	0.499051	0.259129
_Was_	B2	-1.25158	-0.283034	-0.512543	0.00249487	0.797105	0.317337	0.129942	0.335327	0.123611	0.148169	0.37946	0.554694	0.129942	0.142501	0.11148	0.0587337	0.138981	0.369826	0.200416	0.335327	0.196649	0.344741	0.123611	0.147958	0.056422	0.172983	0.121991	0.170687	0.217658	0.148169	0.042858	0.0890117	0.29574	0.37946	0.407991	0.407184	0.63729	0.554694
_Loxl4_	B2	-1.25975	-0.277355	0.984359	4.58912e-07	0.706813	0.0261854	0.491371	1.28753	0.0694361	0.100146	0.16898	0.100527	0.346983	0.825984	0.491371	0.529322	0.419294	1.41339	1.28463	0.826544	1.28753	1.53795	0.0571816	0.0694361	0.130502	0.125958	0.0376215	0.0811518	0.100146	0.104157	0.0936218	0.130391	0.244887	0.16898	0.153104	0.100527	0.0714023	0.118686
_Stx11_	B2	-1.27586	0.100251	-1.5843	0.0266404	0.956464	0.0334807	0.0615968	0.136744	0.0590001	0.0455703	0.0516928	0.242389	0.0681382	0.0435889	0.0433017	0.0615968	0.0708535	0.136744	0.162644	0.0586123	0.105762	0.23852	0.086173	0.0392402	0.0590001	0.0502465	0.106305	0.0396636	0.0367103	0.0455703	0.12449	0.0465394	0.0516928	0.145089	0.0182855	0.13687	0.283545	0.242389
_Pyhin1_	B2	-1.32795	-0.0336896	-0.379301	7.76632e-05	0.977905	0.714281	0.127994	0.32127	0.0584387	0.0681382	0.10651	0.150044	0.145244	0.127994	0.0519199	0.182882	0.124832	0.349212	0.351455	0.32127	0.298912	0.309646	0.0592147	0.104005	0.0472996	0.0575456	0.0584387	0.0681382	0.0756776	0.0574092	0.0769901	0.0639601	0.0442722	0.10651	0.125284	0.150044	0.152644	0.0645848
_Siglecg_	B2	-1.34197	-0.550738	-0.578958	0.0331286	0.705543	0.641505	0.0522096	0.157416	0.0324053	0.0431665	0.0599781	0.0683751	0.0292108	0.0840893	0.0522096	0.0792195	0.02929	0.167872	0.205153	0.0282679	0.153022	0.157416	0	0.097613	0.0190254	0.0324053	0.0411353	0.0431665	0.130215	0.0367369	0.0602152	0.0300146	0.0623268	0.0599781	0.0440942	0.0528083	0.0683751	0.142879
_Tlr8_	B2	-1.36967	0.00359635	-0.721485	0.000460266	0.998983	0.0956642	0.062312	0.190492	0.0298588	0.0346756	0.180353	0.378022	0.0631852	0.118111	0.04928	0.062312	0.0537571	0.22636	0.151876	0.188996	0.200606	0.190492	0	0.0298588	0.00748244	0.0509784	0.129424	0.0113179	0.0232782	0.0346756	0.0473637	0.0944347	0.176489	0.290926	0.180353	0.325378	0.391841	0.378022
_Naip1_	B2	-1.37521	0.801316	-1.12163	0.0311535	0.81719	0.394384	0.0135714	0.0333355	0.00751445	0.00823515	0.0115516	0.0285466	0.0203021	0.0139152	0.00967644	0.00917652	0.0135714	0.0333355	0.0279579	0.0327446	0.0472682	0.0448851	0.0289965	0	0	0.00751445	0.0286165	0	0.00823515	0	0.0111706	0.0139201	0.0115516	0.0231588	0.00817235	0.0285466	0.0588368	0.00601841
_Itga6_	B2	-1.3767	-0.00346068	-0.607452	1.12127e-09	0.996678	0.0121216	0.237066	0.717576	0.114034	0.127756	0.542371	0.853726	0.195928	0.314859	0.228431	0.237066	0.282095	0.579075	0.463246	0.717576	0.81584	0.769709	0.198446	0.107765	0.0984564	0.114034	0.127725	0.138996	0.0857645	0.127756	0.0897447	0.149112	0.421908	0.544646	0.542371	0.853726	0.628961	0.873903
_Acot1_	B2	-1.38055	0.201426	-0.492495	2.53238e-07	0.93281	0.0188141	3.51274	7.58969	0.0454998	0.0471838	3.20575	4.93944	2.95734	3.85924	3.51274	2.44714	4.29627	7.58969	7.3883	9.05887	16.2038	5.2126	0.0332275	0.0778148	0.0454998	0.0258327	0.196752	0.0229409	0.0471838	0.0468573	0.0576025	0.167488	3.63697	2.83691	3.20575	4.93944	3.86221	5.05301
_Aard_	B2	-1.3815	0.204725	-0.288637	0.00516285	0.905519	0.699944	0.125938	0.401643	0.179874	0.152696	0.33157	0.421683	0.242224	0.188158	0.0577249	0.0729901	0.125938	0.331438	0.222378	0.572991	0.422968	0.401643	0.0768078	0.179874	0.105176	0.447857	0.189503	0.247471	0.152696	0.0406178	0.133152	0.248889	0.321584	0.33157	0.357516	0.421683	0.431989	0.406899
_Slc28a2_	B2	-1.39013	-0.485192	-1.3713	0.00628996	0.72232	0.0449626	0.0315032	0.0989232	0.0261665	0.0263553	0.0555194	0.0991743	0.0464649	0.0420385	0.0199316	0.0315032	0.0186364	0.0610353	0.0998193	0.0989232	0.121705	0.0693411	0.0265139	0.0344958	0.0060511	0.0103066	0.0261665	0.0427133	0.0263553	0.0140212	0.022982	0.038185	0.0555194	0.0445226	0.0561116	0.0840009	0.229955	0.0991743
_Tmem200b_	B2	-1.39069	NaN	-1.05232	9.5579e-05	NaN	0.00379419	0.265535	0.878594	0	0	0.361623	0.867814	0.357502	0.217808	0.492248	0.197499	0.265535	0.913124	0.918988	0.717551	0.878594	0.614746	0	0	0	0	0	0	0	0	0	0	0.361623	0.471244	0.335785	0.877697	0.867814	0.706526
_Pydc4_	B2	-1.40705	-0.353882	-0.417266	0.0325251	0.947193	0.939035	0.0275347	0.0673402	0	0	0	0	0.0338431	0.0445368	0.00967825	0.0275347	0.0180986	0.0777973	0.0671116	0.0655014	0.118193	0.0673402	0	0.00502634	0.00881699	0	0	0	0.005486	0	0	0.0278195	0	0.0185305	0	0.0244731	0	0
_Plag1_	B2	-1.4167	0.322372	-0.990369	0.00449573	0.690331	0.271464	0.0559605	0.115671	0.138214	0.0825924	0.0321436	0.0523482	0.0587052	0.064379	0.0559605	0.0159208	0.0313944	0.115671	0.0711416	0.106046	0.123012	0.220642	0.13458	0.0671195	0.138214	0.165663	0.154952	0.0825924	0.0764427	0.0593075	0.162018	0.121138	0.00668047	0.0321436	0.0378097	0.0471686	0.0523482	0.069611
_Gbp3_	B2	-1.43162	-0.324719	-1.9335	8.69121e-13	0.559641	1.81573e-08	0.708017	1.96683	0.294177	0.392558	0.618266	1.70443	0.708017	0.858443	0.514914	0.595906	0.873143	2.29503	1.96683	1.91373	1.48146	2.13546	0.348374	0.244755	0.294177	0.284386	0.343809	0.248541	0.430389	0.233356	0.392558	0.501724	0.562602	0.618266	0.648629	1.45653	3.97586	1.70443
_Anks6_	B2	-1.44302	-1.34805	-0.630208	0.0303564	0.148607	0.412445	0.0219068	0.0590753	0.0286138	0.0715522	0.0958906	0.109295	0.00510695	0.0378037	0.0219068	0.020775	0.0341387	0.100626	0.0590753	0.0494211	0.0535061	0.0762127	0	0.03395	0.0198512	0.0338119	0.0286138	0.0200179	0.0823438	0.0715522	0.0335087	0.11483	0.0958906	0.0978696	0.0370033	0.141566	0.109295	0.0999188
_Disp2_	B2	-1.44564	0.134779	0.713084	2.70941e-08	0.964884	0.592875	0.11874	0.340307	0.0077024	0.00550306	0.018729	0.00989409	0.0930391	0.148546	0.109557	0.11874	0.131706	0.350467	0.40246	0.333663	0.243695	0.340307	0.00780468	0.0121851	0	0.00606776	0.0077024	0	0.0066497	0.00550306	0	0.0224804	0.0186839	0.018729	0.0297411	0.00989409	0.0256213	0.00486721
_Fam84a_	B2	-1.45682	-0.159107	-0.595979	0.000285051	0.870991	0.11797	0.109161	0.326051	0.163304	0.203443	0.293857	0.504523	0.139538	0.185394	0.0997604	0.109161	0.035876	0.326051	0.354751	0.425875	0.271773	0.26697	0.107149	0.163304	0.146724	0.214209	0.196384	0.109205	0.221711	0.118723	0.203443	0.253517	0.256506	0.293857	0.401826	0.504523	0.509675	0.467743
_Nxpe4_	B2	-1.4574	-0.0983593	-0.0381716	0.0185469	0.960289	0.999471	0.032698	0.0938709	0.0324793	0.0302961	0.00690387	0.0152937	0.0228678	0.0611276	0.032698	0.0775218	0.0229299	0.0938709	0.132263	0.0885187	0.0598972	0.236989	0.0329106	0.0214091	0.0225329	0.0895524	0.0324793	0.0302961	0.0280403	0.0464104	0.00950887	0.0829455	0	0.0234771	0.00690387	0	0.0152937	0.020337
_Zfp429_	B2	-1.47727	NaN	-0.77609	0.000367742	NaN	0.0899016	0.166022	0.483955	0	0	0.365896	0.619559	0.0625206	0.168959	0.166022	0.145333	0.274643	0.483955	0.531341	0.293869	0.43669	0.533151	0	0	0	0	0	0	0	0	0	0	0.365896	0.281197	0.366718	0.419814	0.740684	0.619559
_Tnfaip8l3_	B2	-1.47931	-0.156719	-1.43388	2.54303e-05	0.966691	0.000516268	0.201166	0.457597	0	0	0.167399	0.377026	0.130444	0.201166	0.209833	0.121606	0.228897	0.428372	0.36376	0.457597	0.555213	0.729998	0.0232667	0.0121084	0	0	0	0.00535459	0.0264314	0	0	0	0.0695819	0.167399	0.177217	0.43234	0.370766	0.377026
_Il2rb_	B2	-1.48033	-1.24785	-0.736521	6.0029e-05	0.207256	0.136267	0.121749	0.311329	0.0189503	0.0486104	0.211836	0.348699	0.141297	0.121749	0.0577249	0.0729901	0.134934	0.298294	0.311329	0.20836	0.340725	0.37933	0.0192019	0.0349756	0.0175293	0.0149286	0.0189503	0.0486104	0.0545344	0.0270785	0.11096	0.0414816	0.310099	0.211836	0.195009	0.348699	0.521987	0.323126
_Ptprt_	B2	-1.48034	-0.810953	0.123495	0.00467854	0.39	0.957047	0.00808203	0.0288391	0.0170221	0.0186079	0.0178041	0.0179585	0.0163906	0.0073533	0.00852233	0.00808203	0.00796851	0.0244663	0.0393974	0.0288391	0.0312229	0.0172951	0.0170221	0.00996592	0.0252515	0.00330846	0.0251985	0.0186079	0.0169202	0.0240045	0.0147546	0.0674162	0.0178041	0.0224363	0.0125958	0.0179585	0.00597915	0.026503
_Ccl5_	B2	-1.49198	-0.539356	-1.62774	0.0139446	0.851101	0.00233791	0.196683	0.673113	0.0757955	0.0448737	0.4665	1.21524	0.375779	0.196683	0.0976938	0.0926466	0.274036	0.673113	0.9597	0.7273	0.298264	0.453162	0.0974924	0	0.0890002	0.0757955	0	0.0448737	0.138441	0.103112	0	0	0.4665	0.233813	0.536305	0.905797	1.82775	1.21524
_Cd226_	B2	-1.50215	0.0623005	-1.53351	0.0426703	0.971886	0.291042	0.0218817	0.0723197	0.0208073	0.0299663	0.0199686	0.0703262	0.0218817	0.0359948	0	0.039562	0.0195031	0.0359291	0.0723197	0.0705845	0.0891554	0.0967547	0.0208073	0.0378996	0.0189948	0.0323532	0.0205346	0.03352	0.0118187	0.0220067	0.036071	0.0299663	0	0.0199686	0.0616574	0.0703262	0.17561	0.0129733
_Ap3m1_	B2	-1.50318	-0.00384921	-0.459449	0.044126	0.991928	0.000816583	9.42608	10.0787	11.2504	10.019	8.92993	12.7265	9.6891	9.42608	7.45768	8.05095	9.62631	11.8225	9.09323	10.0787	7.62535	88.3118	11.2504	9.70237	12.3812	11.6865	9.9592	10.8174	8.58143	9.7982	10.019	13.3196	8.81185	8.92993	9.47741	11.7714	13.6399	12.7265
_Ltc4s_	B2	-1.51419	-0.23466	-0.250248	0.0288114	0.901155	0.893894	0.126869	0.323221	0.176083	0.17503	0.253377	0.206321	0.123401	0.126869	0.308782	0.167331	0.123735	1.0131	0.254902	0.537379	0.323221	0.306925	0.176083	0.0916367	0.241118	0.205344	0.0868878	0.182356	0.17503	0.279351	0.0508757	0.126796	0.315959	0.253377	0.0745101	0.185907	0.206321	0.384104
_Emilin2_	B2	-1.52197	-0.258435	-0.376733	6.26842e-06	0.789003	0.379551	0.062026	0.184626	0.0662001	0.0793518	0.340524	0.437348	0.0742297	0.0877638	0.0398021	0.0566187	0.062026	0.175207	0.229999	0.206522	0.178226	0.184626	0.0662001	0.0964647	0.0846071	0.0514673	0.052266	0.0578939	0.112807	0.0793518	0.0459052	0.143011	0.340524	0.266726	0.341756	0.374628	0.446794	0.437348
_Aurkb_	B2	-1.53797	0.275985	-1.03044	0.0311535	0.877126	0.151748	0.0762383	0.153176	0.0482728	0.0571166	0.0783556	0.189916	0.0556154	0.0762383	0.0795229	0.100553	0.0495701	0.563134	0.153176	0.161461	0.0647432	0.122958	0.0264394	0.0825573	0.0482728	0.143888	0	0.0304238	0.0600714	0.0745696	0.0305566	0.0571166	0.142399	0.0634413	0.0783556	0.189916	0.148779	0.247302
_Rab3b_	B2	-1.58085	0.153041	0.0720795	0.0228468	0.961969	0.990535	0.0222268	0.0634188	0	0.00442979	0.0593837	0.0803907	0.0163915	0.00449393	0.0312503	0.0222268	0.0365243	0.0448573	0.0451453	0.0845994	0.0858677	0.0634188	0	0.0162345	0	0	0	0.00358962	0.00442979	0.00549892	0	0.0112317	0.139897	0.0523543	0.0593837	0.0921919	0.0803907	0.0583097
_Cd79b_	B2	-1.60894	-1.94473	0.00428219	0.000331016	0.23538	0.999471	0.18479	0.475928	0	0.0368176	0.361849	0.296254	0.105993	0.261533	0.281461	0.18479	0.0607316	0.422662	0.850752	0.468898	0.475928	0.57747	0	0.0224885	0	0	0	0.0298346	0.0368176	0.0152345	0.0749121	0.0622339	0.361849	0.269451	0.383995	0.456232	0.263292	0.296254
_Pdzrn3_	B2	-1.62192	-0.0554996	-0.0759726	4.34116e-08	0.931624	0.923219	0.242984	0.66436	0.668753	0.654402	0.447513	0.580377	0.242984	0.101743	0.252681	0.317505	0.218541	0.594834	0.66436	0.846509	0.555442	0.842436	0.645681	0.668753	0.670342	0.639785	0.762165	0.585646	0.654402	0.549	0.870598	0.711101	0.414763	0.447513	0.608203	0.580377	0.401829	0.612919
_Sptb_	B2	-1.64559	-1.23256	0.109823	6.56205e-08	0.0654429	0.907013	0.0387566	0.126897	0.010367	0.0215169	0.0893707	0.0883424	0.038395	0.0387566	0.0524045	0.0402309	0.032666	0.100297	0.126897	0.135112	0.103615	0.176525	0.00996026	0.010367	0.00909266	0.0154872	0.0147446	0.018338	0.0212157	0.0263361	0.0460451	0.0215169	0.0893707	0.117059	0.0653344	0.0883424	0.0957089	0.0682917
_Lcn2_	B2	-1.68276	0.779822	1.03237	4.05998e-07	0.52876	0.000654692	0.881821	3.73625	0.394801	0.265375	72.0355	38.2867	0.786842	1.48674	0.881821	0.720916	1.02354	3.73625	4.32252	4.0336	1.78245	2.29204	0.18207	0.394801	0.138508	0.42465	2.03641	0.265375	0.706684	0.342338	0.140281	0.218512	50.2756	110.269	72.0355	26.8349	38.2867	50.4585
_Cdca7l_	B2	-1.68723	-0.574887	-0.521676	0.0121301	0.802291	0.608696	0.0188416	0.0672324	0.0103263	0.0142883	0.067119	0.0836348	0.0208425	0.0285711	0.00993401	0.0188416	0.0185769	0.057038	0.0688851	0.0672324	0.0485264	0.10368	0.0595268	0.0103263	0.0181139	0	0	0.0547978	0.0169059	0.00699537	0.011466	0.0142883	0.0592952	0.0760809	0.067119	0.133973	0.0836348	0.0741433
_Cenpe_	B2	-1.69277	0.0104711	-0.371942	0.0223947	0.992461	0.699944	0.0301829	0.0844084	0.0257271	0.0256661	0.0317815	0.0590048	0.0301829	0.0420116	0.0232387	0.0472245	0.0217285	0.301169	0.0844084	0.0943663	0.0324338	0.0307985	0.0463282	0.0430536	0.0181255	0.0257271	0.0195947	0.0213239	0.0375926	0.0256661	0.0152978	0.0524238	0.0634101	0.0317815	0.0308416	0.0391754	0.0590048	0.0660739
_Dmrta1_	B2	-1.69716	-0.7983	-1.03837	0.00648089	0.575801	0.402006	0.0267222	0.0738488	0.00988152	0.0224048	0.0152045	0.0316864	0.0267222	0.0219787	0.0382092	0.030196	0.00595437	0.0804413	0.0441588	0.172397	0.0466619	0.0738488	0.0254203	0.00661458	0.0290075	0.00988152	0	0.0321762	0.0360974	0.0224048	0	0.018305	0.0152045	0.0243859	0.00537834	0.0214708	0.0416999	0.0316864
_Rdh9_	B2	-1.70106	-0.07499	-0.545389	7.86767e-20	0.872635	7.85554e-06	4.91259	18.3701	3.43633	3.64924	8.76815	12.986	7.47649	4.5401	4.91259	3.7015	6.52597	18.3701	14.2772	21.7966	18.3855	17.5366	3.16715	3.43633	3.00517	3.68599	5.00103	3.23802	4.08857	3.74221	3.64924	3.55227	8.76815	8.24629	8.82572	13.3461	12.986	12.0425
_Cxcl13_	B2	-1.76985	0.40994	-3.11005	0.000671176	0.694396	1.32216e-05	0.0892864	0.354375	0.264031	0.160543	0.346413	4.25966	0.156109	0.0770388	0.0892864	0.0846735	0.229581	0.538287	0.748123	0.241713	0.354375	0.310623	0.535074	0.290065	0.122117	0.173331	0.264031	0.318116	0.1393	0.22008	0.051533	0.160543	0.346413	0.299168	0.452447	0.413923	4.25966	5.13681
_Il1rn_	B2	-1.78083	-0.895466	-0.520722	0.000382817	0.0882376	0.443147	0.168524	0.916554	0.242259	0.4196	0.366321	0.623473	0.168524	0.59879	0.154219	0.164533	0.207283	1.17326	1.42586	0.626243	0.423754	0.916554	0.174566	0.242259	0.07968	0.256353	0.363698	0.4196	0.39662	0.211981	0.45954	0.460913	0.287662	0.682827	0.366321	0.381845	0.955748	0.623473
_Ckap2l_	B2	-1.89015	-1.253	-0.726379	0.0416798	0.415952	0.361837	0.046386	0.114669	0.00858273	0.0327867	0.0870705	0.153324	0.0289128	0.0951217	0.0165366	0.054888	0.046386	0.569689	0.114669	0.134302	0.0100974	0.105472	0	0.00858273	0.0526941	0.0128217	0	0.0151819	0.0327867	0.0930279	0.00953008	0.0475031	0.0493528	0.0870705	0.0977634	0.153324	0.170161	0.0719965
_Kif2c_	B2	-1.89375	-0.146011	-0.960455	0.0372133	0.938991	0.343929	0.0399183	0.0778358	0.0348078	0.0461781	0.0497702	0.0733051	0.00588766	0.00968506	0.042093	0.0399183	0.0708437	0.357694	0.0778358	0.0797667	0.0514048	0.0488131	0.0836054	0.0348078	0.0228968	0.103999	0.0165019	0.0461781	0.0379909	0.0884249	0.0483122	0.0240815	0.0703498	0.0241781	0.0497702	0.149015	0.0551262	0.0733051
_Ly6f_	B2	-1.89541	2.28541	-0.149091	0.00174508	0.379138	0.852878	0.0887265	0.320262	0	0	1.51819	1.57052	0.020684	0.0850618	0.0887265	0.140238	0.221228	0.271701	0.512711	0.320262	0.252827	0.685944	0	0	0.0538872	0	0	0	0	0	0	0	1.51819	1.61387	0.924197	1.57052	1.71531	1.21407
_Il13ra2_	B2	-1.89565	-1.68339	-0.078507	0.0416798	0.403187	0.97919	0.0388538	0.13574	0	0.0670035	0.282224	0.270436	0.0118098	0.0388538	0.0168865	0.0480423	0.0631566	0.13574	0.0780638	0.137144	0.329954	0.0195824	0	0	0.0461515	0.0262027	0	0	0.0670035	0.0831747	0.0779034	0.0242696	0.282224	0.355651	0.213926	0.270436	0.142168	0.525142
_P2ry10_	B2	-1.91175	-0.943728	-0.497996	0.00113584	0.635127	0.809671	0.017402	0.0848291	0.0251022	0.0258511	0.0309954	0.0343309	0.0128333	0.0316657	0.00917499	0.017402	0.034315	0.0842879	0.0848291	0.0993527	0.0560234	0.106398	0.0366632	0.0190802	0.0251022	0	0.108548	0.0379694	0.020825	0.0258511	0	0.27721	0.0219059	0.0439174	0.0309954	0.015467	0.0343309	0.102717
_Pygo1_	B2	-1.92023	0.696071	-1.64439	0.0147704	0.864861	0.00017145	0.014864	0.154607	0.00771954	0	0.156527	0.443755	0.0519768	0.00855005	0.014864	0.0140961	0.0694904	0.119482	0.154607	0.160957	0.0363044	0.155133	0.0296667	0.00771954	0	0.0230644	0	0.0204824	0	0	0	0	0.159699	0.156527	0.087875	0.463563	0.361517	0.443755
_Hnf4g_	B2	-1.9234	-1.31152	-1.57866	1.45106e-05	0.318873	0.0164108	0.0470769	0.167984	0.0122225	0.0286267	0.0262033	0.0849071	0.0564159	0.0678175	0.0124104	0.0470769	0.0406137	0.21377	0.272514	0.167984	0.0909348	0.158309	0.0123848	0.00322263	0.005653	0.0288857	0.0122225	0.037053	0.0316561	0.017465	0.0286267	0	0.00740765	0.0475233	0.0262033	0.0993757	0.0754603	0.0849071
_Sdk1_	B2	-1.94393	0.0245188	-0.62842	0.0310924	0.990743	0.74011	0.00426169	0.0176663	0.0111028	0.00699751	0.00771972	0.0128407	0.00426169	0.0105156	0	0.00577885	0	0.0314891	0.014085	0.0247448	0.00744171	0.0176663	0.0121622	0.00316471	0.0111028	0	0.0180042	0.00699751	0.00518119	0.00857555	0.00351403	0.0131369	0	0.0116673	0.00771972	0.0128407	0.00570031	0.0151602
_Lrrn3_	B2	-1.97835	-0.517825	0.333463	0.000243562	0.803308	0.838847	0.0349399	0.149611	0.0147069	0.0169232	0.0705424	0.0551441	0.0927608	0.0551017	0.00736867	0.0349399	0.0275593	0.160773	0.340642	0.149611	0.125983	0.145266	0.0147069	0.0114806	0.0268518	0.0457357	0.0145142	0.0169232	0.00417684	0.0155548	0.0424928	0.0953133	0.0967624	0.0705424	0.0311164	0.0310549	0.0551441	0.0733289
_Fcho1_	B2	-2.00092	0.424205	-0.249261	0.00292585	0.844925	0.879473	0.0155681	0.0758899	0.0161728	0.0188572	0.0415936	0.0484299	0.0172214	0.0472147	0.00820814	0.0155681	0.00767473	0.0848314	0.0758899	0.0555518	0.160383	0.0666299	0.081938	0.0298494	0.00748007	0	0.0161728	0.0188572	0.0139625	0.0288872	0.0189395	0	0.0293962	0.0471473	0.0415936	0.0484299	0.0307131	0.0714724
_St3gal6_	B2	-2.00304	-0.40309	-0.448973	1.67437e-11	0.537597	0.359966	0.335143	1.45246	0.19255	0.240116	0.688002	1.03361	0.296255	0.346755	0.325851	0.417171	0.335143	1.14127	2.03358	0.882129	1.45246	1.45481	0.162589	0.211536	0.22264	0.176967	0.19255	0.179607	0.240116	0.19489	0.300652	0.421486	0.602941	0.701879	0.688002	0.672908	1.09734	1.03361
_Gata3_	B2	-2.01351	-1.05083	-0.226184	0.019473	0.44222	0.916898	0.00928139	0.0466197	0	0.0227567	0.0272547	0.034001	0.00564227	0.00928139	0.00806772	0.0229527	0.0226303	0.0185289	0.0466197	0.0982826	0.0295574	0.0935572	0	0.0209953	0.0220975	0	0	0.0334244	0.0137492	0.0227567	0.0466255	0.0116204	0.0192622	0.0308938	0.0272547	0.034001	0.0452816	0.0100357
_Mcoln2_	B2	-2.12709	-0.781825	-0.532376	0.00896872	0.722511	0.54585	0.00680416	0.0658454	0	0.0178754	0.0745114	0.131209	0.00680416	0.016789	0	0.0369057	0	0.0782058	0.044976	0.0658454	0.035644	0.0676938	0	0.0454746	0	0	0.0383271	0.0178754	0.0386037	0.0068458	0.0112209	0.0978794	0.116144	0.0745114	0.0657344	0.131209	0.145617	0.084716
_Ncmap_	B2	-2.12843	0.372197	-1.56354	0.000458077	0.921268	5.69672e-09	0.067649	0.408051	0	0.00557769	0.315707	0.992644	0.151798	0.0138725	0.180877	0.0571773	0.067649	0.512345	0.376274	0.408051	0.14726	0.62926	0	0.0126129	0.0110625	0	0	0.00557769	0.00688318	0	0	0.0174523	0.359879	0.277053	0.315707	0.996067	0.992644	0.854992
_Ephb6_	B2	-2.14886	-0.4859	-0.77604	1.72416e-06	0.616471	0.348607	0.0530688	0.343984	0.0413046	0.0495719	0.105663	0.122608	0.0530688	0.111105	0.0965766	0.0523354	0.0322502	0.44361	0.111615	0.336148	0.362248	0.343984	0.0413046	0.0322435	0.0628445	0.0321123	0.108702	0.0475291	0.0977559	0.0436857	0.111385	0.0495719	0.115291	0.105663	0.0466085	0.0988471	0.122608	0.24885
_Kntc1_	B2	-2.20177	0.470064	-0.290069	0.00151009	0.813098	0.852878	0.010452	0.0388892	0.0116109	0.0105606	0.02497	0.0314073	0.0182415	0.0235768	0	0.00706728	0.010452	0.128366	0.0775143	0.0353054	0.0227522	0.0388892	0.00743693	0.0116109	0.0101837	0.0231274	0.0146789	0.00171153	0.0105606	0.020975	0	0.0107106	0.0355856	0.02497	0.0157348	0.0314073	0.0209137	0.0417156
_Mt1_	B2	-2.21854	-0.0944838	-0.0855608	1.01705e-05	0.961534	0.936805	21.5674	91.5334	39.6662	44.2973	164.241	146.084	29.8873	32.9778	10.4325	5.08291	21.5674	160.522	91.5334	58.8816	37.403	125.42	63.3256	39.6662	8.41421	10.5445	71.3564	81.4633	44.2973	7.13873	51.2748	11.1422	127.341	164.241	186.847	88.338	283.192	146.084
_Nuf2_	B2	-2.24055	-0.248787	-0.773419	0.0117066	0.926578	0.379551	0.0302522	0.0747854	0.0215075	0.0309747	0.0643741	0.145448	0.0150852	0.0992588	0.0107849	0.0409109	0.0302522	0.606851	0.0747854	0.0729911	0.0658537	0.175094	0.0215075	0.0111929	0.00981701	0.033442	0.0849024	0.0197988	0.0488657	0.0454946	0	0.0309747	0.0643741	0.103247	0.0637596	0.145448	0.0807098	0.187819
_Fam19a2_	B2	-2.25518	0.115544	-3.2927	0.00176147	0.971886	2.05611e-07	0.00831342	0.136504	0	0	0.00709532	0.165322	0.00831342	0.0957277	0.00594356	0.00563649	0.0111146	0.136504	0.178595	0.104586	0.145168	0.117172	0	0.00620336	0.0108817	0	0	0.00822976	0	0.00840475	0	0	0.00709532	0.0284497	0.0050197	0.165322	0.177917	0.0739338
_Kif18b_	B2	-2.27902	-1.26249	-0.241857	0.0258648	0.600625	0.892909	0.0147468	0.0449288	0	0.0164127	0.0278453	0.0458749	0.0217505	0.0134171	0.0155502	0.0147468	0.00726983	0.232139	0.0449288	0.0736694	0.0189902	0.00901638	0	0.00403795	0.0141664	0	0	0	0.0220361	0.0164127	0	0.022349	0.0278453	0.0595466	0.0196996	0.0458749	0.0509124	0.029015
_Tox_	B2	-2.29216	1.37138	-2.50337	9.85939e-27	0.387987	7.56919e-12	0.280617	1.5187	0.0282339	0.00835774	0.151997	1.11153	0.413427	0.282494	0.236459	0.258741	0.280617	1.65009	1.33486	1.69881	1.23282	1.5187	0.018158	0.070873	0	0.0282339	0.0537601	0.00835774	0.0206278	0.0256063	0	0	0.151997	0.14801	0.284194	1.11153	1.61642	0.701407
_Kif4_	B2	-2.30359	-0.387374	-0.56083	0.00204032	0.818338	0.536598	0.0189981	0.0596074	0.0114351	0.0193664	0.0579669	0.0603171	0.0192486	0.0189981	0.00550461	0.0313213	0.0102938	0.22124	0.101788	0.0596074	0.020167	0.0383005	0.0329595	0.0114351	0.00501476	0.0256244	0.0108425	0.0126421	0.0249618	0.0193664	0.00634867	0.0316452	0.0591417	0.0579669	0.0464898	0.0603171	0.056642	0.136947
_L3mbtl1_	B2	-2.30816	0.845925	-0.461682	0.00424515	0.769511	0.878076	0.00545915	0.0513849	0.00864601	0.0043593	0.0181712	0.0236112	0.0132747	0.00545915	0.0284717	0	0	0.0435935	0.0658101	0.0513849	0.0347702	0.0550286	0	0	0.00864601	0.0441794	0.0373875	0.0043593	0.0107592	0.0200339	0	0	0	0.0181712	0.0240461	0.0399975	0	0.0236112
_Dlx4_	B2	-2.33307	-0.987328	-1.4549	0.0475865	0.419039	0.379551	0	0.0522126	0.022114	0.0328735	0.0136434	0.0360373	0	0.0245931	0	0.0135152	0	0.0163655	0.0988236	0.0578716	0.0522126	0.0330534	0	0.0296057	0.0259665	0.022114	0	0.052369	0.0323131	0.0501399	0.0328735	0.0204825	0.0340263	0.0136434	0	0.0360373	0.0266631	0.0709114
_Hamp2_	B2	-2.39571	0.121496	-2.95428	9.91702e-22	0.917132	1.46498e-23	49.9271	210.521	233.932	148.753	54.4881	312.531	27.2721	52.1682	35.7311	49.9271	56.9398	208.02	210.521	138.587	276.6	348.072	330.749	236.09	116.363	233.932	86.1633	328.683	113.212	89.1246	148.753	261.288	54.4881	45.5707	65.9686	312.531	697.475	303.672
_Dio3_	B2	-2.52161	-1.93646	-1.71534	0.027683	0.228448	0.270086	0.00798707	0.0375897	0.0126497	0.0399123	0.0132928	0.0468151	0	0.00798707	0.0138853	0	0.012983	0.047835	0.0160474	0.0375897	0.101742	0.0322041	0.0277133	0	0.0126497	0.0215457	0	0.0191338	0.0708364	0.00977029	0.0640576	0.0399123	0.016576	0.0132928	0.011727	0.0468151	0.0779338	0.0172723
_Sult2a7_	B2	-2.52933	-1.33436	-1.01586	5.72761e-10	0.276743	0.10553	0.329066	1.48733	0.0300348	0.1334	0.634956	0.973781	0.323566	0.282762	0.346993	0.329066	0.432591	2.62323	1.16965	1.48733	1.16532	3.58797	0	0.0300348	0.0263429	0.0897378	0.17087	0.185948	0.196689	0.0610398	0.1334	0.0415586	0.724909	0.553644	0.634956	2.21795	0.973781	0.683422
_Ckap2_	B2	-2.55951	-0.173741	-0.881574	0.00927484	0.950178	0.180551	0.0299166	0.1383	0.0180723	0.0142555	0.11456	0.21088	0.0139484	0.0975153	0.0299166	0.085113	0.0186483	1.06499	0.1383	0.161978	0.0852478	0.046257	0	0.0206051	0.0180723	0	0.0390746	0.00911201	0.0112447	0.0348966	0.0228795	0.0142555	0.142856	0.11456	0.0757992	0.26057	0.139927	0.21088
_Dnah11_	B2	-2.58412	0.564976	-0.543144	2.10877e-11	0.620151	0.419328	0.00689373	0.0548886	0.0147174	0.00940457	0.0286051	0.0413816	0.00515631	0.0116628	0.00552964	0.0104879	0.00689373	0.0423326	0.0319533	0.0548886	0.0585252	0.0662619	0.0147174	0.00957399	0.00503828	0.0228841	0.0217868	0.0110079	0.00940457	0.00389145	0.014883	0.00264947	0.0286051	0.0176456	0.0295774	0.0419479	0.0413816	0.027514
_Ksr2_	B2	-2.58866	0.681301	0.316551	0.0450018	0.689378	0.916395	0	0.00980558	0.00833306	0.00479611	0.0050471	0.00525912	0	0.00729577	0.00422783	0	0	0.0291298	0.0390892	0.0057227	0.0051631	0.00980558	0.00844372	0.0109856	0.00770822	0.00656458	0.00833306	0.00194323	0.00479611	0.00595365	0	0.0182408	0.0050471	0.00404742	0.010712	0.00712719	0.00395491	0.00525912
_Lef1_	B2	-2.63216	0.0552906	-1.02711	0.00570486	0.987645	0.365509	0.00657775	0.0244741	0	0.015929	0.0178242	0.0525056	0	0.0121398	0	0.00667146	0.00657775	0.0242353	0.0731729	0.0190446	0.051547	0.0244741	0	0.0145944	0	0	0.0691902	0.0193618	0.015929	0	0	0.040388	0.0335926	0.0134694	0.0178242	0.0296483	0.0526463	0.0525056
_Greb1l_	B2	-2.63532	-0.518773	-1.51553	3.90143e-15	0.296978	1.96558e-07	0.0496568	0.231383	0.0560608	0.0924837	0.0707686	0.199908	0.0193871	0.0513805	0.0585223	0.0496568	0.0287996	0.212221	0.231383	0.237644	0.221929	0.40362	0.0861781	0.0560608	0.0533842	0.0909276	0.0546742	0.075082	0.111886	0.0694446	0.0924837	0.10195	0.0845708	0.0707686	0.0598311	0.199908	0.193047	0.229887
_Crisp2_	B2	-2.63998	-2.0439	-2.31645	0.0408162	0.221565	0.00836699	0	0.0431254	0	0.0253765	0.0169033	0.148827	0	0.0101565	0	0.0167445	0	0.0811034	0.0612182	0	0.0431254	0.0409512	0	0	0	0	0.0695575	0.064882	0.040034	0.0248481	0.0203641	0.0253765	0.084313	0.0169033	0	0.148827	0.132136	0.197673
_Mt2_	B2	-2.7657	-0.308262	0.0933	2.20196e-08	0.854682	0.952167	9.11637	67.2315	36.8019	55.3458	169.89	105.789	15.1383	18.3546	4.85166	2.78714	9.11637	109.927	67.2315	41.9916	27.6877	101.38	50.3718	36.8019	9.00983	17.0111	86.4671	96.0188	55.3458	8.10787	63.2195	12.6048	136.219	175.335	169.89	61.3019	292.95	105.789
_Lppr1_	B2	-2.84495	-0.206927	-3.15058	0.00289257	0.958848	2.37115e-06	0.00644661	0.0559948	0.0035807	0.00795186	0.0164614	0.102918	0	0.0198297	0	0.0130769	0.00644661	0.0158348	0.0239047	0.0559948	0.0841989	0.151912	0	0.0035807	0	0.0106984	0.0135805	0	0.0117245	0	0.00795186	0.00990911	0.0164614	0	0.0174689	0.0871716	0.135442	0.102918
_Orm3_	B2	-2.87616	0.5997	-2.22307	2.60773e-08	0.56494	2.59976e-16	0.6046	3.90602	1.71155	1.79992	3.62738	14.3584	0.727473	0.0193012	0.402655	0.6046	0.8471	2.31192	3.0248	3.90602	4.63046	5.48653	1.60109	1.99629	0.761261	1.71155	8.62473	3.51585	1.79992	0.940769	1.19505	1.82547	2.84404	3.662	3.62738	9.899	24.1378	14.3584
_Stambpl1_	B2	-3.02912	0.180414	-1.46645	2.91516e-17	0.745183	2.53119e-06	0.0870494	0.712283	0.690625	0.501959	0.287945	0.799277	0.100879	0.0905147	0.0524524	0.0870494	0.0735657	0.376456	0.712283	0.763234	0.688601	0.942808	0.840909	0.690625	0.611729	0.715056	0.440878	0.501959	0.664224	0.48175	0.607409	0.491995	0.344392	0.251071	0.287945	0.707386	0.969063	0.799277
_Akr1b7_	B2	-3.19081	-0.650515	-1.59584	2.11075e-08	0.662911	0.00537771	0.0581407	0.453461	0.043175	0.070685	0.0877643	0.350363	0.0581407	0.07173	0	0.059129	0	0.453461	0.120098	0.506376	0.355336	0.602537	0	0.043175	0	0.0967486	0.081875	0.0763715	0.070685	0.0438724	0.0239703	0.0896108	0.0744326	0.159173	0.0877643	0.350363	0.369394	0.284384
_Sfrp2_	B2	-3.55181	-1.70995	-0.545252	0.0139999	0.439317	0.893025	0	0.0316598	0	0.00912089	0	0.0161243	0.00906541	0	0	0	0	0.0297704	0	0.105274	0.0316598	0.0450954	0	0.00673193	0	0	0	0.005954	0.0146951	0.00912089	0.0299	0	0	0	0.021895	0	0.0242513	0.0161243
_Rad51b_	B2	-3.60019	-1.2089	-0.208504	2.27585e-26	0.329231	0.581041	0.0731412	0.787414	0.0249257	0.128347	1.59349	1.80457	0.102305	0.0420722	0.0731412	0.0520218	0.0940337	0.787414	0.644542	0.730143	1.37332	0.975408	0.0182027	0.0426285	0.0249257	0.0141517	0.323355	0.0670265	0.330858	0.128347	0.231409	0.117969	1.59349	1.733	1.42848	1.44878	1.80457	2.37692
_Frem3_	B2	-3.68379	NaN	0.525412	0.0488304	NaN	0.879698	0	0.00452407	0	0	0.00330606	0.00329952	0	0	0	0	0	0.0134856	0.00452407	0	0.00956101	0	0	0	0	0	0	0	0	0	0	0	0	0.00749499	0.00330606	0.00329952	0.00366184	0
_Igsf9b_	B2	-3.69404	NaN	NaN	0.0212434	NaN	NaN	0	0.00738976	0	0	0	0	0	0	0	0	0	0.0125385	0	0.00738976	0.00666715	0.012662	0	0	0	0	0	0	0	0	0	0.00784637	0	0	0	0	0	0
_D630023F18Rik_	B2	-3.697	NaN	0.899948	0.0221545	NaN	0.758508	0	0.0112398	0	0	0.01161	0	0	0	0	0	0	0.0111681	0.0112398	0.0263283	0	0.0225562	0	0	0	0	0	0	0	0	0	0	0.01161	0.00931043	0.0164274	0	0.0181953	0
_Cga_	B2	-3.89495	-2.37323	-4.77946	0.0152789	0.387113	0.00602927	0	0.0458403	0	0.0344832	0	0.140078	0	0	0	0	0	0.0431045	0.0867627	0	0.0458403	0.130587	0	0	0.0341962	0	0	0.0344832	0	0	0.129877	0.161844	0	0	0	0.158196	0.0702269	0.140078
_Gm614_	B2	-3.90316	NaN	-1.56353	0.0161747	NaN	0.565151	0	0.0469997	0	0	0	0.0649622	0	0	0	0	0	0.0398731	0.120388	0.0469997	0.0848076	0	0	0	0	0	0	0	0	0	0	0	0	0	0.0586505	0	0.0649622	0.17277
_Psg17_	B2	-3.93677	NaN	NaN	0.0427658	NaN	NaN	0	0.0143841	0	0	0	0	0	0	0	0	0	0	0.0143841	0.0673872	0.0303989	0	0	0	0	0	0	0	0	0	0	0	0	0	0	0	0	0
_Hsd3b1_	B2	-3.94727	-3.64338	-5.50458	0.00566628	0.213548	7.43018e-18	0	0.0378531	0	0	0.0333843	0.834882	0	0	0	0	0.0130739	0.0481702	0.177758	0.0378531	0.0170758	0.0162149	0	0	0	0	0	0.00642262	0.0713328	0	0	0	0.0333843	0	0.0354275	1.93287	0.60168	0.834882
_Rsph4a_	B2	-4.21506	0.444268	-6.8442	1.38635e-21	0.695781	2.96748e-59	0.00710622	0.317422	0.055058	0.0327386	0.00600164	0.868516	0.0248492	0.0286134	0.00710622	0.00673908	0.00664442	0.25297	0.377786	0.317422	0.485982	0.197777	0.0283275	0.0663395	0.0452549	0.055058	0.0559125	0.0651927	0.0402257	0.00998682	0.0327386	0.0203984	0.0169666	0	0.00600164	0.868516	0.844233	1.04308
_Aldh3b2_	B2	-4.22459	-0.5145	-4.07721	0.0203226	0.930338	0.0505497	0	0.0277432	0	0	0	0.0202338	0	0	0	0	0	0.0689154	0.0277432	0	0.0293157	0	0	0.0124728	0	0	0	0	0	0.016899	0.0138495	0	0	0	0	0.0202338	0.0336835	0.0149305
_Sgcz_	B2	-4.40886	NaN	NaN	0.00664996	NaN	NaN	0	0.0249353	0	0	0	0	0	0	0	0	0	0.0249353	0.0250954	0.07348	0.013259	0	0	0	0	0	0	0	0	0	0	0	0	0	0	0	0	0
_1700055N04Rik_	B2	-6.63212	2.17468	-5.29648	8.00553e-30	0.246021	5.15112e-24	0	0.511592	0.0255322	0	0.0154897	0.716128	0	0	0.0129753	0.012305	0	0.789704	0.764783	0.368826	0.411989	0.511592	0.0258713	0.0403916	0.0118089	0	0.0255322	0	0.0146951	0	0	0	0.0154897	0.0248433	0.0109585	0.557776	0.716128	0.968425
_Tmeff2_	B1	6.35061	2.00799	NaN	0.000252864	0.415952	NaN	0.0147335	0	0	0	0	0	0.0162982	0.317253	0.00776811	0.0147335	0.0072633	0	0	0	0	0	0	0.00806623	0	0	0	0	0	0	0	0	0	0	0	0	0	0
_Grm8_	B1	5.75917	0.789387	0.75191	6.13126e-09	0.696491	0.00908717	0.12038	0	0.0109904	0.0119955	1.43801	0.867848	0.133164	0.308295	0.0916776	0.12038	0.0131877	0	0	0	0.00861219	0	0	0.0109904	0.0192789	0.0109457	0.0972614	0.0226809	0.0119955	0.00496353	0	0.0304145	1.72583	1.43801	0.952952	0.867848	0.943356	0.649154
_Tff3_	B1	5.29448	1.11775	4.7768	4.38521e-07	0.583421	1.54807e-22	1.62388	0.0691608	0.11155	0	3.57825	0.143205	1.62388	24.9533	1.24592	3.59835	1.16495	0.520266	0	0.153313	0.0691608	0.0656739	0	0.176471	0.0515929	0.175753	0.11155	0.026013	0.160507	0	0	0	4.8677	3.57825	2.5828	0.143205	0.211907	0
_E030018B13Rik_	B1	5.10858	-2.37977	6.02235	0.0112532	0.410374	2.7022e-06	0.0242341	0	0	0.0117379	0.171248	0	0.125103	0.338085	0	0.0242341	0	0	0	0	0	0	0	0	0	0	0	0.0117379	0.0144852	0	0	0.0367272	0.152532	0.171248	0.258987	0	0	0
_Fosb_	B1	5.07649	0.0813186	1.52442	0.00269	0.969953	0.379551	0.014412	0.0185957	0.0406336	0.0387082	0.0174041	0.0115798	0.014412	0.0197561	0.0137382	0.0130284	3.03152	0.00788804	0.0238161	0.0185957	0.00838867	0.031863	0.068622	0.017856	0	0.138711	0.0406336	0.0442194	0.0311824	0.0387082	0.0237924	0.0889456	0.0082002	0.0526079	0.0174041	0.0115798	0.0128514	0
_Capn8_	B1	4.92622	0.507892	4.27115	1.25075e-38	0.313848	1.75783e-42	0.628396	0.0161816	0.295776	0.227058	0.963745	0.0435421	0.714824	0.519476	0.595062	0.962661	0.628396	0.040196	0.0161816	0.0379042	0.00854943	0.00811839	0.435029	0.295776	0.256216	0.436405	0.290835	0.209923	0.131521	0.242422	0.227058	0.343577	0.777233	1.03881	0.963745	0.0236034	0.0785859	0.0435421
_Cabyr_	B1	4.92013	-0.363586	2.65157	3.82696e-27	0.769074	1.92524e-07	1.6646	0.0495653	0.0730849	0.0840985	0.320568	0.0617298	1.6646	2.05016	0.500445	1.77103	1.20975	0.0560663	0.0705329	0.0495653	0.0298124	0.0283093	0.0730849	0.0760693	0.0333594	0.0378799	0.168297	0.0840985	0.110701	0.12883	0.0281552	0.0701705	0.320568	0.537516	0.268026	0.0617298	0.0799264	0.0303668
_Obp2a_	B1	4.77741	NaN	6.48605	1.65901e-11	NaN	5.27266e-29	0.534275	0	0	0	2.15066	0.0306629	0.534275	0.69054	0.436539	0.965967	0.306128	0	0.0420428	0	0.0444258	0	0	0	0	0	0	0	0	0	0	0	3.38736	1.95025	2.15066	0.0306629	0.03403	0
_Asb5_	B1	4.61213	-2.94469	0.283631	0.0166463	0.300444	0.940403	0.0459529	0	0	0	0.0314514	0.0153663	0.0459529	0.0850403	0	0.093468	0	0	0	0	0	0	0	0	0	0	0	0	0	0.023117	0	0.0472173	0.0392197	0.0314514	0.0138733	0	0.0153663	0.0613009
_Cspg5_	B1	4.34647	-0.16324	4.02348	5.83066e-23	0.950526	1.98443e-42	0.33205	0.00906968	0.00611847	0.0190348	0.791897	0.0583449	0.243677	0.520325	0.321625	0.432095	0.33205	0.0307778	0.0309755	0.00906968	0.0081828	0.00777025	0	0.0279039	0.00611847	0.0312642	0	0.0246794	0.0190348	0.00945153	0.0232379	0	0.791897	0.79541	0.769624	0.028239	0.0626799	0.0583449
_Sdr16c5_	B1	4.07344	NaN	5.07545	0.00539367	NaN	6.76575e-09	0.0973739	0	0	0	0.288103	0	0.0394631	0.0973739	0.112854	0.321072	0	0	0	0.0254596	0	0	0	0	0.0170857	0	0	0	0	0	0	0	0.179631	0.288103	0.349479	0.015854	0	0
_Ugt2b38_	B1	3.91476	1.23731	4.25616	1.39429e-28	0.0738689	1.59592e-99	8.68701	0.775937	1.87863	0.434939	5.54505	0.272707	8.08773	10.7662	8.68701	13.6307	3.24131	0.377626	0.775937	0.778958	0.786453	0.238341	3.09025	1.87863	2.24687	1.63711	0.782679	1.37832	0.434939	1.48475	0.300255	0.177233	5.54505	5.58794	4.38582	0.277181	0.269166	0.272707
_Gfra4_	B1	3.88015	-0.15561	0.0157337	0.0433897	0.959357	0.999471	0.0298596	0	0.015753	0.0121673	0.016565	0.0145848	0	0.0298596	0.05191	0.0164094	0.0485367	0	0	0	0	0	0	0.0179608	0.015753	0.0804948	0	0.0317706	0.0588099	0.0121673	0	0	0	0.016565	0.0292275	0.0145848	0.0323728	0
_Ccdc154_	B1	3.84545	-0.130796	1.65824	0.0234883	0.989808	0.515194	0.0204384	0	0	0	0.0182019	0	0.0226089	0.012397	0.0215519	0.0204384	0.0100757	0	0	0	0	0	0	0.0111929	0	0	0	0	0	0	0.0124283	0.0154874	0	0.0206323	0.0182019	0	0	0.0134045
_Asns_	B1	3.48632	0.450106	3.16037	2.02188e-10	0.700264	4.22858e-21	1.66128	0.124872	0.0626582	0.0465723	0.966434	0.0881389	0.461264	3.34477	0.605707	1.73601	1.66128	0.0927407	0.202229	0.218633	0.0657512	0.124872	0.188054	0.0559236	0.0980988	0.0626582	0.0530254	0.0741917	0.0457784	0.0852404	0.0465723	0.0193451	0.867698	0.966434	1.06858	0.158836	0.0881389	0.066974
_Olfm2_	B1	3.46478	1.16779	1.78081	9.13341e-07	0.529131	0.253549	0.193555	0.0196567	0.0335017	0.0119678	0.0406085	0.0211572	0.30927	0.136969	0.238117	0.193555	0.111321	0.0390626	0.0196567	0	0	0.0197237	0.0339465	0.0264995	0	0.0527835	0.0335017	0	0.0192819	0.0119678	0	0.0244446	0.0406085	0.0325651	0.15801	0.0143362	0.0318208	0.0211572
_Acsl6_	B1	3.20849	1.1458	2.45153	0.00317101	0.711149	0.149042	0.0473367	0	0	0	0.0402914	0	0.0767139	0.0145607	0.0337511	0.0560129	0.0473367	0.00968941	0	0.0114212	0	0	0.0336924	0	0.0153788	0	0	0.00775396	0.00478441	0	0	0	0.0402914	0.00807772	0.0570097	0	0	0.020992
_Gm6614_	B1	3.0941	1.20616	0.932786	0.000242009	0.694568	0.291656	0.0763945	0.0154012	0	0	2.32183	0.892112	0.0650175	0.0763945	0.0929667	0.0755688	0.161433	0	0	0.0179768	0.016219	0.0154012	0.0265071	0.0206922	0	0	0	0.0122007	0	0	0	0	1.36349	2.42842	2.32183	0.212693	2.16171	0.892112
_Gm3776_	B1	3.0474	-0.194722	0.805211	0.0304176	0.947312	0.299148	0.089031	0	0.0308252	0.0342276	0.401025	0.275159	0.0622651	0.290203	0.089031	0	0.249736	0	0	0	0.0362421	0.0344149	0	0.0308252	0.0540722	0.0460497	0	0.0272631	0.0168221	0.0626461	0.0342276	0.0426523	0.354279	0.625035	0.401025	0.275159	0.388658	0.110748
_Mup17_	B1	2.99011	1.26124	2.60073	5.01815e-12	0.578671	6.41259e-44	170.449	25.3937	0.866619	0.188257	1606.28	257.717	105.953	43.5808	170.557	359.331	170.449	13.4471	25.7811	29.1252	24.3824	25.3937	2.10346	0.866619	2.37362	0.726816	0.864955	0.188257	0.31529	0.288389	0	0	1606.28	1213.44	1712.05	284.535	219.438	257.717
_Fos_	B1	2.97025	0.957578	-0.671318	0.0346387	0.267656	0.382097	0.22534	0.402585	0.494682	0.15696	0.408186	0.385388	0.22534	0.171083	0.161104	0.340818	14.3798	0.142309	0.0716113	0.402585	0.499425	0.905377	0.494682	0.0901043	0.146767	0.730722	0.537019	0.147999	0.288008	0.15696	0.142928	0.195919	0.192323	0.415233	0.408186	0.302922	0.973781	0.385388
_Hcrtr2_	B1	2.89642	2.9928	4.59936	8.77473e-06	0.0885032	0.0286064	0.0827195	0.0079896	0.0126632	0	0.0266426	0	0.0827195	0.128067	0.0347877	0.125364	0.0780649	0.0079896	0.0241227	0	0	0.0242049	0.0138715	0.00360949	0.0126632	0.0107844	0.0410691	0	0	0.00489038	0	0	0	0.0266426	0.0293803	0	0	0
_Sema4f_	B1	2.89412	1.50811	3.48753	0.00221225	0.22974	1.58953e-06	0.0253249	0.00594041	0.0305136	0.00742148	0.061755	0.00643492	0.0253249	0.0714153	0.0206922	0.0686811	0.0145107	0.00594041	0	0.0140043	0.00631744	0	0.0412251	0.00536357	0.0329299	0.0240379	0.0305136	0.00948752	0.00585406	0.0109004	0	0.00742148	0.061755	0.0643801	0.0611655	0	0.00967825	0.00643492
_Meig1_	B1	2.89366	1.03894	1.98506	0.0347175	0.703479	0.364952	0.0845317	0	0.0570077	0	0.0620566	0	0.154163	0.0845317	0.110217	0.0696818	0.0343515	0.0421887	0	0	0	0	0	0.0763207	0.0669392	0.0570077	0	0	0.0833002	0	0	0	0.0877166	0.0351713	0.0620566	0.0309669	0	0
_Alas2_	B1	2.80508	0.638498	2.40025	3.54448e-59	0.0539628	1.36641e-56	28.9784	4.62055	2.13541	1.24618	37.2694	7.17235	29.4235	36.4741	28.9784	26.8971	28.333	4.62055	5.42273	4.89642	2.83304	4.01251	1.7788	3.24683	2.78205	2.13541	1.83294	1.24618	2.02818	1.72457	1.08836	1.09254	37.2694	37.353	34.1485	8.32968	7.17235	5.38017
_Hspa1a_	B1	2.70391	-0.679618	0.848684	0.000102928	0.591901	0.188957	0.22929	0.062739	0.0287687	0.0420371	0.641855	0.468271	0.447338	0.22929	0.0741607	0.131867	0.563399	0.0638711	0.0642813	0.062739	0	0.0322501	0.0555058	0.00481437	0.0168903	0.0287687	0.0730379	0.0340642	0.0420371	0.0521827	0.0320746	0.0532925	0.641855	0.505848	1.23701	0.671976	0.468271	0.196033
_Col5a3_	B1	2.67111	0.148526	1.53731	6.58919e-91	0.810527	3.80284e-17	4.97165	0.765087	0.489371	0.404264	0.853059	0.301752	4.44705	4.97165	5.28897	5.95339	4.73407	1.00818	0.778227	0.715328	0.765087	0.761109	0.654974	0.633025	0.322256	0.489371	0.453313	0.57945	0.514563	0.278892	0.388314	0.404264	0.870003	0.771121	0.853059	0.301752	0.310967	0.25447
_Cib3_	B1	2.64875	-0.401702	3.11377	9.51294e-11	0.942219	9.91667e-18	3.56649	0.465613	0	0	2.69066	0.349618	2.13411	3.02554	5.50072	3.57923	3.56649	0.184429	0.417629	1.3587	0.490335	0.465613	0	0.0208523	0	0	0	0.0184427	0.0227593	0	0	0	3.11557	2.69066	2.10243	0.203059	0.375594	0.349618
_Ttc39c_	B1	2.51075	-2.40575	2.5943	6.69064e-54	0.405322	7.8888e-68	86.2723	15.6039	0	0.00499537	82.1867	13.4186	97.3165	86.2723	79.1725	102.279	78.8373	17.0594	20.7385	15.6039	11.9796	13.4187	0	0	0	0	0	0.00499537	0	0.00765237	0.0125429	0	86.3356	82.1867	76.6755	15.9501	13.4186	11.9048
_Treh_	B1	2.48815	0.435567	2.43372	7.45839e-05	0.678423	4.2332e-08	0.228201	0.0342859	0.184786	0.087727	0.449244	0.063017	0.274578	0.648372	0.215303	0.228201	0.153944	0.101805	0.102459	0.0342859	0	0.0293737	0.253023	0.250187	0.184786	0.177041	0.0998827	0.262037	0.208393	0.0446014	0.087727	0.03644	0.574527	0.375859	0.449244	0.138777	0.0473894	0.063017
_Sstr2_	B1	2.45571	-1.12777	3.91866	3.01892e-06	0.490719	2.05418e-06	0.313251	0.0547216	0.0163379	0.0288998	0.159413	0	0.132007	0.407152	0.440422	0.313251	0.294144	0.0361252	0.109072	0.0638728	0.019209	0.0547216	0.0313938	0.0163379	0.0143296	0.0244072	0	0.0288998	0.080244	0.0221357	0.0362825	0	0.150219	0.225873	0.159413	0.0265162	0	0
_Bhlhe41_	B1	2.28266	1.2913	1.48839	4.75751e-05	0.11908	0.000286675	0.114356	0.0258619	0.0421636	0.0121447	0.137859	0.0474171	0.228082	0.0414169	0.114356	0.120498	0.0910842	0.0243184	0.00978984	0.0286649	0.0258619	0.0343812	0.0421636	0.0285255	0.0538872	0.0590042	0.0332888	0.0291105	0.0239493	0	0.00974586	0.0121447	0.176966	0.137859	0.125197	0.0678299	0.0396202	0.0474171
_Fitm1_	B1	2.24391	0.405786	1.54868	8.36451e-19	0.92185	6.34655e-11	8.2193	1.79626	0	0	6.72244	2.47423	6.28531	5.10416	8.2193	8.73864	9.67959	1.79626	2.26796	1.30888	0.798837	1.87991	0	0.073852	0.0518192	0	0	0	0.0483634	0	0	0.0817502	6.72244	4.84639	8.31082	2.56503	2.47423	1.83965
_Mab21l3_	B1	2.24225	2.66523	1.32516	0.036248	0.0788461	0.272426	0.0293533	0.00837134	0.0288318	0	0.0522158	0.0245786	0.03059	0.0293533	0.0437398	0.00691334	0.0272649	0.00837134	0.0084251	0	0.00890265	0	0.0292147	0.0304077	0.00666748	0	0.0288318	0	0.00414855	0	0	0.0105186	0.0522158	0.0209367	0.0677251	0.0245786	0.0272776	0
_Aqp4_	B1	2.10255	-0.549649	0.924952	5.0767e-06	0.924381	0.0165266	0.632876	0.138169	0	0	0.450872	0.184116	1.17792	0.918912	0.632876	0.242008	0.625154	0.281325	0.24774	0.138169	0.068562	0.112455	0	0.00265955	0	0	0	0.00235221	0	0	0.0059062	0	0.450872	0.454403	0.306046	0.301138	0.15278	0.184116
_Gm11128_	B1	2.10042	0.0255067	2.62682	0.0156928	0.989446	0.000593007	0.0869328	0.0216935	0.0372105	0.0271508	0.202968	0.0176718	0.0660593	0.0869328	0.113348	0.0895763	0.0706545	0.0216935	0	0.0255708	0.0461408	0	0.0754092	0.0392443	0.0172102	0	0.0372105	0.0347093	0.0214166	0.0398782	0.021788	0.0271508	0.202968	0.235107	0.159548	0.0636931	0.0176718	0
_Snhg11_	B1	2.03526	0.504407	1.48026	9.17494e-09	0.459224	0.00011803	1.21227	0.31732	0.0610186	0.0467094	0.309116	0.0993044	1.43226	0.409634	1.12792	1.21227	1.90659	0.325078	0.306717	0.31732	0.151248	0.40522	0.088327	0.0781437	0.0362849	0.0549359	0.0610186	0.0508188	0.0275938	0.0467094	0.0357284	0.0508829	0.205934	0.309116	0.351153	0.149131	0.0993044	0.0605238
_Lrp2_	B1	1.9908	0.96599	0.272479	0.000205748	0.134355	0.857646	0.0519861	0.0163836	0.0264253	0.0138651	0.0128433	0.0125498	0.0492581	0.170738	0.0519861	0.0683843	0.0407678	0.0250345	0.0116286	0.0317788	0.0163836	0.0136129	0.00669405	0.0365789	0.035138	0.0234193	0.0264253	0.0138651	0.0180608	0.00471996	0.0116047	0.0192814	0.0280271	0.0128433	0.0113304	0.00706751	0.0125498	0.0250324
_Mettl20_	B1	1.94013	0.201037	1.97948	3.92264e-38	0.542479	3.95567e-69	13.1223	3.98869	1.65797	1.32065	14.7898	3.49285	12.011	18.2569	13.1223	17	12.5709	3.73637	2.97991	3.98869	4.55454	4.05795	1.4041	1.69177	1.65797	1.51877	1.8978	1.32065	1.4217	1.25905	1.21706	1.58256	12.9536	14.8692	14.7898	3.49285	4.09175	3.39829
_Hspa1b_	B1	1.91534	0.868642	0.80846	4.05998e-07	0.110445	0.0534225	2.13975	0.576061	0.644803	0.398545	1.31129	0.949812	3.16964	2.13975	1.02459	1.10296	2.94305	0.720782	0.576061	0.849607	0.326902	0.353237	0.644803	0.479381	1.53886	0.572917	0.72726	0.398545	0.324396	0.526094	0.596169	0.198993	1.31129	1.13109	2.29974	1.22151	0.949812	0.574105
_Mex3a_	B1	1.91278	-0.894182	-0.19226	0.0304176	0.449682	0.96445	0.022453	0.00515672	0.00895028	0.020688	0.0107216	0.00840145	0.0125623	0.0232477	0.022453	0.0298102	0.0209939	0.00515672	0	0	0.010968	0.010415	0.00895028	0.00931577	0.00817066	0.0278336	0	0.0288374	0.0101677	0.0126217	0.020688	0.0257801	0.0107216	0.0171959	0	0.00757017	0.00840145	0.016758
_Ces4a_	B1	1.89239	0.765372	3.43118	5.36736e-08	0.847399	1.32983e-25	1.10345	0.28157	0	0	1.25994	0.143774	1.10345	0.705212	1.36458	1.9209	0.707728	0.28157	0.46819	0.331895	0.260383	0.22253	0	0	0.0388484	0.0330846	0	0	0.00604294	0.0300056	0	0	1.25994	1.62274	0.945387	0.143774	0.0698083	0.145874
_Clstn3_	B1	1.88399	-0.142676	0.98528	4.2734e-21	0.943053	0.0156617	1.04217	0.307767	0.0235942	0.0227795	0.359419	0.185198	0.842032	1.24735	1.04217	1.2216	1.04102	0.312199	0.314203	0.297903	0.245057	0.307767	0.0387682	0.0201756	0.0235942	0	0.0510135	0.0386624	0.0293609	0.0227795	0.00746753	0.0186111	0.278189	0.359419	0.470156	0.245525	0.139271	0.185198
_Cd4_	B1	1.84231	-0.114598	0.603781	1.63867e-07	0.950247	0.267458	0.286112	0.0874661	0.0381861	0.0427674	0.31014	0.240171	0.322357	0.236211	0.427407	0.286112	0.282093	0.10586	0.10654	0.0680622	0.0614067	0.0874661	0.100391	0.0435378	0.0381861	0	0.0165126	0.046208	0.0427674	0.0471905	0.0290061	0.024097	0.31014	0.256733	0.474217	0.240171	0.250865	0.208496
_Scd3_	B1	1.80598	0.080528	-3.15769	0.0370033	0.955675	0.271464	0.0708866	0.0431938	0.0625449	0.0726039	0	0.00929819	0.120236	0.184886	0.0373742	0.0708866	0.0489236	0.0429182	0.0431938	0.050589	0.00912842	0.0520092	0.105159	0.0625449	0.109714	0.0467178	0.0444777	0.0726039	0.0810642	0.0635551	0.0868105	0.0108178	0	0	0	0.0126009	0	0.00929819
_Il12rb1_	B1	1.78377	1.01643	1.70527	0.00895896	0.104806	0.000362181	0.157903	0.04175	0.121948	0.057193	0.216147	0.0837358	0.157903	0.077924	0.225781	0.316892	0.0591104	0.103709	0.04175	0.048898	0.0220582	0.0209461	0.144202	0.121948	0.0493653	0.0980961	0.195679	0.0580764	0.0460732	0.057193	0.0416642	0.0648992	0.204845	0.216147	0.335607	0.0837358	0.101379	0.0449369
_F2r_	B1	1.75202	-0.440659	0.761956	6.34844e-19	0.211232	1.70609e-09	6.94086	1.71699	1.00338	1.25308	4.38719	2.77527	6.32365	3.80691	6.94086	7.86588	7.21825	1.71699	2.15547	2.66298	1.53765	1.62439	1.28754	0.825314	1.00338	1.53812	0.914259	1.24668	1.25308	1.02409	1.45174	2.23872	4.38719	5.27356	4.1406	2.87876	2.77527	2.60389
_Gpr162_	B1	1.73315	1.5322	0.724137	0.00082373	0.629509	0.374664	0.154126	0.0393743	0	0	0.127328	0.063493	0.183094	0.105973	0.145445	0.193103	0.154126	0.0779427	0.0112062	0.0393743	0.0118414	0.0899548	0	0.0201807	0	0	0	0.00446216	0	0	0	0	0.127328	0.148521	0.122837	0.122594	0.063493	0.0482463
_Rnase13_	B1	1.70164	-2.59586	2.35463	0.0190548	0.357065	0.00514101	0.443157	0.103178	0	0	0.363971	0.0356069	0.443157	0.534587	0.211219	0.60092	0.197493	0.0970203	0.195287	0.228721	0.103178	0	0	0	0	0	0	0	0.0957816	0	0	0	0.403439	0.363971	0.356775	0.0356069	0	0.210194
_Cxcl1_	B1	1.69719	-0.496019	0.039326	0.00560183	0.545207	0.999471	1.24201	0.789686	0.174296	0.313856	34.1863	18.4273	1.10866	1.24201	1.20259	1.99581	5.41776	0.376631	0.789686	0.258969	1.06809	0.919157	0.436404	0.28389	0.174296	0.127231	0.0538356	0.313856	0.340837	0.250012	0.409793	0.117844	30.1483	35.6372	34.1863	3.6169	77.2389	18.4273
_Atp4a_	B1	1.69371	1.31885	0.772164	0.0110201	0.308112	0.270985	0.306049	0.102865	0.044411	0.0171089	0.120711	0.0687701	0.306049	0.85756	0.385691	0.147713	0.104027	0.187382	0.102865	0.0702777	0.0815215	0.120418	0.044411	0.0616327	0	0.0345274	0.131487	0.0102207	0.0294302	0.0260951	0.0171089	0.01066	0.141671	0.120711	0.112756	0.0687701	0.0485684	0.110717
_Gria3_	B1	1.66775	1.42087	0.819466	0.000354186	0.0736656	0.143649	0.193473	0.0559768	0.0384135	0.0168693	0.111998	0.0727639	0.102273	0.193473	0.316849	0.323593	0.164081	0.0559768	0.118306	0.046187	0.0476236	0.0734866	0.0291927	0.0253207	0.062183	0.121045	0.0384135	0.0268736	0.0138181	0.0102919	0.0168693	0.0280286	0.104746	0.111998	0.115273	0.0780662	0.0410394	0.0727639
_Mup13_	B1	1.66389	0.619939	6.8818	0.000432404	0.601465	7.80331e-06	3.88975	1.80268	0.912523	0.193723	4.74184	1.33309	3.88975	2.987	3.98028	6.47438	2.29212	2.30049	2.46758	1.7483	1.80268	1.52839	1.21003	1.38265	0.912523	0.613528	0.467287	0.193723	0.552837	0.166929	0.334415	0.113653	4.37397	456.192	4.74184	1.33309	1.03563	1.57389
_Ces2c_	B1	1.65104	0.661866	1.08397	1.20487e-17	0.0680602	1.6718e-08	4.86085	1.81786	0.841336	0.462953	3.44278	1.77447	5.95143	3.97054	4.86085	8.35746	4.28631	1.63373	1.82691	1.92572	1.6248	1.81786	0.841336	0.882533	0.852056	0.613216	0.441102	0.508264	0.462953	0.333689	0.51656	0.397582	3.67982	3.44278	3.07062	1.88758	1.77447	1.16343
_Mup2_	B1	1.61339	1.39662	5.08723	4.23103e-05	0.106991	5.26978e-15	4.75776	2.08362	1.42721	0.800431	13.9472	0.3383	5.65483	2.96281	4.75776	9.76135	2.20474	2.08362	2.31926	2.81821	1.90952	0.862991	6.35841	8.39416	1.16548	1.42721	0.724681	1.60159	2.82485	0.641312	0.800431	0.636924	21.3114	1.80909	13.9472	0.3383	0.312874	0.468057
_Tchh_	B1	1.60407	1.26942	-0.673012	0.0247896	0.684402	0.31108	0.0489979	0.0154965	0	0	0.0478577	0.0901088	0.0218065	0.0666179	0.0489979	0.0549149	0.0208244	0.0051151	0.0154438	0.018088	0.0163192	0.0154965	0	0.00462669	0.00405797	0	0	0	0	0.00313428	0	0	0.0478577	0.0383785	0.0790015	0.0901088	0.100004	0.0831136
_Mtnr1a_	B1	1.6031	NaN	2.65098	0.00718968	NaN	2.99489e-08	0.500461	0.139611	0	0	0.641293	0.058184	0.13276	0.615456	0.500461	0.523703	0.242037	0.237806	0.139611	0.140155	0.0632248	0.0800496	0	0	0	0	0	0	0	0	0	0	0.844659	0.528669	0.641293	0.058184	0.209863	0.0429337
_Hcn2_	B1	1.58417	0.149445	1.2512	0.00614438	0.924381	0.042515	0.0933949	0.0297424	0.050388	0.0350029	0.116558	0.0615849	0.0624535	0.0933949	0.121773	0.076988	0.121451	0.0559347	0.0375293	0.0109887	0.0297424	0.0188286	0.016203	0.0674584	0.0591663	0.050388	0.0479718	0.0559341	0.0598223	0.034274	0.0280891	0.0350029	0.116297	0.139892	0.116558	0.0615849	0.0683476	0.020197
_Col25a1_	B1	1.56517	-0.370334	-0.234246	0.00222572	0.709405	0.893795	0.0756244	0.0281583	0.0234146	0.027999	0.0206951	0.0175345	0.133364	0.103707	0.0450729	0.0756244	0.0518693	0.0398145	0.0400702	0.0281583	0.0169366	0.0160827	0.0276874	0.0234146	0.0189567	0.0322883	0.00683113	0.0350457	0.0157267	0.0219626	0.027999	0.0398749	0.0206951	0.0066384	0.0234257	0.0175345	0.0259467	0.0172515
_Lrrc16a_	B1	1.54201	0.176984	1.06999	1.8935e-10	0.902615	7.45166e-13	3.41837	1.34772	0.0312177	0.0283124	3.00755	1.44112	3.41837	1.94959	4.19388	3.25235	4.17524	0.716047	1.58077	1.34772	1.38788	0.892212	0.020077	0.0391815	0.0504024	0.0312177	0.00990693	0.0323435	0.0313607	0.0283124	0.0232033	0.0216859	3.00755	2.97509	3.4528	1.44112	1.26538	1.9016
_C9_	B1	1.54024	0.121955	1.8665	7.34497e-31	0.873213	4.88206e-40	192.25	70.6916	0.49862	0.411757	315.755	89.8555	191.295	256.956	192.25	223.857	160.665	82.1243	70.6916	75.8802	67.3667	61.4169	0.49862	0.419764	0.548902	0.524471	0.347354	0.411757	0.341531	0.299873	0.49152	0.464656	315.755	356.458	312.982	98.1654	86.8099	89.8555
_Rsph9_	B1	1.52366	0.0132047	0.69663	0.047517	0.993723	0.406343	0.288852	0.0745409	0.0428164	0.0636488	0.427316	0.342513	0.288852	0.459316	0.0826042	0.443907	0.231708	0.158096	0.222755	0.0745409	0.0672519	0	0	0.0716521	0.125689	0.0428164	0	0.0253488	0.0782047	0.0970793	0.0636488	0	0.427316	0.764434	0.302312	0.162461	0.437874	0.342513
_Olig1_	B1	1.51228	0.00891613	0.489783	1.01074e-08	0.999769	0.692186	0.804309	0.289962	0	0	0.0713127	0.0670568	0.76871	0.721595	1.00358	0.906408	0.804309	0.34299	0.289962	0.371949	0.233445	0.249385	0	0.00620193	0.0108792	0	0	0.0164557	0	0	0	0	0.0713127	0.148688	0.0706319	0.0805625	0.0670568	0.0594467
_Atg16l2_	B1	1.51225	-0.200925	0.963918	1.09966e-19	0.760373	3.28163e-07	3.26113	1.23286	0.446367	0.502765	2.36093	1.25242	3.16861	3.26113	3.97935	2.81896	3.56386	0.908422	1.23286	1.05456	1.41984	1.34826	0.454529	0.578912	0.371259	0.446367	0.424963	0.412914	0.502765	0.590371	0.663547	0.327303	2.36093	2.32933	2.89515	1.22245	1.49123	1.25242
_Cyp21a1_	B1	1.47327	1.2418	1.7113	4.38492e-09	0.0961691	5.11394e-10	2.48182	0.860283	0.125577	0.038228	1.40087	0.520128	1.77343	3.39052	2.48182	2.39197	2.52232	1.1152	1.27825	0.693777	0.609464	0.860283	0.0269207	0.0770549	0.135166	0.125577	0.132839	0.037173	0.038228	0.0379634	0.0466691	0.0387708	1.40087	1.80776	1.3556	0.59119	0.302819	0.520128
_Atp8b4_	B1	1.46036	0.617945	1.10561	0.0143326	0.31003	0.000931607	0.167324	0.059258	0.144058	0.106598	0.282935	0.114098	0.167324	0.396675	0.168884	0.084528	0.149136	0.059258	0.0813253	0.0444495	0.034374	0.136004	0.215819	0.144058	0.128491	0.138608	0.259293	0.0799015	0.106598	0.155482	0.0433785	0.148653	0.218411	0.282935	0.301113	0.110717	0.114098	0.163395
_Dusp8_	B1	1.4541	0.254124	0.988435	0.0392043	0.855593	0.141637	0.13588	0.0436917	0.0586331	0.0458974	0.072732	0.0408308	0.0790491	0.145514	0.0484415	0.280737	0.13588	0.0494463	0.0186614	0.0218564	0.118315	0.0436917	0.0323216	0.061676	0.157366	0.0586331	0.0106327	0.0421514	0.0458974	0.083563	0.0684837	0.0310327	0.0899555	0.0669853	0.072732	0.0408308	0.0453145	0.0267812
_Adcy1_	B1	1.45089	-1.04896	-2.42743	0.0276618	0.625915	7.09131e-09	0.0240799	0.0143207	0.00110135	0.00298437	0.109012	0.423774	0.0399557	0.0730291	0.0232758	0.0240799	0.0158278	0.00728958	0.0146728	0.0143207	0.0232567	0.00736139	0.00423256	0.00110135	0	0.00658121	0	0.00487039	0.00120207	0.00298437	0.0122291	0	0.161665	0.0992589	0.109012	0.370977	1.2292	0.423774
_Hes6_	B1	1.39089	0.366267	0.729355	2.22036e-23	0.133846	9.49678e-06	29.5266	11.6241	6.24349	4.82049	24.876	14.6943	29.5266	27.6269	31.1641	37.7348	23.3075	11.6241	9.54308	13.123	13.2634	10.274	4.93768	5.68134	8.66299	7.22774	6.24349	5.07808	4.82049	5.07272	4.68117	4.50004	25.467	23.0081	24.876	18.3581	11.9409	14.6943
_Tmc7_	B1	1.36533	0.9249	1.99056	2.76308e-09	0.0727295	2.75407e-11	0.631538	0.212136	0.168858	0.0749225	0.575318	0.124206	0.573306	0.634251	0.652339	0.624112	0.631538	0.212136	0.193483	0.250051	0.37365	0.200837	0.115606	0.18049	0.168858	0.0808903	0.26241	0.0718349	0.0558156	0.12227	0.080165	0.0749225	0.399713	0.641083	0.575318	0.175174	0.124206	0.107717
_Scp2_	B1	1.31748	0.425416	1.37101	1.24213e-76	0.129238	1.46547e-20	758.727	308.642	386.145	281.686	967.891	381.438	737.294	878.613	758.727	804.031	673.343	308.642	333.376	308.572	317.351	299.386	386.145	395.122	521.651	363.843	349.288	281.686	309.337	267.618	278.487	287.45	967.891	960.623	970.779	374.931	381.438	385.154
_Ltb4r1_	B1	1.30026	0.0273481	0.737111	0.0243377	0.987264	0.271464	0.354035	0.17118	0.115654	0.0950591	0.356766	0.191737	0.16941	0.332267	0.354035	0.565463	0.365873	0.17118	0.0430697	0.176553	0.273066	0.0648246	0.14876	0.0387086	0.220678	0.115654	0.0734052	0.128383	0.0950591	0.170447	0.0859624	0.0267802	0.42264	0.356766	0.236056	0.188471	0.191737	0.231787
_Fbxl22_	B1	1.29173	0.238548	0.758396	0.00450028	0.90812	0.322217	0.17138	0.0908317	0.0300937	0.0380985	0.113585	0.0888951	0.156736	0.272993	0.17138	0.212534	0.123264	0.0908317	0.0990329	0.0713774	0.104646	0.0229316	0.118674	0.0205868	0.0300937	0.0102515	0.0390397	0.0212424	0.0411939	0.0139462	0.0380985	0.0474759	0.118033	0.113585	0.105772	0.0888951	0.0246642	0.0901936
_Spata24_	B1	1.27903	3.39723	0.460934	0.00547494	0.151923	0.342337	0.599047	0.247484	0	0	1.05064	0.721986	0.599047	0.908432	0.588885	0.761537	0.37542	0.245905	0.247484	0.398551	0.098067	0.372491	0	0.0417046	0	0	0.105449	0	0	0	0	0	1.08645	1.05064	0.994699	0.721986	0.876386	0.699235
_Cyp8b1_	B1	1.2467	0.212065	0.695801	1.66454e-05	0.617539	3.4157e-07	97.0478	45.4253	42.8274	34.9575	68.4542	41.7787	116.691	97.0478	96.0094	69.0122	120.005	48.4354	57.9546	45.4253	16.9262	44.6089	48.2376	63.6641	29.7732	42.8274	39.4834	26.0824	41.0312	34.9575	32.2928	49.7041	68.4542	63.5672	69.47	43.7926	41.1233	41.7787
_Bmyc_	B1	1.18673	0.306776	0.869276	0.0119292	0.859064	0.00153507	1.61771	0.876675	0.144156	0.142283	2.2459	1.3258	1.61771	0.922511	3.45425	1.95962	1.32651	0.885411	1.10496	0.876675	0.489635	0.715306	0.492447	0.144156	0.0561939	0.28714	0.0607491	0.19833	0.192304	0.0651043	0.142283	0.0886518	2.2459	2.42109	2.21404	1.3258	1.32713	1.15094
_Ccdc151_	B1	1.17747	0.515411	0.122904	0.00196377	0.846433	0.909161	0.321571	0.175544	0.012246	0.00541543	0.268846	0.263984	0.321571	0.298397	0.318326	0.346603	0.407877	0.148926	0.0545027	0.175544	0.201572	0.177737	0.0235311	0.012246	0.0107407	0	0.0464455	0.00541543	0.0133659	0.0248876	0	0	0.225192	0.327317	0.268846	0.32794	0.176461	0.263984
_Fam47e_	B1	1.17559	-0.272059	0.747242	3.64531e-15	0.567179	1.05581e-07	5.27371	2.27307	1.41306	1.51992	5.34926	3.25661	6.0386	4.85762	5.27371	5.37716	4.64094	2.79051	2.48974	2.23949	2.27307	1.95861	0.687953	1.27098	1.41306	1.765	1.49366	1.51992	1.7389	1.41884	1.82869	1.08986	5.34926	5.18067	5.47286	3.12324	3.25661	3.34438
_3110082I17Rik_	B1	1.15162	0.669362	1.1301	0.00367128	0.0949961	2.85391e-06	1.78792	0.733928	1.85992	1.1959	3.21221	1.2367	1.78792	2.44069	1.58005	3.70396	1.29478	0.733928	1.66194	1.10541	0.715466	0.679394	1.69849	1.85992	3.50486	1.8982	1.29209	1.59613	1.1959	1.40967	0.797458	1.12115	3.41218	3.21221	2.429	1.13728	1.8102	1.2367
_Car3_	B1	1.15009	0.324445	0.296124	9.08324e-14	0.53938	0.208813	1180.25	489.456	317.136	193.771	816.71	672.742	1164.51	729.482	1282.45	1180.25	1445.83	519.537	480.232	489.456	477.372	687.658	316.807	318.731	349.127	317.136	108.027	193.771	248.625	269.634	192.911	150.38	804.638	845.778	816.71	729.632	672.742	642.656
_Rarres1_	B1	1.14412	0.202351	0.905442	0.001311	0.942219	4.32605e-10	18.217	8.31064	0.0282835	0.0261968	23.4583	11.7104	18.217	8.02563	20.7722	35.5803	16.466	9.68917	13.3205	8.31064	5.74696	7.93001	0	0.113596	0.0332109	0.0282835	0	0.0334897	0.0826563	0.0128257	0.0210224	0.0261968	26.0922	23.4583	19.5462	14.6422	11.7104	11.0674
_Fam222a_	B1	1.13665	0.680786	1.24849	0.000551987	0.318962	4.20936e-05	1.04465	0.524952	0.208151	0.161811	1.1038	0.479238	0.916088	1.18007	1.56994	0.730714	1.04465	0.752097	0.534301	0.299852	0.376391	0.524952	0.172115	0.43293	0.139665	0.208151	0.415213	0.162843	0.238976	0.161811	0.0884076	0.151481	1.1038	1.02348	1.23643	0.665703	0.288314	0.479238
_Slc17a8_	B1	1.12543	0.0969334	1.89318	0.0024783	0.890208	3.1187e-28	1.60537	0.796871	0.87006	0.815431	3.8875	1.02911	1.60537	0.854573	1.73035	0.944789	3.17588	0.87643	0.794525	0.930555	0.796871	0.493203	1.23203	1.40936	0.87006	0.740972	0.493235	0.767693	1.0167	0.815431	0.752239	0.887175	2.8794	3.8875	4.4678	1.19331	0.855649	1.02911
_Sebox_	B1	1.1222	0.680282	0.9312	0.0106255	0.508631	0.0498934	0.414889	0.191105	0.147569	0.0873023	0.545094	0.250892	0.310325	0.336451	0.524402	0.439927	0.414889	0.115806	0.256409	0.191105	0.123156	0.233893	0.121238	0.283924	0.147569	0.0942563	0.319063	0.0558031	0.252502	0.113979	0.0467056	0.0873023	0.553788	0.502025	0.545094	0.238007	0.358479	0.250892
_Sox9_	B1	1.11156	0.102699	0.343801	0.000539312	0.902744	0.304283	0.906677	0.452598	0.350125	0.279143	0.871801	0.664422	0.761298	0.572179	1.42013	1.54254	0.906677	0.452598	0.33259	0.423405	0.611204	0.602153	0.350125	0.361168	0.319627	0.437472	0.185109	0.279143	0.4013	0.229238	0.267356	0.28814	0.754308	0.952271	0.871801	0.664422	0.842722	0.552531
_Slc12a5_	B1	1.10831	0.412232	0.274508	0.0100456	0.419039	0.67747	0.179694	0.0840692	0.171903	0.107406	0.218502	0.156084	0.168659	0.220466	0.223935	0.179694	0.140931	0.0840692	0.0597241	0.0349747	0.157773	0.0998792	0.171903	0.187868	0.196161	0.14701	0.0848249	0.152312	0.107406	0.124238	0.0794685	0.0990286	0.226202	0.218502	0.214586	0.156084	0.140996	0.267846
_Ccdc144b_	B1	1.09077	-0.572267	NaN	0.0125145	0.923657	NaN	0.215314	0.120971	0	0	0	0	0.175689	0.313088	0.209344	0.218381	0.215314	0.0600993	0.120971	0.0850091	0.153393	0.121383	0	0.00549372	0	0	0	0.00485887	0	0	0	0.0152031	0	0	0	0	0	0
_B3galt1_	B1	1.08975	-0.193843	1.35419	0.00289257	0.752796	8.95187e-31	3.82282	2.0842	2.49375	2.63398	8.53058	3.36734	4.16155	3.82282	1.93217	9.21352	2.71223	2.20167	1.87712	2.0842	1.78941	2.39615	1.66835	1.12923	3.79396	2.49375	3.03816	2.5574	2.04475	3.05991	2.63398	2.92475	9.49316	8.53058	7.76064	3.53353	3.35468	3.36734
_C2cd4d_	B1	1.05917	0.781294	0.773138	0.0306814	0.129442	0.436248	0.303251	0.158432	0.3494	0.226615	0.150948	0.098069	0.303251	0.351455	0.295643	0.411207	0.258002	0.158432	0.113892	0.266784	0.0481393	0.205705	0.314702	0.399205	0.556623	0.214082	0.3494	0.162957	0.234614	0.235764	0.204585	0.226615	0.141173	0.150948	0.249688	0.16613	0.0553117	0.098069
_2200002D01Rik_	B1	1.05678	0.498227	1.13289	0.00343488	0.272692	0.000111544	5.07047	2.66064	2.68659	1.71216	5.05523	2.05784	5.68884	2.7662	3.73462	7.2289	5.07047	2.99615	2.66064	2.76992	1.43696	2.01711	2.68659	2.50053	3.39586	1.84769	3.05928	2.44938	1.84881	1.71216	1.61218	1.19052	3.48116	5.28943	5.05523	2.5873	2.05784	1.71824
_Mpp4_	B1	1.04577	-0.568361	0.515024	0.00198118	0.535429	0.271464	0.537743	0.21436	0.0688813	0.0986744	0.345879	0.22994	0.411335	0.666971	0.537743	0.68526	0.41638	0.192972	0.213632	0.375312	0.348873	0.21436	0.148903	0.0688813	0.166139	0.0514508	0.0163279	0.152304	0.0986744	0.22748	0.0956054	0.047655	0.391187	0.345879	0.312233	0.219547	0.290815	0.22994
_Dusp4_	B1	1.04357	-0.459901	-0.0608341	0.0223518	0.604578	0.977212	0.256492	0.123933	0.0779531	0.0933465	0.255778	0.288259	0.291494	0.209013	0.256492	0.32432	0.159882	0.0736347	0.0741075	0.144659	0.19577	0.123933	0.106739	0.0444391	0.0779531	0.0663875	0.147476	0.0933465	0.0788174	0.0827876	0.0986884	0.199841	0.20413	0.255778	0.261753	0.288259	0.319913	0.146235
_Stbd1_	B1	1.02189	0.167942	0.967033	3.46133e-10	0.533677	1.96451e-19	13.6961	6.67729	5.18738	4.26052	16.4122	8.72748	13.3331	14.544	15.5626	8.84772	13.6961	6.67729	5.48185	7.60542	7.29258	6.09149	5.18738	5.29643	4.87975	4.8518	6.26282	4.70862	5.44426	3.93611	4.26052	3.84916	14.8346	16.4122	17.889	8.18335	8.72748	8.72854
_Cdh24_	B1	1.02181	NaN	-0.126153	0.0445907	NaN	0.95173	0.196889	0.06551	0	0	0.079453	0.0800478	0.246032	0.196889	0.209175	0.135251	0.195582	0.06551	0.175815	0.0643489	0.139336	0.0441036	0	0	0	0	0	0	0	0	0	0.013665	0.079453	0.109227	0.0642404	0.152269	0.0800478	0.0354817
_Klk1b4_	B1	1.01779	-0.53854	0.600405	0.0311535	0.89316	0.246317	0.896087	0.528556	0	0.0217532	1.14882	0.692211	0.799971	1.26259	1.26752	0.644992	0.896087	0.426011	0.60739	0.167384	0.528556	0.681161	0	0.0321111	0	0	0	0.0284004	0	0.0217532	0.0356554	0	1.32861	1.03585	1.14882	1.01626	0.607308	0.692211
_B4galnt3_	B1	1.01088	-0.394934	1.54098	0.0360658	0.901155	0.000258204	0.390439	0.165999	0.0135925	0.0120709	0.324175	0.162438	0.588122	0.619771	0.289073	0.390439	0.278478	0.362131	0.141733	0.165999	0.160464	0.264115	0.0174834	0.00454934	0.0159605	0.0135925	0	0.0120709	0	0.00616376	0.020206	0.0377691	0.324175	0.595405	0.318121	0.162438	0.106526	0.163448
_Gabrd_	-	4.65317	-0.0577433	3.18562	0.000816033	0.953656	0.271464	0.0392725	0	0.8101	1.00815	0.013215	0	0.0482701	0.0238209	0.055216	0.0392725	0.0387208	0	0	0	0	0	0.633674	0.8101	1.24498	0.749686	1.14198	1.00815	1.12675	0.417663	0.987081	1.05148	0.016479	0.013215	0.0116583	0	0	0
_Ces2b_	-	4.53202	-0.00321068	3.92504	7.68137e-07	0.994047	2.11556e-11	0.314931	0.0167154	27.78	26.4577	0.490195	0.0256078	0.258458	0.314931	0.848622	2.16771	0.0767878	0.0471534	0	0.0741082	0.0167154	0.0158726	25.2422	27.78	31.398	27.9289	19.6542	28.5809	21.8093	27.333	26.4577	21.3046	0.490195	0.537239	0.254317	0.034611	0.0256078	0.0170262
_Apol10a_	-	4.39463	-0.691534	0.757829	0.0287329	0.671381	0.0101397	0.00799609	0	0.0221921	0.0235531	1.79293	1.11197	0.00598084	0.0245959	0	0.0648801	0.00799609	0	0	0	0	0	0.0170571	0.0221921	0	0.0265222	0.0673345	0.0235531	0.062976	0.012027	0.0197133	0.0736964	2.11327	1.79293	1.22061	0.756867	1.11197	1.22336
_Gpr25_	-	3.89309	-0.00655726	0.320799	0.0348387	0.99728	0.927309	0.0185101	0	0.0361677	0.0486284	0.0126688	0.0247586	0.0185101	0.00761216	0.0529341	0.0250997	0.0123735	0	0	0	0	0	0	0.0824731	0.0361677	0.0205344	0.130332	0.0486284	0.105018	0.0186234	0.0305254	0.0570583	0.0473938	0.0126688	0.0111765	0	0.0247586	0.0329232
_Srsf12_	-	3.72426	-0.0279551	0.00333441	0.0401978	0.948374	0.999471	0.0123443	0	18.2902	16.7957	0	0	0.0123443	0.0050765	0.0264761	0.0167388	0.00825184	0	0	0	0	0	17.8542	19.2333	18.2902	18.7767	15.5371	18.0632	16.7957	15.8323	16.7312	19.5827	0	0	0.00745355	0	0.00825566	0
_Slc7a15_	-	3.70281	-0.440081	2.08379	0.0379425	0.596146	0.0979169	0.0162059	0	0.0936298	0.136813	0.049778	0.00810671	0.0181823	0.00996982	0	0.0164368	0.0162059	0	0	0	0	0	0.120432	0.0850586	0.102088	0.0936298	0.0339581	0.0791888	0.136813	0.0485235	0.139185	0.198222	0.0206909	0.049778	0.0805098	0	0.00810671	0.0323402
_Lrrc16b_	-	2.68325	-0.136387	0.182248	0.00501325	0.897728	0.946362	0.0282054	0	0.146547	0.134797	0.019057	0.0142644	0.0315614	0.0162243	0.0282054	0.0267482	0.0474705	0.0129557	0	0.00763565	0	0	0.180221	0.146547	0.0565546	0.14887	0.0778133	0.134797	0.137556	0.0833919	0.11716	0.16222	0.0202027	0.0108007	0.019057	0.0142644	0.0105539	0.0210514
_Saa1_	-	2.17897	3.42893	1.82565	2.84001e-07	0.22974	7.34198e-06	17.7396	6.53589	3.49672	13.5604	1544.28	508.172	14.7928	29.5202	16.2378	77.8858	17.7396	9.17601	8.49416	6.53589	4.17471	6.09501	3.49672	2.37455	11.4839	2.51961	2151.34	2.23755	162.745	13.5604	15.1792	3.37775	1194.79	1602.06	1544.28	149.221	508.172	591.13
_Saa2_	-	1.83469	3.68098	1.8445	0.000184079	0.193907	3.44356e-05	9.85989	4.33921	2.2433	11.7285	1279.13	425.285	4.46063	10.5417	8.29156	37.582	9.85989	4.58986	4.76675	3.85621	2.23287	4.33921	1.95192	1.23665	9.14192	2.2433	2303.49	2.20701	146.374	11.7285	14.3199	2.01668	878.463	1364.19	1279.13	108.847	425.285	465.194
_Trhde_	-	1.29521	-0.163044	0.26723	0.00168276	0.605818	0.803436	0.16772	0.0664291	1.94436	2.216	0.0727392	0.0573121	0.142659	0.182522	0.16772	0.193445	0.165298	0.0572593	0.0157164	0.104308	0.0664291	0.11039	1.70934	1.56733	1.94436	2.39769	2.24032	1.892	1.68755	2.216	2.33612	2.35105	0.0811708	0.0564142	0.0727392	0.0573121	0.0763266	0.039471
_Snx22_	-	1.08229	0.108645	0.0506889	0.0182995	0.664206	0.990066	0.294253	0.129497	2.84147	2.49666	0.685901	0.658874	0.255591	0.484676	0.274097	0.336954	0.294253	0.19818	0.258115	0.10993	0.0867825	0.129497	3.08218	2.90729	2.84147	2.71154	2.62154	2.49666	2.49936	2.42345	2.34351	2.73051	1.11494	0.388742	0.685901	0.658874	0.550793	0.947105
_Lad1_	-	1.082	0.176198	-0.148389	0.00100245	0.612689	0.696819	1.06099	0.601133	3.08607	2.67005	1.4592	1.75369	1.06099	0.93249	1.08363	1.78399	0.745721	0.726712	0.601133	0.610179	0.285843	0.442333	3.06455	3.08607	3.80127	3.74207	2.15296	3.28331	2.67005	2.04483	2.09104	3.32885	1.4592	1.58513	1.33984	1.75369	1.35427	1.84401
_Thrsp_	-	1.00752	-0.390186	0.272911	0.00111081	0.316873	0.379551	65.469	38.4911	213.22	303.648	119.275	111.799	106.83	43.7534	65.469	126.993	56.6584	44.3622	37.8316	38.4911	27.5255	52.71	185.578	193.312	379.188	306.78	213.22	403.318	278.681	317.562	289.754	303.648	105.808	119.275	143.803	111.799	119.961	79.0454
_Hhip_	-	-1.03475	-0.655343	0.0305503	0.00560183	0.120351	0.999471	0.0677398	0.160507	0.351514	0.370046	0.164117	0.175807	0.113899	0.0772453	0.0457153	0.0677398	0.0614452	0.177176	0.0990631	0.193373	0.160507	0.149101	0.182544	0.270154	0.351514	0.368103	0.360304	0.307203	0.356424	0.370046	0.425237	0.899603	0.129613	0.164117	0.229243	0.175807	0.171057	0.181262
_Rnf144a_	-	-1.03666	0.017508	-0.261529	4.36437e-05	0.970568	0.639286	0.361063	0.776653	9.48052	8.7064	0.225648	0.276786	0.326181	0.59137	0.471412	0.323403	0.361063	0.748662	0.776653	0.977506	0.667565	1.17476	10.9888	8.99517	9.96757	8.7535	9.48052	8.45365	6.71967	10.6016	10.5003	8.7064	0.299342	0.225648	0.190597	0.30858	0.276786	0.274487
_Wfdc2_	-	-1.05077	-0.8211	-0.643621	0.00563802	0.205839	0.043188	0.91588	1.83478	6.46893	11.3166	2.03417	2.99531	0.614912	0.695416	0.91588	1.04227	1.09614	1.72485	0.973813	1.83478	2.41594	2.16668	3.50972	6.46893	2.36963	9.266	17.5351	13.5799	19.3541	11.3166	10.7744	11.0571	2.36166	2.03417	1.76362	2.99531	3.87255	2.82544
_Igsf10_	-	-1.0669	-0.170576	-0.47269	0.0053832	0.423723	0.312652	0.0487855	0.107381	2.27937	2.26842	0.0921181	0.119243	0.0557652	0.0591822	0.046299	0.0487855	0.0240501	0.0708891	0.109989	0.139265	0.0816706	0.107381	2.27937	2.46863	2.34561	2.10736	2.2191	2.26842	2.24824	2.2334	2.75001	2.76148	0.0921181	0.0714098	0.104273	0.119243	0.144368	0.115185
_Bbs12_	-	-1.16992	-0.157729	-1.22307	0.0456868	0.799776	0.0603773	0.0612976	0.110842	0.595621	0.565627	0.0612102	0.145814	0.0596217	0.0612976	0.0852513	0.070741	0.0398556	0.232506	0.110842	0.0865458	0.0780829	0.210081	0.663149	0.606734	0.595621	0.382517	0.548901	0.452927	0.510334	0.565627	0.692246	0.831825	0.0381643	0.0612102	0.0809999	0.170662	0.129591	0.145814
_H2-Q1_	-	-1.17302	-0.360518	-2.33219	5.54645e-05	0.158052	8.44196e-56	0.874707	2.20677	156.2	188.132	1.17775	6.25765	0.797653	1.71755	0.563863	1.033	0.874707	2.11911	2.20677	2.22032	1.9719	3.01678	134.91	142.017	163.281	157.707	156.2	188.132	194.752	199.668	178.262	172.773	1.36156	1.17775	1.14725	5.50887	6.25765	7.10971
_Slc4a8_	-	-1.17763	-0.34647	-0.264499	0.0167937	0.392659	0.804846	0.0151817	0.0331571	0.162256	0.179344	0.0260056	0.0308616	0.0184583	0.0151817	0.00879766	0.0104289	0.0185084	0.0454621	0.0381283	0.0327479	0.0188018	0.0331571	0.162256	0.147201	0.120099	0.228427	0.19908	0.248271	0.179344	0.163879	0.177386	0.252626	0.0262562	0.0231612	0.0260056	0.0352235	0.0308616	0.0246233
_Btbd11_	-	-1.22846	0.269452	-1.30176	0.00730823	0.7082	0.314773	0.0289141	0.0750258	0.0991505	0.0853564	0.00735717	0.0203723	0.0213231	0.0551195	0.0304893	0.0289141	0.0244354	0.0750258	0.100677	0.0648524	0.0691492	0.0858668	0.130333	0.0972198	0.0991505	0.0472863	0.162926	0.075987	0.0962398	0.0918978	0.0853564	0.0500545	0	0.0125093	0.00735717	0.0146852	0.0203723	0.0216723
_Plek2_	-	-1.29865	-0.35156	-0.377437	0.0140726	0.700224	0.421655	0.0668929	0.289908	0.411081	0.366226	0.579075	0.790496	0.175434	0.18277	0.0668929	0.0634369	0.0312729	0.307262	0.289908	0.226362	0.245073	0.329682	0.366916	0.460014	0.411081	0.285259	0.592539	0.276355	0.464189	0.329269	0.366226	1.27303	0.519061	0.672404	0.579075	0.6766	0.891691	0.790496
_Mkx_	-	-1.32643	-0.705467	-0.764923	0.00317101	0.175813	0.000158239	0.0757643	0.208393	0.270908	0.325573	0.754511	1.25827	0.0623364	0.111864	0.08103	0.0691593	0.0757643	0.316369	0.149836	0.208393	0.0989554	0.263106	0.322947	0.130252	0.213742	0.401721	0.270908	0.535125	0.311843	0.324486	0.475877	0.325573	0.754511	0.775724	0.691191	1.17475	1.25827	1.42122
_Nckap5_	-	-1.3638	0.0782796	-0.171136	0.00838141	0.955543	0.67736	0.0287461	0.0823772	0.116536	0.0936806	0.343375	0.382434	0.0525586	0.0176845	0.030744	0.00971855	0.0287461	0.0823772	0.090802	0.0462383	0.054232	0.0950727	0.136269	0.18261	0.0248798	0.116536	0.100862	0.0956504	0.145128	0.0936806	0.0905558	0.0735945	0.354783	0.343375	0.297157	0.388708	0.364286	0.382434
_Fibin_	-	-1.38647	-0.430644	-1.72612	0.00732865	0.419975	6.67958e-06	0.0649002	0.186658	0.350147	0.414401	0.127053	0.422176	0.0526048	0.0649002	0.0250727	0.0832207	0.0937734	0.215939	0.0869304	0.186658	0.214335	0.159915	0.425357	0.371109	0.171311	0.350147	0.222238	0.403082	0.291349	0.441056	0.4193	0.414401	0.134691	0.108013	0.127053	0.433238	0.422176	0.389859
_Ptpn22_	-	-1.4242	0.142243	-0.942056	0.00126947	0.556483	0.0994313	0.0617777	0.178866	3.86087	3.5162	0.111603	0.211907	0.0594101	0.103158	0.0188775	0.0626578	0.0617777	0.216778	0.130902	0.178866	0.195956	0.164185	4.95455	4.53432	3.86087	3.45647	3.75553	3.4684	3.68632	3.55322	3.5162	3.39138	0.0563391	0.171684	0.111603	0.206852	0.211907	0.270047
_Crym_	-	-1.48745	0.0371278	0.379693	0.0143413	0.954781	0.515194	0.0965452	0.213429	1.74771	1.65867	1.26527	0.753401	0.115541	0.0712731	0.103255	0.0587524	0.0965452	0.213429	0.119333	0.251575	0.201756	0.502907	1.72973	1.91825	1.65426	1.8891	1.74771	1.65867	1.75447	1.35031	2.04668	1.48282	0.986113	1.26527	1.29064	1.34031	0.753401	0.642211
_Chst11_	-	-1.51438	0.231795	0.354658	0.0349945	0.759424	0.84229	0.00939942	0.0229575	0.110985	0.0944774	0.026995	0.0233845	0.00986042	0.00540672	0.00939942	0.0133707	0.0087886	0.0215874	0.021726	0.0381686	0.0229575	0.0327001	0.0749724	0.0853496	0.171105	0.116575	0.110985	0.109995	0.103801	0.0627747	0.0812317	0.0944774	0.0112209	0.026995	0.0396919	0.0237681	0.0175853	0.0233845
_Lrtm1_	-	-1.51484	-0.499948	-1.91553	4.25413e-05	0.183509	1.95373e-23	0.309851	1.12209	3.05722	4.79196	0.393502	1.95384	0.309851	0.366982	0.262283	0.205037	0.649552	1.26581	1.51562	0.853971	0.445831	1.12209	2.40981	3.33445	3.05722	6.40851	2.4202	3.88378	4.50294	5.24239	4.79196	5.2569	0.393502	0.668446	0.377173	1.95384	2.00924	1.55195
_Orm2_	-	-1.5167	1.92362	0.957801	8.22977e-16	0.272182	0.00467403	2.84846	8.27745	2.23597	3.47848	88.0484	52.0691	2.95301	2.46736	2.84846	4.29029	2.63202	9.38966	10.9604	7.52978	7.57105	8.27745	0.93638	1.39231	7.69334	2.23597	159.607	3.00158	30.0128	4.57452	3.47848	3.22691	57.8874	108.723	88.0484	24.4613	52.0691	56.9426
_Mpped2_	-	-1.62541	-0.363729	-0.94931	0.0149681	0.490719	0.379551	0.0284197	0.0897594	0.484177	0.761289	0.0339269	0.0707042	0.0463766	0.00544918	0.0284197	0.044919	0.0177152	0.0761493	0.120432	0.0897594	0.0578445	0.0988706	0.795563	0.389381	0.484177	1.10448	0.429956	0.767236	0.656313	0.761289	0.678641	0.982079	0.0339269	0.036276	0.0240022	0.079849	0.0354469	0.0707042
_Ntrk2_	-	-1.67431	-0.360459	-4.55451	0.046153	0.815161	4.14149e-62	0.0293714	0.150656	0.131724	0.111674	0.0218482	0.589429	0.0323073	0.174315	0.0277171	0.0280375	0.0293714	0.150656	0.0683371	0.54025	0.155704	0.0642843	0.379377	0.355574	0.0504366	0.131724	0.0363501	0.43231	0.410059	0.111674	0.106421	0.079569	0.0110294	0.0318413	0.0218482	0.612098	0.589429	0.39535
_Arhgef39_	-	-1.71047	-0.00848643	-0.580517	0.0134859	0.989294	0.552773	0.0758251	0.259618	6.79982	6.96903	0.11454	0.164548	0.12302	0.147175	0.0639648	0.0758251	0.059808	0.789621	0.332661	0.129872	0.0976437	0.259618	6.79982	8.3294	4.12858	4.63818	9.6229	4.87188	4.94637	8.1869	6.96903	7.0445	0.11454	0.122471	0.0675277	0.121309	0.164548	0.179027
_Cenpm_	-	-1.72574	-0.421955	-1.07865	0.00100202	0.425999	2.18932e-06	0.222268	0.872431	0.974557	1.29186	1.23716	2.7954	0.382468	0.179757	0.292971	0.222268	0.219146	1.256	1.44465	0.872431	0.262373	0.52094	0.974557	1.20708	0.729527	0.666749	1.8851	1.42645	1.81567	1.29186	1.26147	1.01055	1.44561	1.06578	1.23716	2.94685	2.7954	2.23521
_Tmem221_	-	-1.87917	-0.0823475	-1.01759	0.0224223	0.797512	0.371819	0.0319658	0.0967681	6.66868	6.73588	0.0569356	0.0994402	0.0353604	0.019389	0.0337072	0.0319658	0.0157584	0.0967681	0.0584337	0.159689	0.185238	0.0390885	7.4003	6.50335	6.03406	6.66868	6.73897	7.43171	7.25093	6.73588	5.65643	6.07979	0.0603586	0.0322689	0.0569356	0.0994402	0.141891	0.0628942
_Card14_	-	-2.01247	0.588445	0.443454	0.0488837	0.193907	0.651411	0.0137493	0.0376266	0.245315	0.1512	0.0690096	0.0570624	0.0137493	0	0.0196597	0.018644	0	0.0376266	0.0908838	0.0177406	0.0400147	0.0227984	0.14391	0.258723	0.179147	0.284793	0.245315	0.156565	0.137476	0.0968585	0.1512	0.178995	0.0625851	0.0690096	0.105158	0.0497129	0.0735626	0.0570624
_Alox15_	-	-2.02018	0.465024	-0.746209	0.0251061	0.493368	0.71457	0.0150289	0.0747605	0.13338	0.108097	0.0205724	0.0201022	0.0150289	0.00618055	0.0322341	0	0.0401858	0.135724	0.0993422	0.0290876	0.0393649	0.0747605	0.235896	0.189727	0.117463	0.13338	0.10582	0.123384	0.0791766	0.143648	0.0743536	0.108097	0.0256537	0.0205724	0.00907456	0.0543396	0.0201022	0.0133657
_Slc2a12_	-	-2.27058	-0.171201	-1.26221	0.0149333	0.879865	0.379551	0.00644661	0.0316696	0.0751149	0.0635473	0.0164614	0.0451472	0.00482187	0.00793187	0.00689466	0	0.00644661	0.0316696	0.0318729	0.0279974	0.0505193	0.00799538	0.0687313	0.0751149	0.0627444	0.0961834	0.0813967	0.085416	0.0585601	0.126002	0.0635473	0.0593915	0.0164614	0.0264018	0.00582296	0.0116229	0.0451472	0.0686118
_Col4a3_	-	-2.33708	-0.72382	-1.25716	0.000101404	0.108231	0.0467229	0.0241029	0.128012	0.307841	0.502996	0.0287736	0.0584087	0.0273921	0.0121314	0.0241029	0.042858	0.0197195	0.128012	0.268114	0.154969	0.040473	0.048914	0.385388	0.164524	0.307841	0.243441	0.457594	0.609764	0.312964	0.280228	0.713337	0.502996	0.0287736	0.00865289	0.0305345	0.0584087	0.0422756	0.0674602
_Corin_	-	-2.38144	-0.365063	-1.00559	0.000628841	0.649245	5.52915e-10	0.00515353	0.041834	0.104382	0.0979087	1.08046	2.02476	0.0108126	0.0118576	0.00515353	0	0.00481863	0.0591799	0.0357359	0.04883	0.0188808	0.041834	0.12343	0.104382	0.0469492	0.151937	0.0812081	0.0781165	0.198643	0.0979087	0.130763	0.0962875	0.861306	1.08046	1.16646	2.48034	2.02476	1.85908
_LOC100048884_	-	-5.77858	1.213	0.997419	4.84031e-08	0.0776161	0.00201939	467.551	0.83121	297.069	75.1866	10.3232	4.19014	978.061	1.58113	467.551	3.57734	872.886	20.2486	0.405544	0.83121	0.214266	38.3528	389.927	146.673	510.393	297.069	197.794	84.6066	73.761	87.6949	40.977	75.1866	4.67776	10.5258	10.3232	4.19014	3.3646	5.52901

## Sheet: S1D_CAST-unique Sex-biased PCGs
S1D_Table. 207 CAST-unique Sex-biased PCGs. Clusters C1 and C2 comprise 142 genes that show higher expression in the strain showing significant sex-bias.
Gene ID	Cluster	B6_log2(FC)	CAST_log2(FC)	CD1_log2(FC)	B6_Padj	CAST_Padj	CD1_Padj	BM Median	BF Median	CM Median	CF Median	CD-1 M Median	CD-1 F Median	BM_1	BM_2	BM_3	BM_4	BM_5	BF_1	BF_2	BF_3	BF_4	BF_5	CM_1	CM_2	CM_3	CM_4	CM_5	CF_1	CF_2	CF_3	CF_4	CF_5	CD1M_1	CD1M_2	CD1M_3	CD1F_1	CD1F_2	CD1F_3
_Skor1_	C1	-2.78643	3.64458	2.66674	0.217533	0.0263587	0.379551	0	0	0.0105859	0	0	0	0	0	0	0	0	0	0	0	0	0.0237338	0.0136161	0.0106291	0.00621503	0.0105859	0	0	0	0	0	0	0	0.013062	0	0	0	0
_1600014K23Rik_	C1	NaN	5.66023	0.399297	NaN	0.00900678	0.944691	0	0	0	0	0	0	0	0	0	0	0	0	0	0	0	0	0	0.785785	0	0	0	0	0	0	0	0	0	0.147803	0	0.104108	0	0
_Umodl1_	C1	-1.16311	5.86089	NaN	0.710261	0.00147896	NaN	0	0	0.0140541	0	0	0	0	0.00295853	0	0	0	0	0.00594418	0	0	0.00596443	0.0410535	0.90801	0.0140541	0	0	0	0.00291485	0	0.0118616	0	0	0	0	0	0	0
_Wnk4_	C1	0.698409	1.11774	1.3149	0.0703824	9.34106e-06	0.00107171	0.420835	0.275552	0.506998	0.251636	0.223944	0.108897	0.376092	0.420835	0.725355	0.62265	0.292335	0.258503	0.267389	0.347025	0.366545	0.275552	0.574096	0.649499	0.506998	0.47544	0.504988	0.284349	0.191402	0.285995	0.165873	0.251636	0.223944	0.323257	0.205963	0.121225	0.0760424	0.108897
_Spag5_	C1	0.439087	1.49216	0.257866	0.57579	0.000225363	0.852878	0.12228	0.058014	0.154563	0.0585213	0.063047	0.080083	0.0759389	0.14834	0.156088	0.12228	0.0951811	0.210414	0.0705883	0.0459298	0.058014	0.0550891	0.121904	0.200896	0.154563	0.115835	0.227245	0.0685785	0.0423148	0.0764036	0.0234811	0.0585213	0.121523	0.0584715	0.063047	0.080083	0.0888769	0.0253255
_Itga10_	C1	0.55149	2.87665	-0.120144	0.290565	6.91528e-17	0.891505	0.327147	0.255701	0.527616	0.0558248	0.152095	0.147211	0.428218	0.340365	0.313866	0.165904	0.327147	0.277704	0.255701	0.292515	0.119388	0.155137	0.527616	0.675684	0.278606	0.715831	0.316505	0.0880928	0.0558248	0.0729453	0.0418474	0.0521476	0.104421	0.157625	0.152095	0.14312	0.173275	0.147211
_Tlr2_	C1	0.101247	1.10036	-0.874614	0.930722	0.00400203	0.140445	0.271745	0.319729	0.554743	0.221438	0.739274	1.08491	0.235088	0.271745	0.154445	0.663404	0.297312	0.239951	0.230992	0.319729	0.343939	0.389811	0.362651	0.773793	0.504869	0.577984	0.554743	0.287938	0.221438	0.172601	0.146693	0.456999	0.704959	0.739274	0.797976	0.589641	2.52407	1.08491
_Npb_	C1	0.873817	1.65185	0.556654	0.402342	0.024254	0.631011	0.19825	0.057697	0.38737	0.0679018	0.282003	0.23508	0.19825	0.271764	0.141736	0.40324	0.132525	0.0542536	0.054602	0.191851	0.057697	0.27394	0.282888	0.417122	0.38737	0.439863	0.18612	0.17361	0.0535609	0.16622	0	0.0679018	0.282003	0.271376	0.438918	0.238936	0.220978	0.23508
_Slc5a11_	C1	0.149645	1.77267	1.3295	0.947184	0.0400858	0.404872	0.0105073	0.0128486	0.0517879	0.0127787	0.0280726	0.0137824	0	0.0254931	0.044319	0.0105073	0.0103597	0	0.038415	0.0299947	0	0.0128486	0.0221138	0.0517879	0.0403751	0.0687696	0.065472	0.0101785	0.00628043	0.0155924	0.0127787	0.031848	0.0264536	0.0318209	0.0280726	0	0.0207291	0.0137824
_Ttbk1_	C1	0.68173	1.68055	0.330712	0.498119	0.0030773	0.495709	0.0247426	0.0129668	0.063906	0.0214365	0.171272	0.141374	0.0521336	0.00857586	0.033545	0.0247426	0.017425	0.0299607	0.0129228	0.0201803	0.0091035	0.0129668	0.0372114	0.063906	0.108704	0.02893	0.0734474	0.0239786	0.00634092	0.0262377	0.0172024	0.0214365	0.195777	0.171272	0.166837	0.141374	0.129005	0.162274
_Slco1c1_	C1	2.28799	4.02149	2.31245	0.253771	0.000116142	0.00941999	0.00763126	0	0.0595203	0	0.0584593	0.0101525	0.00570796	0.0328631	0.0163233	0	0.00763126	0	0.0094325	0	0	0	0.0488997	0.0933102	0.0595203	0	0.0643451	0	0	0.00574651	0.00941905	0	0.0584593	0.0546937	0.0896091	0.0275175	0	0.0101525
_Ugt1a2_	C1	0.381549	1.74804	0.549863	0.792996	0.0398641	0.795071	0.0465373	0.0187002	0.0955847	0.0227638	0.0193163	0.0272772	0.0848716	0.0465373	0.0485422	0.00767238	0.0453877	0.0185809	0.0187002	0.0109509	0.0988011	0.0375279	0.0807116	0.0420037	0.15473	0.138049	0.0955847	0.0557248	0.0045845	0.0227638	0	0.0581199	0.0193163	0.0154903	0.0546625	0.0272772	0.00756812	0.0301916
_Them5_	C1	0.972187	2.21646	1.58796	0.564613	0.000738827	0.271464	0.0387724	0.023962	0.193033	0.0822681	0.105065	0.0515823	0.0435009	0.202748	0.0207336	0.0196624	0.0387724	0.0952366	0.023962	0	0	0.0480873	0.165527	0.269197	0.64221	0.193033	0.163357	0.0380942	0.0822681	0.0875343	0	0.0893959	0.0247514	0.17864	0.105065	0.0524284	0	0.0515823
_Ptch2_	C1	0.333008	2.13181	-0.0974712	0.67079	0.000950529	0.932087	0.080393	0.0508514	0.277149	0.0952823	0.129621	0.136368	0.0920028	0.0798752	0.080393	0.110894	0.0751687	0.0503554	0.0844646	0.0296777	0.133878	0.0508514	0.277149	0.18978	1.23175	0.510322	0.0863737	0.0939957	0.0952823	0.0977084	0.118008	0.0945345	0.139595	0.125939	0.129621	0.160166	0.129897	0.136368
_Fras1_	C1	-0.519357	1.99324	0.00750263	0.0517898	1.18314e-21	0.999471	0.150572	0.219859	0.398445	0.102957	0.328977	0.344476	0.151089	0.154395	0.150572	0.141241	0.143848	0.19734	0.147537	0.301287	0.219859	0.22206	0.398445	0.320385	0.621634	0.388484	0.454463	0.102972	0.102957	0.130109	0.0924756	0.0846641	0.273533	0.338433	0.328977	0.361434	0.344476	0.24227
_Cd48_	C1	-0.770923	2.37503	-0.822758	0.177295	3.79976e-10	0.0323066	0.349455	0.599878	1.62117	0.255705	0.542276	0.995497	0.349455	0.470328	0.158988	0.47386	0.339785	0.599878	0.393737	0.368918	0.721161	1.05354	1.22395	1.93448	2.8761	1.62117	0.939484	0.250381	0.502099	0.255705	0.157171	0.424357	0.542276	0.739274	0.517917	0.995497	1.25354	0.988848
_Prrg4_	C1	-0.430136	1.5222	-0.323308	0.653395	0.00354943	0.938841	0.0509906	0.0634124	0.23848	0.0848049	0.0108798	0.0113369	0.0509906	0.0157272	0.0637962	0.077786	0.0426074	0.0523282	0.0842628	0.074017	0.0556494	0.0634124	0.23848	0.16707	0.167467	0.342288	0.307771	0.0548836	0.0260498	0.0905431	0.0848049	0.171728	0.0108798	0.0174497	0	0.0230457	0	0.0113369
_Nptx1_	C1	-2.11376	2.81975	-1.63155	0.141079	9.48019e-05	0.0325379	0.00343298	0.00664435	0.0984378	0.0111361	0.00939853	0.0505104	0.00343298	0.00564718	0	0.00465512	0	0.045095	0.00567307	0.00664435	0.00599463	0.0113848	0.088225	0.0153046	0.0984378	0.160045	0.164463	0.013536	0.0111361	0.00691191	0.00566463	0.0352945	0.00585995	0.00939853	0.02902	0.0537877	0.0505104	0.0488489
_Serpina5_	C1	2.50148	1.25121	0.910888	0.0727612	0.0135958	0.0190624	0.0239942	0	0.42625	0.156409	0.443979	0.246898	0.0167807	0.0966132	0.0239942	0.12515	0.0112175	0	0.0277303	0	0	0.0139124	0.670452	0.616831	0.42625	0.372317	0.25994	0.225935	0.156409	0.337667	0.0968568	0.0689696	0.443979	0.436436	0.455952	0.202245	0.246898	0.283547
_Serpina3c_	C1	2.17822	1.23542	0.690555	0.277041	0.00194101	2.27528e-05	0.0306955	0.018743	0.362769	0.140392	28.7889	18.2133	0.0429347	0	0.0306955	0.218322	0	0	0.0354751	0.0207744	0.018743	0	0.398219	0.278977	0.461405	0.309596	0.362769	0.190341	0.165294	0.140392	0.0708045	0.0882322	35.0497	27.4903	28.7889	22.2766	17.0849	18.2133
_Mup19_	C1	0.958043	2.51261	1.48839	0.441225	7.6203e-08	0.0734534	1.17765	0.443843	23.2174	2.74625	7.68809	4.22813	1.17765	0.475804	0.797629	4.34241	5.44154	0.33924	0.443843	0.639795	0.216462	1.26755	28.6554	21.8475	32.6454	13.1102	23.2174	2.55105	2.74625	7.06755	0.81772	2.88714	7.68809	1.89484	25.9229	3.83468	4.22813	4.92423
_Opn3_	C1	0.122662	1.02378	0.267004	0.930722	0.00699021	0.852878	0.146706	0.134775	0.69353	0.338404	0.161073	0.123658	0.133382	0.194093	0.146706	0.194778	0.0274346	0.134775	0.0508651	0.218437	0.143329	0.11909	0.527054	0.624768	1.24296	0.796753	0.69353	0.336933	0.274424	0.433562	0.338404	0.484952	0.0700542	0.168536	0.161073	0.123658	0.0823418	0.145994
_St6galnac2_	C1	-0.504894	1.02101	-0.439343	0.499187	3.60284e-05	0.440397	0.107073	0.175811	1.57782	0.788387	0.366418	0.537694	0.107073	0.12476	0.0637917	0.290381	0.0954339	0.175811	0.132705	0.362658	0.140227	0.177542	2.02122	1.57782	1.41846	1.31605	2.59315	0.895436	0.939983	0.7393	0.788387	0.709539	0.426459	0.366418	0.280155	0.537694	0.572869	0.33328
_Ttc39b_	C1	-0.263293	1.42503	-0.58376	0.32235	5.34072e-16	9.17853e-08	2.79264	3.43716	17.6694	6.38466	1.96214	2.97063	3.09645	3.76912	2.30255	2.79264	2.59291	4.5677	2.70897	3.43716	3.29985	3.76498	17.6694	17.1313	23.6565	17.0188	18.4633	6.69133	6.38466	8.60201	5.36278	6.0706	1.9008	2.1193	1.96214	3.1856	2.97063	2.96729
_Gna14_	C1	-0.249761	1.59175	0.875552	0.737223	8.94765e-15	0.00990292	0.289552	0.336715	3.9428	1.21987	1.51202	1.00169	0.289552	0.119076	0.253013	0.443529	0.494649	0.325762	0.336715	0.487766	0.280895	0.489011	3.26894	2.77839	4.13465	3.9428	5.86427	1.21987	1.13663	1.58867	1.00629	1.33097	1.46445	1.51202	1.57998	1.00169	1.09734	0.400567
_Myh1_	C1	1.9703	1.25725	NaN	0.469953	2.19583e-16	NaN	0	0	1.56181	0.62044	0	0	0	0	0	0	0.00805853	0	0	0	0	0	1.46214	1.38757	2.10032	1.64494	1.56181	0.746231	0.62044	0.582186	0.551679	0.749402	0	0	0	0	0	0
_Mgst2_	C1	0.00965989	1.40822	-0.728782	0.997303	6.63232e-17	0.857646	0.0411751	0.0510673	13.3703	5.2278	0	0.0371182	0.0307978	0.0253308	0.0440369	0.0835235	0.0411751	0.0505692	0	0.0596074	0.0537787	0.0510673	15.1796	12.6715	16.7409	13.3703	12.556	6.40123	4.6101	5.2278	3.1436	5.6233	0.0525704	0	0	0.0371182	0.0411942	0
_C920025E04Rik_	C1	-1.04679	1.89656	-0.526506	0.284777	1.2363e-15	7.63272e-05	0.0562914	0.122869	244.667	58.73	6.18365	9.38655	0.0562914	0.0578737	0.0201224	0.0954137	0.0376294	0.207965	0.139534	0.0817116	0.122869	0.0233349	210.289	244.667	268.089	186.519	273.498	64.3983	58.73	87.7262	33.2362	57.3932	5.9814	6.18365	6.47492	9.59989	8.39524	9.38655
_Ccdc37_	C1	0.558998	1.50627	0.937061	0.752285	4.9591e-05	0.665546	0.0242295	0.0163983	1.58928	0.606549	0.0289248	0.0113327	0.0593084	0.076655	0.0242295	0.0229777	0	0.0278237	0.0700058	0.0163983	0	0.0140489	1.32988	2.99486	1.58928	1.46628	1.88515	0.606549	0.494432	1.10818	0.251503	0.626815	0.0289248	0.0115978	0.030695	0.0102114	0.0113327	0.0150699
_Rasl10b_	C1	-0.24532	1.5416	0.767534	0.906162	0.000126406	0.529246	0.0260556	0.017113	0.158705	0.0535605	0.0427996	0.0188417	0.0260556	0.0385747	0.00745122	0.028265	0.00696701	0.017113	0.0344458	0.0706007	0.00909958	0.0086408	0.193388	0.158705	0.203703	0.15035	0.132129	0.0787417	0.0380237	0.0262226	0.0773662	0.0535605	0.0355805	0.0427996	0.0440511	0.0188417	0.0418214	0.0092688
_Sh3gl3_	C1	1.9046	4.79584	NaN	0.477558	7.1615e-43	NaN	0	0	1.87471	0.0473673	0	0	0.0115174	0	0	0	0.0153982	0	0	0	0	0	1.87471	1.4121	2.38697	1.50864	2.56424	0.113538	0.0467042	0.0347857	0.057017	0.0473673	0	0	0	0	0	0
_Hspa12a_	C1	-0.232082	1.20206	-0.681446	0.610847	2.21868e-08	0.0919655	0.148714	0.171448	0.632832	0.216515	0.129937	0.211612	0.148714	0.132725	0.131204	0.154459	0.164981	0.171448	0.162092	0.177595	0.198905	0.162644	0.704455	0.639219	0.540033	0.575766	0.632832	0.20785	0.253933	0.216515	0.213976	0.416224	0.167431	0.129937	0.106989	0.205928	0.211612	0.236371
_Iqcg_	C1	-0.391375	2.11061	0.0779875	0.556169	1.89835e-28	0.920592	0.154583	0.183085	1.94362	0.411772	0.451501	0.440665	0.103605	0.133378	0.154583	0.20157	0.186694	0.133135	0.357306	0.183085	0.102256	0.246485	1.95475	1.94362	1.48312	1.54991	2.04411	0.303882	0.411772	0.515717	0.269302	0.466093	0.59206	0.3638	0.451501	0.483182	0.421762	0.440665
_Cyp4a30b_	C1	NaN	2.95641	5.368	NaN	9.53508e-33	0.000168379	0	0	3.23083	0.366117	0.0813062	0	0	0	0	0.0161085	0	0	0	0	0	0	3.83344	3.23083	3.7318	2.76932	2.41054	0.476246	0.366117	0.574078	0.137224	0.268715	0.0811106	0.0813062	0.0860746	0	0	0
_Fam81a_	C1	-0.0430865	1.59195	0.340388	0.956612	3.75577e-23	0.63579	0.548803	0.414047	3.22655	1.06541	0.311531	0.218816	0.415273	0.848718	0.548803	0.56311	0.378546	1.15711	0.551077	0.414047	0.340598	0.406891	3.66934	3.22655	4.61205	3.11974	3.12177	1.21885	1.00104	0.879408	1.06541	1.52288	0.225544	0.361741	0.311531	0.326082	0.218816	0.16787
_Nebl_	C1	-1.3796	1.50737	0.780186	0.200614	0.0388295	0.721232	0.0174079	0.0499752	0.832026	0.300025	0.014702	0.0146729	0.0121744	0.0250333	0.0174079	0.033017	0	0.0499752	0.0100592	0.0706887	0.0956647	0.020187	1.2673	1.02091	0.832026	0.512878	0.256992	0.479435	0.0739561	0.0489629	0.401273	0.300025	0.0103906	0.0333301	0.014702	0.0146729	0.0162842	0
_Myom3_	C1	-0.360607	1.19077	-1.17033	0.66397	0.00149964	0.0476011	0.0427963	0.044059	0.288217	0.097577	0.0400642	0.0956964	0.0520327	0.0427963	0.05115	0.0396879	0.0173913	0.0907761	0.0268703	0.044059	0.0681441	0.0377466	0.362147	0.36727	0.288217	0.216578	0.164954	0.123948	0.097577	0.0720215	0.0965863	0.22066	0.0444087	0.0400642	0.0392721	0.0627111	0.0956964	0.133038
_Col26a1_	C1	NaN	1.53539	-4.09919	NaN	0.0187126	0.0617266	0	0	0.219115	0.0597883	0	0.0179397	0	0	0	0	0	0	0	0	0	0	0.267933	0.219115	0.262065	0.0892734	0.169985	0.14975	0.0597883	0.0202413	0.0110591	0.0689059	0	0	0	0.00808231	0.0179397	0.0357834
_Gpr161_	C1	-0.25556	1.96303	-0.693426	0.933556	0.000326698	0.828701	0.00933602	0	0.31923	0.0574688	0	0.022504	0.00933602	0.0153575	0.0266986	0	0	0	0	0.0361387	0	0.030961	0.31923	0.34611	0.522133	0.268868	0.0787616	0.0795896	0.151105	0.0375147	0.030745	0.0574688	0	0	0.0338229	0.022504	0.0124876	0.0332112
_Hsbp1l1_	C1	0.360779	1.07793	1.30969	0.618078	7.46414e-06	0.000432393	0.724517	0.61805	1.72699	0.82906	0.864915	0.36792	0.96997	0.369126	0.724517	0.667454	0.832277	0.61805	0.813409	0.560395	0.176959	0.624138	1.72699	1.9152	1.57655	2.07791	1.54203	0.84221	0.992622	0.594351	0.689065	0.82906	0.864915	1.24848	0.786727	0.366413	0.36792	0.463499
_Nckap5l_	C1	-0.525874	1.07186	0.0356254	0.247158	0.00378393	0.999471	0.0854972	0.117462	0.28436	0.132623	0.117337	0.119647	0.0672678	0.0860642	0.0854972	0.0962826	0.0749448	0.116588	0.142039	0.12296	0.117462	0.0991467	0.170747	0.26658	0.331233	0.298682	0.28436	0.132623	0.157602	0.0790083	0.0678343	0.184431	0.0765487	0.143236	0.117337	0.0720648	0.149959	0.119647
_Adam29_	C1	NaN	2.74659	NaN	NaN	0.0275345	NaN	0	0	0.0246083	0	0	0	0	0	0	0	0	0	0	0	0	0	0.0189143	0.0246083	0.0345335	0.0147049	0.0373329	0	0	0	0	0.0272401	0	0	0	0	0	0
_Mup5_	C1	0.808091	1.53227	1.80355	0.0521193	7.52108e-08	1.72878e-13	1.24929	0.862346	2.90778	1.0465	4.86475	1.73904	1.08174	1.16347	1.24929	1.72071	1.3906	0.751462	0.515651	1.28839	1.08976	0.862346	3.26521	2.54891	3.03499	2.90778	2.87088	1.16134	0.927335	1.0465	0.686122	1.06875	4.86475	5.26803	4.67261	1.75503	0.834749	1.73904
_Mup9_	C1	-0.694592	1.62358	1.88774	0.730689	4.39162e-07	0.00144706	1.70673	0.318808	10.7283	3.55432	2007.81	426.985	1.27659	0.677405	2.47306	7.45468	1.70673	0.101425	0.374281	0.318808	0.395496	0.136566	5.52353	10.2903	14.5371	11.0555	10.7283	0.960149	3.58801	4.95115	3.05601	3.55432	299.096	2007.81	2239.88	465.592	353.981	426.985
_C1ql4_	C1	2.01104	1.46548	1.90754	0.121331	0.0357924	0.0330554	0.169122	0.0419507	0.394536	0.18455	0.242422	0.0899992	0.177098	0.0208087	0.108526	0.308757	0.169122	0	0	0.0979323	0.044178	0.0419507	0.288806	0.394536	0.329561	0.449065	0.570042	0.0332328	0.18455	0.229091	0.0417223	0.207967	0.388669	0.242422	0.213866	0.0914755	0.0338401	0.0899992
_Isyna1_	C1	0.0674513	1.82947	0.95988	0.906161	0.0215963	3.95948e-06	1.5438	1.73396	1.52988	1.1022	3.01267	1.4257	1.53962	1.29067	1.76399	2.31523	1.5438	1.73396	1.51677	1.77645	1.84401	1.27646	1.49278	1.28257	1.52988	1.6642	15.0935	1.01768	1.39186	1.1022	1.36717	0.831557	2.24059	3.01267	3.09878	1.26085	1.4257	1.73787
_Atp6v0a4_	C1	0.00453934	1.58821	1.73411	0.997902	0.00852197	0.097985	0.0386543	0.0456263	0.443139	0.195965	0.060471	0.0147722	0.0386543	0.0363345	0.0078958	0.0823666	0.0738269	0.0453352	0.0456263	0.0855007	0.0674975	0	0.473059	0.443139	0.374272	0.171631	1.64957	0.195965	0.223918	0.177895	0.145793	0.238453	0.0282776	0.060471	0.0933588	0.0066553	0.0147722	0.0392873
_Dmbt1_	C1	-0.559109	6.49212	-0.494846	0.892855	4.6495e-07	0.818224	0	0	0.00818357	0	0.069437	0.031092	0	0.0047797	0	0	0	0.00477098	0	0	0.00507378	0	19.3292	0.0237348	0	0	0.00818357	0.00572511	0.178983	0	0	0	0.069437	0.0477288	0.0701777	0.227626	0.031092	0.00516814
_C1qtnf3_	C1	1.39976	2.36716	3.52958	0.28297	0.0461268	0.00894626	0.0282443	0.0123299	0.0275939	0.00927517	0.0426352	0	0.0282443	0.0638841	0.0302893	0.0191496	0.0188806	0	0.0350056	0.0136663	0.0123299	0	0.141058	0.0419482	0.0275939	0.0156666	0.0198871	0.00927517	0	0.00710429	0.0116446	0.0145107	0.0843705	0.0289968	0.0426352	0	0.00944468	0
_Artn_	C1	1.65481	2.28785	0.56011	0.26867	0.0498113	0.878076	0.0185647	0	0.0584649	0	0.010299	0.00906787	0.0225714	0.0185647	0.0107581	0.0102023	0.0301769	0	0	0	0.013138	0.0124756	0.0640434	0.0666586	0.0584649	0.0331938	0	0.0245649	0.00606288	0	0	0	0.0256856	0.010299	0	0.00906787	0.0100636	0
_Adap1_	C1	-0.293046	1.06668	-0.497586	0.712376	0.0493421	0.532813	0.097307	0.12538	0.177295	0.116443	0.155232	0.293305	0.0529301	0.118165	0.097307	0.133293	0.0808742	0.136573	0.0999633	0.160982	0.0792221	0.12538	0.410004	0.387441	0.177295	0.167767	0.106482	0.119189	0.116443	0.0912926	0.0748185	0.186468	0.154884	0.227712	0.155232	0.136698	0.293305	0.363129
_Aph1b_	C1	-0.639688	1.02132	-0.287811	0.232481	0.00541631	0.345895	0.261767	0.593105	0.594617	0.216016	0.692919	0.949716	0.282565	0.811786	0.261767	0.242847	0.260719	0.620798	0.782625	0.593105	0.396119	0.57412	0.351164	0.548256	0.594617	0.783812	0.670766	0.185096	0.212333	0.447287	0.216016	0.326285	0.692919	0.789926	0.677653	0.949716	0.782518	0.955624
_Hist1h1b_	C2	0.461768	-3.0393	-0.0296563	0.88361	0.0302922	0.999471	0.0305443	0	0	0.105035	0	0.0305584	0.0913849	0.131535	0	0	0.0305443	0	0.151015	0	0	0.0378824	0.0651996	0.0169655	0	0	0	0.105035	0.037034	0.275832	0.0376762	0.234749	0	0	0.0551788	0	0.0305584	0.0406356
_Arl4d_	C2	0.191296	-1.22855	0.138163	0.546495	0.0385897	0.796023	8.44234	7.41398	9.49631	15.1146	4.89794	4.41247	10.3694	8.44234	4.76713	8.41874	8.56371	7.41398	6.16015	8.18018	7.70117	6.83407	7.19735	5.50139	9.49631	18.4188	15.4639	15.1146	10.4759	39.2507	46.9194	11.4723	4.45863	5.56989	4.89794	6.10635	3.24799	4.41247
_Ppp1r3g_	C2	0.203122	-6.91352	-0.32341	0.921361	4.32506e-10	0.852878	0.074603	0.0779285	0	0.234783	0.151861	0.136666	0.0392979	0.368471	0.0561909	0.074603	0.210157	0.0258104	0.0779285	0.0456353	0.19214	0.325808	0	0.0116276	0	0.0173705	0	0.123407	0.234783	2.55213	1.36857	0.144801	0.120743	0.23669	0.151861	0.454682	0.136666	0.0419385
_Guca2a_	C2	1.96924	-5.04843	NaN	0.469953	0.0404471	NaN	0	0	0	0	0	0	0	0	0.0463173	0.0439244	0	0	0	0	0	0	0	0	0	0	0	0.0635976	0.680186	0	0	0	0	0	0	0	0	0
_Lypd8_	C2	NaN	-6.13522	NaN	NaN	0.0187488	NaN	0	0	0	0	0	0	0	0	0	0	0	0	0	0	0	0	0	0	0	0	0	0	0.835971	0	0	0	0	0.0224106	0	0	0	0
_Fermt1_	C2	-0.0560954	-1.12754	-0.717875	0.946946	0.0106315	0.379551	0.0690386	0.0570438	0.0895652	0.193219	0.0333488	0.0613981	0.0690386	0.0851751	0.0592298	0.0795738	0.0276904	0.0510118	0.0570438	0.0534481	0.102471	0.0801334	0.186854	0.0895652	0.0628445	0.160562	0.0582333	0.190116	0.335163	0.166422	0.193219	0.219533	0.0294614	0.0425268	0.0333488	0.0748863	0.0415548	0.0613981
_Fcgbp_	C2	-0.209278	-1.74286	0.121331	0.908202	0.0116578	0.968292	0.00930555	0.0159776	0.015226	0.034555	0.0187876	0.0165417	0.0297375	0.00752577	0.0098125	0.00930555	0.00917484	0.00375602	0.026461	0.0177093	0.0159776	0.0151721	0.0326409	0.0169869	0.0089393	0.015226	0	0.034555	0.0964097	0.027618	0.0414961	0.0282054	0.011714	0.0187876	0.0193369	0.0165417	0.0244776	0.00406869
_Sgcg_	C2	-0.311267	-3.63753	-0.248692	0.933556	1.80407e-05	0.88224	0	0	0	0.0636507	0.0282571	0.0497585	0	0	0	0.00699791	0	0	0	0	0.00901156	0	0	0.0153336	0	0	0	0.0745894	0.154807	0.0415502	0.0340523	0.0636507	0.0264273	0.0282571	0.0498571	0.0497585	0.0276112	0.0550749
_Arid5a_	C2	-0.155856	-1.13738	-0.696128	0.86933	0.0023458	0.374664	0.081401	0.096952	0.148821	0.291867	0.158568	0.15848	0.081401	0.136478	0.0671497	0.157079	0.0753432	0.0822513	0.196601	0.096952	0.12574	0.0830615	0.134046	0.148821	0.179475	0.229271	0.0793734	0.534719	0.291867	0.233138	0.232379	0.334621	0.176357	0.158568	0.147451	0.15848	0.494146	0.139216
_Igf2bp3_	C2	0.540793	-1.79942	0.54882	0.543868	9.03103e-05	0.391189	0.0622439	0.0510075	0.0587917	0.151216	0.242184	0.207824	0.116843	0.0995343	0.0477345	0.0622439	0.0278953	0.0274076	0.103439	0.0565358	0.0510075	0.0138388	0.0595724	0.0558046	0.016315	0.0648405	0.0587917	0.241295	0.196259	0.151216	0.0963887	0.102954	0.242184	0.456976	0.211652	0.286674	0.133959	0.207824
_Casr_	C2	NaN	-3.99933	NaN	NaN	0.0209579	NaN	0	0	0	0.00659791	0	0	0	0	0	0	0	0	0	0	0	0.00663402	0	0	0	0	0	0.0131385	0.00648544	0.00402534	0.00659791	0.0164438	0	0	0	0	0	0
_Snai3_	C2	-1.36996	-4.118	-2.29071	0.356699	0.00096572	0.00913111	0.0163233	0.0220949	0	0.0925266	0.013786	0.137587	0.0228318	0.0375578	0.0163233	0.01548	0	0.0187446	0	0.0220949	0.119606	0.113576	0	0.0254322	0	0	0	0.464862	0.0925266	0	0.075305	0.234601	0	0.062507	0.013786	0.137587	0.106887	0.182745
_Nampt_	C2	-0.285343	-1.0695	0.131032	0.199673	5.46034e-08	0.692371	4.78429	5.77553	4.44383	8.33583	8.22964	6.73621	4.01735	5.26969	4.51215	4.86868	4.78429	4.343	5.21474	5.77553	7.5793	6.152	4.72584	3.12156	4.44383	4.51315	3.44188	10.5205	4.90405	7.50142	8.96725	8.33583	7.17748	8.22964	8.31531	6.73621	9.03407	6.2798
_Cyp26b1_	C2	0.0901411	-1.63542	-0.265915	0.95038	0.0030143	0.698186	0.426469	0.385412	0.716609	1.94092	0.537687	0.890675	0.426469	0.150768	1.29448	0.0507273	0.565167	0.128994	0.222552	0.738522	0.385412	0.91185	0.224244	0.386224	1.28676	0.929808	0.716609	3.50439	1.94092	0.681397	3.22104	1.18416	0.466152	0.537687	0.867385	0.437343	0.890675	0.991429
_Ccdc89_	C2	-1.32346	-1.63206	-0.309417	0.224217	0.0305124	0.893921	0.0126815	0.0447625	0.0229287	0.108729	0.0527644	0.0371656	0.0154185	0.0126815	0.044093	0	0.0103069	0.0506336	0.0636985	0.0447625	0.0403854	0.0127831	0.0220291	0.0229287	0.0201103	0.0856328	0.0434809	0.0608372	0.0750765	0.108729	0.114568	0.206219	0	0.0527644	0.0837883	0.0371656	0.030935	0.123409
_Chrm2_	C2	-3.15337	-3.55594	NaN	0.148858	0.00281652	NaN	0	0	0	0.0915474	0	0	0	0	0	0	0	0	0.0294465	0	0	0.0295468	0	0.00661621	0	0.0197679	0	0.0117033	0.0649913	0.116533	0.102851	0.0915474	0	0	0.0107593	0	0	0
_Cml3_	C2	0.702121	-1.95291	0.326423	0.55836	0.000188811	0.852878	0.0486781	0.0326009	0.0563006	0.208412	0.067512	0.0475533	0.04932	0.0486781	0.0141042	0.0802534	0.0263754	0.0161964	0.0326009	0.0190912	0.0344488	0.0327119	0.0563006	0.0585997	0.102793	0.0218855	0	0.155484	0.151902	0.208412	0.276538	0.304063	0.101024	0.067512	0.0595595	0.0475533	0.0923565	0.0350894
_D130043K22Rik_	C2	-0.486273	-1.03453	-0.667025	0.206382	2.5848e-09	0.00403627	0.517554	0.95466	0.759312	1.52069	0.538826	0.98538	0.517554	0.644518	0.469036	0.513996	0.818638	0.610427	0.48184	0.966425	0.95466	1.23288	0.759312	0.898581	0.588721	1.01084	0.739096	1.26393	1.8463	1.51449	1.52069	1.63284	0.510156	0.538826	0.730639	1.05426	0.858018	0.98538
_Kiss1_	C2	-1.35635	-1.42301	-2.81292	0.268122	0.0066089	0.0947727	0.104588	0.255449	0.325604	0.727033	0	0.260199	0.0731447	0.120321	0.104588	0	0.244477	0.420356	0	0.637054	0.255449	0.181927	0.101906	0.530339	0.325604	0.158454	0.402284	0.727033	1.04191	0.574832	0.706652	1.54102	0.124855	0	0	0.0440779	0.587017	0.260199
_Adrb2_	C2	-0.827383	-1.61967	-1.03611	0.0878119	0.00349922	0.0689618	0.11992	0.216625	0.0771444	0.369181	0.125508	0.383934	0.11992	0.13151	0.0457254	0.130089	0.106885	0.157524	0.158536	0.216625	0.223363	0.238614	0.045611	0.0771444	0.062457	0.177301	0.292586	0.383136	0.369181	0.160801	0.527135	0.361285	0.122819	0.33925	0.125508	0.337238	0.513284	0.383934
_Apcdd1_	C2	-0.178604	-2.64117	1.48921	0.94685	0.00479624	0.348849	0	0.0107462	0.0168843	0.0855017	0.0313054	0.00866859	0	0	0	0.0439401	0.0173292	0.0319242	0.0107097	0.0125433	0	0.0107462	0.0184953	0.00481265	0.0168843	0	0.018253	0.0553346	0.0945497	0.013041	0.0855017	0.0932285	0.0110625	0.0354854	0.0313054	0.00781088	0.00866859	0.0115272
_Bsph2_	C2	NaN	-2.06572	NaN	NaN	0.029686	NaN	0	0	0.0891681	0.359667	0	0	0	0	0	0	0	0	0	0	0	0	0.0976763	0.0762487	0.0891681	0	0.192793	0.359667	0.52707	0.103307	0.620876	0.140672	0	0	0	0	0	0
_Oxtr_	C2	NaN	-3.14303	NaN	NaN	0.0060954	NaN	0	0	0	0.0256029	0	0	0	0	0	0	0	0	0	0	0	0	0	0	0.00514357	0.00876087	0	0.0155602	0.0256029	0.0119183	0.0520939	0.0324581	0	0	0	0	0	0
_Krt2_	C2	NaN	-4.54718	NaN	NaN	4.50955e-08	NaN	0	0	0	0.171066	0	0	0	0	0	0	0	0	0	0	0	0	0	0.0257564	0.00903616	0	0	0.15946	0.382321	0.0418759	0.583427	0.171066	0	0	0	0	0	0
_Sult2a6_	C2	NaN	-6.29602	-9.5712	NaN	1.16916e-11	8.55069e-151	0	0	0	0.423615	0	9.58951	0	0	0	0	0	0	0	0	0	0	0	0	0.0244107	0	0	0.28308	0.668295	0.301668	1.6379	0.423615	0.0319545	0	0	8.66384	9.61521	9.58951
_Il7_	C2	-0.351462	-2.79936	-2.48497	0.761128	5.38199e-11	9.02172e-07	0.0439755	0.0639912	0.032656	0.2455	0.0375321	0.247335	0.0439755	0.0783669	0.0419195	0.0198769	0.0783908	0.10831	0.0484469	0.0141854	0.0639912	0.109377	0	0.032656	0.0190946	0.0975695	0.0619273	0.2455	0.29702	0.213849	0.350518	0.210866	0.0375321	0.0802616	0.0354036	0.247335	0.245085	0.41716
_Ism2_	C2	-0.765832	-1.81303	-1.24261	0.558985	0.00135326	0.113693	0.0205366	0.0376195	0.0614098	0.176883	0.0589808	0.114957	0.0574502	0.00590651	0.0205366	0	0.048005	0.0471659	0.0356015	0.0277979	0.0376195	0.0833533	0.0614098	0.0213058	0.0186869	0.111401	0.0808067	0.136617	0.226729	0.101033	0.18926	0.176883	0.0122581	0.0589808	0.0693776	0.0952055	0.153687	0.114957
_Fam71e1_	C2	-0.529212	-1.606	-0.538253	0.501443	3.71874e-05	0.692186	0.202808	0.283426	0.25567	0.745211	0.145884	0.200051	0.27776	0.175734	0.0916527	0.202808	0.25709	0.456075	0.388388	0.0827061	0.261165	0.283426	0.307049	0.25567	0.112121	0.286459	0.24242	0.80557	0.592983	0.497949	0.745211	0.751753	0.145884	0.146236	0.0774063	0.206008	0.200051	0.11401
_Susd2_	C2	-0.250353	-2.87531	-0.3434	0.685653	1.0569e-18	0.445854	0.206198	0.240259	0.210202	1.55925	0.358542	0.490314	0.206198	0.146677	0.183277	0.302275	0.216071	0.29282	0.322328	0.161791	0.233553	0.240259	0.238564	0.285552	0.0798541	0.210202	0.141263	1.55925	1.16536	0.661631	1.58995	1.86677	0.370997	0.358542	0.329767	0.490314	0.372709	0.50553
_Ptgfr_	C2	0.522133	-1.57519	-0.928382	0.716924	0.0129348	0.537821	0.0235049	0.0215285	0.0234352	0.0862939	0.00992568	0.0198121	0.0452059	0.0135205	0.0235049	0.0222906	0.0274719	0	0	0.0318158	0.0215285	0.0408862	0.0234352	0.0396373	0.0160454	0.0637691	0.0115641	0.0862939	0.0565736	0.0454414	0.155736	0.135004	0.00701494	0.011251	0.00992568	0.0198121	0.0219877	0.0146193
_Cnnm1_	C2	-0.107713	-1.56498	0.117346	0.934091	0.000217614	0.973759	0.0148014	0.0179039	0.142001	0.298026	0.0245746	0.026027	0.0359919	0.0148014	0.0102927	0.0244024	0.0144358	0.0177293	0.0178432	0.0278641	0.0314242	0.0179039	0.143887	0.184529	0.0375296	0.119855	0.142001	0.298026	0.26562	0.231896	0.487001	0.51806	0.0245746	0.0394142	0.0130393	0.026027	0.0144425	0.0320086
_Lpar3_	C2	-0.462307	-1.45337	3.85176	0.868895	0.00428158	0.0828205	0.00727341	0.0120194	0.124543	0.298942	0.0199125	0	0.00727341	0	0	0.0197255	0.0097242	0.0238855	0.0120194	0.0140773	0	0	0.124543	0.129629	0.0284237	0.193652	0.0819407	0.214967	0.300652	0.182948	0.455801	0.298942	0.0248308	0.0199125	0.00878347	0	0	0
_Rgs14_	C2	-0.478544	-3.96682	-0.453687	0.66778	3.14986e-11	0.654199	0.0379962	0.0758537	1.09865	18.7235	0.0788556	0.113284	0.0230983	0.0379962	0.0220184	0.0626426	0.0823503	0.0758537	0.0763408	0.0745092	0.0134447	0.0766009	1.09865	1.05775	0.541594	2.42578	2.79737	11.9494	5.46663	18.7235	60.9726	19.8574	0.0788556	0.0632366	0.102277	0.111355	0.113284	0.123252
_Cyp4a32_	C2	0.201399	-1.95633	1.13719	0.829767	2.89646e-31	5.7015e-11	6.8996	5.06413	20.1447	69.6486	9.12418	4.58042	6.8996	6.87529	8.5917	3.44419	14.4829	3.45471	6.54659	4.73253	5.06413	15.8408	22.5845	22.6833	14.0987	20.1447	17.7507	63.2361	69.6486	59.263	85.1653	80.9445	9.12418	10.21	8.60674	4.58042	5.2989	2.96687
_Per3_	C2	0.221323	-1.13399	0.541225	0.729717	4.85281e-05	0.0255121	0.66474	0.597917	1.63367	4.37851	1.83636	1.12783	1.10375	0.562454	0.66474	0.520585	1.11476	0.369361	0.698857	0.597917	0.544687	1.25328	1.48471	1.11015	2.78865	2.50759	1.63367	5.36688	2.92499	2.68033	4.37851	4.62673	1.33624	1.99124	1.83636	1.12783	1.5285	0.94959
_Krt222_	C2	0.603003	-1.36121	-0.0173688	0.700609	0.0143509	0.999471	0.02653	0.0115816	2.04923	6.07917	0.016019	0.0177429	0.02653	0.0163655	0.0284509	0.0449683	0.00886733	0.0435616	0.0109603	0.0128368	0.0115816	0	3.4133	5.04284	0.75303	2.04923	0.636286	6.07917	6.24182	3.25575	7.539	5.7624	0.0113214	0.0181579	0.016019	0	0.0177429	0.0353909
_B3galnt1_	C2	-0.00242579	-1.01253	-1.27368	0.998848	0.00162128	0.00286601	0.0880189	0.0796082	0.190903	0.37989	0.186205	0.405042	0.0880189	0.111882	0.0457657	0.0434013	0.117677	0.118248	0.0661149	0.0929212	0.0698624	0.0796082	0.13756	0.190903	0.177902	0.267366	0.203636	0.342962	0.397188	0.37989	0.33121	0.429243	0.109268	0.186205	0.231912	0.405042	0.567252	0.355808
_Tmem45b_	C2	-0.419175	-1.10216	-1.802	0.469953	3.0366e-06	0.0496055	0.246371	0.301673	1.0502	1.85765	0.0196597	0.123243	0.276417	0.265242	0.230557	0.234263	0.246371	0.548427	0.20936	0.245204	0.301673	0.401048	0.624508	0.675668	1.0502	1.07326	1.07046	1.65661	1.85765	1.54119	1.95634	2.15385	0.0196597	0.0788283	0.0139086	0.180454	0.123243	0.102428
_Frem2_	C2	-0.158001	-1.24474	-0.770153	0.937366	2.69624e-10	0.740879	0.00293811	0.0048243	0.422184	1.14105	0.00250761	0.00392993	0.00293811	0.0144994	0.00210056	0.00597611	0	0.0048243	0.00242764	0.0170596	0.00513049	0.00243591	0.415053	0.422184	0.466927	0.658405	0.422026	0.792141	0.794182	1.14105	1.25736	1.40683	0.00250761	0.00201093	0.0035481	0.00177054	0.00392993	0.0104518
_Il31ra_	C2	NaN	-1.26609	NaN	NaN	3.52772e-13	NaN	0	0	1.16334	2.47227	0	0	0	0	0	0	0	0	0	0	0	0	1.16334	0.742009	0.99077	1.4118	1.2881	2.48139	2.37319	2.83592	2.32007	2.47227	0	0	0	0	0	0
_Tdpoz2_	C2	-2.30456	-1.61637	NaN	0.31866	1.08466e-15	NaN	0	0	1.39756	4.06134	0	0	0	0	0	0	0	0	0	0	0	0.0525391	1.26375	1.39756	0.824047	1.71938	1.95986	4.06134	3.97364	3.65973	4.17296	4.58257	0	0	0	0	0	0
_Pls1_	C2	-0.599323	-1.17905	-0.139122	0.297826	2.27053e-14	0.734158	0.236158	0.275683	1.36048	3.49388	1.20225	1.21309	0.279679	0.0928202	0.105238	0.246176	0.236158	0.257811	0.275683	0.417848	0.239902	0.292894	1.97983	1.36048	1.22189	1.83189	1.30718	3.64189	3.01731	2.5855	3.63362	3.49388	1.21444	1.20225	0.959905	1.43701	1.10915	1.21309
_Parm1_	C2	1.83539	-1.19864	-0.929511	0.411963	0.0120193	0.764367	0.0116317	0	0.095645	0.170617	0.0105065	0.0154747	0.0174004	0.035779	0	0	0.0116317	0	0.0143772	0	0	0	0.0984191	0.0640238	0.0673846	0.095645	0.121412	0.158551	0.153733	0.190837	0.170617	0.248048	0	0.0238186	0.0105065	0	0.0581856	0.0154747
_Gm4794_	C2	-1.34407	-1.00141	-10.7394	0.239132	7.87861e-06	4.67868e-288	0.185101	1.5634	413.33	761.655	0.0496734	79.0623	0.185101	0.0507478	0.147039	2.70518	1.29235	1.45211	1.5634	3.46311	1.47245	3.23976	424.654	353.535	413.33	561.41	363.075	643.543	652.76	761.655	879.777	1101.23	0.0351065	0.0563059	0.0496734	78.4527	79.0623	111.573
_Ugt1a10_	C2	-0.839562	-1.11436	-0.48543	0.0968589	6.13875e-11	0.339096	0.111906	0.194172	24.9344	48.3796	0.209465	0.308515	0.111906	0.0874389	0.0800053	0.18968	0.142132	0.358305	0.194172	0.151611	0.175867	0.213389	24.9344	17.8071	23.0831	27.7996	25.4426	48.3796	41.6185	46.0353	58.317	50.0605	0.210119	0.206797	0.209465	0.337178	0.246975	0.308515
_Chrm1_	C2	-1.15693	-1.36897	-2.45974	0.109286	1.77355e-05	0.000258535	0.0118675	0.0286126	0.0658108	0.149525	0.0118506	0.0591258	0.011543	0.0118675	0.0165051	0.0117393	0.0231487	0.0426451	0.0286126	0.0279261	0.0151172	0.0526352	0.0658108	0.0642171	0.071343	0.076747	0.0243556	0.145777	0.149525	0.174012	0.175886	0.118475	0.00985172	0.0118506	0.0174244	0.0591258	0.123517	0.0461951
_Ctse_	C2	-0.447098	-1.77345	0.163099	0.817446	7.43562e-07	0.821816	0.0343191	0.0283761	0.122211	0.451972	3.21324	2.65033	0.0171131	0	0.0734086	0.034808	0.0343191	0.0140496	0.0141399	0.0993644	0.0597653	0.0283761	0.122211	0.209882	0.133878	0.114015	0.0964873	0.382507	0.631693	0.542874	0.451972	0.352012	3.21324	3.53723	2.81058	2.65033	1.68241	4.39835
_4930538K18Rik_	C2	-0.310589	-1.22955	0.127208	0.858625	0.00482967	0.965049	0.0344916	0.0398624	0.188087	0.437585	0.0728257	0.0645303	0.0844277	0.0297603	0.0344916	0.114484	0.0161251	0.039608	0.0398624	0.0233436	0.105305	0.139994	0.172103	0.188087	0.235667	0.214082	0.0339694	0.451526	0.518106	0.303373	0.437585	0.24786	0.082351	0.0660397	0.0728257	0.043609	0.0645303	0.107263
_Cyp2a5_	C2	-0.257947	-2.22033	-0.959151	0.594134	3.59292e-19	0.00262405	40.0095	56.6652	66.8311	302.483	37.0364	58.1177	70.5182	40.0095	33.3939	31.5538	73.3221	57.3127	46.6864	52.5915	56.6652	90.8322	66.8311	59.9697	68.0228	78.1011	44.1489	302.483	240.375	140.133	390.289	333.199	31.2348	37.0364	43.3777	58.1177	114.186	48.8768
_Ptger3_	C2	-0.772707	-2.51406	-2.25451	0.754481	1.30645e-21	1.65691e-05	0.0147868	0	0.218628	1.20771	0.0542765	0.252493	0.0179781	0.0147868	0	0	0.0240358	0	0	0.0347956	0	0.0745258	0.230082	0.312651	0.151696	0.218628	0.126148	1.44144	1.04551	1.20771	1.06364	1.2334	0.0613755	0.0369141	0.0542765	0.281679	0.252493	0.20785
_Trim23_	C2	-0.0914427	-2.16189	-0.100299	0.765734	7.27256e-27	0.740879	1.35177	1.4655	2.21285	9.61551	1.56912	1.681	1.28658	1.51721	1.24267	1.35177	1.36126	1.30809	1.20385	1.57486	1.4655	1.7872	2.37191	1.78827	2.32631	2.21285	1.50053	11.3233	7.67251	4.62705	9.61551	10.248	1.54893	1.60369	1.56912	1.6533	1.681	1.83374
_Tnfsf15_	C2	-0.549237	-1.37701	-2.13759	0.680858	0.000694971	0.251692	0.0124839	0.0204429	0.0554468	0.149394	0.00531297	0.0110723	0.034238	0.0179202	0.00445053	0.0084412	0.0124839	0.0204429	0.0154306	0.00602415	0.0217403	0.0567716	0.0624038	0.0858296	0.0488298	0.0554468	0.017596	0.192856	0.151911	0.0880016	0.149394	0.13481	0.00531297	0.00852125	0	0.00375131	0.0499589	0.0110723
_Esrrg_	C2	-0.791485	-1.81474	-1.23351	0.225224	6.49073e-09	0.000490163	0.199878	0.378988	0.211696	0.590101	0.125626	0.395722	0.308833	0.0347595	0.199878	0.158695	0.339009	0.378988	0.419026	0.371221	0.272479	0.388111	0.306103	0.284811	0.211696	0.100961	0.0732342	0.544357	0.590101	0.569012	0.959464	0.687985	0.116531	0.209149	0.125626	0.395722	0.426131	0.254417
_Sbk1_	C2	-0.269353	-1.26748	-0.636866	0.714791	2.03459e-15	1.4752e-05	2.06843	2.80561	2.83821	7.09783	1.96741	3.22489	5.15116	0.831311	1.7875	2.15801	2.06843	3.71952	2.17571	2.80561	1.91974	4.12368	3.19433	2.51337	2.3375	2.83821	3.20251	7.56729	5.37843	4.57167	7.09783	7.54872	1.96741	1.82045	2.20023	3.50486	2.76313	3.22489
_Nlrp9c_	C2	NaN	-2.25593	NaN	NaN	0.0483345	NaN	0	0	0	0.0355052	0	0	0	0	0	0	0	0	0	0	0	0	0.0514256	0.00446046	0	0	0	0.0355052	0.0292102	0.0362601	0.0198112	0.0864062	0	0	0	0	0	0
_Trib2_	C2	-0.444585	-1.21948	-0.124989	0.409085	0.00014647	0.852878	0.173312	0.255424	0.182464	0.331889	0.324539	0.353544	0.203091	0.131499	0.0865002	0.257813	0.173312	0.255424	0.264204	0.267623	0.233908	0.15763	0.0862807	0.10584	0.191287	0.191654	0.182464	0.331889	0.259044	0.356327	0.313394	0.41716	0.324539	0.337152	0.31831	0.401006	0.329446	0.353544
_Ccno_	C2	0.38293	-1.70014	-0.778396	0.799239	0.0404471	0.379551	0.0786706	0.0479368	0.027248	0.11929	0.185305	0.198116	0.0193389	0.103389	0.165913	0.0786706	0.0258552	0.015877	0.0479368	0.0374294	0.118193	0.0801669	0	0.0431059	0.0756146	0.0214653	0.027248	0.184269	0.11762	0.0292015	0.175501	0.11929	0.165053	0.185305	0.186831	0.198116	0.582011	0.154788
_Tfrc_	C2	0.191936	-1.03512	-0.0260692	0.818738	3.8004e-11	0.985063	3.40883	2.29117	2.97289	5.51433	3.31988	3.18475	3.38877	5.47729	5.19388	3.40883	2.77858	2.29117	1.49455	2.12196	7.88345	4.24798	2.59106	2.9353	3.11535	3.58665	2.97289	5.0201	6.57499	4.64535	5.51433	8.08514	3.10018	3.31988	4.21715	3.13213	3.18475	4.76682
_Abcc4_	C2	-0.217742	-2.33562	-1.2579	0.730129	3.65275e-05	7.66568e-06	0.162733	0.219403	0.0638852	0.185212	0.219034	0.471002	0.153858	0.237908	0.175998	0.162733	0.123421	0.121263	0.147467	0.226316	0.306278	0.219403	0.0612334	0.0682862	0.0638852	0.0816102	0.0517979	0.185212	0.17639	0.0832671	0.712741	0.453535	0.18384	0.219034	0.25269	0.471002	0.712055	0.421439
_Fam171a1_	C2	-0.224535	-1.45008	-0.322598	0.552558	1.65763e-06	0.26361	0.412901	0.515095	0.347985	0.791563	0.766128	0.933855	0.3894	0.417439	0.412901	0.439032	0.350972	0.395125	0.361511	0.550427	0.573003	0.515095	0.349956	0.347985	0.347997	0.204055	0.308366	0.503366	0.791563	0.533163	1.17002	1.143	0.679624	0.826499	0.766128	0.901716	1.06511	0.933855
_Myh6_	C2	NaN	-8.42085	0.0538602	NaN	0.00322703	0.999471	0	0	0	0	0.00360355	0	0	0	0.00426677	0	0	0	0	0	0	0	0	0	0	0	0	0	0	0	0.752917	0	0.00509359	0	0.00360355	0.00719284	0	0
_Nppa_	C2	NaN	-6.37156	NaN	NaN	0.0310141	NaN	0	0	0	0	0	0	0	0	0	0.0296715	0	0	0	0	0	0	0	0	0	0	0	0	0	0	1.33035	0	0	0	0	0	0	0
_Tnnt2_	C2	-0.850515	-2.18504	-0.525262	0.482706	0.0482236	0.798719	0.0785868	0.1265	0.0408067	0.140918	0.039666	0.0775188	0.0869324	0.059584	0	0.0785868	0.174337	0.380642	0.0239429	0.140211	0.1265	0.0720734	0	0.0537963	0.0566203	0.0321465	0.0408067	0.0570956	0.140918	0.0437322	0.525661	0.208424	0	0.039666	0.122478	0.104773	0.0775188	0.0773116
_Txnip_	C2	0.0132854	-1.11311	-0.2779	0.988026	0.000204378	0.0734084	11.9616	8.33535	5.67573	10.6534	10.0155	12.6991	11.9616	5.12953	5.5098	13.2868	16.0613	6.359	6.79581	8.33535	14.8935	16.0756	5.85883	3.75118	5.74499	5.67573	4.7059	5.47846	6.62425	10.6534	17.3979	12.497	10.0155	9.71606	10.3547	11.6065	12.6991	12.8782
_8430408G22Rik_	C2	0.0850795	-1.28398	0.172318	0.930722	0.0188528	0.578691	22.7127	16.9546	10.5634	26.9135	15.8186	16.673	22.7127	23.5523	10.6744	14.923	29.5372	10.7652	10.6067	16.9546	28.3565	31.1977	8.11118	10.5634	19.8728	12.2721	9.69219	10.1479	10.2421	29.9276	61.9666	26.9135	20.2194	15.8186	14.5375	12.168	16.673	16.9041
_Lrrc18_	C2	0.467961	-1.77937	-0.6684	0.678957	0.0380566	0.492067	0.0446304	0.0548127	0.0173939	0.0440411	0.0403128	0.0831259	0.0333822	0.0384391	0.0668252	0.144852	0.0446304	0.0548127	0.0551647	0.0646094	0.0349749	0.0221411	0.0381071	0.0247895	0.0173939	0	0	0.0438497	0.0703468	0.0403038	0.0440411	0.123483	0.0341891	0.0731128	0.0403128	0.0885127	0.0714417	0.0831259
_Hhipl1_	C2	0.413751	-1.79574	-1.42164	0.68756	0.00992221	0.0446942	0.0572739	0.0575365	0.0398066	0.113053	0.0475454	0.111471	0.0835619	0.0572739	0.0497845	0.103867	0.0558591	0.0686032	0.0575365	0.10782	0.0121596	0.023093	0.0398066	0.015537	0.00908479	0.092843	0.0589274	0.178641	0.113053	0.0842026	0.149517	0.0573289	0.0475454	0.0381281	0.0504552	0.167851	0.0931416	0.111471
_Pcdh17_	C2	0.150782	-1.20416	0.447971	0.840092	0.0060954	0.804561	0.0763756	0.0917321	0.0496024	0.101767	0.0115186	0.0135723	0.0705832	0.106694	0.0763756	0.126752	0.0663115	0.0469848	0.094573	0.0959961	0.0799469	0.0917321	0.0163393	0.0496024	0.0298321	0.0719838	0.0537507	0.0789668	0.134573	0.101767	0.10386	0.0627511	0.00976884	0.0182791	0.0115186	0.0137949	0.00255162	0.0135723
_Ptger1_	C2	0.239416	-2.43969	-0.974906	0.904746	0.00744123	0.565082	0.0249161	0.0304281	0.0129401	0.0438302	0.0297444	0.0582694	0.0174254	0.0358306	0.0249161	0.0590722	0.023297	0	0.0143979	0.050589	0.0304281	0.043341	0.0248648	0.0129401	0	0.0193311	0	0.0743907	0.0847405	0.0438302	0.0431051	0.0358099	0.0297444	0	0.0420864	0.0210016	0.0582694	0.0774849
_Dpcr1_	C2	-0.0572043	-4.42243	NaN	0.973816	0.0156746	NaN	0.0114416	0.0134619	0	0.0279922	0	0	0.0278219	0.0114416	0.00994544	0.00943162	0.0185983	0.0228414	0.0114941	0.0134619	0.0121456	0.0230664	0	0	0	0	0	0.00913647	0.0394622	0.0279922	0	0.0285875	0	0	0	0	0	0
_Frem1_	C2	-0.263773	-1.32452	-0.506548	0.736459	0.0294801	0.603215	0.0303753	0.031394	0.0140582	0.0342847	0.0233251	0.0370433	0.0359731	0.0186868	0.0243648	0.0333754	0.0303753	0.0248703	0.02503	0.0329797	0.0595096	0.031394	0	0.0140582	0.0197283	0.0378028	0.0106637	0.0323276	0.0583066	0.0342847	0.0218539	0.0583564	0.0193909	0.0233251	0.0434416	0.0616106	0.0278569	0.0370433
_Cyp3a59_	C2	-0.490282	-1.29597	0.067153	0.190335	1.6486e-07	0.852878	14.5538	18.0346	11.7127	24.3159	13.3937	14.422	11.5906	14.5538	17.1316	10.753	18.5808	18.5393	13.0444	17.8269	18.0346	36.254	11.9226	13.0515	6.03484	11.7127	5.48583	24.5034	22.1164	14.8443	26.5527	24.3159	12.4662	15.6297	13.3937	11.3419	14.422	14.6056
_Mkrn3_	C2	-0.399986	-1.31416	-0.476918	0.571069	0.0432228	0.732941	0.0761748	0.0994916	0.0315841	0.086181	0.0850992	0.0772532	0.0712206	0.0702937	0.0916527	0.07726	0.0761748	0.0701655	0.105924	0.0827061	0.0994916	0.153523	0.0606899	0.0315841	0.0461695	0.0314556	0	0.0744913	0.086181	0.0641884	0.0935206	0.11654	0.0850992	0.0877418	0.0430035	0.0772532	0.0476313	0.190016
_Slco4a1_	C2	-0.887646	-4.47209	-0.23851	0.475566	0.00537001	0.944612	0.0157124	0.0291317	0	0.0238058	0.0141924	0.0209036	0.0235049	0.00483312	0.0168045	0.00796814	0.0157124	0.0096486	0.0291317	0.0113731	0.0307829	0.0487182	0	0	0	0	0	0.027007	0.0238058	0.00591027	0.00968747	0.0241438	0	0.0241311	0.0141924	0.0212465	0.00785986	0.0209036
_Car7_	C2	0.0982912	-1.61686	-0.0238561	0.920914	0.0014039	0.999471	0.216971	0.223425	0.0812612	0.197852	0.276668	0.344516	0.193694	0.256283	0.421458	0.216971	0.213923	0.19359	0.194833	0.325986	0.29411	0.223425	0.0960899	0.0812612	0.010965	0.112058	0.071123	0.276426	0.197852	0.228666	0.16658	0.121089	0.273127	0.276668	0.294927	0.355243	0.180229	0.344516
_Crat_	C2	-0.333269	-1.03268	-0.176299	0.425481	4.77115e-06	0.434603	4.09631	3.97995	2.05951	4.60359	2.47009	2.84667	1.9614	4.82271	4.37511	3.22519	4.09631	3.97995	3.26173	4.65133	7.845	3.97808	2.21343	2.83688	1.5101	2.05951	1.96366	2.75563	5.00894	3.0093	5.25229	4.60359	2.0934	2.47009	2.83736	2.84667	2.73398	2.97455
_Slc22a23_	C2	-0.299294	-5.57826	-0.0776344	0.108509	3.04948e-44	0.793508	6.31949	8.2626	0.185207	11.9197	7.18194	7.65436	7.53628	7.12935	6.31949	6.29599	6.26963	7.9764	8.2626	9.26723	9.11605	7.41019	0.15725	0.185207	0.0906649	0.456845	0.571751	11.9197	11.5645	13.8917	16.0646	11.9075	6.83079	7.18194	7.3382	8.01619	7.65436	7.26227
_Zfp385a_	C2	-0.223554	-1.15875	0.025404	0.509809	1.27062e-10	0.972183	3.23927	3.76803	2.00271	4.35788	3.4996	3.29372	3.04047	1.97325	3.83801	3.65046	3.23927	3.49726	2.48605	3.86181	5.03271	3.76803	2.68898	1.73454	1.33052	2.00271	2.36383	4.35788	3.51679	3.67249	4.90965	4.62112	2.94637	3.68508	3.4996	3.73125	3.29372	3.09831
_Amer2_	C2	-1.2653	-1.84833	-0.455998	0.15429	0.0086297	0.597685	0.0190859	0.0876681	0.0190887	0.0661834	0.0911375	0.144786	0	0.0548927	0.0190859	0.0180998	0.0624596	0.0876681	0.110289	0.0904199	0.0466161	0.0553323	0.0190887	0.0198681	0.00871296	0.029681	0.0188385	0.0615027	0.0758978	0.0403781	0.0661834	0.0962193	0.0911375	0.0822216	0.112834	0.144786	0.0981962	0.166191
_Mfsd7c_	C2	-0.640611	-1.29007	-0.193244	0.290945	3.87982e-12	0.692186	0.586005	1.12959	0.706089	1.4655	0.72114	0.782855	0.459438	1.53759	0.815509	0.207666	0.586005	1.11857	1.2392	0.827892	1.4201	1.12959	0.829139	0.706089	0.474793	0.668056	0.788518	1.46062	1.79393	1.34464	1.8381	1.4655	0.72114	0.867456	0.567578	0.782855	0.96771	0.742041
_Zap70_	C2	-0.635256	-1.25424	-1.12266	0.201299	4.61223e-05	1.36743e-07	0.599996	1.10965	0.562074	1.43851	0.716513	1.48024	0.599996	1.46402	0.543348	0.397757	0.704123	1.55439	1.43217	1.10965	0.814882	0.983829	0.532715	1.03468	0.35605	0.562074	0.675943	1.4274	1.88576	1.59637	0.912509	1.43851	0.807953	0.538414	0.716513	1.63106	1.48024	1.43478
_Gadd45b_	C2	-1.01801	-1.88128	-1.44957	0.0536665	0.000375799	0.00146888	0.472841	0.804229	0.127365	0.560351	0.269039	0.662624	0.472841	0.247486	0.184391	0.69946	0.517226	1.19988	0.473562	0.804229	0.725587	1.14042	0.122868	0.191828	0.0560828	0.127365	0.242516	0.23564	0.418742	0.57756	0.852007	0.560351	0.269039	0.37266	0.25955	0.621687	1.22658	0.662624
_Cyp2b13_	C2	-11.614	-7.10183	-8.95369	7.47548678572616E-316	3.83098e-81	0	0	40.0418	0.0251914	2.75867	0.163477	66.0906	0.0386778	0.00795301	0	0	0	40.0418	40.2669	37.5978	31.1184	51.2106	0.0275951	0.00718049	0.0251914	0	0.0817005	2.57204	2.75867	2.32514	4.33734	2.84156	0.165053	0.0397083	0.163477	67.0214	66.0906	53.7974
_Slc22a26_	C2	-9.09827	-5.35183	-5.76302	5.30657765336847E-312	7.86129e-110	9.49866e-167	0.0726112	44.9078	0.201354	7.21249	0.601212	39.8961	0.117674	0.0744503	0.0647148	0.0368228	0.0726112	43.3551	29.8867	48.0906	49.6789	44.9078	0.103176	0.201354	0.153056	0.34091	0.229103	7.21249	7.43548	6.65653	11.5963	6.7238	1.18973	0.495627	0.601212	39.8961	39.2888	44.5974
_Scn4b_	C2	-1.23693	-4.81246	-0.578784	0.300196	0.00351524	0.793887	0.00611162	0.0149273	0	0.0175633	0.0117017	0.0285855	0.017097	0.0105465	0.00611162	0	0	0.0210546	0.0141265	0.0330902	0.0149273	0.0141747	0	0	0	0	0	0.0224527	0.00346348	0.0128982	0.0352355	0.0175633	0.00729594	0.0117017	0.0206465	0.0309085	0.0285855	0
_Ect2_	C2	-0.775637	-1.11336	-0.707278	0.31866	0.00906973	0.195766	0.132303	0.184653	0.125835	0.235593	0.156814	0.235738	0.127777	0.286293	0.132303	0.227037	0.111924	0.803051	0.174748	0.238777	0.184653	0.138813	0.125835	0.0622123	0.10913	0.166312	0.136604	0.231676	0.150098	0.243996	0.312674	0.235593	0.210588	0.156814	0.143663	0.398275	0.235738	0.195924
_Spc25_	C2	-0.612614	-1.22434	0.441145	0.286798	0.000428262	0.207604	0.827823	1.04217	0.356172	1.04003	1.23308	0.897375	0.607721	1.31091	0.557448	0.917359	0.827823	2.59821	1.04217	0.798935	1.30146	0.817561	0.327234	0.647134	0.328603	0.356172	0.613597	0.805811	1.41263	0.796026	1.04003	1.13107	1.23308	1.30276	1.08007	0.912095	0.889555	0.897375
_D330045A20Rik_	C2	-1.26432	-4.77243	-0.62094	0.325894	0.00446405	0.705859	0.0079828	0.0169479	0	0.0196557	0.0234414	0.0519281	0.00970567	0.0079828	0.0208168	0	0	0.0318729	0.0320776	0.00939239	0.0169479	0.00804672	0	0	0	0	0	0.0063711	0.0196557	0.00975984	0.0239959	0.049837	0	0.0531427	0.0234414	0.0526388	0.0519281	0.0172631
_Ptafr_	C2	-1.15813	-2.4732	-0.180753	0.0556482	0.0283732	0.886818	0.0598018	0.115743	0.0129761	0.0588828	0.228689	0.24819	0.0598018	0.0655817	0.057006	0.067576	0.0533014	0.212752	0.0988236	0.115743	0.174042	0.0991603	0	0.0221921	0.0129761	0	0.028056	0.0588828	0.0968862	0.0200449	0.0492832	0.225183	0.289224	0.12279	0.228689	0.156162	0.333288	0.24819
_Sycp1_	C2	-1.04368	-4.00077	-0.644496	0.484966	0.0400858	0.835593	0	0.0204299	0	0.00856289	0.00722459	0.0141189	0	0.0303866	0	0.0143134	0	0.0259982	0.0174434	0.0204299	0.0276482	0.0175028	0	0	0	0	0	0.0173471	0.00856289	0.00531477	0	0.0325668	0	0.00722459	0.0127472	0.0190829	0.0141189	0
_Mycn_	C3	0.480299	2.0546	1.29938	0.715812	8.96878e-05	0.000663138	0.0934212	0.0676208	0.129875	0.027568	0.382603	0.140197	0.0279505	0.0919559	0.20982	0.360058	0.0934212	0.045894	0.150113	0.0676208	0.268438	0.0231731	0.0598941	0.129875	0.118467	0.155216	0.197031	0.027568	0.0170102	0.0422312	0.0461472	0.0143764	0.322044	0.382603	0.438795	0.134747	0.140197	0.211287
_Id3_	C3	-0.10405	1.09901	-0.463598	0.897446	0.0281034	0.0252928	18.7868	20.4457	14.908	6.8807	26.1228	34.8013	7.36636	18.7868	23.1616	32.2376	10.4847	22.9093	20.4457	17.978	22.0034	16.0651	18.8496	23.3227	12.571	14.908	4.28877	11.3514	6.8807	3.35143	3.20181	8.05801	26.1228	31.0582	23.561	34.8013	46.9482	31.4183
_Acsm2_	C3	0.0426115	2.4342	0.873041	0.942102	1.27062e-10	0.00547851	0.299348	0.305014	0.299594	0.0665977	0.685448	0.387866	0.298832	0.159428	0.342603	0.299348	0.316739	0.305014	0.329217	0.307423	0.235052	0.209809	0.277455	0.332905	0.615628	0.299594	0.251001	0.0674007	0.0393992	0.108685	0.0267217	0.0665977	0.827176	0.685448	0.52668	0.493191	0.244866	0.387866
_Plk5_	C3	0.210301	1.59193	0.367255	0.754142	0.00173201	0.506987	0.333008	0.299077	0.363451	0.0849379	0.425258	0.372659	0.343559	0.233123	0.466682	0.221286	0.333008	0.338469	0.184514	0.332469	0.239967	0.299077	0.393676	0.249693	0.404308	0.363451	0.121412	0.0849379	0.181685	0.0954183	0.0568725	0.0177177	0.483812	0.39974	0.425258	0.372659	0.379115	0.259706
_Pim1_	C3	0.484028	1.14086	0.425561	0.0605206	0.0279952	0.443183	4.67726	4.08567	4.25943	2.36497	6.27313	3.60746	4.67726	4.34914	6.22919	6.90362	4.20574	3.24528	2.46242	4.08567	4.75225	4.56413	4.25943	5.5417	12.5082	4.16832	1.99892	2.36497	3.38377	1.39665	1.39419	3.90369	6.81808	6.26085	6.27313	2.61903	8.45689	3.60746
_Fdps_	C3	0.27951	1.22623	-0.203423	0.391347	0.000444102	0.404648	92.3508	70.2736	36.3632	12.9874	72.3853	90.5102	92.3508	66.5929	78.5765	103.694	93.8547	70.2736	86.5441	101.289	45.2261	60.9602	19.453	26.2405	38.5254	36.3632	59.7274	9.48387	14.8434	24.0347	11.9168	12.9874	69.0278	72.3853	87.9688	87.3758	90.5102	91.251
_Cyp51_	C3	-0.246972	1.16563	-0.231575	0.479514	3.49643e-05	0.305754	21.3111	26.912	13.7573	5.98364	20.1648	22.4184	21.3111	15.9892	21.153	25.6883	24.7703	27.3698	26.912	39.9319	19.2106	18.2213	10.3751	12.0837	13.7573	15.0524	20.9702	3.76733	6.16284	9.60883	5.04184	5.98364	16.6877	20.1648	20.2755	21.2298	22.4184	24.6673
_Idi1_	C3	-0.288874	1.24849	-0.0953434	0.481186	6.84938e-06	0.838349	50.8802	62.6144	46.2371	16.1025	53.9144	54.3662	49.2125	35.4392	50.8802	66.5347	53.9181	62.6144	66.2369	108.351	39.2658	42.0912	29.3601	31.3719	46.2371	51.9131	62.3879	13.1939	16.1025	25.8581	13.5228	20.1018	45.3713	53.9144	59.5901	50.2376	54.3662	68.3219
_Msmo1_	C3	-0.0140824	1.66766	-0.140309	0.981206	1.1832e-06	0.669787	63.4765	60.3053	41.1478	12.7529	55.5292	57.7719	69.0887	35.2629	52.43	63.4765	66.7466	60.3053	62.1223	94.9129	34.8362	43.5513	25.2176	34.2116	41.1478	52.5312	68.6146	6.99823	12.7529	20.441	8.31061	18.3429	45.733	55.5292	59.4728	55.0881	57.7719	67.6073
_Nsdhl_	C3	0.0938412	1.05525	-0.0536008	0.87186	0.000116142	0.8683	19.389	19.1093	19.796	9.69331	19.2557	20.8164	18.696	12.357	19.389	22.3242	23.5524	19.1093	21.7323	25.7221	11.0965	14.0494	15.4442	19.0434	19.796	22.672	32.8781	6.98515	10.0645	15.3229	8.1292	9.69331	18.0926	19.2557	21.264	19.9997	21.1785	20.8164
_Sqle_	C3	-0.228408	1.4507	-0.529086	0.639034	0.000760368	0.00060167	15.3097	17.6782	16.1572	4.56911	13.2377	20.2476	14.2386	8.95842	15.3097	22.0913	15.8769	17.6782	19.8098	29.5128	11.9879	12.084	8.5904	9.95099	16.1572	19.5232	31.4944	3.48574	4.56911	11.005	4.18025	6.68781	13.0256	13.2377	16.1345	20.2476	19.363	22.7896
_Orm1_	C3	0.183561	1.51831	0.633464	0.440237	0.0210941	0.00047304	304.464	265.098	92.8625	72.2284	469.983	348.316	335.21	257.406	304.464	357.787	297.847	289.398	345.003	265.098	244.414	240.237	73.5408	85.8225	117.809	92.8625	494.336	72.2284	79.9256	76.6633	29.7591	31.5505	469.983	579.517	461.366	283.617	359.054	348.316
_Slc22a3_	C3	-0.300271	1.11475	-0.618124	0.483411	0.0264355	0.147427	0.417875	0.464203	0.350432	0.194083	0.325553	0.424881	0.2644	0.417875	0.392883	0.478034	0.436663	0.672487	0.445492	0.511731	0.380216	0.464203	0.34029	0.512029	0.432207	0.333574	0.350432	0.194083	0.256316	0.266018	0.0598469	0.0639236	0.345126	0.22709	0.325553	0.424881	0.582488	0.387287
_Il1r1_	C3	0.128079	1.16299	1.21811	0.731812	6.05221e-07	2.1419e-14	3.3021	3.59599	2.47439	1.04761	8.54657	3.66542	3.17043	3.92924	3.3021	5.87217	3.16458	3.05247	3.59599	4.0443	4.51071	2.82566	2.01402	1.70054	4.21655	2.76411	2.47439	1.04761	0.992228	1.30415	0.955995	1.30969	8.25911	8.54657	9.82397	3.12634	4.87677	3.66542
_Osgin1_	C3	0.192799	1.69381	0.664854	0.710125	4.7756e-11	0.015973	66.882	62.4653	49.657	19.619	95.5919	46.8804	48.37	63.6509	98.6188	122.298	66.882	48.589	52.6461	62.4653	113.635	76.6154	45.0827	60.3117	106.628	49.657	40.0583	15.3014	20.6465	19.9838	13.1021	19.619	95.5919	97.6776	75.7828	46.8804	80.8449	45.0324
_Myef2_	C3	0.26813	1.10378	0.611884	0.300594	6.76961e-08	7.91645e-05	1.42627	1.2259	0.797375	0.33808	2.05808	1.37375	1.42627	1.31708	1.50193	1.75947	1.12897	1.2259	0.961494	1.19587	1.25875	1.35751	0.984247	0.783619	0.777817	0.833729	0.797375	0.33808	0.325424	0.403965	0.297112	0.486604	1.97754	2.05808	2.05815	1.23493	1.46007	1.37375
_Tuba8_	C3	0.717119	1.5549	-1.02645	0.179672	0.00440435	0.242039	0.709381	0.53938	0.282205	0.112938	0.12238	0.186381	0.709381	1.56283	0.670178	0.824503	0.575819	0.748791	0.355866	0.53938	0.685715	0.378083	0.253058	0.282205	0.693045	0.309163	0.14271	0.0915178	0.112938	0.114705	0.167122	0.0780966	0.0864915	0.1734	0.12238	0.442749	0.186381	0.157719
_Aldh3b1_	C3	-0.140784	1.53318	0.0356018	0.866205	2.96721e-05	0.999471	0.389373	0.345804	0.423868	0.142438	0.507052	0.582745	0.306952	0.390913	0.481377	0.389373	0.211809	0.29265	0.458156	0.287462	0.345804	0.591065	0.423868	0.441177	0.399845	0.285599	0.557751	0.201601	0.0963045	0.0896606	0.146962	0.142438	0.507052	0.867456	0.490254	0.560887	0.582745	0.722081
_Rab37_	C3	-0.355906	2.49605	-0.738209	0.831654	0.0215567	0.587145	0.0172859	0.0375361	0.0252632	0.00424589	0.0441396	0.0518818	0.0129294	0.0212685	0.00924366	0.0701288	0.0172859	0.0424594	0.010683	0.0375361	0.0225771	0.053597	0.0184492	0.0384051	0.0252632	0.0143433	0.0364148	0.00424589	0	0.00650424	0	0.0132851	0.0441396	0.00884922	0.0546478	0.0934967	0.0518818	0.0344954
_Zfp97_	C3	-0.438423	1.08478	0.246602	0.31866	0.00335863	0.729317	0.433309	0.686164	0.643547	0.270674	0.381026	0.348157	0.433309	0.394191	0.366113	0.623176	0.552981	0.797723	0.368875	0.686164	0.573211	0.827353	0.730716	0.643547	0.846661	0.276765	0.48076	0.275966	0.239454	0.198164	0.270674	0.391265	0.381026	0.341504	0.436058	0.348157	0.22832	0.432064
_Gm4841_	-	-0.186957	2.07388	-3.41072	0.833748	7.21256e-07	0.00036052	0.939593	1.57111	0.283632	0.0656767	0.30623	0.545703	0.939593	2.84939	0.667179	0.78872	2.35856	1.46932	2.52445	1.57111	1.21658	2.03492	0.218894	0.180367	0.316393	0.283632	0.522061	0.0461781	0.0673475	0.0900327	0.0632451	0.0656767	0.261852	0.30623	0.362784	0.508434	9.09663	0.545703
_Atp6v0e_	C4	0.161758	1.09113	0.117703	0.393975	2.21866e-06	0.581874	15.0491	13.9435	5.02857	2.347	14.3539	13.5131	15.0178	15.4259	15.4453	15.0491	14.5939	14.7804	12.7664	14.908	12.2166	13.9435	5.02857	4.27771	6.9741	3.45837	5.53528	2.38873	2.49008	2.04556	2.347	1.90336	14.3539	15.3789	13.8151	13.5131	13.8082	13.4977
_Sort1_	C4	0.393384	1.36677	0.853082	0.070556	1.44786e-11	1.70552e-08	2.72968	1.9883	0.879588	0.293092	2.55129	1.39757	2.23804	3.30691	3.24502	2.50591	2.72968	1.89542	2.59969	2.62429	1.9883	1.74048	0.883778	0.582713	1.08029	0.716208	0.879588	0.272339	0.304175	0.293092	0.251022	0.41528	2.55129	2.63	1.89346	1.39757	1.42499	1.14067
_Pdilt_	C4	0.375191	1.69214	1.0218	0.17047	3.78969e-07	1.67122e-10	2.81796	2.29834	0.717928	0.199332	3.13434	1.56874	2.68833	2.81796	3.44381	4.42735	2.7098	2.10265	2.29834	3.06935	3.22828	1.88431	0.435639	0.717928	1.12679	0.75264	0.52547	0.217225	0.199332	0.273038	0.167826	0.191706	2.98204	3.13434	3.24647	1.74779	1.37254	1.56874
_Enho_	C4	-0.559417	2.33096	0.281923	0.0857547	3.43014e-07	0.0632965	5.36533	7.62989	1.12089	0.219538	18.0607	15.2138	5.07684	8.91362	4.72162	5.36533	6.86528	9.29146	14.7599	7.62989	7.23942	7.26036	1.12089	0.54012	1.97071	0.77461	2.29434	0.21019	0.330128	0.219538	0.191916	0.298942	18.8962	18.0607	16.6183	15.8666	13.7175	15.2138
_Mup10_	C4	-0.643919	2.02555	1.75433	0.369614	0.00488343	1.67454e-10	63.668	219.86	5.63566	0.483415	1657.95	424.087	81.9792	41.4271	63.668	77.8926	63.3251	243.01	176.222	167.025	229.989	219.86	5.04772	5.63566	5.76004	5.97779	4.05476	0.783457	0.483415	1.09671	0.169586	0.464919	2027.12	962.381	1657.95	588.705	424.087	393.395
_Sult5a1_	C4	-0.520324	3.41296	-0.221331	0.0646924	5.02877e-08	0.257544	6.81682	11.3962	1.21932	0.0887219	16.1493	17.9403	10.5712	6.81682	5.12046	6.65833	9.99356	13.7372	11.3962	12.8329	8.32851	11.0202	1.69586	1.21932	3.76851	0.659225	0.484474	0.215684	0.0887219	0.251737	0.0515774	0.0321363	16.1493	14.4918	16.6561	20.9391	17.2145	17.9403
_Dclk3_	-	-0.384422	-1.78521	0.202261	0.239621	0.0185687	0.444309	1.6439	2.00736	0.0067513	0.0521455	1.83144	1.65085	1.6439	1.45018	2.06879	1.06885	1.95515	1.81368	1.69678	2.00736	2.13706	3.20736	0	0.0230925	0.0067513	0.0459971	0	0.0408479	0.0798135	0.0521455	0.0427356	0.0745562	1.59334	1.83144	2.06034	1.48751	1.65085	1.75251
_Gpr125_	-	-0.187153	5.13517	-0.123744	0.469953	0.0165195	0.537369	3.4487	4.39585	0	0.00657535	3.61227	3.94721	3.2064	3.4474	3.4487	3.72675	3.57143	3.68072	2.65937	4.47195	4.969	4.39585	1.11131	0.015061	0	0	0	0	0.00657535	0	0.0133788	0.00833589	3.48734	3.61227	3.88678	4.33833	3.94721	3.9006
_Chst15_	-	-0.23873	-2.13979	-0.500394	0.469953	0.0415918	0.0027934	0.914438	1.03976	0.00315545	0.0251173	1.1979	1.70698	0.914438	0.626179	0.729783	1.01505	0.921184	0.712332	0.969931	1.25124	1.03976	1.07197	0	0.00315545	0.0166054	0.00942783	0	0.0251173	0.0241081	0.0427522	0.00700748	0.0523937	1.1979	1.2168	1.12483	1.70698	1.82615	1.54326
_Fbxo46_	-	-0.0783844	1.88839	-0.304727	0.887175	0.0264355	0.422739	0.7706	0.842852	0.0399688	0.00806086	0.643423	0.751609	0.783898	0.72534	0.7706	0.788919	0.663209	0.64357	0.991795	0.888979	0.630946	0.842852	0.017513	0.0410133	0.0399688	0.0408465	0.034567	0.00806086	0.0149213	0.00617419	0.0101201	0	0.689946	0.595204	0.643423	0.952154	0.704474	0.751609
_Ell2_	-	0.200536	-1.08718	0.257166	0.352698	0.0135958	0.144643	10.1033	8.56778	0.354392	0.918653	10.968	9.66414	10.9267	10.1033	8.70751	8.93173	10.6805	9.00332	8.37107	9.90049	8.56778	7.91326	0.411424	0.354392	0.187793	0.683842	0.350028	0.558314	0.918653	0.380123	1.07395	1.07268	10.2845	11.6159	10.968	9.66414	9.83435	8.4707
_Slc38a10_	-	0.120755	-1.10408	0.124232	0.607942	7.02286e-07	0.606672	8.07632	7.46686	0.472443	0.856534	8.60375	7.83146	8.07632	8.98002	8.62993	8.03866	6.8415	7.43943	7.87485	8.02319	7.46686	7.07373	0.488291	0.558057	0.23599	0.387066	0.472443	0.835101	0.856534	0.918115	0.752437	1.01348	7.6652	8.9773	8.60375	7.83146	7.51703	8.2435
_Trim8_	-	0.230489	-2.03703	0.0528254	0.206582	0.015391	0.873398	4.19836	3.70478	0.0145816	0.0461507	4.8957	4.46987	4.1026	4.19836	4.38564	5.05463	4.12309	4.07123	4.06038	3.70478	3.5673	3.46169	0.015973	0.0290942	0.0145816	0	0	0.0404361	0.0861916	0.0337876	0.0461507	0.126522	3.9935	4.8957	4.92732	4.89734	4.20735	4.46987
_Ubxn1_	-	0.225499	-1.56535	0.155491	0.254668	0.0432228	0.441588	40.0759	35.0408	0.0779234	0.288334	42.7141	38.0745	37.9656	36.238	43.1374	41.1469	40.0759	35.4655	37.1442	35.0408	30.7557	33.7475	0.150344	0.143443	0.068624	0.0779234	0.0494579	0.288334	0.313122	0.0883393	0.608144	0.180436	42.7141	43.9409	40.6734	41.0586	38.0745	37.1372
_Phf21a_	-	0.0507108	1.21796	0.0652255	0.888013	0.00559562	0.852878	1.46618	1.37479	0.0699043	0.0290578	1.1388	1.05495	1.3437	1.41385	1.46725	1.46618	1.52629	1.33154	1.37479	1.15302	1.48021	1.71455	0.0524503	0.0799384	0.116284	0.0699043	0.0665523	0.0275906	0.0361763	0.0290578	0.0173194	0.0593514	1.13337	1.1388	1.19798	1.04695	1.27425	1.05495
_Stk3_	-	0.0551625	2.1015	0.0566445	0.895724	0.00296002	0.891724	1.49962	1.50858	0.0555298	0.0128059	1.85082	1.70689	1.38962	1.80924	1.70186	1.47873	1.49962	1.79059	1.37989	1.6282	1.4037	1.50858	0.0533512	0.0555298	0.0568213	0.124434	0.052652	0.0122782	0.0202027	0.0188089	0	0.0128059	1.85082	1.87661	1.65555	1.84755	1.69202	1.70689
_Prdm15_	-	0.197558	1.04771	-0.0123898	0.509672	0.0396477	0.999471	0.59717	0.514882	0.0966699	0.0345334	0.448752	0.48576	0.634582	0.59717	0.498645	0.670563	0.596176	0.511596	0.514882	0.680488	0.554049	0.407621	0.106116	0.0552248	0.119228	0.0507694	0.0966699	0.0413288	0.0324558	0.0345334	0.0235848	0.0646577	0.473291	0.422587	0.448752	0.48576	0.497044	0.386404
_Nlrp12_	-	0.490761	4.31956	1.49541	0.18325	4.38008e-17	7.11126e-35	2.95799	1.99509	0.148514	0.00824305	4.55434	1.72168	3.75453	2.17473	2.54644	3.05127	2.95799	2.02284	3.55231	1.99509	1.20732	1.63977	0.119392	0.130481	0.174388	0.148514	0.318134	0.00824305	0.0135632	0	0.0137984	0	4.82806	4.55434	4.10895	1.38883	1.77113	1.72168
_Syt11_	-	0.16779	1.10856	-0.422674	0.713259	0.0176897	0.314773	0.488548	0.438187	0.18105	0.0704196	0.291537	0.387832	0.436914	0.516167	0.448671	0.511666	0.488548	0.476094	0.557916	0.438187	0.263559	0.428095	0.135994	0.182832	0.18105	0.105729	0.324346	0.0704196	0.0675902	0.111871	0.0458416	0.11425	0.291537	0.228355	0.340557	0.426051	0.387832	0.360302
_Slc7a14_	-	0.0356696	3.80641	0.267472	0.953969	2.84396e-06	0.758508	0.18263	0.20346	0.0304834	0.00166355	0.0595461	0.0474481	0.18263	0.165401	0.22006	0.139127	0.271602	0.222378	0.20346	0.123119	0.168411	0.244984	0.011715	0.0304834	0.0401045	0.0182156	0.0982723	0.00539215	0.00166355	0.00206505	0	0	0.0595461	0.07865	0.0520391	0.0643019	0.0466604	0.0474481
_Col4a5_	C5	-0.409789	-1.21378	-0.461575	0.270929	0.000296442	0.161244	0.223581	0.356983	0.0806189	0.174354	0.305299	0.42987	0.293435	0.255138	0.191806	0.223581	0.22044	0.371684	0.22629	0.356983	0.268396	0.389247	0.103696	0.056041	0.0691774	0.0806189	0.102337	0.154202	0.124597	0.174354	0.193594	0.224013	0.305299	0.401671	0.263236	0.50859	0.42987	0.412567
_Gas1_	C5	-0.634898	-1.37744	-0.742623	0.11695	4.15908e-08	0.00135411	3.27341	4.51868	0.476038	1.10374	1.36407	2.298	3.27341	2.05857	3.33852	0.997733	3.67926	4.51868	2.6616	4.66472	5.08874	4.2942	0.494445	0.476038	0.428807	0.499729	0.276514	1.18343	1.03446	0.656591	1.4667	1.10374	0.998837	1.36407	1.5952	2.66737	1.81336	2.298
_Foxp2_	C5	-0.0855231	-1.74824	-0.19113	0.876643	7.85427e-06	0.785689	0.353974	0.372335	0.0511907	0.155769	0.188951	0.205854	0.353974	0.383967	0.352096	0.274776	0.356649	0.299032	0.305191	0.372335	0.376238	0.510384	0.0511907	0.0399608	0.0333798	0.0568547	0.10104	0.116127	0.155769	0.126331	0.232423	0.231704	0.140108	0.245781	0.188951	0.194761	0.205854	0.278301
_Setd4_	C5	0.0828642	-2.44463	-0.910404	0.891697	1.24517e-12	3.65446e-06	1.40862	1.54926	0.175849	0.735269	1.18766	2.41987	2.34576	1.30804	1.93289	1.28043	1.40862	1.72999	1.28119	1.90453	1.51002	1.54926	0.226187	0.0956405	0.0516211	0.175849	0.19532	0.735269	0.754797	0.468483	0.637183	0.794017	1.18766	1.33339	1.16432	2.41987	2.08732	2.5635
_Rnf141_	C5	-0.26541	-1.61092	-0.0724446	0.260434	2.2482e-06	0.842094	8.36437	10.5528	0.488894	1.50673	10.0419	11.4553	8.53642	10.2025	8.36437	7.7772	7.66796	10.7627	7.36817	13.092	10.5142	10.5528	0.488894	0.805692	0.545488	0.464556	0.321658	1.13764	1.88216	1.26397	1.50673	2.50346	9.75755	10.0419	11.8504	11.9647	10.5515	11.4553
_Tmem97_	C5	0.128545	-1.68676	0.172699	0.620023	5.17859e-19	0.359966	23.9429	21.3861	2.03134	5.56515	26.295	23.8811	25.5973	18.8373	23.8557	24.4131	23.9429	24.8694	21.3861	24.8895	17.7032	19.541	1.86413	2.10194	1.94993	2.08332	2.03134	4.8353	6.98175	4.77837	8.61765	5.56515	26.295	26.4329	25.4228	22.7811	23.8811	23.9383
_Susd1_	C5	-0.267498	-1.14791	0.0558171	0.451679	0.000373533	0.901923	0.691867	0.948309	0.158791	0.360033	1.49586	1.46636	0.710181	1.02786	0.669106	0.582281	0.691867	0.967229	0.764196	0.948309	0.980551	0.885471	0.267091	0.216674	0.129084	0.158791	0.155053	0.426661	0.490826	0.360033	0.290524	0.339406	1.7197	1.39415	1.49586	1.46636	1.45801	1.58631
_Uggt2_	C5	-0.377703	-1.36993	0.106424	0.362546	0.0268063	0.857602	0.169492	0.239297	0.0308788	0.0560102	0.26567	0.238388	0.147592	0.169492	0.179183	0.181254	0.122862	0.246915	0.239297	0.242538	0.145881	0.180084	0.039718	0.012402	0.0181292	0.0308788	0.0391975	0.0457034	0.0338403	0.0560102	0.0963961	0.0858019	0.223412	0.266835	0.26567	0.24165	0.238388	0.23775
_Rai2_	C5	-0.242794	-1.1861	-0.21844	0.610286	0.0202606	0.8116	0.299918	0.391525	0.103721	0.226809	0.257418	0.313818	0.296545	0.404525	0.299918	0.362884	0.270758	0.463168	0.358571	0.405962	0.391525	0.359792	0.0206578	0.0806301	0.103721	0.176665	0.122322	0.142625	0.299212	0.167506	0.226809	0.26776	0.271614	0.257418	0.209627	0.313818	0.357953	0.180106
_Ltbp2_	C6	-0.547651	-1.51261	-0.44644	0.324717	0.00714425	0.405591	0.0771309	0.0862568	0.0155077	0.0513215	0.0962098	0.151477	0.04945	0.0429315	0.0903479	0.0894054	0.0771309	0.135326	0.0862568	0.143561	0.062363	0.0819954	0.0628544	0.010222	0.0251035	0.0122165	0.0155077	0.0470121	0.0513215	0.0498583	0.0681019	0.0961796	0.121924	0.0864927	0.0962098	0.109264	0.161682	0.151477
_Tgfbr2_	C6	0.322663	-1.16467	0.0728534	0.236628	6.06402e-07	0.829949	2.5611	2.20713	0.853634	1.8712	2.58498	2.44613	2.5611	2.43055	2.56777	3.1903	2.23375	2.59408	2.51056	2.20713	1.31651	1.86578	0.778473	0.796195	0.863653	1.21045	0.853634	1.8712	1.43401	1.16641	2.34296	2.88851	2.13411	2.70713	2.58498	2.49311	2.26519	2.44613
_Slc25a26_	C6	0.0949274	-1.22572	0.0467799	0.845237	3.76814e-05	0.941958	1.37152	1.37215	0.38648	0.961576	1.5398	1.47957	1.3423	1.64826	1.75711	1.37152	1.3017	1.50556	1.74954	1.37215	1.10592	1.30095	0.729133	0.38648	0.369789	0.524875	0.26651	1.1684	0.751614	0.961576	0.795858	1.26399	1.35538	1.5398	1.65522	1.46966	1.55518	1.47957
_Hdc_	C6	0.315914	-1.21783	0.122423	0.639136	0.0190374	0.936805	0.256332	0.198055	0.0898414	0.187046	0.400118	0.300737	0.378072	0.205233	0.410852	0.256332	0.202186	0.322808	0.312385	0.146347	0.198055	0.18807	0.0215792	0.0898414	0.157596	0.0503302	0.106482	0.213547	0.1716	0.136939	0.187046	0.357397	0.400118	0.103505	0.410908	0.300737	0.333761	0.215188
_2210013O21Rik_	C6	-0.449571	-1.50982	-0.817553	0.379683	0.00206931	0.034549	0.484817	0.8351	0.188072	0.653238	0.957267	1.58351	0.678127	0.732048	0.484817	0.459769	0.481643	0.8351	1.0856	0.902327	0.629072	0.562217	0.302386	0.157367	0.193232	0.188072	0.179054	0.320118	0.669856	0.405102	0.663999	0.653238	1.22988	0.957267	0.767733	1.58351	2.12588	1.5077
_Papln_	C6	-0.563276	-1.55139	-0.606856	0.21683	0.000510307	0.373006	0.189716	0.304086	0.0593979	0.143559	0.110156	0.16962	0.228044	0.13982	0.189716	0.157425	0.238364	0.21105	0.30833	0.417292	0.304086	0.199378	0.0236602	0.0461744	0.0593979	0.0735785	0.0817253	0.119793	0.221747	0.091755	0.143559	0.221488	0.11324	0.0908102	0.110156	0.0999435	0.221837	0.16962
_Gstt2_	C6	-0.227136	-1.57893	-0.102707	0.645645	2.7383e-21	0.70116	11.1892	12.7622	3.66487	11.3899	14.4454	15.2081	16.6172	7.27478	11.1892	6.30203	15.4187	10.7618	13.7192	12.7622	11.9304	18.64	4.19132	3.66487	3.32641	4.37408	3.01845	12.3137	12.2467	7.12198	11.3899	9.35351	12.928	14.4454	15.2063	15.2081	17.6042	13.7302
_Cda_	C6	-0.454794	-1.39051	-0.0176083	0.141307	1.19867e-06	0.999471	4.45654	5.36411	1.26304	3.36497	5.80104	5.63846	3.49793	2.60037	4.45654	5.41209	4.58662	4.74944	6.44736	4.86054	5.36411	6.8783	0.95986	1.89821	0.905459	1.29349	1.26304	3.26934	3.88916	2.03039	3.36497	3.7785	6.20045	5.80104	5.19895	5.35081	5.63846	6.77998
_Acot13_	C6	-0.0162593	-3.02628	-0.366501	0.955431	2.62453e-06	0.00554565	19.004	20.4067	0.688908	13.3136	17.2296	23.1669	20.2024	18.5954	18.4135	19.004	23.8986	20.1897	20.4067	18.3221	20.6861	23.1509	1.66021	4.59493	0.688908	0.586697	0.297901	4.46339	17.3386	6.0393	20.8881	13.3136	16.6555	17.2296	18.8404	23.9342	23.1669	22.1526
_Acaa1b_	C6	0.18614	-1.32737	0.239562	0.453601	3.54182e-06	0.379551	141.099	127.309	39.4034	99.7954	175.84	164.828	130.772	141.099	142.385	119.599	165.29	106.22	98.0118	127.309	147.484	147.005	54.0017	62.8978	33.3985	39.4034	19.9279	86.7242	114.325	66.7924	128.693	99.7954	175.84	174.828	198.007	164.828	175.266	133.176
_Socs2_	-	-0.545201	-1.87127	-0.423973	0.518908	2.2568e-11	0.142398	4.35208	6.2543	1.17892	4.32585	8.10824	10.6029	4.78038	4.35208	1.8266	15.9547	2.05847	4.81333	10.8884	5.38733	15.0042	6.2543	2.01546	0.859082	1.68219	1.17892	1.00399	7.07239	4.25211	4.92646	4.32585	2.37739	9.61742	8.10824	5.05023	11.4418	10.6029	8.96906
_E2f8_	-	-0.890434	-1.27313	0.17606	0.0772493	0.000198923	0.651021	0.447231	1.36973	0.0967091	0.251295	1.15712	1.03657	0.447231	0.792276	0.400555	1.56609	0.42052	1.57359	1.31568	1.36973	1.90517	0.619338	0.167988	0.0947095	0.0958473	0.130603	0.0967091	0.251295	0.238548	0.325733	0.266953	0.181451	1.3003	1.15712	0.925855	1.03657	0.946607	1.04897
_Muc1_	-	-0.268957	-1.7066	-0.23693	0.703412	0.0327092	0.835009	0.138766	0.187831	0.02308	0.106696	0.166028	0.185194	0.202183	0.133035	0.138766	0.263194	0.108124	0.15935	0.173738	0.187831	0.310684	0.20115	0.02308	0.0900843	0.052674	0	0.0227775	0.13279	0.314632	0.0813683	0.106696	0.066479	0.138047	0.188197	0.166028	0.185194	0.270434	0.129462
_Wnt2b_	-	-0.429907	1.82759	0.151694	0.625827	0.0477345	0.964904	0.0435562	0.0666896	0.0289776	0.0123447	0.0173322	0.0244754	0.076154	0.0375815	0.0435562	0.0413059	0.0543009	0.0666896	0.134236	0.0687829	0.0265958	0.0505099	0.0289776	0.0716321	0.0661336	0.0225286	0.0142989	0.0200066	0.0123447	0.015324	0	0	0.0173322	0.0138992	0.0429168	0.0244754	0.0339538	0.00903014
_Aim1l_	-	-0.562504	-1.3615	0.40009	0.56501	0.0389104	0.857341	0.101878	0.290615	0.0321928	0.0690015	0.010431	0.0101926	0.453402	0.0501402	0.245158	0.0619979	0.101878	0.300292	0.447035	0.176982	0.153022	0.290615	0.0217469	0.0339524	0.0545946	0.00845356	0.0321928	0.147642	0.0741146	0.0690015	0.0502666	0.0391494	0.00650367	0.010431	0.0230056	0.00918406	0.0101926	0.0135538

## Sheet: S1E_B6-unique Sex-biased lncRNA
S1E_Table. 289 B6-unique Sex-biased lncRNAs. Clusters B1 and B2 comprise 253 genes that show higher expression in the strain showing significant sex-bias.
Gene ID	Cluster	B6_log2(FC)	CAST_log2(FC)	CD1_log2(FC)	B6_Padj	CAST_Padj	CD1_Padj	BM Median	BF Median	CM Median	CF Median	CD-1 M Median	CD-1 F Median	BM_1	BM_2	BM_3	BM_4	BM_5	BF_1	BF_2	BF_3	BF_4	BF_5	CM_1	CM_2	CM_3	CM_4	CM_5	CF_1	CF_2	CF_3	CF_4	CF_5	CD1M_1	CD1M_2	CD1M_3	CD1F_1	CD1F_2	CD1F_3
_ncRNA_as_chr10_9348_	B1	3.89193	-0.627157	4.11609	0.0488056	0.890283	0.0572041	0.0114153	0	0	0	0.0189984	0	0.00693952	0.0114153	0.0297678	0.0376399	0	0	0	0	0	0	0	0	0	0.0153207	0	0.00907039	0	0	0.0113875	0	0.0355363	0.0189984	0.00838025	0	0	0
_ncRNA_inter_chr17_13607_	B1	3.86259	1.89365	0.00846947	0.0287329	0.371026	0.999471	0.0679888	0	0.0309693	0	0	0.0286535	0.0713233	0.0195542	0.0679888	0.0967143	0.0317853	0	0	0	0	0	0.0678485	0.0176548	0.0309693	0.0527489	0	0.0156146	0	0	0	0	0	0	0.0574207	0.0286535	0.0318	0
_ncRNA_as_chr11_10167_	B1	2.7152	0.98515	-0.706601	0.00730739	0.701036	0.487444	0.0512665	0	0	0.0049456	0.0639191	0.0941446	0.0453686	0.0995071	0.0216238	0.0512665	0.0606557	0	0.0249908	0	0	0.012538	0	0.0167753	0.068662	0	0	0.0049456	0.0244126	0	0	0.0154745	0.0903492	0.0207011	0.0639191	0.109359	0.0809117	0.0941446
_ncRNA_as_chr12_10896_	B1	2.21239	0.691177	-1.12731	0.042223	0.786833	0.190387	0.0150144	0.00413526	0.00184934	0.00250562	0.0170859	0.0301595	0.0150144	0.0185237	0.00357811	0.0101797	0.0167279	0	0.00413526	0.00484325	0	0.00414935	0	0.00184934	0.0129761	0	0.00701401	0.00163563	0.00403693	0.00250562	0	0.0051178	0.0170859	0.00685085	0.0181316	0.0301595	0.0301242	0.0356073
_ncRNA_inter_chr12_10803_	B1	4.1982	2.18102	NaN	0.00664996	0.336212	NaN	0.0198689	0	0.00546475	0	0	0	0.0293052	0.0241031	0.0104756	0.0198689	0.0195898	0	0	0	0	0	0	0.00546475	0.0287581	0.0163276	0	0	0.0059645	0	0	0	0	0	0	0	0.00979943	0
_ncRNA_inter_chr10_9349_	B1	3.5172	-0.248745	2.83481	2.87e-24	0.721525	2.24e-17	0.575666	0.0414671	0.207281	0.269898	0.321004	0.0530822	0.905552	0.575666	0.433327	0.699575	0.54987	0.0414671	0.101353	0.0349132	0.0188995	0.0777689	0.175872	0.207281	0.415548	0.233248	0.173567	0.190471	0.226237	0.269898	0.376627	0.350134	0.375657	0.321004	0.304976	0.0565263	0.0530822	0.025668
_ncRNA_inter_chr12_10423_	B1	1.73044	1.32774	1.5348	0.00503043	0.0917661	0.00578769	0.0157174	0.00517701	0.0118753	0.00506109	0.0280713	0.0111012	0.0151574	0.0337337	0.0101991	0.0157174	0.0202648	0	0.0103139	0.00517701	0.00467077	0.00887057	0.00763734	0.0172233	0.0116201	0.0118753	0.0150745	0.00878826	0.00506109	0.000897512	0	0.00916599	0.0350047	0.0280713	0.0215345	0.00429838	0.0143112	0.0111012
_ncRNA_inter_chrX_15254_	B1	2.24365	0.543041	0.711648	0.00648821	0.633726	0.608424	0.140036	0.021061	0.0846432	0.0351104	0.0657048	0.0524599	0.206753	0.152152	0.140036	0.0590226	0.0727419	0	0.0359646	0.021061	0	0.0721743	0.0309065	0.0723793	0.0846432	0.120142	0.0915045	0.0640153	0.0351104	0.0326882	0.107158	0.0222556	0.055724	0.178747	0.0657048	0.0524599	0.0436654	0.0967748
_ncRNA_as_chr11_9725_	B1	1.98381	0.620309	0.0641548	0.00157661	0.831645	0.997708	0.106411	0.0218603	0.00463704	0.00506109	0.196534	0.192567	0.106411	0.108115	0.0805519	0.135805	0.0418429	0.0308336	0.0413754	0.0121148	0.0218603	0.0103791	0.0356409	0.00463704	0.0244023	0	0	0.0164048	0.00506109	0	0	0.0128324	0.277799	0.0599781	0.196534	0.0980726	0.192567	0.233802
_ncRNA_inter_chr14_11827_	B1	3.55876	NaN	0.772492	0.00270989	NaN	0.852878	0.0453294	0	0	0	0	0	0.070859	0.0453294	0.0450307	0.0533803	0.0105261	0.0129276	0	0	0	0	0	0	0	0	0	0	0	0	0	0	0	0.0215546	0	0	0	0.0140038
_ncRNA_inter_chr10_8968_	B1	2.0885	NaN	0.216671	0.0401978	NaN	0.905116	0.0877241	0	0	0	0.0561531	0.0583712	0.0902482	0.0877241	0.129043	0.0445005	0.0219377	0.0538855	0	0	0.0286528	0	0	0	0	0	0	0	0	0	0	0	0.112036	0.0561531	0.0396309	0.0494406	0.0658436	0.0583712
_ncRNA_inter_chr7_6221_	B1	3.70346	2.28541	1.07765	0.0391736	0.379138	0.468735	0.00825563	0	0	0	0.033085	0.0146754	0.00913235	0.0050075	0.00870539	0.00825563	0	0	0	0	0	0	0	0	0.00796681	0	0	0	0	0	0	0	0.0467655	0.00416696	0.033085	0.0146754	0.00407172	0.0216578
_ncRNA_as_chr11_9518_	B1	1.0766	-0.102091	0.298284	0.0365175	0.956464	0.834883	0.513917	0.277718	0.165049	0.19122	0.288708	0.188023	0.549694	0.452116	0.513917	0.344023	0.565318	0.277718	0.349376	0.122758	0.073836	0.31551	0.30133	0.109772	0.165049	0.187415	0.0594762	0.208043	0.0513474	0.19122	0.104476	0.260382	0.288708	0.376226	0.204252	0.178367	0.339348	0.188023
_ncRNA_as_chr7_6389_	B1	2.823	-0.778239	1.48009	0.00231866	0.857505	0.183811	0.0154382	0	0	0.00145328	0.01598	0.00531615	0.0154382	0.0108838	0.0315352	0.014953	0.0206401	0.00724261	0	0	0	0.00365698	0.00631476	0	0	0	0	0.00145328	0	0	0.00364905	0.00454722	0.0263523	0.0120758	0.01598	0.00531615	0.00884987	0.00392276
_ncRNA_as_chr2_1961_	B1	3.80419	0.593132	-0.015519	0.00274104	0.915928	0.999471	0.0514083	0	0	0	0.0855583	0.0743136	0.0208345	0.0514083	0.0794417	0.0847546	0.0092849	0.0114032	0	0	0	0	0.0197892	0	0.0180654	0	0	0	0	0	0	0.0285001	0.0829815	0.0855583	0.109027	0.0669606	0.0743136	0.160582
_ncRNA_as_chr6_4971_	B1	3.10221	0.45176	0.210052	0.00571853	0.923814	0.92403	0.0159187	0	0.00221884	0	0.0287574	0.0179378	0.00893004	0.0146897	0.0297939	0.0403637	0.0159187	0	0.00983804	0	0	0	0	0.00221884	0.0038922	0	0.0168308	0	0	0.00901873	0.00492751	0	0.0355674	0.00407465	0.0287574	0.0179378	0.0159261	0.0264725
_ncRNA_as_chr7_6436_	B1	3.08541	NaN	0.565218	0.0395639	NaN	0.739374	0.0150074	0	0	0	0.0257069	0.0146606	0.00304105	0.0150074	0.0260899	0.0164947	0.00406574	0	0.0050254	0	0	0	0	0	0	0	0.00855206	0	0	0	0	0	0.0519094	0.00832554	0.0257069	0.0146606	0.0122029	0.032454
_ncRNA_as_chr12_10619_	B1	1.73842	1.25915	0.27198	0.00130166	0.524794	0.802527	0.0305571	0.00893539	0.00311764	0.000885425	0.043373	0.032027	0.0141488	0.0304359	0.0466869	0.0427991	0.0305571	0.00893539	0.0197841	0.00842593	0.0019005	0.00902341	0.00311764	0.00162247	0	0.00484763	0.00615357	0	0.000885425	0.00219824	0.00180156	0	0.065023	0.0223474	0.043373	0.0301698	0.032027	0.0483961
_ncRNA_as_chr15_12323_	B1	1.59658	-0.752382	-0.0331931	0.000842782	0.822809	0.999471	0.0848647	0.0237668	0	0.00331622	0.23491	0.180153	0.032762	0.06905	0.0936908	0.10551	0.0848647	0.0336214	0.0372211	0.0158522	0.0143021	0.0237668	0	0.00607673	0.00799466	0	0	0	0.00331622	0	0.0202424	0.00840827	0.307577	0.100905	0.23491	0.180153	0.178025	0.316856
_ncRNA_as_chr13_11268_	B1	2.02788	3.66807	0.11338	0.00667582	0.0596356	0.943925	0.0698787	0.0145899	0.0098961	0	0.198511	0.142621	0.0222139	0.0475038	0.0698787	0.0843417	0.0712774	0.0145899	0.0293671	0.00859876	0	0.0147336	0.0254578	0.00993651	0	0.0098961	0	0	0	0	0	0	0.219925	0.0668969	0.198511	0.107091	0.142621	0.21336
_ncRNA_inter_chr14_12188_	B1	2.35199	NaN	1.83677	0.0351116	NaN	0.298544	0.0263153	0.00646381	0	0	0.0190156	0.0047445	0.00787322	0.0161891	0.0281442	0.0427043	0.0263153	0.00646381	0.00650532	0.00761909	0	0	0	0	0	0	0	0	0.00319411	0	0	0	0.0201588	0.00538865	0.0190156	0.0047445	0	0.00700189
_ncRNA_as_chr1_541_	B1	2.01381	-2.4271	-0.429636	0.0408026	0.402377	0.694647	0.0168843	0.00261758	0	0.00103591	0.0350302	0.0548993	0.00631447	0.00908876	0.0316011	0.0299684	0.0168843	0	0.0130435	0.00611065	0	0.00261758	0	0	0	0	0	0.00103591	0	0.0015869	0	0.00324129	0.0350302	0.0172872	0.0781607	0.0456621	0.0548993	0.0842347
_ncRNA_as_chr9_8415_	B1	2.77091	0.416851	0.691239	0.0165749	0.942219	0.421336	0.0139935	0	0	0	0.0696994	0.0500651	0.0102082	0.0139935	0.0291927	0.0322986	0.0136478	0	0.0112461	0	0	0	0	0	0.00448549	0	0	0.00226157	0	0	0	0	0.0696994	0.0372627	0.119166	0.0410104	0.0500651	0.0544705
_ncRNA_as_chr3_2894_	B1	2.73067	NaN	2.67621	0.0181946	NaN	1.25e-05	0.0457588	0.0140496	0	0	0.321324	0.0456576	0.0171131	0.042226	0.0734086	0.162437	0.0457588	0.0140496	0	0	0.0149413	0.014188	0	0	0	0	0	0	0	0.00860892	0	0	0.321324	0.152265	0.444319	0.0618754	0.034335	0.0456576
_ncRNA_inter_chr6_5309_	B1	3.12881	-0.253089	1.88521	6.54e-08	0.909462	1.21e-05	0.0618467	0.0101276	0.0136247	0.0123567	0.147397	0.0334519	0.0555114	0.0507305	0.127881	0.146365	0.0618467	0.0101276	0.00509631	0.0119377	0.00538518	0.015341	0.00876243	0.0136804	0.0239975	0.0136247	0	0.00806632	0.0273743	0.0123567	0.00506346	0.0252391	0.147397	0.151974	0.126624	0.0334519	0.0618753	0.016456
_ncRNA_as_chr9_8311_	B1	2.15596	2.03241	-0.0572429	9.48e-06	0.274133	0.999471	0.192416	0.0469965	0.0512559	0	0.130006	0.151373	0.161483	0.191848	0.192416	0.21897	0.215895	0.0589223	0.088951	0.0173634	0.0469965	0	0.0512559	0.0133372	0	0.0597734	0.0758763	0.011796	0	0.0180702	0	0	0.214389	0.0859626	0.130006	0.151373	0.0959976	0.207439
_ncRNA_inter_chr9_7753_	B1	1.86766	1.19312	1.07278	0.00389432	0.556483	0.369776	0.24486	0.0602533	0.0272864	0	0.0837185	0.0435128	0.159015	0.0804847	0.24486	0.298556	0.261655	0.0602533	0.0606403	0.0710224	0.0427183	0.0405646	0	0.0273978	0.01602	0.0272864	0.103912	0.0161545	0	0.0371205	0	0	0.0835171	0.0837185	0.118171	0.0737109	0.016361	0.0435128
_ncRNA_as_chr2_1884_	B1	1.47737	-0.338102	0.103667	0.0217595	0.93789	0.940868	0.0155337	0.0075239	0	0.000752381	0.0387349	0.0326009	0.0137467	0.0235552	0.011466	0.0155337	0.0229733	0.0075239	0.0113583	0.00886864	0.00400071	0	0	0.00170137	0	0	0.0032264	0.000752381	0	0.0034577	0	0.00235416	0.0430191	0.0172491	0.0387349	0.0331357	0.0275807	0.0326009
_ncRNA_as_chr2_1904_	B1	1.4065	1.51019	-0.899365	0.00188395	0.351172	0.104752	0.0732486	0.0329562	0.0105254	0	0.0879104	0.165891	0.0512274	0.113096	0.0732486	0.0731203	0.0901165	0.0354165	0.0400994	0.0313098	0.0329562	0.013412	0.00768648	0.0160007	0.0105254	0.00597586	0.0227572	0.0123827	0	0	0	0.00553498	0.110454	0.0405975	0.0879104	0.107234	0.165891	0.182232
_ncRNA_as_chr8_6963_	B1	1.13376	1.60284	-0.208628	0.0117447	0.107831	0.817091	0.213406	0.0918982	0.0163328	0.00508121	0.683388	0.614582	0.0994989	0.250625	0.213406	0.147569	0.241108	0.0918982	0.128456	0.0962873	0.0651539	0.0567132	0.00894564	0.0162941	0.0163328	0.034774	0.0264852	0.00411749	0.00508121	0.0126151	0.00516933	0	0.684668	0.251118	0.683388	0.614582	0.478281	0.824039
_ncRNA_as_chr14_11939_	B1	1.82896	-0.630909	-0.514618	0.0200018	0.859879	0.695975	0.0353669	0.00569296	0	0.00213857	0.0590564	0.0550103	0.0163011	0.0724004	0.0326319	0.0353669	0.0653814	0.00535321	0.0215503	0.0252399	0.00569296	0.00540594	0	0	0.00848305	0	0	0.00213857	0.00527822	0.00655211	0	0	0.0612156	0.0490906	0.0590564	0.0550103	0.0261647	0.173965
_ncRNA_inter_chr15_12417_	B1	2.25091	NaN	NaN	0.0148732	NaN	NaN	0.0504134	0.0096486	0	0	0	0	0.0352573	0.082163	0.0504134	0.0239044	0.109987	0.0096486	0.0291317	0.0227462	0	0	0	0	0	0	0	0	0.00475655	0	0	0	0	0	0	0	0.00785986	0
_ncRNA_inter_chr17_14028_	B1	1.04883	1.45918	1.57852	0.0302605	0.292206	0.0136085	0.187202	0.0922144	0.0352832	0.0128723	0.128105	0.0443959	0.187202	0.261752	0.10707	0.169231	0.208567	0.0922144	0.0928065	0.157005	0.0544816	0.0724288	0	0.0418631	0.0163187	0.069488	0.0352832	0.0164557	0.0203073	0	0	0.0128723	0.106515	0.128127	0.128105	0.0601655	0.0166931	0.0443959
_ncRNA_as_chr11_10168_	B1	1.13942	1.35867	0.00935333	0.0217595	0.517048	0.999471	0.104088	0.0423714	0.00765888	0	0.254433	0.190101	0.0901275	0.176769	0.104088	0.108111	0.0880548	0.0341509	0.0973821	0.0536728	0.0423714	0.0344872	0	0.0128169	0.00449658	0.00765888	0.058333	0.013603	0	0.0104192	0	0	0.254433	0.0996463	0.301401	0.162936	0.190101	0.320612
_ncRNA_inter_chr1_196_	B1	2.1961	0.581695	2.51749	0.00035024	0.827015	3.47e-05	0.153129	0.0227979	0.00767941	0.0059314	0.140745	0.0157554	0.153129	0.319711	0.117899	0.231601	0.102363	0.00967053	0.116792	0.0227979	0.0308529	0.0195316	0	0.00437784	0.00767941	0.0130801	0.0498115	0.00774388	0.00477819	0.0059314	0.0194442	0	0.140745	0.185426	0.113797	0.0141965	0.0157554	0.0523778
_ncRNA_as_chr10_8933_	B1	1.27127	0.985013	-0.438177	0.020784	0.741184	0.583932	0.0727454	0.0234899	0.0046671	0	0.120932	0.129162	0.0464942	0.067657	0.0767085	0.0727454	0.0956315	0.0234899	0.0591019	0.0138441	0.0187356	0.0296516	0.0102249	0	0.0046671	0.00794932	0	0	0.00290391	0.00360476	0	0	0.158727	0.0587482	0.120932	0.125003	0.129162	0.216285
_ncRNA_as_chr19_14713_	B1	1.45822	0.998113	0.38754	0.000333484	0.272182	0.466422	0.420293	0.100641	0.0185306	0.00961519	2.58038	1.4842	0.234997	0.444165	0.393872	0.4917	0.420293	0.0843268	0.334329	0.108435	0.0951139	0.100641	0.0222545	0.0185306	0.010158	0.0173018	0.0571035	0.0071703	0.00884854	0.0188299	0.010288	0.00961519	2.91947	1.15463	2.58038	1.33547	1.4842	2.38885
_ncRNA_as_chr11_9437_	B1	1.29126	1.13868	-0.0499629	0.0145489	0.317111	0.97742	0.462594	0.137874	0.0265874	0.010054	1.5792	1.2523	0.27477	0.46036	0.523847	0.703776	0.462594	0.150388	0.470879	0.137874	0.133278	0.0928092	0.0145621	0.0530488	0.0265874	0.0226427	0.0287426	0.010054	0.0248143	0.00513387	0.00841488	0.0209722	1.685	0.731345	1.5792	1.07933	1.2523	1.90964
_ncRNA_as_chr6_5250_	B1	1.34822	0.568547	0.327821	0.00175018	0.156141	0.687959	2.23331	0.68989	0.228217	0.128164	5.49028	3.89972	1.51166	2.32512	2.23331	3.24501	2.07291	0.68989	2.12069	0.760159	0.43861	0.465719	0.228313	0.178227	0.241179	0.228217	0.148068	0.145622	0.122274	0.165583	0.128164	0.0751574	7.92419	2.30367	5.49028	3.89972	2.85272	6.06791
_ncRNA_as_chr3_2794_	B1	1.31403	1.08655	0.315373	0.0106685	0.61492	0.663919	0.165044	0.052349	0.00334175	0.00591117	0.941783	0.646535	0.112698	0.166847	0.180481	0.165044	0.162726	0.0592152	0.148989	0.052349	0.0314867	0.0224244	0	0.00334175	0.0293098	0	0.0253486	0.00591117	0	0.00452764	0.00742121	0.00924785	0.977242	0.456632	0.941783	0.646535	0.397958	0.91406
_ncRNA_as_chr1_103_	B1	1.01943	-0.0678227	-0.235993	1.12e-05	0.964353	0.703097	0.220945	0.0978963	0.00549417	0.00599661	0.614936	0.539006	0.182285	0.220945	0.234262	0.197142	0.256532	0.113906	0.164639	0.0914141	0.0747431	0.0978963	0.00422289	0.00549417	0.00578258	0.00656618	0.00416755	0.0053452	0.00599661	0.00297755	0.00732072	0.00608175	0.636159	0.249521	0.614936	0.539006	0.529096	0.740329
_ncRNA_as_chr15_12894_	B1	1.25166	-2.05042	-0.224088	0.0134628	0.493368	0.785612	0.233396	0.0815396	0	0	0.702499	0.816054	0.148978	0.233396	0.243451	0.230874	0.2466	0.0815396	0.187573	0.109844	0.0123878	0.0705795	0	0	0	0	0	0	0	0.00703311	0.0115279	0	0.823445	0.359305	0.702499	0.530107	0.816054	0.908509
_ncRNA_as_chr4_3720_	B1	1.03098	0.565917	-0.386872	0.0264582	0.74417	0.624983	0.657033	0.293061	0.0577451	0.0409997	1.74032	1.94431	0.363404	0.689119	0.59179	0.657033	0.688291	0.29835	0.533805	0.293061	0.17627	0.167382	0.0577451	0.0375644	0	0.112235	0.113977	0.0398682	0.0409997	0.010179	0.0500528	0.0415818	1.74032	0.566537	1.87731	1.21662	1.94431	2.4598
_ncRNA_as_chr19_14732_	B1	1.13779	-0.100984	0.0276643	0.0185399	0.969953	0.999471	0.0972849	0.0397941	0.00445294	0.00673549	0.198731	0.157018	0.0719973	0.0972849	0.0710824	0.109251	0.100841	0.0140735	0.0821507	0.0398134	0.0299335	0.0397941	0	0.010154	0.00445294	0.0113768	0	0.00673549	0	0.00515903	0.0112748	0.0105375	0.275053	0.0633562	0.198731	0.157018	0.144452	0.237823
_ncRNA_as_chr9_8402_	B1	1.35379	0.16795	-0.405321	0.00323596	0.964151	0.669375	0.586735	0.24655	0	0.0209139	1.44604	1.49942	0.535025	0.586735	0.58287	0.967324	0.715302	0.167333	0.46312	0.24655	0.266929	0.168981	0	0.0191616	0.100837	0	0	0.0508419	0.0209139	0	0.0425532	0	1.87001	0.523123	1.44604	1.22824	1.49942	2.49236
_ncRNA_as_chr8_7637_	B1	1.47026	0.913164	-0.166536	0.00262993	0.255198	0.907313	0.41766	0.0911909	0.0720078	0.0280689	0.561692	0.468545	0.222149	0.508177	0.406983	0.508333	0.41766	0.0911909	0.309746	0.0806171	0.0848563	0.172667	0.0988325	0.0720078	0.0902235	0.0614699	0.0585224	0.0591376	0.0280689	0.020906	0.0228445	0.0569348	0.995397	0.218565	0.561692	0.468545	0.464282	1.1113
_ncRNA_as_chr17_13884_	B1	1.26261	-0.245578	-0.26073	0.00424515	0.867744	0.760947	0.332357	0.118716	0.0276738	0.0319832	0.658856	0.686577	0.20984	0.491221	0.332357	0.424626	0.297811	0.100715	0.293417	0.118716	0.0845585	0.128473	0.0276738	0.0216029	0.0336843	0.0143433	0.0546223	0.0191065	0.0209586	0.0390255	0.0319832	0.0664257	1.01946	0.313756	0.658856	0.618644	0.686577	1.13693
_ncRNA_inter_chr8_7431_	B1	1.59477	NaN	0.702828	0.0480738	NaN	0.379551	0.116443	0.0197019	0	0	0.29503	0.181059	0.0508976	0.150705	0.116443	0.138034	0.0816571	0.033429	0.0841091	0.0197019	0.0177753	0.0168791	0	0	0	0	0.0291776	0	0	0	0	0	0.399647	0.139343	0.29503	0.196298	0.136158	0.181059
_ncRNA_as_chr5_4194_	B1	1.15359	1.78271	-0.650324	0.0354404	0.199996	0.284505	0.0821383	0.0276121	0.00708233	0.0019325	0.166542	0.23499	0.0475551	0.0821383	0.0917968	0.103175	0.057221	0.0390421	0.0707271	0.0276121	0.02076	0.011828	0.00680447	0.00708233	0.0155294	0.0211606	0	0.00156598	0.0019325	0	0.00393203	0.00979971	0.174525	0.0878798	0.166542	0.23499	0.130397	0.32565
_ncRNA_as_chr8_7632_	B1	1.87898	NaN	0.20718	0.00333541	NaN	0.881749	0.0910967	0.0202271	0	0	0.0699425	0.0619754	0.0637097	0.100037	0.0910967	0.133512	0.0619467	0.00950997	0.0574262	0.0336291	0.0202271	0	0	0	0	0	0	0	0	0	0	0.012033	0.0593179	0.0713532	0.0699425	0.0698041	0.0619754	0.0412065
_ncRNA_as_chr15_12467_	B1	1.37219	0.957579	-0.105941	0.00801364	0.402096	0.926742	0.129874	0.0522936	0.0141349	0.00661182	0.204475	0.200153	0.0653396	0.129874	0.0895343	0.214117	0.163792	0.0402322	0.08548	0.0210768	0.0522936	0.0541713	0.0388011	0.0141349	0.0141685	0.0120664	0.00765853	0.00892966	0.00661182	0.0136793	0.00448432	0	0.204475	0.0968939	0.249866	0.200153	0.149302	0.261488
_ncRNA_inter_chr6_5582_	B1	1.30934	0.339149	-0.0276126	0.012421	0.884542	0.999471	0.0193513	0.00581037	0.00148657	0.00102848	0.0193446	0.0162897	0.011013	0.0193513	0.0121683	0.0278308	0.0207472	0.0123293	0.010754	0.00484432	0.00262237	0.00581037	0.00142825	0.00148657	0	0.00222079	0.00281907	0.00131479	0.000811261	0.000503529	0.00165066	0.00102848	0.0290525	0.00548189	0.0193446	0.0162897	0.0107132	0.0293825
_ncRNA_as_chr5_4635_	B1	1.41949	1.35661	0.261039	0.023595	0.657817	0.891866	0.116336	0.0449104	0	0	0.140109	0.100871	0.0638116	0.200394	0.0580633	0.196655	0.116336	0.0476259	0.0766908	0.0449104	0.0405189	0.028857	0	0.0215668	0	0.0257748	0	0	0.0141234	0	0	0	0.287162	0.0476449	0.140109	0.0419494	0.100871	0.268271
_ncRNA_intra_chr16_13382_	B1	1.76237	1.47999	0.571022	0.000178789	0.0804512	0.59402	2.42948	0.555323	0.270318	0.0965657	9.62477	7.76087	1.65778	3.27765	1.09403	3.5016	2.42948	0.523466	1.36975	0.555323	0.501021	0.581485	0.0913024	0.451396	0.250048	0.425899	0.270318	0.18911	0.103721	0.0965657	0.05276	0	28.0798	3.27297	9.62477	7.0314	7.76087	13.4956
_ncRNA_inter_chr12_10561_	B1	1.06449	-0.394053	1.00841	0.0333491	0.760364	0.042491	0.0301219	0.0118754	0.00437752	0.00745285	0.0220453	0.00829187	0.0242802	0.033142	0.0177281	0.0301219	0.0338428	0.0118754	0.0273181	0.0119982	0.00721664	0.00856599	0.0029571	0.00192366	0.0121478	0.0057475	0.00437752	0.0098679	0.0029394	0.00886144	0.00512637	0.00745285	0.0220453	0.0219217	0.0224587	0.0168107	0.00829187	0.00735085
_ncRNA_inter_chr15_12398_	B1	1.39226	NaN	NaN	0.019803	NaN	NaN	0.0737561	0.0269654	0	0	0	0	0.0707102	0.0805269	0.0777742	0.0737561	0.0654481	0.0535866	0.0269654	0.0105274	0.0189959	0.0270572	0	0	0	0	0	0	0	0	0.00897537	0	0	0	0	0	0.00727538	0
_ncRNA_as_chr6_5608_	B1	1.16519	0.646568	-0.34143	0.000234844	0.0595308	0.554318	1.42905	0.811821	0.458783	0.25656	1.3445	1.40425	1.19621	2.34254	1.42905	1.73441	1.14926	0.867283	1.03544	0.811821	0.397867	0.429327	0.458783	0.419753	0.567433	0.517763	0.306715	0.32697	0.226968	0.313052	0.25656	0.24511	1.70598	0.687582	1.3445	1.40425	1.23984	2.20133
_ncRNA_inter_chr1_274_	B1	1.54174	0.0508543	1.16463	0.0128661	0.997641	0.0381232	0.590239	0.280315	0	0	0.58718	0.306743	0.504523	1.07513	0.590239	1.18168	0.398581	0.376552	0.492661	0.0443853	0.280315	0.0760522	0	0	0	0.101763	0	0.0150619	0.0557616	0	0	0	0.58718	0.565052	0.941597	0.386949	0.306743	0.244739
_ncRNA_inter_chr2_1235_	B1	1.27972	-0.768245	0.96015	0.0359087	0.819289	0.242654	0.180391	0.0472066	0	0.00591263	0.359114	0.160282	0.144182	0.237176	0.180391	0.219949	0.0722866	0.133168	0.0893487	0.034882	0.0472066	0.0448266	0	0.00668516	0	0.0199739	0	0.00591263	0	0.0271726	0	0.0185003	0.46146	0.111018	0.359114	0.119468	0.204907	0.160282
_ncRNA_as_chr18_14410_	B1	1.91524	1.09262	0.130482	0.00895896	0.769511	0.90285	0.0197404	0.00544065	0	0	0.0752851	0.0612953	0.0082029	0.0215897	0.0328415	0.017797	0.0197404	0.00269379	0.00542218	0.0063505	0.00572952	0.00544065	0.0046845	0.00121895	0	0	0	0	0.00133042	0	0	0	0.092413	0.0381772	0.0752851	0.0612953	0.0570542	0.0729509
_ncRNA_inter_chr10_9316_	B1	1.56621	1.34757	0.130239	0.0262853	0.516908	0.9364	0.0379789	0.0102853	0.0040531	0	0.13905	0.090016	0.0248961	0.0332747	0.0711963	0.0379789	0.0457666	0.0102197	0.0102853	0.00602312	0.0108683	0.030961	0.00887966	0.0115528	0.0040531	0	0	0.00408712	0	0	0.0051312	0	0.164674	0.080938	0.13905	0.090016	0.0541129	0.221408
_ncRNA_as_chr3_2633_	B1	1.79465	0.407753	0.0403585	0.000308206	0.872252	0.999471	0.100239	0.031664	0.00715253	0.00421733	0.241392	0.166565	0.0578522	0.150679	0.137869	0.100239	0.0687517	0.031664	0.0478009	0.0124411	0.0392859	0.0159879	0.00916256	0.00715253	0.0125467	0	0	0.00421733	0.00260221	0.00969075	0	0.00659789	0.241392	0.0967895	0.256165	0.166565	0.133268	0.297265
_ncRNA_as_chr8_7359_	B1	1.90581	0.640863	-0.0598018	0.000113261	0.674002	0.97403	0.409243	0.0693424	0.0352893	0.0193369	0.661783	0.555181	0.325629	0.431134	0.511032	0.409243	0.254839	0.0260816	0.196868	0.0307432	0.0693424	0.18437	0	0.0472445	0.0517965	0.0352893	0	0.0208925	0.0193369	0.00800128	0.0131148	0.0490286	0.772743	0.337022	0.661783	0.555181	0.53116	0.805205
_ncRNA_inter_chr7_6509_	B1	2.06386	1.00869	1.5984	2.64e-10	0.167705	1.36e-07	0.16866	0.0373592	0.0395871	0.0168169	0.160529	0.048563	0.127415	0.173414	0.227733	0.16866	0.166291	0.0373592	0.0676784	0.0205503	0.0264869	0.0528181	0.0563737	0.0823717	0.0395871	0.026971	0.0128388	0.0119758	0.0357155	0.0168169	0.0125293	0.0312264	0.160529	0.12458	0.175849	0.0585003	0.0466643	0.048563
_ncRNA_as_chr19_15082_	B1	3.56486	NaN	0.0249577	0.000776239	NaN	0.999471	0.0325238	0	0	0	0.0412025	0.0380304	0.0398054	0.0420936	0.0325238	0.0231326	0.0228077	0	0	0	0.00992967	0	0	0	0	0	0	0	0.00462779	0	0	0	0.0873591	0	0.0412025	0.0205605	0.0380304	0.0708003
_ncRNA_inter_chr11_9728_	B1	2.8068	NaN	-0.315231	0.0368033	NaN	0.878076	0.0130353	0	0	0	0.0164091	0.0347578	0.00961309	0.0237199	0.0206182	0.0130353	0.0128522	0	0	0	0	0.00796996	0	0	0	0	0	0	0	0.00486043	0	0	0.0164091	0.00657947	0.0580445	0.0347578	0.0321454	0.042746
_ncRNA_inter_chr15_12328_	B1	4.71684	NaN	2.65455	0.000660488	NaN	0.379551	0.0711207	0	0	0	0.0214135	0	0.0531962	0.102091	0.101418	0.0480893	0.0711207	0	0	0	0	0	0	0	0	0	0	0	0	0	0	0	0	0.0242726	0.0214135	0	0	0
_ncRNA_inter_chr8_6861_	B1	1.91364	0.402864	0.6161	0.00366951	0.917292	0.592708	0.0150877	0.00364029	0.000701046	0.000620034	0.0112369	0.00680055	0.0141064	0.0255252	0.0188256	0.00510087	0.0150877	0.00154416	0.00466222	0.00364029	0.00328432	0.00779684	0	0.000701046	0	0.00209458	0.00265886	0.000620034	0	0	0.00155685	0.00194005	0.0112369	0.00643655	0.0181708	0.00680055	0.00628944	0.0117089
_ncRNA_inter_chr9_8122_	B1	2.31609	-0.927955	0.903028	1.73e-06	0.545869	0.00245925	0.654787	0.0939849	0.00180606	0.00228646	0.408816	0.205991	0.370443	1.02646	0.730053	0.20977	0.654787	0.0546748	0.150175	0.0939849	0.0532995	0.255362	0	0.00205917	0.00180606	0	0.00195246	0.000910609	0.0039331	0.00418487	0.00228646	0.00142462	0.454708	0.295324	0.408816	0.292628	0.205991	0.128323
_ncRNA_inter_chr13_11553_	B1	1.41142	NaN	0.807461	0.0234573	NaN	0.287874	0.0749963	0.035228	0	0	0.0906812	0.0581797	0.0965459	0.0749963	0.0997014	0.0509118	0.0717095	0.035228	0.0265906	0.0519053	0.0374638	0	0	0.00396778	0	0	0	0	0	0	0	0	0.0732441	0.132157	0.0906812	0.0581797	0.0645684	0.0477006
_ncRNA_inter_chr14_12201_	B1	1.8498	0.0905151	1.63857	2.6e-05	0.980344	2.11e-05	0.174346	0.0295004	0.00478102	0.00137586	0.159524	0.051209	0.206616	0.0961133	0.18162	0.0964524	0.174346	0.0500545	0.0811613	0.0295004	0.0236584	0.0252738	0.00484451	0.00252117	0	0.00753274	0.00478102	0	0.00137586	0.00853964	0.0055989	0	0.216814	0.136778	0.159524	0.0816456	0.0317139	0.051209
_ncRNA_inter_chr18_14327_	B1	1.225	0.552575	0.525764	0.0181151	0.931441	0.702084	0.0957111	0.0498279	0	0	0.0559619	0.0558512	0.149321	0.0889346	0.0957111	0.0907663	0.130795	0.016909	0.0510528	0.0498279	0.0809199	0.0426889	0	0	0	0	0.0144404	0	0.00415559	0	0	0	0.123047	0.0352412	0.0559619	0.0558512	0.0206614	0.0732664
_ncRNA_as_chr15_12874_	B1	1.35296	-0.385206	1.03064	3.09e-06	0.631842	0.00113543	0.40019	0.137183	0.0987115	0.093949	0.202432	0.105468	0.370008	0.300426	0.40019	0.414893	0.469315	0.0856793	0.137183	0.119355	0.182234	0.247771	0.115161	0.0987115	0.0278286	0.142198	0.0334271	0.0919816	0.12313	0.0716471	0.093949	0.136586	0.202432	0.17857	0.226278	0.108627	0.0888304	0.105468
_ncRNA_as_chr6_5681_	B1	1.13093	1.36623	-0.122624	0.0351003	0.497045	0.925987	0.067671	0.0453208	0.00870403	0	0.156133	0.151974	0.0666044	0.067671	0.0672252	0.0690647	0.0995229	0.0192993	0.0453208	0.0454973	0.0136828	0.0454752	0.0335868	0.00291319	0.0153306	0.00870403	0	0.00772964	0.0063592	0	0	0	0.26082	0.0965349	0.156133	0.141659	0.151974	0.278745
_ncRNA_as_chr7_6050_	B1	1.60555	0.107198	-0.247957	0.00032337	0.958848	0.850513	0.16792	0.0504192	0.0161286	0.0143271	0.26753	0.267269	0.0738454	0.16792	0.192545	0.164927	0.203263	0.0356624	0.0574262	0.0840727	0.0379258	0.0504192	0.0123967	0.0161286	0.0113168	0.0192756	0.0244684	0.0171178	0.0211243	0.00874086	0.0143271	0	0.341078	0.0654071	0.26753	0.282707	0.267269	0.262692
_ncRNA_as_chr8_7331_	B1	1.34507	0.932072	0.330651	1.02e-05	0.400036	0.626091	0.0987602	0.0378931	0.00816824	0.00553345	0.320603	0.221807	0.0587356	0.0888891	0.1075	0.0987602	0.104702	0.0462923	0.0465896	0.0378931	0.0259827	0.0246727	0.0112111	0.00816824	0.0122815	0.00697287	0.00442568	0	0.00573122	0.00553345	0.00388707	0.00807304	0.389005	0.135073	0.320603	0.221807	0.163411	0.302268
_ncRNA_inter_chr10_9138_	B1	2.04408	-0.107149	0.941902	3.93e-08	0.971486	0.314308	0.308419	0.0612235	0.0097121	0.00614774	0.0612479	0.0398987	0.305749	0.236141	0.35721	0.308419	0.493518	0.0612235	0.117072	0.0432996	0.0585983	0.129836	0.0106388	0.0193782	0.0097121	0	0	0.00244841	0.0271932	0.0037507	0.00614774	0.00766093	0.0381878	0.0612479	0.0900554	0.0494325	0.0398987	0.006632
_ncRNA_inter_chr19_15184_	B1	1.97993	NaN	0.957155	0.00172584	NaN	0.578691	0.249704	0.0627123	0	0	0.0687426	0.0337497	0.189748	0.249704	0.271315	0.231568	0.253684	0.0311561	0.0627123	0.0734493	0	0.125852	0	0.0140906	0	0	0	0	0	0	0	0	0.0971672	0.0519475	0.0687426	0.0457378	0.0253801	0.0337497
_ncRNA_inter_chr6_5440_	B1	1.34301	1.06358	0.0875756	0.00153298	0.363123	0.976164	0.0357302	0.0164821	0.00838013	0.00494116	0.012122	0.0117482	0.030114	0.0340565	0.0484415	0.0357302	0.0553587	0.0164821	0.0145145	0.0169995	0.00876409	0.0228861	0.0107351	0.00838013	0.00816671	0.00556403	0.0247204	0.00494116	0.00914649	0	0.00413561	0.00515353	0.010709	0.0154581	0.012122	0.0136103	0.0117482	0.0111589
_ncRNA_inter_chr3_2742_	B1	1.28435	-0.683013	4.64108	0.0118626	0.77904	0.01127	0.0555354	0.0208576	0	0.0050704	0.0103664	0	0.0555354	0.0602109	0.0649706	0.037653	0.0472488	0.0124347	0.0208576	0.0390857	0.00881593	0.0334858	0	0	0.00984701	0.0055907	0	0.00661978	0.00408459	0.0050704	0	0.0103565	0.00430893	0.0103664	0.0152421	0	0	0
_ncRNA_inter_chr5_4639_	B1	1.8726	1.804	1.6945	2.81e-07	0.484855	0.00379004	0.159605	0.0454741	0	0	0.0715697	0.0198993	0.159605	0.185593	0.180997	0.093286	0.15084	0.0542207	0.0454741	0.0532596	0.0240258	0.0365032	0.00787712	0.00614909	0	0	0	0.00181284	0	0	0	0	0.0798524	0.0715697	0.0498467	0.0198993	0.0294459	0.00978905
_ncRNA_inter_chr7_6223_	B1	1.38464	NaN	-0.210671	0.00069743	NaN	0.785791	0.211212	0.0770457	0	0	0.578988	0.565566	0.18586	0.286626	0.219248	0.144914	0.211212	0.0762941	0.115176	0.107916	0.0324545	0.0770457	0.0132434	0	0	0	0	0	0	0	0	0	0.578988	0.298938	0.695784	0.515206	0.565566	0.793394
_ncRNA_inter_chr7_6220_	B1	1.1832	0.568377	0.963795	2.19e-05	0.238949	1.57e-07	0.537335	0.243815	0.152425	0.0857346	0.644211	0.344354	0.551402	0.540194	0.420498	0.358896	0.537335	0.249485	0.271335	0.203955	0.106983	0.243815	0.161469	0.129701	0.176244	0.120076	0.152425	0.100172	0.0857346	0.0618759	0.0689658	0.171882	0.644211	0.613896	0.728029	0.333758	0.360574	0.344354
_ncRNA_inter_chr6_5207_	B1	1.2033	0.138694	0.0891821	0.0307473	0.968378	0.953903	0.0293049	0.0146257	0.00193368	0.0024063	0.0506817	0.053677	0.0252376	0.0293049	0.0382092	0.0161045	0.037711	0.0146257	0.0171729	0.00287329	0.015554	0.0123081	0.00847274	0.00110234	0.00193368	0	0.00836171	0	0.0024063	0.00298706	0.00979212	0	0.0506817	0.0325145	0.0860534	0.053677	0.0456713	0.0660134
_ncRNA_as_chr1_221_	B1	1.65296	1.98166	1.98301	0.03018	0.336567	0.00245925	0.159617	0.0649757	0.0413006	0	0.38195	0.08273	0.0558151	0.160675	0.159617	0.264898	0.136807	0.0763724	0	0.108027	0.0649757	0	0.0796846	0.0414693	0	0.0413006	0	0	0	0.0187285	0	0.0191268	0.524005	0.127338	0.38195	0.0784813	0.0995421	0.08273
_ncRNA_as_chr17_13658_	B1	1.1284	0.239603	-0.111578	0.0291459	0.948342	0.952827	0.0516659	0.0257009	0.00336411	0.00508853	0.159101	0.155673	0.0516659	0.0509935	0.0369378	0.0910765	0.0518061	0.0212085	0.0298826	0.0349987	0.0180437	0.0257009	0.0294809	0.00383559	0.00336411	0	0	0.00508853	0	0.0103935	0.00425896	0.00530725	0.251345	0.0459701	0.159101	0.155673	0.114026	0.234335
_ncRNA_inter_chr3_2896_	B1	1.81031	-3.09778	5.82932	0.00868452	0.205143	1.85e-05	0.0789972	0.0128972	0	0.00743721	0.0606619	0	0.0664736	0.085048	0.0633657	0.120184	0.0789972	0.0121275	0.0244108	0.0571804	0.0128972	0.012247	0	0	0	0	0	0.00485491	0	0.00743721	0.0243805	0.0151907	0.0504299	0.0606619	0.0981131	0	0	0
_ncRNA_intra_chr16_13186_	B1	1.27254	-0.479128	-0.171113	0.0199215	0.795612	0.875511	0.46958	0.171539	0.0740607	0.12839	0.877493	1.18853	0.337366	0.46958	0.445283	0.703796	0.555128	0.34089	0.171539	0.301363	0.135947	0.0860619	0.0740607	0.0963562	0.0338048	0.172736	0.0730902	0.153399	0.0210336	0.0783301	0.12839	0.266653	1.90479	0.781517	0.877493	1.18853	1.07606	1.80018
_ncRNA_inter_chr15_12369_	B1	4.70145	-0.633109	0.654002	0.00468632	0.837002	0.743592	0.0370769	0	0	0.0152939	0.0380648	0.022343	0.0370769	0.0762383	0.0265076	0.0502763	0	0	0	0	0	0	0	0.0137736	0.0120805	0	0	0.00609098	0	0.0279922	0.0152939	0.0190583	0.0158222	0.0380648	0.0447746	0.022343	0.0123983	0.0329736
_ncRNA_as_chr6_5860_	B1	1.92756	0.742777	2.66345	0.0339112	0.632619	0.00146873	0.0377825	0.00852361	0.0125165	0.00723281	0.0602839	0.0058906	0.0264237	0.054333	0.0377825	0.047774	0.0117757	0.0144624	0.0145552	0.00852361	0	0.00730241	0.0125165	0.0195415	0.0171394	0.009731	0.0123525	0.00288055	0.00355476	0.0176508	0.00723281	0.0180262	0.0375867	0.0602839	0.0638193	0.0159233	0.0058906	0
_ncRNA_inter_chr14_12028_	B1	3.81866	NaN	NaN	0.00229494	NaN	NaN	0.145333	0	0	0	0	0	0.133973	0.374649	0.229876	0.145333	0.035823	0	0	0.0518593	0	0	0	0	0	0	0	0	0	0	0	0	0	0	0	0	0	0
_ncRNA_inter_chr18_14655_	B1	3.52725	-1.96497	2.73925	0.00647509	0.504556	0.00221166	0.0137182	0	0	0	0.0328321	0.00426612	0.00719552	0.0236729	0.0137182	0.0195142	0.00320668	0	0.00396357	0	0	0	0	0	0	0	0	0.00157613	0	0	0	0.00493162	0.0450355	0.0328321	0.0202753	0	0.00962451	0.00426612
_ncRNA_inter_chr18_14656_	B1	3.02434	NaN	1.65084	2.89e-09	NaN	1.14e-11	0.193835	0.0200606	0	0	0.292498	0.095271	0.107989	0.255121	0.193835	0.249248	0.0706522	0.0150907	0.0417659	0.0266818	0.0200606	0.00380983	0	0	0.00298995	0	0	0	0	0	0	0	0.29807	0.292498	0.288565	0.0913828	0.095271	0.0980814
_ncRNA_inter_chr4_3471_	B1	4.40961	NaN	1.68619	0.0112542	NaN	0.475406	0.0318449	0	0	0	0.019008	0	0.0111356	0.0824301	0.0318449	0.0452996	0.0148878	0	0	0	0	0	0	0	0	0	0	0	0	0.0111763	0	0	0.019008	0.0304861	0.0134475	0	0	0.0198064
_ncRNA_inter_chr10_9123_	B1	1.83133	0.414367	0.842442	0.0390249	0.858669	0.391759	0.0453473	0.0156888	0.0134589	0.00941567	0.0570839	0.0345472	0.0382194	0.121811	0.0683111	0.0453473	0.0191616	0.0156888	0.0394739	0.0184929	0.00834228	0	0	0.0319377	0.0311243	0	0.0134589	0.00941567	0.0077463	0.0288476	0	0.0196407	0.0570839	0.0784754	0.0346157	0.0345472	0.0191704	0.0424871
_ncRNA_inter_chr4_3469_	B1	4.37925	NaN	4.30266	0.0360318	NaN	0.0293542	0.0243162	0	0	0	0.0332854	0	0.0243162	0.119999	0.0521536	0	0	0	0	0	0	0	0	0	0	0	0	0	0	0	0	0	0.0207533	0.0332854	0.0587292	0	0	0
_ncRNA_inter_chr3_2889_	B1	3.43252	0.872524	0.510491	0.00012928	0.68178	0.63579	0.0875529	0	0.0242747	0.0180428	0.184527	0.11839	0.087316	0.24238	0.202882	0.0592001	0.0875529	0.0179213	0.0360728	0	0	0	0.0624469	0.0568723	0	0.0242747	0	0.0215572	0.0266028	0	0.0180428	0	0.204936	0.0896423	0.184527	0.11839	0.0875934	0.135892
_ncRNA_as_chr4_3220_	B1	1.571	0.824216	0.479526	0.00221763	0.223078	0.379551	0.154208	0.0417464	0.106889	0.0574859	0.258348	0.201469	0.118632	0.226193	0.154208	0.233985	0.115349	0.0885411	0.106932	0.0417464	0.0282482	0.0178827	0.109282	0.0812461	0.106889	0.109236	0.0770356	0.0574859	0.0177352	0.0605428	0.0721711	0.0562094	0.36818	0.258348	0.24094	0.201469	0.180316	0.24937
_ncRNA_as_chr4_3496_	B1	1.5496	0.832067	1.37434	0.00261759	0.141209	0.00445779	0.0668951	0.018373	0.0420711	0.0193644	0.208147	0.0830941	0.0517087	0.126577	0.0668951	0.101836	0.052672	0.0161722	0.0590008	0.0285941	0.0150488	0.018373	0.0420711	0.043789	0.048008	0.0163541	0.0242198	0.0193644	0.0278796	0.0210122	0.0101297	0.0126229	0.277402	0.101117	0.208147	0.0830941	0.0395223	0.109491
_ncRNA_inter_chr11_9511_	B1	1.8336	0.689098	1.42908	1.1e-08	0.394699	7.51e-11	1.86496	0.521312	0.7063	0.472257	1.46109	0.534184	1.58746	2.33608	1.86496	2.53656	1.42255	0.521312	1.03514	0.531447	0.404561	0.256109	1.27159	0.7063	1.07153	0.608369	0.386131	0.804769	0.472257	0.715553	0.16957	0.123262	1.33289	1.5857	1.46109	0.62051	0.493531	0.534184
_ncRNA_inter_chr13_11226_	B1	2.27558	3.24079	1.32611	0.00911806	0.173821	0.278531	0.0185755	0.00478412	0	0	0.022502	0.0109938	0.0164385	0.0247875	0.0117525	0.0185755	0.0256404	0.0089972	0	0.00530263	0.00478412	0	0	0	0.0107603	0	0.00775501	0	0	0	0	0	0.0327364	0.022502	0.0165428	0	0.0109938	0.0194923
_ncRNA_as_chr4_3664_	B1	2.72486	-1.78689	-0.652592	0.014729	0.524794	0.47691	0.037357	0	0	0	0.0674861	0.109338	0.0111768	0.0413674	0.023972	0.0378892	0.037357	0.00917598	0	0	0.00975836	0	0	0	0	0	0	0.00366696	0.00452523	0	0	0	0.0953911	0.0305988	0.0674861	0.12797	0.0672737	0.109338
_ncRNA_inter_chr16_13462_	B1	3.50945	2.00799	1.58645	0.00368375	0.415952	0.676368	0.155214	0	0	0	0	0	0.0580477	0.238717	0.124501	0.236138	0.155214	0.0476564	0	0	0	0	0	0.0430371	0	0	0	0	0	0	0	0	0	0.158918	0	0	0	0.0516235
_ncRNA_inter_chr2_1232_	B1	3.70181	0.38476	3.64584	3.35e-13	0.846592	3.08e-47	0.156465	0.0230595	0.010394	0.00938833	1.29441	0.124123	0.140438	0.27337	0.127178	0.272955	0.156465	0.0230595	0.0232076	0	0	0.0232867	0	0.010394	0.0243102	0.0103517	0.0394213	0.0153214	0.007563	0.00938833	0.00769417	0.019176	1.23057	1.29441	1.55462	0.124123	0.0563537	0.158201
_ncRNA_inter_chr4_3255_	B1	1.9121	1.38528	1.62535	0.000622978	0.202328	0.00171238	0.168148	0.0635418	0.0552197	0.0292015	0.297254	0.0699605	0.12577	0.326247	0.152168	0.288613	0.168148	0.0635418	0.0959248	0.0374493	0.0168937	0.0641677	0.0552197	0.0431059	0.113422	0.0429306	0.081744	0.0127082	0.00784132	0.0292015	0.0319092	0.0596449	0.297254	0.304593	0.245347	0.0699605	0.0647024	0.154871
_ncRNA_inter_chr5_4809_	B1	4.46539	0.0473096	NaN	0.00480407	0.987425	NaN	0.0630472	0	0	0	0	0	0.0157191	0.0905016	0.0449527	0.0639454	0.0630472	0	0	0	0	0	0	0.0232252	0.0203703	0	0	0.0205413	0.0253491	0	0	0	0	0	0.0189827	0	0	0
_ncRNA_inter_chr19_15186_	B1	1.49062	1.64317	3.75296	0.0107301	0.273889	0.00100514	0.148304	0.0604281	0.0445512	0	0.0534228	0	0.148304	0.218277	0.0892864	0.116426	0.166968	0.0640818	0.103189	0.0604281	0.0136298	0.0258852	0.0445512	0.0811482	0.0305029	0.0692727	0.0219837	0	0.0126527	0.0549726	0	0	0.0532942	0.0534228	0.0848338	0	0.0104404	0
_ncRNA_inter_chr1_280_	B1	4.09146	NaN	-1.65238	0.0352632	NaN	0.487511	0.0164756	0	0	0	0	0.0109595	0.00616165	0.0405431	0	0.0167104	0.0164756	0	0	0	0	0	0	0	0.00802089	0	0	0	0	0	0	0	0	0.00843442	0	0.00742617	0.0164833	0.0109595
_ncRNA_inter_chr2_1234_	B1	4.18188	NaN	5.52358	0.0250194	NaN	8.45e-12	0.160769	0	0	0	1.57494	0	0.177842	0.390061	0	0.160769	0.0792554	0	0	0	0	0	0	0	0	0	0	0	0	0	0	0	2.32736	1.29835	1.57494	0.0714466	0	0
_ncRNA_inter_chr4_3887_	B1	1.57653	-0.037852	0.65767	0.0412785	0.985812	0.0311843	0.0336888	0.0117702	0.00691327	0.00875217	0.313362	0.196768	0.0337173	0.0686003	0.0101498	0.0336888	0.0308431	0.017483	0.0263929	0	0.00309877	0.0117702	0.00504861	0.00525477	0.00691327	0.0117751	0.00996489	0.0116188	0.00143383	0.00889941	0.00875217	0.00363547	0.242332	0.313362	0.338598	0.196768	0.144792	0.243043
_ncRNA_inter_chr4_3468_	B1	7.30744	0.725456	3.48307	1.39e-38	0.867224	4.6e-46	0.673137	0.0047544	0	0	0.858547	0.0577241	0.74516	1.84339	0.52657	0.433044	0.673137	0.00472407	0.0047544	0.0055684	0	0.0095412	0.008212	0.0064105	0	0	0	0	0	0	0.00949077	0	0.751385	0.858547	0.920711	0.0554801	0.0577241	0.127933
_ncRNA_inter_chr6_4887_	B1	2.45578	NaN	3.77697	0.0147704	NaN	0.00167392	0.111468	0	0	0	0.121985	0	0.119106	0.244909	0.051092	0.0484524	0.111468	0.0391139	0.0590476	0	0	0	0	0	0	0	0	0	0	0	0	0	0.121985	0.130432	0.0575338	0.014355	0	0
_ncRNA_as_chr6_5266_	B1	4.57422	-1.7344	0.399853	0.00184087	0.529131	0.883742	0.00992241	0	0	0	0.00883662	0.00978757	0.00487828	0.0100308	0.00697532	0.00992241	0.0163051	0	0	0	0	0	0	0	0	0	0	0.00322784	0	0	0	0	0.016654	0.00333884	0.00883662	0	0.00978757	0.0130152
_ncRNA_as_chr7_6203_	B1	2.32911	0.106229	-0.14182	0.0425604	0.971486	0.943294	0.0122831	0	0	0	0.0180346	0.0209987	0.00995603	0.0122831	0.00711792	0.0135004	0.0299491	0	0.00822626	0	0	0.00412714	0	0.00184883	0	0	0	0	0	0.00250493	0	0	0.0254917	0.0136284	0.0180346	0.0209987	0.0199753	0.0221355
_ncRNA_as_chr4_3830_	B1	4.43234	NaN	NaN	0.00503043	NaN	NaN	0.0223765	0	0	0	0	0	0.0223765	0.0122696	0.0319955	0.0202283	0.0498605	0	0	0	0	0	0	0	0	0	0	0	0	0.0075014	0	0	0.0127319	0	0	0	0	0
_ncRNA_inter_chr13_11778_	B1	3.1454	NaN	5.62601	0.0159156	NaN	2.55e-05	0.0341415	0	0	0	0.0701793	0	0.033208	0.0341415	0.0356124	0.0112575	0.0665963	0	0	0.0160681	0	0	0	0.00616221	0	0	0	0	0	0	0	0	0.0850269	0.0568213	0.0701793	0	0	0
_ncRNA_inter_chr7_6624_	B1	2.5595	0.986339	0.937972	0.00922513	0.603925	0.667645	0.0687405	0.0140096	0.0125075	0.00682566	0.0204061	0.0113011	0.0675916	0.0277966	0.0724854	0.0687405	0.146846	0	0	0.0327049	0.0147534	0.0140096	0	0.0125075	0.0109701	0.018685	0.0474373	0.0110622	0.00682566	0	0	0.0173064	0.014422	0.0346962	0.0204061	0.0203658	0.0113011	0
_ncRNA_inter_chr15_12937_	B1	1.49782	1.62671	1.42586	0.0294687	0.306606	0.0192475	0.0942652	0.0402866	0.0210243	0.00666999	0.0839639	0.0363669	0.0654279	0.0672671	0.0994006	0.0942652	0.229619	0.0402866	0.0135151	0.00791451	0.085687	0.047464	0.0115426	0.0210243	0	0.0269214	0.0227826	0	0.00327815	0.00813864	0.00666999	0.00831173	0.0767817	0.0839639	0.0987646	0.0197138	0.0437572	0.0363669
_ncRNA_inter_chr6_5310_	B1	1.40982	-0.814939	0.614066	0.000285964	0.311917	0.0627823	0.144049	0.049409	0.0341176	0.0519302	0.246478	0.175473	0.144049	0.126941	0.150801	0.0976651	0.192587	0.0337893	0.0850156	0.0647212	0.049409	0.0383874	0	0.022838	0.0467383	0.0341176	0.0433089	0.0387145	0.0519302	0.0232069	0.0591705	0.0948016	0.232713	0.246478	0.295103	0.161211	0.175473	0.18301
_ncRNA_inter_chr10_9320_	B1	2.51126	0.493319	1.44636	5.24e-11	0.477215	0.0622607	0.0648698	0.0116371	0.0314372	0.0204457	0.0218283	0.0094544	0.069101	0.0597493	0.0608034	0.0648698	0.0781716	0.0116371	0.0204957	0.00685852	0.00618785	0.0117518	0.0404362	0.0355112	0.0253783	0.0314372	0.0249414	0.0279179	0.0244036	0.0178197	0.0204457	0.00727945	0.0332686	0.0218283	0.0213967	0.00640632	0.0118497	0.0094544
_ncRNA_as_chr3_2800_	B1	1.75401	1.37936	2.40931	0.0196351	0.29486	0.00533313	0.0974056	0.0484098	0.027527	0.0161179	0.117521	0.0130168	0.262756	0.0960505	0.0974056	0.079177	0.195162	0.079896	0.0643272	0.0188352	0	0.0484098	0.0836774	0.0362893	0.0254629	0.021685	0.027527	0.0128383	0	0.0196669	0.0161179	0.0200852	0.0996694	0.239784	0.117521	0.0117289	0.0130168	0.0692376
_ncRNA_inter_chr3_2504_	B1	2.18604	0.394819	2.57758	5.78e-06	0.672351	3.18e-11	0.300548	0.047416	0.0763546	0.0318642	0.18998	0.0295944	0.430442	0.244018	0.300548	0.133646	0.505561	0.0346782	0.0498583	0.0467156	0.047416	0.181769	0.106442	0.0763546	0.0302017	0.0469684	0.0908519	0.0529656	0.0318642	0.101422	0.0315856	0.024859	0.0789678	0.18998	0.216181	0.0218178	0.0295944	0.0321985
_ncRNA_inter_chr3_2895_	B1	3.99622	NaN	3.41593	7.23e-05	NaN	0.0150626	0.0468441	0	0	0	0.0601813	0	0.0783119	0.0468441	0.0407185	0.0386149	0.0761449	0	0	0	0.0124316	0	0	0	0.0092774	0	0	0	0	0	0	0	0.0607613	0.0194905	0.0601813	0.00858032	0	0
_ncRNA_inter_chr10_9001_	B1	2.89542	1.27629	1.62829	1.37e-05	0.465801	0.319103	0.187083	0.0183431	0.0492655	0.00622464	0.0457805	0	0.18955	0.187083	0.121964	0.0642572	0.190064	0.0311235	0.0313234	0.0183431	0	0.0157151	0.0540945	0.0492655	0	0.0630837	0.0266928	0.00622464	0.0307262	0	0.0312591	0	0.0323552	0.0908132	0.0457805	0	0.0507072	0
_ncRNA_inter_chrX_15226_	B1	4.15184	NaN	0.536339	0.0182115	NaN	0.890187	0.0338747	0	0	0	0.0102269	0	0.0338747	0.0348269	0	0.0114835	0.0339666	0	0	0	0	0	0	0	0	0	0	0	0	0	0	0	0	0.0231848	0.0102269	0.0204133	0	0
_ncRNA_as_chr17_13737_	B1	1.07772	-0.174775	-0.51572	0.038327	0.880371	0.896893	0.459143	0.193654	0.086878	0.0878558	0	0.00676693	0.646766	0.316045	0.342717	0.459143	0.544249	0.193654	0.477813	0.198812	0.0797205	0.151402	0.086878	0.110206	0.049569	0.118201	0.0857395	0.0949718	0.0678529	0.16463	0.0878558	0.0547402	0	0	0.00918875	0.00917057	0	0.00676693
_ncRNA_inter_chr16_13171_	B1	2.30116	1.52689	1.80759	0.000354186	0.493368	1.88e-07	0.0276513	0.0048992	0.00219856	0	0.205162	0.0604356	0.0384101	0.0109356	0.0253484	0.0400646	0.0276513	0.00485141	0.0122064	0.0057185	0	0.0048992	0	0.00219856	0.0115699	0	0.00416925	0.00291675	0	0	0.00244124	0	0.284952	0.131445	0.205162	0.0694391	0.0494002	0.0604356
_ncRNA_inter_chr2_1157_	B1	1.5615	0.672192	0.357375	0.00485825	0.250138	0.216501	0.163001	0.0411102	0.0717101	0.0387469	0.220534	0.174257	0.241662	0.0787894	0.136973	0.166799	0.163001	0.0411102	0.133117	0.0358166	0.0152067	0.0415152	0.0717101	0.0251499	0.0796949	0.0921105	0.0676934	0.0387469	0.0327627	0.0483643	0.0342317	0.0404123	0.191388	0.220534	0.231364	0.152188	0.187829	0.174257
_ncRNA_inter_chr6_5026_	B1	4.13428	NaN	2.16709	0.0365175	NaN	0.0152747	0.0193565	0	0	0	0.0924297	0.0361172	0.0406117	0	0.0193565	0.0275347	0.00904931	0	0	0	0	0	0	0	0	0	0	0	0	0	0	0	0.0924297	0.0555916	0.237042	0.0163154	0.036214	0.0361172
_ncRNA_inter_chr3_2736_	B1	3.9842	NaN	NaN	0.0244868	NaN	NaN	0.0763249	0	0	0	0	0	0.0763249	0.0418509	0	0.103496	0.102043	0	0	0	0	0	0	0	0	0	0	0	0	0	0	0	0	0	0	0	0	0
_ncRNA_inter_chr7_5928_	B1	2.63567	1.15573	-0.00829299	0.0237478	0.75522	0.999471	0.052989	0	0	0	0.010665	0.0106439	0.052989	0.0217914	0.0252558	0.0718529	0.0590364	0.0145011	0	0.0170929	0	0	0.0251792	0.00655185	0	0	0	0.00579473	0	0	0	0	0	0.0120891	0.010665	0.0106439	0	0.0157082
_ncRNA_inter_chr8_6989_	B1	4.63032	-1.99369	3.85156	0.00747076	0.500603	0.0828205	0.0669949	0	0	0	0.0403425	0	0.083517	0.0137383	0.0238837	0.158548	0.0669949	0	0	0	0	0	0	0	0	0	0	0	0.0135009	0	0.0274701	0	0.0570239	0.0228646	0.0403425	0	0	0
_ncRNA_inter_chr8_6858_	B1	4.28518	-0.0891655	3.39223	0.0190242	0.985697	0.0402217	0.0128361	0	0	0.00341374	0.0188466	0	0.0260107	0.0128361	0	0.0352705	0.00695502	0	0	0	0	0	0	0.0115793	0	0	0	0.00341374	0.00842549	0.00522949	0	0	0.0710386	0.014242	0.0188466	0.00626976	0	0
_ncRNA_as_chr7_6377_	B1	1.83953	0.662954	0.0197134	0.0116848	0.529131	0.999471	0.0845431	0.0284205	0.0332973	0.019633	0.375979	0.320806	0.073421	0.0845431	0.0559907	0.325225	0.104704	0.0401852	0.0727978	0.0284205	0.00854712	0.0243486	0.0284364	0.0332973	0.0519188	0.0884316	0.0280637	0.019633	0.0484564	0.0300757	0.0164323	0.0102384	0.375979	0.113903	0.472876	0.289064	0.320806	0.365655
_ncRNA_as_chr11_10075_	B1	1.18872	0.375833	-0.212838	0.0189176	0.743009	0.852878	0.179005	0.116308	0.0272607	0.0237465	0.238048	0.198181	0.179005	0.255084	0.17262	0.499574	0.100181	0.129873	0.144465	0.0725138	0.116308	0.0655759	0.0238895	0.0124325	0.0272607	0.0510754	0.0471528	0.0123703	0.0237465	0.0315833	0.0241583	0.0172026	0.238048	0.0740796	0.238792	0.198181	0.125284	0.333198
_ncRNA_inter_chr15_12514_	B1	1.94716	-2.32025	1.45144	0.0318303	0.415952	0.0664488	0.0117091	0.00528308	0	0	0.0209672	0.0073022	0.00818895	0.0404119	0.0117091	0.0462675	0.00364941	0.00448202	0.00902159	0.00528308	0.00238324	0.00678925	0	0	0	0	0	0.000895719	0	0.00274429	0	0	0.0209672	0.0242873	0.0131855	0.0082246	0.0073022	0.00485512
_ncRNA_inter_chr1_1024_	B1	4.97924	NaN	3.85555	0.00415869	NaN	0.124884	0.045635	0	0	0	0.0389484	0	0.045635	0.0938355	0	0.139232	0.0152529	0	0	0	0	0	0	0	0	0	0	0	0	0	0	0	0.0389484	0	0.041332	0	0	0
_ncRNA_inter_chr4_3875_	B1	4.2912	1.28186	1.30269	0.0320662	0.605818	0.16616	0.0123631	0	0	0	0.114855	0.02313	0.00864628	0.0355573	0.0123631	0.0820704	0	0	0	0	0	0	0	0.0128536	0.0338209	0	0	0	0	0.0087075	0.0142724	0	0.0885528	0.118355	0.114855	0.0833657	0.02313	0.0153788
_ncRNA_inter_chr8_6981_	B1	2.68097	0.464453	4.30805	0.00831706	0.788427	0.0263248	0.0424996	0	0.0119201	0.00741675	0.0103767	0	0.00607905	0.0424996	0.0173845	0.0783102	0.0690829	0.0149725	0.0150686	0	0	0	0	0.00906043	0.0119201	0.0135354	0.0257727	0.00400671	0.00741675	0.0122757	0.00503025	0.0125368	0.0103767	0.012482	0.00734115	0	0	0
_ncRNA_inter_chr7_6391_	B1	2.08017	2.90576	2.76131	0.0466506	0.133164	0.186095	0.135918	0.0276643	0.0351506	0	0.0573956	0	0.0475281	0.0651522	0.135918	0.236309	0.148266	0.0520266	0	0	0.0276643	0.0525391	0	0.0117647	0.103186	0.0351506	0.0446201	0.0104052	0	0	0	0	0	0.130118	0.0573956	0.019094	0	0
_ncRNA_inter_chr9_7723_	B1	2.28482	0.550378	NaN	0.0147704	0.804282	NaN	0.0180562	0.00347796	0.00625158	0.00347081	0	0	0.00841856	0.0103862	0.0180562	0.0199772	0.0225104	0	0.00347796	0	0.00367509	0.00697961	0	0.00625158	0.0109663	0	0.0118552	0.00138229	0.00511747	0.00847008	0.00347081	0	0	0	0	0	0	0.00374344
_ncRNA_as_chr7_6302_	B1	1.45192	-0.0215178	0.451559	0.0213489	0.982498	0.0746408	0.286835	0.0887786	0.131333	0.130547	0.429158	0.363408	0.615026	0.286835	0.193277	0.174127	0.307218	0.0887786	0.15636	0.0392423	0.035405	0.262235	0.131333	0.0673429	0.0969725	0.180185	0.171545	0.0897858	0.130547	0.141628	0.131695	0.111261	0.429158	0.603195	0.417879	0.410536	0.363408	0.298124
_ncRNA_as_chr19_15130_	B1	1.24091	-1.24736	0.443149	0.0271595	0.361443	0.290866	0.0422144	0.0275003	0.0034937	0.0140388	0.162055	0.112323	0.089989	0.099985	0.0383761	0.040675	0.0422144	0.028515	0.0182624	0.0275003	0.013784	0.0471206	0	0.00818526	0.00615353	0.0034937	0	0.00517099	0.0140388	0.0158428	0	0.0194157	0.172471	0.155598	0.162055	0.156026	0.0950263	0.112323
_ncRNA_inter_chr1_278_	B1	1.67868	NaN	0.0493312	0.0315344	NaN	0.999471	0.726816	0.304896	0	0	0.0682326	0.0426594	1.77482	1.26907	0.217195	0.130089	0.726816	0.262541	0.356706	0.309464	0.083761	0.304896	0	0	0	0	0	0	0	0	0	0	0.0682326	0.0656613	0.0772357	0.12526	0.0320803	0.0426594
_ncRNA_inter_chr1_279_	B1	1.54296	0.612392	0.00479318	0.0450277	0.880054	0.999471	0.509805	0.316295	0.0402877	0.0299449	0.0438558	0.032297	1.77949	0.911021	0.311564	0.295467	0.509805	0.357781	0.240052	0.316295	0.0317073	0.391414	0.0518203	0	0	0.0402877	0.153423	0.0357776	0	0	0.0299449	0.0746308	0	0.0745673	0.0438558	0.0218845	0.072863	0.032297
_ncRNA_as_chr5_4050_	B1	1.62809	0.524674	0.669295	0.018861	0.813721	0.561466	0.14275	0.0327851	0.0222484	0.0330734	0.102248	0.0534142	0.249586	0.0903238	0.14275	0.121838	0.146821	0.0327851	0.0164978	0.115934	0.0174329	0.066216	0.0858515	0.119143	0	0.0222484	0	0.0131719	0.0568919	0.0201779	0.0330734	0.041214	0.102248	0.109327	0.0602806	0.0481291	0.0534142	0.0710285
_ncRNA_inter_chr5_4479_	B1	4.45017	NaN	NaN	0.0351116	NaN	NaN	0.12187	0	0	0	0	0	0.243081	0	0.173787	0	0.12187	0	0	0	0	0	0	0	0	0	0	0	0	0	0	0	0	0	0	0	0	0
_ncRNA_inter_chr13_11532_	B1	1.78962	-0.58599	1.50857	0.00740317	0.589067	0.547253	0.195531	0.04001	0.115654	0.114622	0.0374461	0	0.289411	0.195531	0.103455	0.112126	0.207283	0.0848582	0.0170806	0.04001	0	0.119972	0.0292974	0.129598	0.0267454	0.159441	0.115654	0.114622	0.0832059	0.268548	0.0677191	0.126581	0.0529298	0	0.0374461	0.0249147	0	0
_ncRNA_inter_chr2_1218_	B1	2.54249	-1.43719	-1.12581	0.0408162	0.60336	0.692371	0.039106	0	0	0.0155829	0.0116089	0.0128582	0.0769047	0.0316266	0.0137455	0.039106	0.0642611	0.0157844	0	0	0.0167862	0	0	0.0142773	0	0	0	0	0.0155829	0.0386877	0	0.0197552	0	0.0131589	0.0116089	0.0463437	0.0128582	0
_ncRNA_inter_chr18_14537_	B1	4.4028	-0.249004	0.309791	0.0115407	0.936265	0.924112	0.087238	0	0.0283328	0.0352577	0.0595466	0.0581856	0.0435009	0.0894475	0.155502	0	0.087238	0	0	0	0	0	0	0.0484554	0.0283328	0	0.122518	0.0999972	0.0352577	0.0218836	0.0358692	0	0.0742541	0.0595466	0.0262662	0	0.0581856	0.0773734
_ncRNA_inter_chr4_3886_	B1	6.57661	-0.321003	0.691181	2.46e-11	0.879195	0.794705	0.104728	0	0.0174422	0.0302374	0.0147416	0.00816399	0.0549324	0.125503	0.104728	0.0910411	0.114243	0	0	0	0	0	0.0174422	0.0226931	0.0159229	0.0135605	0.0860681	0.0441555	0.059444	0.0184477	0.0302374	0	0.0104186	0.0167099	0.0147416	0.0147124	0.00816399	0
_ncRNA_inter_chr15_12834_	B1	5.40108	-0.191715	1.16716	0.000437115	0.958848	0.681474	0.0499787	0	0.0138018	0.00753201	0.0127928	0.0112636	0.00934564	0.0768668	0.160357	0.038018	0.0499787	0	0	0	0	0	0	0.0138018	0.0242106	0.0206186	0	0.00610346	0.00753201	0.00934985	0.0613011	0	0	0.0127928	0.0451437	0.0112636	0.0125005	0
_ncRNA_inter_chr8_7589_	B1	3.88663	0.997539	NaN	0.0483006	0.726394	NaN	0.0374557	0	0.0198234	0	0	0	0	0.0374557	0.0868208	0.0205838	0.0405894	0	0	0	0	0	0.0434299	0	0.0198234	0.0337646	0	0.00999493	0.0123343	0	0	0	0	0	0	0.0182951	0	0
_ncRNA_as_chr1_504_	B1	1.23104	0.572659	0.649654	0.0397202	0.509034	0.692371	0.522676	0.302662	0.435472	0.236003	0.21406	0.141353	0.625514	0.707406	0.447202	0.47711	0.522676	0.320962	0.129209	0.302662	0.136533	0.324123	0.66942	0.435472	0.560183	0.26022	0.330323	0.30812	0.221805	0.236003	0.128944	0.642726	0.266931	0.21406	0.141633	0.141353	0.156875	0.069536
_ncRNA_inter_chr13_11368_	B1	2.1672	1.23681	-0.0143362	0.0185873	0.1979	0.999471	0.0301759	0.00866122	0.0447953	0.0206183	0.0357861	0.0420631	0.0262061	0.0301759	0.0599543	0.0284284	0.0350363	0.0172119	0.00866122	0	0	0.00869073	0.0447953	0.0505099	0.06134	0.0116087	0.0442083	0.0206183	0.00424069	0.0263209	0.00862847	0.0322568	0.0357861	0.0789194	0.0316469	0.0315843	0.0420631	0.0839013
_ncRNA_inter_chr1_155_	B1	1.89993	0.512106	1.68776	0.02678	0.77163	0.472705	0.0475828	0.0106224	0.0181042	0.0132098	0.0109723	0	0.0514242	0.0475828	0.036765	0.0261492	0.0515638	0.0105547	0.0106224	0.0124411	0	0.0213172	0.0733784	0.033414	0.0167467	0	0.0181042	0.00844363	0.0260498	0.0129347	0.0318018	0.0132098	0.0109723	0.0175981	0.00776257	0.00774722	0	0
_ncRNA_inter_chr8_6983_	B1	4.36269	2.45142	3.57902	0.0070437	0.371864	0.177832	0.0455012	0	0	0	0.0232935	0	0.0340336	0.0979727	0.0729954	0.0230747	0.0455012	0	0	0	0	0	0.151222	0.0393494	0	0	0	0	0	0.0177711	0	0	0.0580937	0.0232935	0.0205497	0	0	0
_ncRNA_inter_chr4_3885_	B1	2.01641	0.776633	5.08836	0.00781824	0.529131	0.00759647	0.0517913	0.0113046	0.0361918	0.0105337	0.0221013	0	0.0517913	0.111819	0.032399	0.0702289	0.0259659	0.005315	0.042793	0.0125299	0.0113046	0	0.0927251	0.0361918	0.00846482	0.0576714	0.018302	0.0384115	0.0105337	0.00980704	0.0428657	0.00667707	0.0221013	0.0310165	0.00390899	0	0	0
_ncRNA_inter_chr9_8418_	B1	3.1943	0.0762571	-0.259687	0.00253117	0.970435	0.93866	0.0498802	0	0.0591092	0.041352	0.0168508	0.0168174	0.0767457	0.0344304	0.0498802	0.0189213	0.0839498	0.0114559	0	0	0.0121829	0	0.0598941	0.0831198	0	0.0155216	0.0591092	0.041352	0.0453605	0.0633468	0.0230736	0.0143764	0	0.0286511	0.0168508	0.0168174	0.00933207	0.0372285
_ncRNA_as_chr1_750_	B2	-3.91604	-0.193417	-1.46334	0.0420021	0.966794	0.379551	0	0.0387233	0	0.0145647	0.0378532	0.0801809	0	0	0	0	0	0	0.146584	0.0858404	0.0387233	0	0	0	0.057774	0	0	0.0145647	0	0	0.0365708	0.0455722	0.0378532	0.0607113	0	0.0801809	0.0593237	0.157774
_ncRNA_as_chr1_752_	B2	-6.10441	-3.58538	-9.19838	1.84e-06	0.0583481	2.95e-38	0	0.0361946	0	0.00922133	0	0.532201	0	0	0	0	0	0.00767661	0.139066	0.0361946	0.0571468	0.0310089	0	0	0	0	0	0.00922133	0.00379321	0.0047087	0.015436	0.00961767	0	0	0	0.535297	0.387714	0.532201
_ncRNA_inter_chr16_13508_	B2	-3.45538	-1.96497	NaN	0.0409305	0.504556	NaN	0	0.0198593	0	0	0	0	0	0	0	0	0	0	0.0375881	0.0220118	0.0198593	0.0188581	0	0	0	0	0	0.00747425	0	0	0	0.0233865	0	0	0	0	0	0.0202287
_ncRNA_inter_chr17_13556_	B2	-3.89419	-0.725536	NaN	0.0251066	0.86302	NaN	0	0.0277991	0	0	0	0	0	0	0	0	0	0.0275279	0.110819	0	0.0292751	0.0277991	0	0	0.0437584	0	0	0.0441258	0	0.033798	0	0	0	0	0.0202458	0	0	0
_ncRNA_inter_chr1_209_	B2	-1.82037	-0.731817	-1.85127	0.0337383	0.424677	0.0294341	0.03059	0.0753421	0.089619	0.111523	0.0184705	0.0816139	0.03059	0.01887	0.0437398	0.01037	0.0408974	0.0753421	0.252753	0.0592053	0.106832	0.0253614	0.109078	0.0170298	0.089619	0.101763	0.0645892	0.125516	0.111523	0.107675	0.151276	0.0314185	0.0391618	0.0104683	0.0184705	0.0737357	0.0920617	0.0816139
_ncRNA_inter_chr14_11847_	B2	-4.07711	-3.93861	-3.13025	0.0109927	0.159205	0.273485	0	0.0348647	0	0	0	0.0240947	0	0	0	0	0	0.0887346	0.0893044	0.0348647	0	0.0298695	0	0	0	0	0	0.0961773	0	0	0	0.11285	0	0	0	0.0434213	0.0240947	0
_ncRNA_as_chr12_10697_	B2	-3.89652	2.67422	-0.180641	0.0154894	0.290432	0.95753	0	0.0030148	0	0	0.00620707	0.00729579	0	0	0	0	0	0.00597078	0.00300456	0	0.0095246	0.0030148	0.0051919	0.00270196	0	0	0	0	0	0	0	0	0.00620707	0.00248882	0.0131739	0.00438261	0.00729579	0.0161695
_ncRNA_inter_chr13_11445_	B2	-4.07274	0.609977	-1.36191	0.0350254	0.868184	0.685305	0	0.00211702	0	0	0	0	0	0	0	0	0	0.00419274	0	0	0.0111471	0.00211702	0.00364412	0.00189647	0	0	0	0	0	0	0.00210579	0.00262411	0	0	0.00154181	0	0	0.00681265
_ncRNA_inter_chr18_14268_	B2	-3.69177	NaN	NaN	0.0494687	NaN	NaN	0	0.0429082	0	0	0	0	0	0	0	0	0	0	0.085525	0	0.135559	0.0429082	0.0740607	0	0	0	0	0	0	0	0	0	0	0	0	0	0	0
_ncRNA_as_chr9_8314_	B2	-2.4626	-1.62606	0.20459	0.0163423	0.370434	0.951426	0.0132268	0.106322	0.00693646	0.0245396	0.0253248	0.0247459	0.027751	0	0.0132268	0.0250869	0	0.106322	0.0152863	0.035807	0.129222	0.107369	0	0.00693646	0.0243353	0.0207247	0	0.0245396	0.0151416	0.009398	0.0308084	0.13437	0.0157899	0.0253248	0.0446833	0.0111487	0.0247459	0.0493596
_ncRNA_inter_chr15_12590_	B2	-4.51834	-3.57234	-8.37426	0.000348414	0.059888	1.06e-22	0	0.0162939	0	0.00967566	0	0.29016	0	0	0	0	0	0.016135	0.0162386	0.0190188	0.0257386	0.0162939	0	0	0	0	0	0.00967566	0.0119403	0.00494069	0	0.0100915	0	0	0	0.29016	0.203728	0.375781
_ncRNA_inter_chr19_14967_	B2	-1.58805	-0.907939	0.189707	0.00614157	0.394585	0.914167	0.024853	0.0773585	0.0130178	0.0184336	0.0120727	0.0120489	0.0199944	0.00822256	0.0500314	0.024853	0.0267315	0.0492454	0.0302876	0.109644	0.125108	0.0773585	0.01426	0.0284477	0.0130178	0.0110864	0	0.00765749	0.0526487	0.0184336	0.0164805	0.041074	0.0113765	0.0182463	0.0120727	0.0120489	0.0156006	0.0088908
_ncRNA_inter_chr9_8438_	B2	-1.85309	-0.53404	-0.365769	0.000470168	0.748584	0.644847	0.0138371	0.0468241	0.0125759	0.0119692	0.0730394	0.0860622	0.0120965	0.0198984	0.0138371	0.0229639	0.00970345	0.0436967	0.0279855	0.0468241	0.114063	0.0641849	0	0.0125759	0.0157572	0	0.0340691	0.00794476	0.00980427	0.024341	0.0119692	0.0397739	0.0743333	0.0629218	0.0730394	0.0612317	0.129439	0.0860622
_ncRNA_inter_chr4_3431_	B2	-3.69672	-0.730981	NaN	0.0304028	0.86707	NaN	0	0.0162587	0	0	0	0	0	0	0	0	0	0.0161001	0	0.0189777	0.0513659	0.0162587	0	0	0	0.0217319	0	0	0.0158774	0	0	0.0201286	0	0	0	0	0	0.0174404
_ncRNA_inter_chr2_1080_	B2	-1.33506	0.448807	-0.791699	0.0175313	0.627483	0.673901	0.0114047	0.0349739	0.0217674	0.0141857	0.00262986	0.008221	0.0154067	0.0114047	0.0132178	0.0083566	0.00823922	0.0151785	0.0152759	0.0447283	0.0349739	0.0408746	0.026417	0.0217674	0.0180869	0.0136919	0.034761	0.0141857	0.0250085	0.00776106	0.0203537	0.00634089	0.00262986	0.00210896	0.00558161	0.00371372	0.00824304	0.008221
_ncRNA_inter_chr7_6636_	B2	-4.75407	0.257745	0.303228	0.000854079	0.943053	0.933847	0	0.0708288	0.0315419	0.0143032	0.038981	0.0171606	0	0	0	0	0	0.0467586	0	0.0826736	0.124316	0.0708288	0	0.0316707	0	0.0315419	0.0800784	0	0.0115223	0.0143032	0.0703329	0.0292148	0	0.038981	0.0515839	0.0171606	0.0571351	0
_ncRNA_inter_chr8_7505_	B2	-1.48377	-0.309176	-0.352022	0.00160492	0.751999	0.827372	0.131775	0.321529	0.197485	0.268912	0.0974717	0.142866	0.0890083	0.131775	0.12727	0.168973	0.1428	0.321529	0.264758	0.516812	0.49736	0.295178	0.254016	0.171853	0.162323	0.197485	0.401099	0.268912	0.158712	0.358212	0.2055	0.292664	0.151933	0.0974717	0.0859901	0.150185	0.142866	0.126652
_ncRNA_as_chr10_9365_	B2	-1.02584	-0.664453	-0.470987	0.00195716	0.149164	0.338216	0.0380137	0.0733081	0.0311093	0.0585032	0.0551693	0.0775638	0.0425697	0.0333051	0.0415692	0.0380137	0.0222102	0.0733081	0.0926524	0.0803818	0.0652695	0.0568138	0.0237062	0.0416378	0.0311093	0.0575951	0.0292444	0.0429639	0.0698515	0.0585032	0.042809	0.0682827	0.0620307	0.0412167	0.0551693	0.0825903	0.0624951	0.0775638
_ncRNA_inter_chr10_9289_	B2	-1.67159	-0.953508	-0.699672	0.0373478	0.435415	0.709076	0.0150401	0.0557702	0.0158124	0.0338921	0.030798	0.0271165	0.0281239	0.00925262	0.0321708	0	0.0150401	0.0738859	0.0557702	0.0870915	0.0392876	0.0279801	0.0320448	0.025015	0.00731339	0.0124566	0.0158124	0.0147496	0.0546053	0.0338921	0.0185174	0.0576882	0.0384049	0.030798	0	0.0271165	0.0601882	0.0200091
_ncRNA_inter_chr10_9364_	B2	-1.68769	-0.321733	-1.29173	0.027999	0.886294	0.32229	0.131337	0.390369	0.0911416	0.160659	0.0437164	0.213586	0.0958093	0.131337	0.27399	0	0.17079	0.209755	0.263878	0.927168	0.390369	0.476598	0.0911416	0.308306	0.0416013	0.283433	0.0899472	0.125852	0.465924	0.160659	0	0.262522	0.163542	0.0437164	0.0385669	0.153962	0.213586	0.227216
_ncRNA_inter_chr15_12565_	B2	-4.54087	-1.16127	-1.94857	0.00415869	0.678423	0.379551	0	0.0557179	0	0.0159257	0	0.0384567	0	0	0	0	0	0.0261963	0.0790937	0.154392	0.0557179	0	0	0	0	0.0351199	0	0.0103961	0	0.0159257	0.0261038	0.0325289	0.027233	0	0	0.0384567	0.0426797	0.028377
_ncRNA_inter_chr19_15132_	B2	-2.39201	1.52334	0.805974	0.0393534	0.613717	0.694785	0.00125509	0.00491781	0	0	0.00257009	0.00166976	0	0.00154426	0.00134232	0	0.00125509	0.0077072	0.00465401	0.0090847	0.00491781	0	0.002683	0.00139628	0	0	0	0.000617463	0	0	0	0	0.00160244	0.00257009	0.00680204	0.00339429	0.00125567	0.00166976
_ncRNA_inter_chr6_5406_	B2	-2.00808	0.273605	-0.483209	0.0400116	0.931441	0.859411	0.0454873	0.456959	0.0818881	0.134065	0.075704	0.295895	0	0.0454873	0.237235	0	0.295758	0.544852	0.456959	0.749272	0.193144	0.366813	0.314702	0.0818881	0.0718223	0	0.621155	0.108638	0.134065	0.221896	0	0.226615	0.660816	0.075704	0	0.133309	0.295895	0.590208
_ncRNA_inter_chr12_10843_	B2	-3.68378	NaN	-3.15769	0.0488591	NaN	0.271464	0	0.0395468	0	0	0	0.0425656	0	0	0	0	0	0.117884	0.0395468	0	0.0835769	0	0	0.0177712	0	0	0	0	0	0	0	0	0	0	0	0.0576851	0	0.0425656
_ncRNA_inter_chr15_12591_	B2	-4.38078	-2.53417	-5.62681	0.00716655	0.385027	4.2e-14	0	0.0162465	0	0	0	0.291924	0	0	0	0	0	0.0551323	0	0.0162465	0.0586314	0.0139188	0	0	0	0	0	0	0.0068067	0	0.027699	0	0	0.0114905	0	0.222572	0.291924	0.298609
_ncRNA_inter_chr15_12586_	B2	-4.38558	-2.63608	-7.71991	0.00147144	0.351094	3.53e-15	0	0.0281899	0	0	0	0.362865	0	0	0	0	0	0.0558299	0.0140471	0.0329042	0.0148433	0.0281899	0	0	0	0	0	0	0.0207174	0.00857253	0	0	0	0	0	0.194653	0.397947	0.362865
_ncRNA_inter_chr2_2090_	B2	-2.97985	NaN	-1.2328	0.0239255	NaN	0.575054	0	0.0504252	0	0	0.0259547	0.0549773	0.0304106	0	0	0	0	0.174767	0.050254	0.0588579	0.0265512	0.0504252	0	0	0	0	0	0	0	0	0	0	0.0259547	0.0416277	0	0.0549773	0.101691	0
_ncRNA_inter_chr15_12543_	B2	-3.90293	-1.7344	2.69394	0.0414313	0.529131	0.379551	0	0.0375749	0	0	0.0294554	0	0	0	0	0	0	0.14133	0	0.0832948	0.0375749	0	0	0	0	0	0	0.0280659	0	0	0	0	0.0367307	0.0294554	0	0	0	0
_ncRNA_inter_chr4_3182_	B2	-3.89383	0.238529	-3.14027	0.0251061	0.958848	0.272596	0	0.0336975	0	0	0	0.0232581	0	0	0	0	0	0.126746	0	0.0373497	0.0336975	0.0319985	0	0.0143	0	0	0	0.0126475	0	0	0	0	0	0	0	0.0232581	0.0516242	0
_ncRNA_inter_chr4_3232_	B2	-4.0873	NaN	-3.79666	0.00814313	NaN	0.158268	0	0.0523466	0	0	0	0.0192115	0	0	0	0	0	0.0523466	0	0.0925538	0.0278345	0.0528623	0	0	0	0	0	0	0	0	0	0	0	0	0	0.0192115	0.0852843	0
_ncRNA_inter_chr7_6190_	B2	-3.90241	NaN	NaN	0.010791	NaN	NaN	0	0.144238	0	0	0	0	0	0	0	0	0	0.144238	0	0.170018	0.0766964	0.145659	0	0	0	0	0	0	0	0	0	0	0	0	0	0.0529362	0	0
_ncRNA_as_chr4_3230_	B2	-2.42481	NaN	-1.64836	0.00153766	NaN	0.0526703	0.00869175	0.0743994	0	0	0.0218827	0.137178	0.00640986	0.0316322	0.00916527	0.00869175	0.00856967	0.0420993	0.116516	0.0372177	0.134314	0.0743994	0	0	0	0	0	0	0	0	0	0	0.0218827	0.0175484	0.0696657	0.0618025	0.137178	0.182415
_ncRNA_as_chr11_10103_	B2	-2.71987	1.04478	0.0808428	0.0182108	0.657622	0.999471	0.00637158	0.0526458	0.0141417	0	0.043504	0.0226658	0.00637158	0.0104811	0	0	0.00851849	0	0.0526458	0.0246637	0.0556298	0.0845202	0.0181899	0.00473317	0.0249082	0.0141417	0	0	0.015498	0.00641283	0	0	0.043504	0.0436089	0.00769441	0.0537543	0.00852244	0.0226658
_ncRNA_as_chr7_5999_	B2	-3.82595	1.19186	-1.31638	9.48e-06	0.746389	0.0110118	0	0.00985924	0	0	0.0115937	0.0245579	0	0	0	0	0.00340524	0.00418214	0.012627	0.00985924	0.00889515	0.0168934	0.00484292	0	0	0	0	0	0	0	0	0.00174368	0.0115937	0.00697302	0.0133285	0.0245579	0.0238478	0.0347322
_ncRNA_inter_chr4_3018_	B2	-2.65581	NaN	NaN	0.0244497	NaN	NaN	0	0.0587103	0	0	0	0	0	0.0249496	0	0	0	0.024904	0.0751919	0.0587103	0.0529693	0.0754481	0	0.0112819	0	0	0	0	0	0	0	0	0	0	0.018316	0	0	0
_ncRNA_inter_chr8_7463_	B2	-2.14262	1.59396	NaN	0.0178024	0.53899	NaN	0.00815472	0.0639051	0	0	0	0	0.00609949	0.00501676	0.00872149	0.0330836	0.00815472	0.0100152	0.0705567	0.0472209	0.0639051	0.0809109	0	0.0136067	0	0.0135513	0	0	0	0	0.0100724	0	0	0	0	0	0	0
_ncRNA_inter_chr19_14839_	B2	-3.22139	NaN	NaN	0.00372461	NaN	NaN	0.0059871	0.0563543	0	0	0	0	0.029117	0.0059871	0	0	0.009732	0.0239047	0.156378	0.0563543	0.0127109	0.253472	0	0	0	0	0	0	0	0	0	0	0	0	0	0	0	0
_ncRNA_inter_chr2_1098_	B2	-2.26932	0.420778	0.122622	0.0106309	0.859879	0.978166	0.00826584	0.0389017	0.0130598	0.00686774	0.0275135	0.0134423	0.0234495	0.00826584	0.00957995	0	0.0044787	0.033003	0.0775016	0.0389017	0.00584961	0.088875	0.0286119	0.00248169	0.0130598	0.0296591	0.00941231	0.0219491	0.00541727	0.00336236	0.0110224	0.00686774	0.0285909	0.0275135	0.00809085	0.0121123	0.0134423	0.0357504
_ncRNA_inter_chr8_7625_	B2	-2.0694	0.968461	-1.94914	0.0343771	0.797105	0.379551	0.00924037	0.0625378	0	0	0	0.0155772	0.00646238	0.0159457	0.00924037	0.0175259	0	0.0212221	0.0640752	0.0625378	0.0112845	0.075009	0	0.0288553	0	0.0287379	0	0	0	0.0260634	0	0	0	0	0.00780405	0.0155772	0.0172878	0.0114944
_ncRNA_inter_chr14_11978_	B2	-1.83038	0.556892	0.871163	0.0111562	0.752868	0.336083	0.00426867	0.0154903	0.0030942	0.00343573	0.0250698	0.0111071	0.00207598	0.00426867	0.00593676	0	0.0069387	0.0187479	0.0188682	0.00401794	0.0126877	0.0154903	0	0.0030942	0.0108554	0.00462242	0.00293385	0.00410496	0.000844291	0.00419224	0.00343573	0.0021407	0.0124026	0.0269963	0.0250698	0.00500404	0.0111071	0.0221548
_ncRNA_inter_chr10_9376_	B2	-2.10428	2.83339	-1.15841	0.0425604	0.238046	0.0880719	0.00307028	0.0114237	0	0	0.0332791	0.0583624	0.00688944	0.00188883	0	0.00311402	0.00307028	0.0263953	0.0227698	0.00444471	0.00802016	0.0114237	0	0.00511477	0.0029907	0	0	0	0	0	0	0	0.0470398	0.0125742	0.0332791	0.0525877	0.0583624	0.102116
_ncRNA_inter_chr13_11440_	B2	-2.10648	0.1458	-1.50448	0.000154074	0.958848	0.0863133	0.0163535	0.0578656	0.0073825	0.00652939	0.0169697	0.0443248	0.019883	0.0163535	0.00473835	0.0224677	0	0.0870595	0.0602378	0.0384824	0.0578656	0.0549482	0.0189143	0.0073825	0.00863338	0	0	0.00652939	0.00805763	0.0100023	0	0	0.0169697	0.0226808	0.00400182	0.0479269	0.0443248	0.0294709
_ncRNA_inter_chr2_1430_	B2	-2.53279	-2.77168	-1.24476	0.00165617	0.102006	0.0407403	0.0036495	0.0281979	0	0.00556057	0.0551287	0.0909539	0.0107655	0	0	0.0036495	0.00719648	0.0353534	0.0266853	0.010418	0.0281979	0.0357016	0	0.00200934	0	0	0	0.0142171	0.00438618	0.00272239	0.0089245	0.00556057	0.0551287	0.0589458	0.0390017	0.0746055	0.201595	0.0909539
_ncRNA_inter_chr10_9222_	B2	-4.17234	-2.5248	-1.66059	9.39e-05	0.326931	0.191334	0	0.0905087	0	0.0182854	0.0149945	0.131866	0	0	0	0.0148537	0.014645	0.269794	0.0905087	0.0636028	0.0191278	0.181634	0	0.00823386	0	0	0	0.0436942	0	0	0.0182854	0.0683583	0.0747922	0.0149945	0.0132282	0.0396062	0.131866	0.155868
_ncRNA_inter_chr13_11602_	B2	-3.89009	NaN	-6.26041	2.2e-05	NaN	5.87e-07	0	0.14057	0	0	0	0.128001	0	0.017491	0	0	0.0284316	0.296805	0.14057	0.0411591	0.0557016	0.299728	0	0	0	0	0	0	0.0086181	0	0	0	0	0	0	0.192227	0.128001	0.0945624
_ncRNA_inter_chr6_5626_	B2	-3.88571	NaN	-0.741288	0.0280289	NaN	0.743592	0	0.0149695	0	0	0.0109393	0.0161122	0	0	0	0	0	0.022311	0.0149695	0	0	0.0150205	0	0	0	0	0	0	0	0.00455589	0	0	0	0.0124	0.0109393	0.0218354	0.00605827	0.0161122
_ncRNA_inter_chrX_15252_	B2	-3.68396	NaN	-2.40562	0.0361118	NaN	0.18257	0	0.0378225	0	0	0	0.0409711	0	0	0	0	0	0.0378225	0.0380654	0	0	0.0381951	0	0.00855276	0	0	0	0	0	0	0	0	0	0	0.0139086	0.0277621	0.046216	0.0409711
_ncRNA_as_chr1_757_	B2	-4.65481	NaN	-5.01361	5.32e-07	NaN	1.22e-08	0	0.0789256	0	0	0	0.163635	0.00679651	0	0	0	0	0.0892776	0.0898509	0.0789256	0.023736	0.0563481	0	0	0	0	0	0.00446216	0	0	0	0	0	0	0.00820756	0.0982959	0.163635	0.169242
_ncRNA_inter_chr2_1571_	B2	-4.94828	0.238529	NaN	0.000200259	0.958848	NaN	0	0.185434	0	0	0	0	0	0	0	0	0	0.262194	0.263878	0.185434	0.055767	0.0529553	0	0.0237158	0	0	0	0.0209753	0	0	0	0	0	0	0	0	0	0
_ncRNA_inter_chr4_3157_	B2	-2.52213	NaN	-0.498168	0.000346992	NaN	0.592585	0.0154909	0.0899455	0	0	0.112242	0.151948	0.0154909	0.0254822	0.00738335	0.0070019	0.0207106	0.144136	0.179193	0.0899455	0.0270501	0.0428105	0	0	0	0	0	0	0	0	0	0	0.141026	0.0424098	0.112242	0.0933503	0.151948	0.183687
_ncRNA_inter_chr1_307_	B2	-2.60615	-1.50475	-2.2811	1.92e-06	0.176369	0.000212391	0.0100707	0.0613644	0.00825419	0.0184054	0.0179373	0.124173	0.0148535	0.0122169	0.00530966	0.0100707	0.00496462	0.0792647	0.0613644	0.0934317	0.0389056	0.0554161	0	0.0082879	0.0145383	0.00825419	0	0.0342074	0.0120611	0.014972	0.0184054	0.0305809	0.0443701	0.0050831	0.0179373	0.125313	0.124173	0.0660485
_ncRNA_as_chr13_11421_	B2	-1.33631	-0.858718	-1.04425	0.00064397	0.646636	0.00327671	0.104893	0.36284	0	0.0107044	0.139133	0.279975	0.150792	0.0938566	0.104893	0.0884212	0.20705	0.33459	0.410821	0.36284	0.377176	0.175701	0	0.012103	0	0.0180806	0	0.0107044	0.0198147	0.00819897	0	0.02512	0.139133	0.105996	0.157491	0.279975	0.256207	0.31895
_ncRNA_intra_chr1_626_	B2	-1.66491	NaN	-0.424831	0.00494565	NaN	0.622042	0.531841	1.70799	0	0	2.01332	2.12718	0.490267	0.967774	0.280408	0.531841	0.655464	1.44901	3.56477	1.70799	2.39707	0.812936	0	0	0	0	0	0.0643998	0	0	0	0	2.51059	2.01332	1.65775	2.12718	4.06576	2.09285
_ncRNA_inter_chr1_292_	B2	-1.49603	NaN	-0.0588645	1.72e-06	NaN	0.927671	0.0746575	0.217927	0	0	0.323572	0.375618	0.101171	0.0746575	0.066247	0.123084	0.0442442	0.169225	0.376562	0.226921	0.176664	0.217927	0	0	0	0	0	0	0	0	0	0	0.388966	0.323572	0.296875	0.248426	0.375618	0.450714
_ncRNA_inter_chr4_3156_	B2	-1.32082	1.96278	-0.0530054	0.0177811	0.259711	0.938499	0.155965	0.267031	0.0168948	0	0.788434	0.770266	0.155965	0.187485	0.120082	0.0813415	0.160398	0.413684	0.733552	0.267031	0.146646	0.238719	0.0171192	0.00890913	0.023442	0	0.0168948	0.0039398	0	0	0.0098925	0	0.788434	0.845762	0.666452	0.766349	0.770266	0.896242
_ncRNA_inter_chr6_5429_	B2	-1.24601	-0.876795	-1.03359	0.00215586	0.830887	0.0764053	0.0565524	0.140278	0	0	0.0203072	0.0382353	0.0621275	0.0815411	0.0472523	0.0322639	0.0565524	0.149762	0.214071	0.0869852	0.0877122	0.140278	0	0.000982467	0	0	0	0	0.00321694	0	0	0	0.0203072	0.0108566	0.0255407	0.0382353	0.0477382	0.032916
_ncRNA_inter_chr13_11289_	B2	-4.08325	NaN	-1.28748	0.00451765	NaN	0.696819	0	0.0416237	0	0	0	0.0318836	0	0	0	0	0	0.0391396	0.118173	0.09227	0.0416237	0.0395251	0	0	0	0	0	0	0	0	0	0	0	0.0326293	0	0.0287288	0.0318836	0.0423978
_ncRNA_inter_chr8_7612_	B2	-2.18229	-3.22502	-0.733307	0.000148164	0.171694	0.379551	0.0437291	0.182766	0	0.00859593	0.0716363	0.13403	0.0523329	0.0107608	0.00935366	0.0709633	0.0437291	0.0751881	0.248633	0.253218	0.182766	0.10847	0	0	0	0	0	0.00859593	0.0106079	0	0	0.0268962	0.111662	0.0716363	0.0473984	0.13403	0.0874987	0.162894
_ncRNA_inter_chr14_11899_	B2	-1.08259	-0.453217	-1.05355	0.036248	0.825328	0.281791	0.0136886	0.0370394	0.00835778	0.00780041	0.0134877	0.0255416	0.00957335	0.0262465	0.0136886	0.0108179	0.0255982	0.0288185	0.0290036	0.0432336	0.0529367	0.0370394	0.00915526	0.00476456	0.00835778	0.0142355	0	0.00210699	0.00780041	0.00484152	0.0264523	0.00988896	0	0.0152886	0.0134877	0.015384	0.02561	0.0255416
_ncRNA_inter_chr16_13509_	B2	-2.82758	-0.490621	-1.49963	9.37e-07	0.872635	0.269828	0.00939096	0.0919912	0.00260957	0.00461602	0.00480753	0.0253971	0.0175604	0.00866593	0.0100436	0	0.00939096	0.0922679	0.0290189	0.0543795	0.0919912	0.0931768	0	0.00260957	0.0045776	0.00779687	0	0.00461602	0	0.00353563	0.00579522	0.0144433	0	0.00480753	0.0169649	0.0253971	0.0328836	0.0124936
_ncRNA_inter_chr10_9309_	B2	-1.22174	-0.0563256	-0.360326	0.00878964	0.989294	0.668278	0.0228153	0.0573528	0	0.00231024	0.0592847	0.0631868	0.0433096	0.031872	0.0228153	0.0154547	0.0121901	0.0823417	0.0489689	0.0573528	0.067666	0.0566951	0	0.00341028	0.00299108	0	0	0	0.00372215	0.00231024	0	0.00471874	0.0661457	0.0592847	0.0357851	0.0631868	0.08537	0.0567612
_ncRNA_inter_chr10_8796_	B2	-1.24977	NaN	0.157368	0.00205843	NaN	0.953786	0.043409	0.0945817	0	0	0.0160545	0.00942355	0.0586419	0.043409	0.0475152	0.0212049	0.020907	0.0962885	0.0678347	0.0945817	0.126293	0.0907545	0	0.00144985	0	0	0	0	0	0	0	0	0.0166832	0.0160545	0.00472112	0.00942355	0.0156875	0.0069536
_ncRNA_inter_chr11_9799_	B2	-1.25415	NaN	-0.0163313	0.0373306	NaN	0.999471	0.0162687	0.0565979	0	0	0.00647375	0.0101457	0.026548	0.0343128	0.0162687	0.0154282	0.0152115	0.0622731	0.0313365	0.0513822	0.0794705	0.0565979	0	0	0	0	0	0	0	0	0	0	0.00647375	0.00519149	0.0183199	0.00457091	0.0101457	0.0202371
_ncRNA_inter_chr3_2915_	B2	-4.66855	-2.56424	-3.46407	4.42e-73	0.363642	1.53e-38	0.703285	16.127	0	0.019682	3.48504	43.7253	0.703285	0.398926	0.485465	0.756345	0.745721	16.127	8.17541	22.295	20.9618	14.7578	0	0	0	0	0	0.0318981	0.019682	0.0244323	0	0	3.72561	2.45653	3.48504	43.7253	20.5655	44.3855
_ncRNA_inter_chrX_15376_	B2	-1.64015	-0.837251	-0.543207	0.00034433	0.397898	0.493232	0.0278003	0.119716	0.0189796	0.0299422	0.0731887	0.0995887	0.053467	0.0159913	0.0278003	0.0659101	0.0259937	0.119716	0.0963875	0.11289	0.144289	0.120895	0.0138604	0.0216395	0.0189796	0.0215515	0	0.0255185	0.0354277	0.0244323	0.0400467	0.0299422	0.0331875	0.0731887	0.0880465	0.0995887	0.0975216	0.103745
_ncRNA_intra_chr8_7323_	B2	-1.76917	-0.395736	-0.591563	4.19e-20	0.56759	0.0949177	7.86038	29.3653	3.88775	4.42653	6.23411	8.53534	10.4681	6.07409	7.89409	7.58347	7.86038	24.7229	19.3129	30.9457	34.43	29.3653	3.88775	4.84516	5.69724	3.49978	3.63486	4.42653	4.47467	3.89545	2.95602	12.6716	4.28355	7.45909	6.23411	8.38212	8.53534	11.095
_ncRNA_inter_chr3_2697_	B2	-1.3979	-0.967164	-0.211297	0.00104246	0.205839	0.875505	0.109881	0.364706	0.0648762	0.150642	0.181734	0.209279	0.104186	0.218989	0.215182	0.109881	0.108338	0.570234	0.325208	0.268861	0.525569	0.364706	0.0986066	0.128291	0.0450087	0.0255539	0.0648762	0.105902	0.196033	0.150642	0.132955	0.16568	0.15808	0.221846	0.181734	0.209279	0.108388	0.370622
_ncRNA_inter_chr10_8471_	B2	-1.02991	0.519883	-1.75708	0.0034824	0.923657	0.319327	0.414782	1.06581	0	0	0.0341741	0.033393	0.459364	0.414782	0.399811	0.358843	0.467286	1.06581	1.09741	0.782771	0.331317	1.06803	0	0.00370173	0	0.01106	0	0.00654793	0	0	0	0	0	0.0341741	0.0482378	0.258765	0.033393	0
_ncRNA_inter_chr17_13843_	B2	-1.478	-0.243919	-1.78989	1.99e-12	0.883152	2.38e-24	0.362351	1.07191	0.0291651	0.0382329	0.733055	2.77691	0.362351	0.338502	0.243066	0.430687	0.412675	1.12383	1.07191	0.987028	0.796773	1.07556	0	0.0432283	0.0291651	0.0298055	0.0252234	0.0382329	0.0254054	0.0135159	0.0443075	0.0552132	0.733055	1.12673	0.664472	3.3104	2.77638	2.77691
_ncRNA_inter_chr9_7878_	B2	-1.19861	NaN	-2.21373	0.0120732	NaN	0.000540867	0.0382466	0.110736	0	0	0.0195797	0.111942	0.0915434	0.0447054	0.0327238	0.027154	0.0382466	0.13622	0.0945482	0.110736	0.0749305	0.147049	0	0	0	0.00634918	0	0	0	0	0	0	0.0195325	0.0195797	0.0241826	0.151704	0.0420907	0.111942
_ncRNA_inter_chr6_5638_	B2	-1.29308	-2.22636	-0.761003	0.000138593	0.426912	0.00445554	0.702386	1.59471	0	0	0.82362	1.47868	0.702386	0.396858	1.24012	0.430666	0.930891	1.32379	1.59471	2.08052	1.52512	2.66353	0	0	0	0	0	0.0039886	0.00984431	0	0	0	0.82362	0.944745	0.649066	1.05265	1.47868	1.65126
_ncRNA_inter_chr2_1432_	B2	-2.27237	-2.48698	-2.07535	2.28e-05	0.378853	5.95e-06	0.0124932	0.0778171	0	0	0.0247246	0.0727932	0.0450426	0.00673582	0.00731877	0.0124932	0.0232667	0.0773206	0.0778171	0.0871775	0.0715026	0.161257	0	0	0	0	0	0.00203136	0.000835606	0	0	0	0.0209688	0.0266246	0.0247246	0.0727932	0.173897	0.0655491
_ncRNA_inter_chr5_4763_	B2	-1.34486	-0.848804	-1.99152	0.00351965	0.811203	2.28e-08	0.0936368	0.179913	0	0.00215991	0.095204	0.434605	0.0398387	0.0720871	0.098738	0.0936368	0.0958723	0.209325	0.109724	0.179913	0.143769	0.378735	0	0.0059368	0	0	0	0.0035005	0.00215991	0	0.0131842	0	0.095204	0.0508979	0.160366	0.326499	0.504451	0.434605
_ncRNA_inter_chr5_4764_	B2	-1.67937	0.224182	-1.93771	1.37e-05	0.936265	8.43e-12	0.0806731	0.189477	0.00541097	0.00366558	0.0725291	0.242786	0.0709798	0.0523923	0.0806731	0.0962485	0.0948965	0.283897	0.189477	0.16908	0.14619	0.482851	0	0.00541097	0.00949168	0.0121252	0	0.00239284	0.0103351	0.00366558	0.00600822	0	0.0590263	0.0772307	0.0725291	0.225931	0.352984	0.242786
_ncRNA_inter_chr18_14559_	B2	-3.00232	-0.53171	-3.50451	0.00709722	0.908829	0.188957	0	0.0193935	0	0.00219289	0	0.00805106	0.00334007	0	0	0.00905824	0	0.0164529	0.00551952	0.0193935	0.0233295	0.0498449	0	0	0	0	0.00940365	0.00219289	0.00270614	0.00335927	0	0	0	0	0	0.00805106	0.00893514	0
_ncRNA_inter_chr18_14392_	B2	-3.05838	-2.79413	-3.87411	0.00146239	0.292152	0.000390614	0.00480975	0.048318	0	0	0	0.0520063	0.0116956	0.00480975	0.0167232	0	0	0.0480097	0.048318	0.0113181	0.0612681	0.145448	0	0	0	0	0	0.0115	0.00946106	0	0	0	0	0	0.00706189	0.0422875	0.0703967	0.0520063
_ncRNA_inter_chr2_1099_	B2	-3.68795	NaN	-2.75127	0.0293597	NaN	0.0762082	0	0.0161251	0	0	0	0.0352813	0	0	0	0	0	0.0160222	0.0161251	0	0.0170391	0.04854	0	0	0	0	0	0	0	0	0	0	0	0.0133571	0	0.0352813	0.0522074	0.0347119
_ncRNA_inter_chr17_13727_	B2	-4.38109	2.32057	NaN	0.00217424	0.379138	NaN	0	0.0175895	0	0	0	0	0	0	0	0	0	0.0447674	0.0150183	0.0175895	0.0158696	0.0602778	0	0.0067353	0	0	0.025545	0	0	0	0	0	0	0	0	0	0	0
_ncRNA_inter_chr9_8184_	B2	-2.98714	-2.00415	NaN	0.00970549	0.339081	NaN	0	0.0848076	0	0.0399398	0	0	0.0242837	0.019973	0	0	0	0.119619	0.0802584	0.0469997	0.0848076	0.241595	0	0	0	0	0.068211	0.0477195	0.039259	0	0.0399398	0.099541	0	0	0	0	0	0.0431924
_ncRNA_inter_chr15_12752_	B2	-3.55726	-1.94114	-2.0762	0.0119337	0.50702	0.0398834	0	0.0367584	0	0	0.0189846	0.104135	0	0.00914767	0	0	0	0.0365239	0.0367584	0.0645777	0	0.110651	0	0	0	0	0	0.00730469	0	0	0.0183415	0	0.0189846	0.0152244	0.040293	0.174258	0.104135	0.0593465
_ncRNA_inter_chr6_5824_	B2	-3.40312	-1.00299	-0.745755	0.000777651	0.579183	0.707136	0	0.0348532	0	0.012393	0.00821672	0.0240867	0	0.00493708	0	0	0.0080252	0.0492807	0.0198388	0.0348532	0.0209634	0.0696725	0	0.00895652	0	0.0133801	0	0.00792151	0.0146634	0.00606746	0.0198902	0.012393	0.0307385	0.00821672	0.00724884	0.0361725	0.0240867	0.0106766
_ncRNA_inter_chr1_434_	B2	-3.45413	1.33136	0.0460393	0.0400463	0.667938	0.999471	0	0.00585501	0	0	0	0	0	0	0	0	0	0.00550559	0	0.0064896	0.00585501	0.0111196	0	0.00498173	0.00436937	0	0	0	0.00271865	0	0	0	0.00572347	0	0	0	0.00448491	0
_ncRNA_inter_chr7_5952_	B2	-3.47309	1.70877	3.97802	0.0482925	0.399403	0.157336	0	0.181987	0	0	0.0505721	0	0	0	0.0528263	0	0	0.181987	0	0.214514	0	0.42882	0	0.137175	0.192501	0	0	0.0485294	0.029944	0	0	0	0.252252	0.0505721	0	0	0	0
_ncRNA_as_chr1_782_	B2	-3.05683	-1.30066	-2.60655	4.99e-09	0.0902948	4.13e-05	0.00727498	0.0504466	0.0176802	0.030252	0.00928606	0.0521744	0.00847976	0.0041847	0.00727498	0.00919883	0.0022674	0.0306318	0.0504466	0.0328242	0.053306	0.104049	0.0435761	0.0176383	0.0176802	0.00752851	0.0238917	0.0234	0.030252	0.0648648	0.103521	0.0244058	0.0115796	0.00928606	0.00204805	0.028616	0.0521744	0.0603304
_ncRNA_inter_chr16_13428_	B2	-3.16225	-2.45157	-2.41564	0.0112659	0.269868	0.000732679	0	0.00824962	0	0.00329661	0.00857609	0.0403214	0.0025121	0	0	0	0	0.00824962	0.0124539	0.00486203	0.0043866	0.0124963	0	0	0	0.00556827	0	0.00329661	0.0020341	0.00252503	0.0206938	0.00515746	0.00857609	0.0103161	0.00303365	0.0333041	0.0403214	0.0491499
_ncRNA_inter_chr4_3563_	B2	-4.08712	-1.43624	2.64239	0.00814313	0.713315	0.379551	0	0.0610734	0	0	0	0	0	0	0	0	0	0	0.030433	0.0712868	0.096474	0.0610734	0	0.0274071	0	0	0	0	0.0149567	0	0.121729	0	0	0	0.0444791	0	0	0
_ncRNA_inter_chr2_1821_	B2	-3.45436	0.966216	-0.869538	0.0401986	0.73887	0.780703	0	0.0627946	0	0	0.0457327	0.0912845	0	0	0	0	0	0.0621821	0.125163	0.0732959	0	0.0627946	0	0.084367	0	0.0840238	0	0	0	0.0381021	0.0624528	0	0.0646429	0	0.0457327	0.0912845	0	0.134717
_ncRNA_inter_chrX_15309_	B2	-3.90073	1.33007	NaN	0.0159247	0.529931	NaN	0	0.0459539	0.030848	0	0	0	0	0	0	0	0	0	0.0784725	0.0459539	0.0414602	0.11811	0	0.140685	0.030848	0	0.0666972	0	0.0383877	0.0476525	0	0	0	0	0	0	0	0
_ncRNA_inter_chr1_797_	B2	-3.68546	0.518833	NaN	0.0363512	0.756209	NaN	0	0.0830829	0.0934161	0.0829817	0	0	0	0	0	0	0	0.0830829	0	0	0.088356	0.0839013	0.287204	0.0934161	0.0655466	0.223287	0	0.0991453	0.122351	0.0506267	0.0829817	0	0	0	0.0305523	0	0	0
_ncRNA_inter_chr19_14948_	B2	-2.85832	1.67686	0.0191976	0.0341917	0.328518	0.999471	0	0.0597737	0.0537212	0.0181963	0.0308713	0.0241908	0.0180856	0	0	0	0	0.0296961	0.0597737	0.0700075	0.0631618	0.0299887	0.309682	0.0537212	0.141353	0	0	0.0475133	0.0439755	0.0181963	0	0	0.0308713	0.0495133	0.0218405	0.0217973	0.0241908	0.0643364
_ncRNA_inter_chr1_854_	B2	-2.87503	-0.131244	-0.571003	0.00371035	0.955924	0.516389	0	0.0270616	0.011506	0.0255519	0.0583383	0.0932808	0.0116232	0	0	0.00525367	0	0.0445315	0.0448175	0.00749866	0.0270616	0.0256972	0.0994909	0.011506	0.00504581	0.0171887	0.0109097	0.027985	0.0376745	0.0155891	0.0255519	0.0159206	0.0264536	0.0583383	0.0701815	0.0513646	0.0932808	0.103368
_ncRNA_inter_chr9_8231_	B2	-1.62491	0.182481	0.182867	0.0248438	0.94701	0.944566	0.0256301	0.0867311	0.0332279	0.0352658	0.0368047	0.0324051	0.0268872	0.0221144	0.0256301	0.036459	0.0239646	0.0588641	0.103674	0.0867311	0.14085	0.0445829	0.178776	0.0332279	0.0233148	0.059567	0	0.0352658	0.0580266	0.0090039	0.103308	0.0183908	0.0305968	0.0368047	0.0432924	0.0324051	0.0239757	0.0478232
_ncRNA_inter_chr5_4413_	B2	-2.20901	-0.673399	-0.990412	1.14e-05	0.325655	0.724368	0.01186	0.0714861	0.0404834	0.065187	0.00435333	0.00868945	0.0144196	0.01186	0.0103091	0.0342177	0.00963917	0.07103	0.0714861	0.111634	0.0440639	0.0836846	0.0717867	0.048033	0.0187239	0.0318918	0.0404834	0.0684439	0.043688	0.0578476	0.065187	0.081232	0	0.0098692	0.00435333	0.00868945	0	0.0256476
_ncRNA_inter_chrX_15242_	B2	-3.90577	0.0428663	-0.809253	0.0106402	0.991224	0.852878	0	0.00189878	0	0.000927953	0	0.00153168	0	0	0	0	0	0.00188026	0.00189234	0.00664896	0.0019996	0.00189878	0.00980215	0.000850202	0	0	0	0	0.000927953	0	0.00188809	0.00705846	0	0	0.00138287	0	0.00153168	0.00203679
_ncRNA_inter_chr4_3898_	-	4.09579	0.640604	NaN	0.0108927	0.751812	NaN	0.0522262	0	0.0454852	0.0344003	0	0	0.0522262	0.0286369	0.0248922	0.0708186	0.0698239	0	0	0	0	0	0	0.0648248	0.0454852	0.154947	0	0.0344003	0.0141506	0.0351317	0	0.107636	0	0.0238301	0	0	0	0
_ncRNA_inter_chr12_10732_	-	-4.10159	0.892785	1.98506	0.0147704	0.617008	0.364952	0	0.0220429	0.0662356	0.0127897	0.0304885	0	0	0	0	0	0	0	0.0208605	0.0977279	0.0220429	0.0418631	0.0362778	0.0849582	0.0662356	0.112817	0	0.0584427	0	0.0127897	0	0.104494	0.0430953	0.0172797	0.0304885	0.0152141	0	0
_ncRNA_inter_chr5_4115_	-	-4.37404	-1.67395	-4.21504	0.0338257	0.246331	1.32e-31	0	0.00223697	0.0153874	0.0421031	0.0180973	0.382863	0	0	0	0	0	0.00223697	0.0180107	0	0	0.002259	0.0116938	0.0223141	0.0017792	0.0818222	0.0153874	0.243105	0.0154984	0.0948206	0.00450492	0.0421031	0.0279059	0.0149191	0.0180973	0.523784	0.231427	0.382863
_ncRNA_as_chr9_8401_	-	1.66372	0.834071	0.347738	0.00501325	0.223163	0.597685	0.0702227	0.0270524	0.105923	0.0613177	0.104237	0.0753328	0.0892931	0.0367212	0.0702227	0.167496	0.0497419	0.0293234	0.0270524	0.0259233	0.00519741	0.0419507	0.0638644	0.0587171	0.174904	0.105923	0.142862	0.076428	0.0217653	0.0885602	0.0418253	0.0613177	0.101613	0.15075	0.104237	0.0753328	0.0696709	0.145587
_ncRNA_inter_chr10_9350_	-	3.96704	1.94597	1.67689	0.0251066	0.197203	0.535982	0.00767679	0	0.0306559	0	0.0112714	0	0.0233341	0.00767679	0.0133459	0.00632819	0.0062393	0	0	0	0	0	0	0.0174761	0.0306559	0.0313291	0.0397691	0	0	0.0142067	0.0155241	0	0.0159321	0	0.0112714	0	0	0.00830067
_ncRNA_as_chrX_15318_	-	5.37263	-0.0323422	2.89081	0.00201297	0.986501	0.00510755	0.0258923	0	0.0423434	0.0588292	0.0784134	0	0.0190946	0.157051	0.122863	0.0258923	0	0	0	0	0	0	0.108929	0.0354303	0.0372902	0.0423434	0.188127	0.144146	0.0309363	0.0864062	0.0157364	0.0588292	0.0651873	0.0784134	0.0807062	0.0230133	0	0
_ncRNA_inter_chr2_2066_	-	1.25838	-0.344948	0.645186	0.00449251	0.693833	0.0437499	0.466876	0.161192	0.58823	0.713359	0.202007	0.123125	0.625362	0.58766	0.183852	0.202091	0.466876	0.175137	0.299403	0.161192	0.125019	0.118715	0.58823	0.409253	0.342761	0.681115	1.18163	0.713359	0.308054	1.41636	0.990816	0.384527	0.172091	0.202007	0.206444	0.156728	0.123125	0.0935585
_ncRNA_inter_chr5_4675_	B3	2.08965	0.995644	0.443838	0.0027415	0.0595308	0.75176	0.148514	0.0454017	0.233542	0.150947	0.148795	0.0915599	0.136905	0.213945	0.215332	0.148514	0.109821	0	0	0.0794915	0.0717184	0.0454017	0.233542	0.405131	0.479698	0.211829	0.153654	0.143326	0.154763	0.150947	0.134955	0.1962	0.0934761	0.206143	0.148795	0.181501	0.0915599	0.0487014
_ncRNA_inter_chr16_13434_	B3	2.32348	0.64152	-0.870469	0.0264582	0.500603	0.699639	0.0638215	0	0.113556	0.0697167	0.0162968	0.0169814	0.0668312	0.0314102	0.0819086	0.0388384	0.0638215	0.0156764	0	0.0369566	0	0	0.0545505	0.113556	0.211645	0.169641	0.0538356	0.0439398	0.0697167	0.0480793	0.0945677	0.176766	0.0162968	0.0392067	0.0115295	0.0920532	0.0127702	0.0169814
_ncRNA_inter_chr4_3010_	B3	1.49666	0.191334	0.295307	0.0241785	0.827358	0.852878	0.229067	0.107463	0.371322	0.263643	0.0895884	0.0657326	0.229067	0.475497	0.421117	0.0591645	0.218751	0.107463	0.144204	0.0633351	0.0571418	0.126609	0.371322	0.314019	0.395474	0.384913	0.183228	0.256367	0.263643	0.141818	0.339739	0.467926	0.111716	0.0895884	0.0658628	0.0657326	0.0583605	0.0970075
_ncRNA_as_chr6_5861_	B3	1.42095	0.143162	0.792391	0.00380458	0.838805	0.145521	0.376362	0.148292	0.457712	0.437389	0.224437	0.12593	0.376362	0.324877	0.495523	0.116217	0.418484	0.183557	0.166262	0.10097	0.0520553	0.148292	0.458411	0.457712	0.330892	0.588461	0.441882	0.544666	0.230105	0.300674	0.437389	0.445249	0.114493	0.224437	0.2295	0.0808397	0.134575	0.12593
_ncRNA_inter_chr2_1310_	B3	2.25253	0.954148	0.512789	0.0261512	0.243619	0.887711	0.0351055	0.0116805	0.0633662	0.0345805	0.0121427	0.00951505	0.0355684	0.0351055	0.030515	0.0289384	0.0665745	0.0116805	0.0117555	0	0.0124218	0	0.101467	0.0633662	0.0463143	0.0788856	0.0600823	0.0420328	0.0345805	0.0214632	0.0351802	0.0146131	0.0121427	0	0.0171812	0	0.00951505	0.0126528
_ncRNA_inter_chr16_13444_	B3	1.13687	0.511698	0.575179	0.0394648	0.35222	0.669525	0.0451164	0.0164812	0.0947619	0.0520212	0.0159275	0.00801343	0.021609	0.0451164	0.0546657	0.0450796	0.0600026	0.04094	0.0164812	0.0160857	0.0116102	0.0165373	0.0947619	0.130687	0.0670434	0.0957746	0.0748161	0.0643349	0.0955406	0.0484419	0.0520212	0.0443543	0.00851204	0.0159275	0.0160586	0.00801343	0.00667004	0.0147827
_ncRNA_inter_chr11_9924_	B3	2.94865	1.06328	1.8376	0.0174118	0.11928	0.268797	0.0408018	0	0.124458	0.0389027	0.019969	0.00664316	0.0220479	0.0408018	0.141865	0.0448453	0.00736924	0	0	0.0213362	0.00962493	0	0.20493	0.168177	0.0647582	0.061278	0.124458	0.0943249	0.0626781	0.0389027	0.0273279	0.0340543	0.0188174	0.0226353	0.019969	0.00664316	0.00737265	0
_ncRNA_inter_chr15_12609_	B3	1.09339	-0.177877	0.313054	0.0296024	0.814406	0.669525	0.107183	0.0611355	0.157713	0.149311	0.191093	0.158939	0.0968057	0.107183	0.130434	0.252439	0.0672012	0.0611355	0.083063	0.0540467	0.0357586	0.0709984	0.2552	0.157713	0.160167	0.157071	0.115434	0.312012	0.149486	0.146202	0.129036	0.149311	0.174776	0.25993	0.191093	0.255782	0.0946232	0.158939
_ncRNA_inter_chr1_931_	B3	1.9064	0.475678	0.199099	0.0312797	0.429281	0.907313	0.159208	0.0277175	0.369381	0.208152	0.100207	0.104417	0.318685	0.0413865	0.0719493	0.159208	0.213033	0.123933	0.0277175	0	0.0146443	0.0417179	0.499833	0.297282	0.369381	0.111027	0.399324	0.208152	0.182514	0.192998	0.233818	0.342787	0.100207	0.0573993	0.172169	0.0505378	0.145827	0.104417
_ncRNA_inter_chr3_2748_	B3	1.12653	-0.152695	-0.394246	0.0221057	0.890048	0.814821	0.115888	0.0457321	0.21107	0.19514	0.0333062	0.0474862	0.126081	0.116663	0.0788723	0.0694547	0.115888	0.0194083	0.0455768	0.0457542	0.0825603	0.0457321	0.281411	0.254825	0.0770696	0.175027	0.21107	0.277189	0.191813	0.246044	0.19514	0.105374	0.0134509	0.0377534	0.0333062	0.0474862	0.0158102	0.0560638
_ncRNA_inter_chr10_9351_	B3	4.44597	-0.163664	3.54808	8.42e-47	0.671785	2.86e-15	1.29196	0.0588524	1.92685	1.8264	0.272867	0.0325761	1.58458	0.658596	1.3865	1.29196	0.89438	0.0388334	0.0279163	0.0588524	0.064897	0.0784319	2.00076	2.08498	1.13383	1.39769	1.92685	1.47701	2.16035	1.84349	1.8264	1.73306	0.230687	0.272867	0.48961	0.0325761	0.0180766	0.0360567
_ncRNA_inter_chr4_3795_	B3	2.64691	0.677566	2.23411	0.0294369	0.435863	0.274042	0.0368198	0	0.16207	0.100075	0.0296427	0	0.0368198	0.0908515	0.0350984	0.116498	0.0328175	0	0.0202818	0	0	0.0203509	0.277951	0.126569	0.174446	0.16207	0.102866	0.159919	0.0592046	0.11024	0.0200771	0.100075	0.0628497	0.0168004	0.0296427	0	0	0.02183
_ncRNA_inter_chr5_4329_	B3	2.26345	0.772968	1.50829	0.00413853	0.298007	0.055144	0.105348	0.0128596	2.65338	1.56184	0.0728096	0.0344856	0.0426547	0.25196	0.105348	0.226101	0.051843	0.0127342	0.0833036	0.0225152	0.00677119	0.0128596	2.65338	1.60432	6.62854	4.50237	1.11916	3.41304	0.759826	2.14648	1.26607	1.56184	0.0728096	0.138009	0.0515104	0.046735	0.0103734	0.0344856
_ncRNA_inter_chr1_566_	B3	3.71332	0.618066	0.720966	0.0476849	0.524571	0.699944	0.0341634	0	0.287204	0.258517	0.1217	0.0448121	0.100777	0.020722	0.0720492	0.0341634	0.0336835	0	0	0	0	0	0.287204	0.261565	0.819332	0.502395	0.21258	0.413105	0.101959	0.3797	0.124473	0.258517	0.0430055	0.172437	0.1217	0.121459	0.0336991	0.0448121
_ncRNA_inter_chr15_12608_	B3	1.3438	0.458083	0.605699	0.000280019	0.146339	0.125847	0.0957786	0.0421305	0.322036	0.248073	0.138719	0.08776	0.0957786	0.0799704	0.0913007	0.169232	0.137752	0.0309766	0.0551568	0.0421305	0.0380108	0.0601573	0.372524	0.322036	0.43454	0.321799	0.269604	0.316258	0.168102	0.248073	0.176997	0.283155	0.138719	0.152958	0.105149	0.101443	0.0737607	0.08776
_ncRNA_inter_chr4_3796_	B3	2.64852	0.135317	0.841611	0.0419759	0.916138	0.852878	0.0481128	0	0.125094	0.110638	0.0121423	0	0.00887036	0.0729577	0.0380504	0.0481128	0.0592962	0	0	0	0.0309786	0	0.101209	0.125094	0.150139	0.177041	0.074912	0.110638	0.114975	0.107043	0.160833	0.05466	0.0151413	0.0121423	0	0.0106908	0	0
_ncRNA_as_chr7_5995_	B3	2.26391	0.237246	-0.328032	0.040399	0.746301	0.882195	0.0408623	0	0.192769	0.162341	0.0170017	0.0224539	0.0248407	0.0408623	0.0177595	0.0926307	0.0996323	0.0305908	0	0	0.0216882	0	0.230239	0.165905	0.185932	0.192769	0.244701	0.13043	0.221317	0.162341	0.163749	0.0892736	0.0318014	0.0170017	0.014999	0.0224539	0.0166131	0.0441831
_ncRNA_inter_chr17_13938_	B3	1.27837	-0.571755	1.12928	2.79e-06	0.150491	1.17e-11	0.390604	0.11688	3.3806	4.24435	0.741728	0.364712	0.401598	0.390604	0.393456	0.181522	0.247152	0.11688	0.112364	0.108982	0.144705	0.193783	4.1699	4.81464	2.22907	3.3806	1.45332	4.24435	4.88823	3.63526	5.51119	4.18072	0.741728	0.983115	0.712066	0.311153	0.457585	0.364712
_ncRNA_as_chr1_198_	B3	2.43759	-0.0896222	-5.06409	0.0492302	0.908829	0.0241178	0.0472445	0	0.931328	0.890189	0	0.0628533	0.0235583	0.0387528	0.101056	0.06389	0.0472445	0	0	0.0227979	0.0205686	0	0.977399	0.973461	0.876878	0.890893	0.931328	1.29533	0.890189	0.67728	0.934841	0.849436	0	0	0	0	0.141799	0.0628533
_ncRNA_as_chr15_12584_	B3	-2.00427	-0.38857	-1.22988	9.49e-05	0.253667	0.0234946	0.0143846	0.0642771	0.318504	0.384909	0.042251	0.113513	0.0247523	0.0174501	0.00505608	0.0143846	0.00945503	0.0464487	0.0642771	0.0684381	0.0555713	0.0820859	0.231965	0.272929	0.340656	0.352841	0.318504	0.3969	0.380953	0.394672	0.320538	0.384909	0.042251	0.0242017	0.0683227	0.115067	0.113513	0.100631
_ncRNA_as_chr10_8940_	B3	1.2624	-0.106023	-0.338992	0.0105241	0.882702	0.696653	0.0991193	0.0325409	0.221607	0.217435	0.160628	0.165566	0.0675967	0.0950537	0.112244	0.100531	0.0991193	0.0322235	0.0864811	0.0337625	0.0114229	0.0325409	0.217854	0.27372	0.221607	0.275833	0.147428	0.189088	0.217435	0.18433	0.262569	0.35409	0.19727	0.0656666	0.160628	0.165566	0.131248	0.252098
_ncRNA_as_chr12_10974_	B4	-1.44508	-0.423076	-0.852005	0.0213963	0.500603	0.180879	0.010057	0.0308644	0.0392859	0.0641397	0.0216331	0.0459975	0.010057	0.00709006	0.0143802	0.00389635	0.0115249	0.0212314	0.0308644	0.00556134	0.0351227	0.0357342	0.0368867	0.0629218	0.0392859	0.07966	0.0364033	0.0641397	0.09894	0.0433479	0.0473675	0.0767342	0.0367859	0.0216331	0.0173499	0.0346312	0.0557293	0.0459975
_ncRNA_as_chr5_4370_	B4	-1.65309	-0.316631	-0.490441	3.7e-08	0.0851775	0.0248699	0.161433	0.396875	0.595152	0.753507	0.446324	0.595443	0.163479	0.0497724	0.161433	0.109002	0.172678	0.314403	0.526872	0.32165	0.528348	0.396875	0.597	0.595152	0.594543	0.747444	0.586626	0.709568	0.628292	0.753507	0.788532	0.815127	0.289844	0.446324	0.478825	0.595443	0.521897	0.629743
_ncRNA_inter_chr9_8149_	B4	-1.21792	-0.163876	-0.0195442	0.0269812	0.894342	0.999471	0.227364	0.421544	0.87811	0.987823	0.967624	0.756204	0.198405	0.303059	0.202638	0.230603	0.227364	0.418855	0.421544	0.384002	0.544425	1.03395	0.323553	0.547243	1.03379	1.32062	0.87811	0.558467	0.987823	0.513307	1.07507	1.39793	0.967624	0.969958	0.205369	0.580727	0.834054	0.756204
_ncRNA_inter_chr6_5777_	B4	-1.26062	0.0523279	-0.854231	0.000855619	0.948895	0.185427	0.0148568	0.0355446	0.0429102	0.0417399	0.00690314	0.0149272	0.0171491	0.0176311	0.0054491	0.0148568	0.0140112	0.0422375	0.0377855	0.033191	0.0224591	0.0355446	0.040886	0.0429102	0.041057	0.0550972	0.0591802	0.0426563	0.0603814	0.0369967	0.0417399	0.0314045	0.0130101	0.00456451	0.00690314	0.0149272	0.0159292	0.0127093
_ncRNA_inter_chr19_14947_	B4	-1.04051	-0.264219	-1.09528	0.00143957	0.512213	4.88e-05	0.59634	1.29313	1.19633	1.30227	0.35313	0.741805	0.958805	0.371316	0.59634	0.309001	0.787519	1.46138	1.29313	1.20663	1.01356	1.36883	1.18293	1.19633	1.592	1.5075	0.734156	1.00756	1.30227	1.15224	1.8111	1.92318	0.249532	0.35313	0.399801	0.590742	0.8799	0.741805
_ncRNA_as_chr18_14297_	B4	-1.57946	-0.623232	-1.0214	0.0303584	0.397327	0.267296	0.0341099	0.133652	0.142312	0.207677	0.0770252	0.153746	0.114809	0.0629529	0.0182403	0.0172979	0.0341099	0.251352	0.210805	0.123448	0.133652	0.105762	0.0721009	0.159471	0.164551	0.140137	0.142312	0.306975	0.194531	0.101676	0.229153	0.207677	0.0870997	0.0698479	0.0770252	0.153746	0.11944	0.226897
_ncRNA_inter_chr5_4008_	B4	-1.87864	0.338966	-1.44955	0.0310733	0.763669	0.0201002	0.0049283	0.0152807	0.0204053	0.0151668	0.0125844	0.0419099	0	0.00151594	0.0105416	0.00999702	0.0049283	0.0242107	0.0304577	0.0142689	0.00965524	0.0152807	0.00524928	0.0191227	0.0431284	0.0204053	0.020722	0.0253694	0.0119266	0.0166557	0.0151668	0.0151199	0.0125844	0.0100918	0.0244834	0.0355418	0.0419099	0.0622871
_ncRNA_as_chr15_12682_	B4	-1.95159	0.0433277	-1.63573	0.00798095	0.976565	0.188439	0.0260008	0.0711544	0.0975	0.106712	0.0209326	0.0731192	0.0260008	0.0427707	0.0371778	0.0117523	0.0115873	0.0711544	0.171867	0.0670975	0.181609	0.0574842	0.0246987	0.0642681	0.191652	0.134414	0.0975	0.0738938	0.0561163	0.113197	0.156996	0.106712	0.0443822	0	0.0209326	0.0731192	0.0927411	0.0308311

## Sheet: S1F_CAST-unique Sex-bias lncRNA
S1F_Table. 187 CAST-unique Sex-bias lncRNAs. Clusters C1, C2, C4, C5 comprise 152 genes that show higher expression in the strain showing significant sex-bias.
Gene ID	Cluster	B6_log2(FC)	CAST_log2(FC)	CD1_log2(FC)	B6_Padj	CAST_Padj	CD1_Padj	BM Median	BF Median	CM Median	CF Median	CD-1 M Median	CD-1 F Median	BM_1	BM_2	BM_3	BM_4	BM_5	BF_1	BF_2	BF_3	BF_4	BF_5	CM_1	CM_2	CM_3	CM_4	CM_5	CF_1	CF_2	CF_3	CF_4	CF_5	CD1M_1	CD1M_2	CD1M_3	CD1F_1	CD1F_2	CD1F_3
_ncRNA_intra_chr5_4388_	C1	-1.31921	3.72251	-0.36569	0.520316	0.0440992	0.885799	0	0.0131534	0.0223785	0	0.0288363	0.0283148	0.00795958	0	0	0.0215864	0	0.0261389	0.0131534	0	0	0.0395945	0.0226756	0.00590039	0.0310507	0	0.0223785	0	0	0	0	0	0.0407599	0	0.0288363	0.0191862	0.042586	0.0283148
_ncRNA_inter_chr5_4791_	C1	0.164578	2.91876	-0.769112	0.933556	0.00915789	0.852878	0.021132	0.0108851	0.0284058	0.00313428	0	0.00416897	0.0623364	0.0102542	0.0311966	0.021132	0.0208352	0.00511774	0	0.0120649	0.0108851	0.103363	0.0444517	0.00925337	0.0284058	0.0069118	0.0438692	0	0.0050498	0.00313428	0	0.00640187	0.00532027	0	0	0	0.00416897	0.00554376
_ncRNA_inter_chr18_14282_	C1	2.47047	3.82303	2.66674	0.200216	0.04568	0.379551	0.0161996	0	0.0220534	0	0	0	0.0689355	0.0161996	0	0.0133538	0.0263324	0	0	0	0	0.0163293	0.0567325	0.0295246	0	0.0220534	0	0	0	0	0	0	0	0.0269608	0	0	0	0
_ncRNA_inter_chr5_4582_	C1	-0.263851	1.96041	0.956966	0.928053	0.0308583	0.58078	0.020138	0.0346878	0.0402241	0.014181	0.0360605	0.00941901	0.0422513	0	0.020138	0.0286463	0.00941465	0.0346878	0	0.0408875	0.0491858	0	0.0402241	0.0732667	0.0642606	0.0312723	0.0198485	0.00462858	0.0171358	0.014181	0.0232439	0	0.0360605	0.0481967	0.0170077	0.00848705	0.00941901	0.0375754
_ncRNA_inter_chr2_1975_	C1	NaN	3.77754	NaN	NaN	0.0252929	NaN	0	0	0.0719316	0	0	0	0	0	0	0	0	0	0	0	0.0482125	0	0.0787952	0.0820128	0.0719316	0	0	0	0	0	0	0	0	0	0	0	0	0
_ncRNA_inter_chr5_4650_	C1	0.520932	1.65856	-1.32568	0.723257	0.0424398	0.692186	0.215584	0.151707	0.369212	0.129438	0	0.0371182	0.215584	0.0253308	0.440369	0.25057	0.164701	0.151707	0.0508939	0.0596074	0.161336	0.306404	0.62913	0.32741	0.369212	0.838488	0.177396	0.268891	0.0510503	0.158428	0	0.129438	0	0	0.0371918	0.0371182	0	0.109558
_ncRNA_inter_chr3_2940_	C1	1.07878	1.61234	1.55957	0.324907	0.00396451	0.0901356	0.0549673	0.0239035	0.0889736	0.0220337	0.0410119	0.0128548	0.0384422	0.00790455	0.0549673	0.0586434	0.0578197	0.0394506	0.00794079	0.027901	0	0.0239035	0.109418	0.0889736	0.0561865	0.0957006	0.0404941	0.0220337	0.019422	0.0385752	0.0237106	0.0098489	0.0410119	0.0591995	0.0406204	0.0231657	0.0128548	0.00854694
_ncRNA_inter_chr1_341_	C1	0.784778	3.64458	-0.950768	0.831425	0.0263587	0.36824	0	0	0.00779234	0	0.0239798	0.0749616	0	0.00288864	0.0100436	0	0	0.00576675	0	0	0	0	0.0100229	0.00782416	0.00457494	0.00779234	0	0	0	0	0	0	0.0239798	0.062498	0.0127237	0.0338628	0.0892554	0.0749616
_ncRNA_inter_chr1_423_	C1	-1.31217	2.11964	-0.504399	0.273391	0.00898304	0.551498	0.0468613	0.0815139	0.17036	0.0265627	0.195797	0.315991	0.0655461	0.0673886	0.0468613	0	0.021908	0.269063	0.027079	0.126861	0.0572279	0.0815139	0.327352	0.17036	0.0853823	0.218143	0.0923036	0.0645743	0.0265627	0.0494605	0	0	0.195797	0.179447	0.27704	0.315991	0.394527	0.233169
_ncRNA_inter_chr8_6971_	C1	0.923777	1.28638	1.90446	0.0508128	0.0124787	6.35e-05	0.226491	0.119553	0.563034	0.197388	0.240361	0.0661752	0.226491	0.316122	0.137392	0.176828	0.2294	0.0901558	0.136102	0.119553	0.0958778	0.147946	0.998559	0.769312	0.563034	0.502332	0.19323	0.117157	0.311399	0.358944	0.169714	0.197388	0.292886	0.187899	0.240361	0.0661752	0.0734419	0.0488304
_ncRNA_inter_chr3_2166_	C1	1.01507	3.40241	2.18148	0.259754	3.43e-10	8.72e-12	0.0185895	0.00795996	0.149031	0.0140853	0.215807	0.0462632	0.00685456	0.00676535	0.0313636	0.0185895	0.0256598	0.006753	0.00679636	0.00795996	0.00957546	0.0113659	0.30123	0.252453	0.0839257	0.149031	0.0501905	0.0180064	0.0133326	0.0248255	0	0.0140853	0.168486	0.215807	0.271507	0.0462632	0.029339	0.0755899
_ncRNA_inter_chr3_2165_	C1	1.9398	3.24673	1.55116	0.409732	2.35e-07	0.0294932	0.00209196	0	0.0508175	0.00768136	0.0626692	0.0245234	0.0127173	0.00209196	0.00727361	0	0	0	0.0042031	0	0	0	0.196093	0.0869315	0.0397804	0.0508175	0.02867	0.0117	0.00825055	0.00768136	0.00419682	0	0.0347324	0.0626692	0.0890737	0.0245234	0.00680409	0.0361915
_ncRNA_inter_chr3_2162_	C1	2.38507	3.61001	3.0046	0.364176	1.16e-05	0.000588674	0.0111768	0	0.157394	0	0.214192	0.0198797	0.0111768	0	0.0159813	0.0151557	0	0	0	0	0	0	0.606038	0.381792	0.0727959	0.0991927	0.157394	0.0440442	0.0271765	0	0	0	0.0763129	0.214192	0.229453	0.0404115	0	0.0198797
_ncRNA_inter_chr3_2161_	C1	NaN	3.93091	2.79687	NaN	2.68e-05	0.0261667	0	0	0.14815	0.0146184	0.114118	0.0268583	0	0	0	0	0	0	0	0	0	0	0.889274	0.479322	0.115973	0.14815	0.125374	0.0146184	0.0180399	0.0447875	0	0	0.114118	0.274543	0.107646	0.0268583	0	0.0396372
_ncRNA_inter_chr13_11023_	C1	3.17789	3.06791	3.56954	0.123443	0.00262219	0.17916	0.0105998	0	0.0482236	0.00486284	0.0179044	0	0	0.0121944	0.0105998	0.0201043	0.00991097	0	0	0	0	0	0.10565	0.0384874	0.0482236	0.0657101	0	0.00486284	0.00600101	0	0.0122102	0	0.0253077	0	0.0179044	0	0	0
_ncRNA_inter_chr8_6894_	C1	0.866493	1.04757	0.731987	0.54871	0.0370502	0.272596	0.0496701	0.0242632	0.616111	0.196933	0.142652	0.0929275	0.125055	0.0114285	0.0496701	0.0188416	0.0557307	0.0114076	0.0803659	0.0268929	0.0242632	0	0.673604	0.366021	0.67823	0.616111	0.215075	0.291808	0.196933	0.356218	0.160279	0.114131	0.142309	0.142652	0.176187	0.0837328	0.0929275	0.111215
_ncRNA_inter_chr5_4498_	C1	0.015443	1.19264	0.269713	0.995176	0.0169762	0.926742	0.00836858	0.0103791	0.0764631	0.0321918	0.007559	0.00754405	0.00625945	0.00257416	0.0179004	0.0169756	0.00836858	0.0102779	0.0155158	0	0.0109302	0.0103791	0.107292	0.0907346	0.0734597	0.0764631	0.0352953	0.0473266	0.0380893	0.022065	0.0103333	0.0321918	0.0160269	0.00428415	0.007559	0.00754405	0.00418623	0.0111334
_ncRNA_inter_chr9_8168_	C1	NaN	2.39735	NaN	NaN	1.95e-06	NaN	0	0	0.104053	0.0216922	0	0	0	0	0	0	0	0	0	0	0	0	0.165683	0.0979823	0.206252	0.0936804	0.104053	0.0311974	0.0171108	0.0371709	0	0.0216922	0	0	0	0	0	0.00939293
_ncRNA_inter_chr4_3560_	C1	NaN	2.074	2.66674	NaN	1.01e-07	0.379551	0	0	0.236091	0.0477146	0	0	0	0	0	0	0	0	0	0	0	0	0.303019	0.207495	0.291184	0.235583	0.236091	0.0477146	0.108706	0.0337355	0.0184319	0.0574216	0	0.0152618	0	0	0	0
_ncRNA_inter_chr7_5878_	C1	1.16324	4.80289	NaN	0.614206	1.21e-43	NaN	0.0070892	0	1.13072	0.0421982	0	0	0	0.0218063	0.0151638	0	0.0070892	0	0.0087625	0	0	0.00879235	1.13072	0.87869	1.56228	1.35425	0.633347	0.0421982	0.030377	0.0592562	0	0.0440119	0	0	0.00640338	0	0	0
_ncRNA_inter_chr7_5876_	C1	NaN	3.54127	-3.12025	NaN	1.14e-19	0.27411	0	0	0.678071	0.0380583	0	0	0	0	0	0	0	0	0	0	0	0	0.502093	0.501967	0.711661	0.780705	0.678071	0.018245	0.0675459	0.102481	0.0152705	0.0380583	0	0	0	0.0334632	0	0
_ncRNA_inter_chr16_13176_	C1	0.440985	1.42638	0.778005	0.347612	2.99e-15	0.000959992	0.0535454	0.0447543	0.132706	0.0497018	0.0655823	0.043733	0.0522948	0.0535454	0.0691794	0.0434153	0.0675375	0.0233651	0.0634908	0.0447543	0.0242268	0.0572185	0.155129	0.132706	0.189747	0.107205	0.116073	0.0497018	0.0532719	0.0554054	0.0380835	0.0496477	0.0655823	0.0652535	0.0854914	0.043733	0.046632	0.0379652
_ncRNA_inter_chr8_7522_	C1	0.526108	1.02989	1.922	0.715999	0.0215782	0.100072	0.0357219	0.0252798	0.365219	0.251679	0.0594515	0.0290463	0.0506701	0.0357219	0.0310507	0.0981551	0	0.0356567	0.0478476	0.0140099	0.0252798	0.0240053	0.822374	0.278186	0.666282	0.351645	0.365219	0.264965	0.175169	0.253686	0.178206	0.251679	0.148271	0.0594515	0.0437071	0	0.0290463	0.0386249
_ncRNA_inter_chr5_4482_	C1	0.737429	1.32263	0.689727	0.608006	0.00674277	0.796119	0.127419	0.0614864	0.613372	0.255705	0.0767285	0.0565056	0.0635373	0.0522586	0.136275	0.215391	0.127419	0.0521633	0.104996	0.0614864	0.110948	0	0.815965	0.613372	0.744889	0.422915	0.536848	0.166921	0.205989	0.255705	0.261952	0.391714	0.0542276	0.0869734	0.0767285	0	0.0849856	0.0565056
_ncRNA_intra_chr12_10857_	C1	0.222566	1.10428	0.375703	0.6556	0.00070522	0.776337	2.03796	1.63005	6.37861	3.09833	1.24155	0.819849	2.33227	1.83834	2.03796	1.49343	2.12206	1.80839	1.55235	1.63005	1.58378	1.98734	6.37861	4.88309	7.38423	6.25272	9.85307	3.25506	2.41541	4.26941	3.09833	1.79734	0.99527	1.24155	1.40824	0.819849	1.81975	0.172847
_ncRNA_inter_chr1_57_	C1	NaN	1.23629	NaN	NaN	0.0118709	NaN	0	0	0.847697	0.286449	0	0	0	0	0	0	0	0	0	0	0	0	0.812509	0.785282	0.847697	1.17313	0.916413	0.534258	0.395582	0.286449	0.134148	0.250749	0	0	0	0	0	0.0723424
_ncRNA_inter_chr14_11989_	C1	0.783577	1.10093	0.982494	0.830871	1.16e-09	0.103654	0	0	0.421684	0.203847	0.0624857	0.0283464	0.00156797	0	0	0	0.00419261	0	0	0.00303473	0	0	0.421684	0.547462	0.538524	0.418517	0.420585	0.21887	0.203847	0.256209	0.184052	0.171208	0.034794	0.0751216	0.0624857	0.0283464	0.0188755	0.0446223
_ncRNA_as_chr10_8460_	C1	0.0688136	1.66568	1.6826	0.946228	9.81e-11	0.000951604	0.0810323	0.0761338	5.56555	1.48043	0.279968	0.109962	0.0927345	0.055086	0.0810323	0.146706	0.0551029	0.0761338	0.0255409	0.15954	0.0629734	0.093969	5.56555	3.20291	9.07278	5.57466	3.80705	2.25335	1.19594	1.33923	1.48043	1.89783	0.62438	0.239776	0.279968	0.15523	0.0895836	0.109962
_ncRNA_inter_chr3_2573_	C1	3.31773	3.50559	0.930209	0.0661604	1.49e-08	0.773525	0.0211391	0	0.423331	0.0297246	0.0252355	0.017818	0.0147839	0.145915	0.0211391	0.180423	0	0	0	0	0.0258155	0	0.463724	0.175513	0.423331	0.262198	0.457647	0.0582115	0	0.0297246	0	0.0303567	0.0252355	0.0607113	0	0.017818	0.0197746	0
_ncRNA_inter_chr13_11148_	C1	0.343397	1.47046	0.92021	0.863753	0.021355	0.760032	0.0301227	0.0233203	0.0784253	0.0243984	0.00824673	0	0.0301227	0.0346858	0	0.0408463	0.00805452	0	0.00995566	0.0233203	0.0315599	0.0299687	0.120272	0.0760041	0.0784253	0.0801475	0.0678261	0.0474502	0.0243984	0.0181722	0	0.0371172	0.0205672	0.00824673	0.00727532	0	0.0161165	0
_ncRNA_inter_chr8_6986_	C1	1.6209	3.74441	4.90792	0.399907	5.24e-07	0.00755103	0.025481	0	0.0974514	0	0.0213839	0	0.00626378	0.0257594	0.0537383	0.025481	0	0	0.031053	0	0	0	0.0537203	0.111828	0.147123	0.0974514	0.0530163	0.0206053	0	0	0	0	0.0213839	0.0171484	0.0529495	0	0	0
_ncRNA_intra_chr5_4691_	C1	0.457491	1.62067	0.300906	0.779805	0.0419253	0.789868	0.0282732	0.0230488	0.118148	0.0283591	0.151076	0.100518	0.00695015	0.0514477	0.0397513	0.0282732	0.018584	0.0456479	0.0114852	0	0.0242725	0.0230488	0.118148	0.128096	0.296605	0.0612361	0.0194333	0.0226587	0.0727015	0.0277686	0.0455153	0.0283591	0.154227	0.0951376	0.151076	0.100518	0.148741	0.0741717
_ncRNA_inter_chr2_1169_	C1	1.03906	5.52983	NaN	0.732089	3.73e-14	NaN	0	0	0.133297	0.00246615	0	0	0	0.00615886	0	0	0.0100112	0	0	0.00724639	0	0	0.117875	0.139418	0.288583	0.133297	0.0211509	0.00246615	0	0	0.00619228	0.00771643	0	0	0	0.00451241	0	0
_ncRNA_inter_chr13_11218_	C1	0.354239	1.49468	3.22054	0.930925	0.00561517	0.269828	0.00874117	0	0.21431	0.0793995	0.00882407	0	0.0128926	0	0.00921738	0.00874117	0	0	0	0.0249529	0	0	0.294034	0.181712	0.536845	0.21431	0.108818	0.131109	0.0574112	0.11014	0.0637165	0.0793995	0.0220071	0.00882407	0	0	0	0
_ncRNA_inter_chr13_11219_	C1	1.00199	1.21306	0.62041	0.11212	0.000686296	0.385868	0.183011	0.109576	0.503664	0.191963	0.0966868	0.0694502	0.38706	0.0931762	0.141736	0.275228	0.183011	0.0465031	0.156006	0.127901	0.107151	0.109576	0.503664	0.510062	0.708327	0.433906	0.255249	0.231826	0.274488	0.191963	0.157323	0.107825	0.0966868	0.0839974	0.148206	0.0625785	0.0694502	0.0923528
_ncRNA_inter_chr3_2159_	C1	NaN	3.2865	4.26992	NaN	0.00369229	0.100815	0	0	0.438716	0	0.0618813	0	0	0.0421464	0	0	0	0	0	0	0	0	0.438716	1.02742	0.20025	0.68216	0	0	0.124597	0.0515562	0	0	0	0.420863	0.0618813	0	0	0
_ncRNA_inter_chr16_13173_	C1	1.69634	2.15287	1.58823	0.0604468	5.2e-10	0.00774441	0.0167112	0.00513096	0.0735677	0.0189407	0.0339628	0.0104493	0.0187492	0.0346973	0.00670225	0.00847465	0.0167112	0.00513096	0.0103278	0.00302401	0.00818492	0	0.0716332	0.0943629	0.0735677	0.125305	0.0530209	0.0226677	0.0190727	0.0189407	0.0155227	0.00644782	0.0293371	0.03422	0.0339628	0.0150647	0.0104493	0.00555809
_ncRNA_inter_chr13_11070_	C1	0.423396	1.72309	1.01741	0.802736	0.0032156	0.034549	0.00410201	0.00522528	0.0393736	0.00823377	0.0337274	0.0159674	0.000997465	0.00410201	0.00998372	0.0135256	0.00266712	0.00163781	0.00824164	0.00579161	0.00522528	0.00165394	0.0427462	0.0192797	0.0312182	0.0775437	0.0393736	0.0222985	0.00809341	0.0130608	0.00823377	0.00205208	0.0340525	0.0327693	0.0337274	0.0192347	0.014676	0.0159674
_ncRNA_as_chr6_5601_	C1	1.08213	1.11339	1.17064	0.296157	0.0194355	0.034549	0.106897	0.0698086	0.541929	0.164104	0.23884	0.10841	0.309827	0.221948	0.0428722	0.0135524	0.106897	0.0984636	0.0495479	0.0386873	0.0698086	0.0828612	0.541929	0.623433	0.377552	0.332623	0.591124	0.164104	0.129609	0.351946	0.131856	0.328622	0.23884	0.232576	0.277596	0.10841	0.0935778	0.142214
_ncRNA_intra_chr12_10865_	C1	0.415422	1.87206	-0.533411	0.818738	0.00353729	0.783673	0.843348	0.513883	3.21979	0.748877	0.884685	0.499718	1.34753	1.02307	0	0.843348	0.415751	1.53181	0.513883	0.200621	0.543011	0	2.07074	2.23227	3.78073	3.21979	6.71469	0.748877	0.420071	2.50298	0.854712	0.213018	0.884685	0.425673	1.25177	0.499718	2.91161	0.368739
_ncRNA_inter_chr2_1980_	C1	0.197634	1.51304	0.701082	0.890459	0.0184516	0.717462	0.0630953	0.0523107	0.158524	0.0450404	0.028573	0.0280563	0.0630953	0.0973033	0.0563863	0.0641678	0.0316332	0.0777006	0.0130333	0.045794	0.0964041	0.0523107	0.181246	0.112009	0.103412	0.158524	0.178871	0.0208559	0.0450404	0.0798727	0.0785512	0	0.0134626	0.0647763	0.028573	0.0095055	0.0316479	0.0280563
_ncRNA_inter_chr6_5509_	C1	1.13087	2.93543	-0.667092	0.446737	0.0098842	0.725569	0.0392641	0	0.0510357	0	0.0236438	0.0392823	0.0195789	0.0402586	0.0139977	0.0398235	0.0392641	0.0160741	0	0	0	0.0486972	0.0559054	0.0290942	0.0510357	0.0434637	0.0551728	0	0	0.0197094	0	0	0.0167102	0.0402012	0.0236438	0.0707911	0.0392823	0.0174121
_ncRNA_inter_chr6_5058_	C1	0.23134	1.58815	-0.166185	0.896028	0.025639	0.933972	0.0261293	0.0332844	0.0705106	0.0166979	0.0383642	0.0382883	0.0254149	0.0261293	0.01817	0.0430782	0.067957	0.0208653	0.0419986	0	0.0332844	0.0526771	0.0725556	0.0613587	0.0579561	0.0705106	0.125308	0.0166979	0.0206061	0.044764	0.0104817	0.0130617	0.0325366	0.0521841	0.0383642	0.0382883	0.0679885	0.0339034
_ncRNA_as_chr8_6761_	C1	1.84762	3.76541	-0.87381	0.481186	0.0324506	0.71457	0	0	0.00775331	0	0.0119299	0.00934825	0	0.00287418	0	0.00473852	0	0	0	0	0	0	0.0199455	0.00259499	0.00455202	0.00775331	0.00984204	0	0	0	0	0	0.0119299	0	0.01266	0.00421164	0.00934825	0.0372931
_ncRNA_as_chr1_939_	C1	1.16147	4.05847	5.35681	0.723671	0.0196159	0.00826627	0	0	0.040572	0	0.156068	0	0.0182862	0	0	0.0743881	0	0	0.0302182	0	0	0	0.104372	0.0135792	0.0238201	0.040572	0.103004	0	0	0	0	0	0.156068	0	0.220826	0	0	0
_ncRNA_inter_chr5_4601_	C1	-0.4333	1.19742	0.56777	0.718922	0.00289603	0.51828	0.0555332	0.0784468	0.217547	0.0777143	0.18232	0.0949893	0.0949422	0.0488055	0.110301	0.0321854	0.0555332	0.0194866	0.0784468	0.114847	0.0207233	0.236142	0.152609	0.194139	0.294112	0.224109	0.217547	0.0741452	0.115578	0.0777143	0.0489927	0.146524	0.18232	0.0812264	0.236473	0.157337	0.0873069	0.0949893
_ncRNA_inter_chr9_8110_	C1	-0.600774	2.22765	-0.898008	0.716581	0.0287463	0.686046	0.0277062	0.0343625	0.0562981	0.00693424	0.00945579	0.0184793	0.034539	0	0.0395091	0	0.0277062	0.0113424	0.0456611	0.0267393	0.0361869	0.0343625	0.0196689	0.0562981	0.044889	0.107041	0.0970555	0	0.0223442	0.00693424	0	0.0424902	0	0.00945579	0.0166839	0.0249764	0.0184793	0.0122866
_ncRNA_inter_chr10_8461_	C1	0.287178	1.91455	2.69394	0.923099	0.0210941	0.379551	0.0190532	0.0232196	0.104423	0.028296	0.0192339	0	0.0281021	0.0115568	0.0803647	0.0190532	0.0187856	0	0.0232196	0.081585	0	0.0232987	0.0802612	0.104423	0.0732699	0.124798	0.198023	0.0369425	0.0113973	0.028296	0	0.0577955	0.0239845	0.0192339	0	0	0	0
_ncRNA_inter_chr13_11224_	C1	3.13758	3.46438	0.866076	0.275597	0.0238392	0.784073	0	0	0.0659583	0	0.0173279	0.0152566	0	0	0.0724011	0.0171652	0	0	0	0	0	0	0	0.0846025	0.0659583	0	0.071305	0	0.0102599	0	0	0	0	0.0173279	0.0458604	0.0152566	0	0.0225155
_ncRNA_inter_chr13_11120_	C1	2.35214	2.92024	0.514439	0.370448	0.0422664	0.887911	0.0059489	0	0.0190177	0	0.0198014	0	0	0.0059489	0.010342	0	0.00966992	0	0	0	0	0	0	0.0271038	0.0190177	0.0161961	0.0205594	0.00479435	0	0	0	0	0	0.0198014	0.0349378	0	0.0386976	0
_ncRNA_inter_chr2_1419_	C1	0.830635	2.99221	1.5931	0.473504	0.0102042	0.0171086	0.00124206	0.000834671	0.00425266	0	0.0072946	0.00223834	0.000755063	0.00124206	0.00143952	0.00273031	0.00100948	0.00123979	0.00124776	0	0.000439494	0.000834671	0.00287275	0.000747515	0.00819537	0.00446685	0.00425266	0.00181812	0	0	0	0	0.00859239	0.00344525	0.0072946	0.00121336	0.00302985	0.00223834
_ncRNA_inter_chr18_14342_	C1	0.0485882	2.03328	0.300758	0.974849	0.0196311	0.928633	0.0602884	0.0973374	0.0989677	0.0297974	0.0505947	0.0178616	0.133382	0.0487577	0.127146	0.0602884	0.0198138	0.0973374	0.122453	0.0286836	0.103515	0.024574	0.0845199	0.0989677	0.154315	0.0657101	0.333649	0.0194514	0.0480081	0.0297974	0.0244203	0.0304311	0.0505947	0.0608601	0.017897	0.0178616	0.0792921	0
_ncRNA_inter_chr3_2574_	C1	NaN	4.29984	2.77649	NaN	0.0229725	0.0963781	0	0	0.0267009	0	0.0738283	0	0	0	0	0	0	0	0	0	0	0	0	0.0267009	0.0936751	0	0.151903	0	0	0	0	0	0.0306878	0.0738283	0.108553	0.0216676	0	0
_ncRNA_inter_chr12_10443_	C1	0.800864	3.94948	NaN	0.762501	0.00013221	NaN	0.00857462	0	0.0927894	0.00686683	0	0	0.0417009	0.00857462	0	0	0.013938	0	0.0172279	0.0201774	0	0	0.0596754	0.0310561	0.272387	0.0927894	0.35336	0.00686683	0.0169481	0.0105193	0	0	0	0	0	0	0	0.0185429
_ncRNA_inter_chr12_10440_	C1	-0.70664	3.66385	0.0196008	0.531614	1.1e-09	0.999471	0.0367179	0.0796936	0.235044	0.0276215	0.00939853	0.00918372	0.0205979	0.062119	0	0.0837922	0.0367179	0.045095	0.102115	0.10631	0.0119893	0.0796936	0.235044	0.157998	0.697353	0.152279	0.59924	0.0270464	0.027814	0.0276215	0.0452742	0	0	0.00939853	0.0165829	0.0165501	0.00918372	0
_ncRNA_as_chr9_8080_	C1	-1.0079	2.19344	0.842963	0.23517	0.00546905	0.379551	0.00588003	0.0121071	0.0106298	0.00507582	0.0107917	0.00635789	0.00536181	0.00588003	0.00638891	0.00121177	0.0107527	0.0146733	0.00443024	0.0121071	0.00624181	0.0237085	0.00765957	0.0106298	0.0349618	0.00793991	0.055434	0.00176277	0.00507582	0.00720099	0.00295077	0.00735413	0.00762697	0.0146791	0.0107917	0.00430812	0.0083671	0.00635789
_ncRNA_as_chr7_5944_	C1	-2.3142	3.82601	NaN	0.31866	0.017275	NaN	0	0	0.0232375	0	0	0	0	0	0	0	0	0	0.0346149	0	0	0	0	0.0311099	0.0136429	0.0232375	0.0294977	0	0	0	0	0	0.0178776	0	0	0	0	0
_ncRNA_as_chr10_8962_	C1	0.0252871	1.93862	0.837334	0.979691	1.44e-05	1.4e-06	0.181746	0.152802	0.166291	0.0641417	0.753772	0.449322	0.19066	0.0410706	0.181746	0.101567	0.279179	0.152802	0.206295	0.149362	0.118903	0.161834	0.142595	0.308642	0.133133	0.166291	0.313436	0.0641417	0.0662688	0.0776926	0.0149818	0.0280041	0.724507	0.801599	0.753772	0.36383	0.449322	0.496566
_ncRNA_inter_chr9_8099_	C1	1.00089	1.7362	1.56674	0.352894	0.0168069	0.0193499	0.0135394	0.00739042	0.0289335	0.00928862	0.0231004	0.00800563	0.0123776	0.0740393	0.00965364	0.0427228	0.0135394	0.00739042	0.0390488	0.00653348	0.0196487	0.00373161	0.0289335	0.0192401	0.0616308	0.0349912	0.0063454	0.0110979	0.00273908	0.0158674	0.00928862	0.00231498	0.0192072	0.0492891	0.0231004	0.0149178	0.0075254	0.00800563
_ncRNA_inter_chr4_3293_	C1	1.07232	1.2773	-1.68366	0.0839918	0.0327808	0.00264513	0.0159322	0.00794872	0.0162416	0.00563122	0.0116552	0.0301743	0.0159322	0.01404	0.0162721	0.0262334	0.0136932	0.00373717	0.00940292	0.00660767	0.00794872	0.0132089	0.0162416	0.0185953	0.0118615	0.0176779	0.012823	0.00822322	0.00553523	0.00343557	0.00563122	0.00701727	0.0116552	0.00311555	0.0137428	0.0301743	0.0273991	0.0384586
_ncRNA_inter_chr16_13175_	C1	1.14578	1.47487	1.34476	0.194824	0.0239027	0.196919	0.064644	0.0259762	0.0746804	0.0215107	0.0626077	0.0126301	0.036678	0.064644	0.0899054	0.113681	0.0210157	0.00860348	0.0259762	0.0202823	0.0640466	0.0260647	0.0746804	0.112708	0.129533	0.0580603	0.044221	0.0481233	0.0424192	0.0210628	0	0.0215107	0.0626077	0.0358621	0.0696031	0.0126301	0.0420509	0.00931967
_ncRNA_as_chr9_8031_	C1	0.169822	1.01342	-0.903176	0.878076	0.0381181	0.686698	0.211893	0.215018	0.300296	0.144964	0.0173995	0.0385439	0.172898	0.237011	0.144213	0.371212	0.211893	0.0473157	0.214288	0.250976	0.301912	0.215018	0.32895	0.406579	0.300296	0.255742	0.202899	0.170335	0.140135	0.144964	0.166326	0.0888278	0	0.0591682	0.0173995	0.0868254	0.0385439	0.0256272
_ncRNA_inter_chr14_11901_	C1	-0.820855	3.84312	0.00846947	0.783416	0.0249983	0.999471	0	0	0.0331244	0	0	0.0179202	0.0148688	0	0	0.040324	0	0	0	0.0575553	0.0519273	0	0	0.0331244	0.038737	0	0.0837541	0	0	0	0	0	0	0	0.0359114	0.0179202	0.019888	0
_ncRNA_inter_chr10_8965_	C1	-0.160089	2.05419	1.167	0.91461	0.0251826	0.561078	0.390439	0.378225	0.525101	0.0933491	0.236485	0.102428	0.287935	0.426281	0.247026	0.390439	0.461946	0.378225	0.190327	0.334369	0.603345	0.572926	0.164344	0.256583	0.525101	0.766618	0.648762	0.0756442	0.0933491	0.115879	0	0.236686	0.294895	0.236485	0.0695428	0.13881	0	0.102428
_ncRNA_as_chr12_10281_	C1	-0.363659	1.11862	-0.465864	0.629285	0.0246446	0.428079	0.0447613	0.0608196	0.0733964	0.0338668	0.052147	0.0774384	0.0359184	0.0447613	0.0357955	0.07232	0.0771249	0.0232334	0.0539599	0.11165	0.0608196	0.0992634	0.0309879	0.0548306	0.144272	0.0746839	0.0733964	0.0313788	0.0343228	0.0338668	0.021488	0.0490912	0.0334424	0.052147	0.0867511	0.0734614	0.0960868	0.0774384
_ncRNA_inter_chrX_15300_	C1	0.528592	3.95038	NaN	0.916232	0.0497112	NaN	0	0	0.0197806	0	0	0	0	0	0.114263	0.0361199	0	0	0.0880367	0	0	0	0	0.0197806	0.104095	0.177301	0	0	0	0	0	0	0	0	0	0	0	0
_ncRNA_inter_chr17_14185_	C1	0.417339	3.11178	-0.837395	0.890003	0.0222826	0.776009	0.0101938	0.0123437	0.0213676	0	0.0128321	0.0301658	0	0.0247324	0.0537458	0.0101938	0	0.0123437	0.0248458	0	0	0.0249305	0.0216514	0.0169016	0.0197654	0.0504986	0.0213676	0	0	0	0	0.015591	0.0128321	0	0.027235	0	0.0301658	0.0534848
_ncRNA_inter_chr18_14287_	C1	1.63228	4.26302	2.0251	0.491984	0.0077342	0.24316	0.00459855	0	0.00882853	0	0.0139265	0	0.0101738	0	0	0.00459855	0.00906792	0.00556838	0	0	0	0	0	0.0125823	0.00882853	0.022556	0	0	0	0	0	0	0.023155	0.0139265	0.00819068	0	0.00907212	0
_ncRNA_inter_chr17_13539_	C1	-0.19785	1.62662	-0.630241	0.87943	0.0457827	0.804498	0.0867016	0.0841095	0.0752933	0.0197972	0.0232671	0.025771	0.0867016	0.0633875	0.0550987	0.104504	0.103036	0.110726	0.0795977	0.0186451	0.0841095	0.175712	0.0549851	0.100153	0.0752933	0.10687	0.0271322	0.0379627	0.023424	0.00969246	0.0158868	0.0197972	0.0493318	0	0.0232671	0.0232211	0.025771	0.0685389
_ncRNA_as_chr7_6029_	C1	0.00466578	4.10472	0.00760831	0.997918	0.00967217	0.999471	0.0170699	0.0104367	0.0164723	0	0.0214878	0.0227578	0.0251768	0.0310614	0.0089999	0.0170699	0.00841504	0.0620095	0.0208026	0	0	0.0104367	0	0.0234761	0.0164723	0.0280568	0	0	0	0	0	0	0.0214878	0.00861586	0.0380048	0.0227578	0.0168379	0.0335857
_ncRNA_inter_chr4_3618_	C2	-1.14789	-1.8166	-0.192308	0.23517	0.000447613	0.933962	0.00864014	0.0175427	0.0133846	0.0515905	0.0206786	0.0242472	0.0181278	0.0124249	0.00864014	0.00409688	0.00807867	0.049609	0.0299565	0.0175427	0.0158273	0.0100195	0.034432	0.0156791	0.0117873	0.0133846	0	0.053488	0.0562283	0.0515905	0.0348195	0.0495884	0.0412578	0.0206786	0.00364856	0.0254894	0.0242472	0.0214955
_ncRNA_inter_chr7_6008_	C2	-0.688079	-3.19663	-2.44778	0.658058	6.75e-05	0.00161473	0.0658435	0.0637182	0	0.135188	0.0198784	0.257908	0.0658435	0.0135389	0.0706108	0.0446419	0.0660222	0.216227	0.108808	0.0637182	0	0.0272946	0	0.0244254	0	0.0364891	0	0.205227	0.119966	0.132373	0.135607	0.135188	0	0.112663	0.0198784	0.257908	0.330264	0.204948
_ncRNA_inter_chr15_12948_	C2	-0.391059	-3.85837	NaN	0.927046	0.0344803	NaN	0.0301327	0	0	0.0614509	0	0	0.0301327	0	0.0430859	0	0.040286	0.148431	0	0	0	0	0	0	0	0	0	0.100286	0.0247517	0.0614509	0.0503618	0.0627577	0	0	0	0	0	0.0535959
_ncRNA_intra_chr5_4738_	C2	0.0858651	-2.30413	-0.625402	0.921532	1.73e-10	0.25732	8.91622	6.8824	2.50125	16.4468	2.41337	4.32312	8.91622	10.5788	4.39622	6.4621	9.59125	12.3684	5.08076	6.24817	7.87417	6.8824	1.75486	2.93005	8.07677	2.50125	1.58754	26.4867	16.4468	14.5904	23.1545	15.4799	2.36166	3.01618	2.41337	4.32312	2.39892	5.65088
_ncRNA_as_chr2_1768_	C2	-2.23189	-2.27882	-2.39398	0.075852	0.0101411	0.379551	0.00818957	0.0407385	0	0.0807829	0	0.0109541	0.00818957	0	0	0.011105	0.0218981	0.0806824	0.0270668	0	0.057202	0.0407385	0	0.0246714	0.0216388	0	0	0.0654613	0.0807829	0.0250699	0.0821838	0.119481	0	0	0.00988983	0	0.0109541	0.0728323
_ncRNA_inter_chr7_6006_	C2	-3.1602	-4.9741	-2.67769	0.148348	0.000399743	0.379551	0	0	0	0.0371153	0	0.0150517	0	0	0	0	0	0	0.0743834	0	0	0	0	0	0	0	0	0.0739079	0.0364826	0.0679314	0.0371153	0.0231254	0	0	0	0	0.0150517	0.0200153
_ncRNA_inter_chr5_4424_	C2	-1.26243	-1.99369	1.21148	0.41737	0.000210096	0.115734	0.0280153	0.027111	0.0273701	0.115502	0.093037	0.0374724	0.0280153	0.0345633	0	0	0.0374551	0.0230002	0.162035	0.027111	0	0.0464535	0.0199878	0.046809	0.0273701	0	0.0394518	0.115	0.0908261	0.155027	0.115502	0.129538	0.119552	0.086285	0.093037	0.0506471	0.0374724	0.0373722
[truncated: 110 more rows]

## Sheet: S1G_FPKM values for PCGs
S1G_Table_FPKM values for PCGs
GeneID	BM Median	BF Median	CM Median	CF Median	CD-1 M Median	CD-1 F Median	BM_1	BM_2	BM_3	BM_4	BM_5	BF_1	BF_2	BF_3	BF_4	BF_5	CM_1	CM_2	CM_3	CM_4	CM_5	CF_1	CF_2	CF_3	CF_4	CF_5	CD1M_1	CD1M_2	CD1M_3	CDF_1	CDF_2	CDF_3
[truncated: 20,570 more rows]

## Sheet: S1H_FPKM values for lncRNAs
	S1H_Table_FPKM values for lncRNAs
[truncated: 15,559 more rows]
