# Supplementary material for: Harnessing natural variation to identify cis regulators of sex-biased gene expression in a multi-strain mouse liver model
Source: PLoS Genet. 2021 Nov 9;17(11):e1009588. doi: 10.1371/journal.pgen.1009588 (PMC8664386; doi:10.1371/journal.pgen.1009588)
Supplement: S2 Table — Shown are the results of GO term analysis (GO molecular function and functional annotation clustering) for core sex-biased genes and strain-unique sex-biased genes. (XLSX) [file pgen.1009588.s015.xlsx]

## Sheet: S2_Table_Legend
S2_Table Legend
S2 Table shows the results of GO term analysis (GO molecular function and functional annotation clustering) for "core" sex-biased genes and strain-unique sex-biased genes. This data is presented in Fig 1D
Sheets A-C contain the full output from DAVID's Functional Annotation Chart for Molecular Function GO Terms only (GOTERM_MF_DIRECT). This output is directly from DAVID with the addition of a single column to indicate the actual FDR value, as DAVID's returned FDR value is the true FDR *100, such that the scale is from 1-100 rather than 0-1 as is conventional. [This was confirmed in the DAVID forum…
Sheets D-F contain the complete output from DAVID's Functional Annotation Clustering (FAC) using high stringency for clustering, but otherwise default parameters. Table S2D shows the FAC for the list of 144 strictly common sex-biased genes. Table S2E shows the FAC for the list of 301 B6-unique sex-biased genes. Table S2F shows the FAC for the 207 CAST-unique sex-biased genes.

## Sheet: S2A_144 CommonGenes MolFunct
		S2A_Table_144 Common MolFunct
Category	Term	Count	%	PValue	Genes	List Total	Pop Hits	Pop Total	Fold Enrichment	Bonferroni	Benjamini	FDR (DAVID)	FDR (Actual)
GOTERM_MF_DIRECT	GO:0020037~heme binding	22	15.3846	8.69512e-20	CYP2U1, CYP2G1, CYP2D9, CYP2C37, CYP3A16, CYP2C69, CYP2D11, CYP2B9, CYP2C40, CYP2B10, CYP4A10, CYP7B1, CYP2A22, CYP17A1, CYP4A12A, CYP4A31, CYP3A41A, CYP2C38, CYP4A14, CYP2C39, CYP3A44, CYP2A4	130	175	17446	16.8709	2.43463e-17	2.43463e-17	1.1497e-16	1.1497e-18
GOTERM_MF_DIRECT	GO:0005506~iron ion binding	23	16.0839	2.65454e-19	CYP2U1, CYP2G1, CYP2D9, CYP2C37, CYP3A16, CYP2C69, CYP2D11, CYP2B9, CYP2C40, CYP2B10, CYP4A10, CYP7B1, CYP2A22, CYP17A1, CYP4A12A, CYP3A41A, CYP4A31, AOX3, CYP2C38, CYP4A14, CYP2C39, CYP3A44, CYP2A4	130	212	17446	14.5594	7.4327e-17	3.71635e-17	3.50992e-16	3.50992e-18
GOTERM_MF_DIRECT	GO:0004497~monooxygenase activity	18	12.5874	3.02312e-18	CYP2D9, CYP2U1, CYP2C37, CYP3A16, CYP2D11, CYP2B9, CYP2C40, CYP2B10, MOXD1, CYP4A10, CYP7B1, CYP17A1, CYP4A12A, FMO2, FMO3, CYP2C38, CYP4A14, CYP2C39	130	108	17446	22.3667	8.46474e-16	2.82158e-16	3.99728e-15	3.99728e-17
GOTERM_MF_DIRECT	GO:0036094~small molecule binding	13	9.09091	3.12212e-18	MUP4, MUP7, MUP1, MUP3, MUP21, MUP20, PTGDS, MUP16, MUP15, MUP14, MUP8, MUP12, MUP11	130	32	17446	54.5187	8.74194e-16	2.18548e-16	4.12818e-15	4.12818e-17
GOTERM_MF_DIRECT	GO:0008392~arachidonic acid epoxygenase activity	14	9.79021	1.19013e-17	CYP2G1, CYP2D9, CYP2C37, CYP2C69, CYP2B9, CYP2D11, CYP2C40, CYP2B10, CYP4A10, CYP2A22, CYP4A31, CYP2C38, CYP2C39, CYP2A4	130	47	17446	39.9745	3.33237e-15	6.66473e-16	1.57363e-14	1.57363e-16
GOTERM_MF_DIRECT	GO:0070330~aromatase activity	13	9.09091	1.68469e-17	CYP2D9, CYP2U1, CYP2C37, CYP3A16, CYP4A12A, CYP2D11, CYP2B9, CYP3A41A, CYP2C40, CYP2C38, CYP2B10, CYP2C39, CYP2A4	130	36	17446	48.4611	4.71713e-15	7.86188e-16	2.22756e-14	2.22756e-16
GOTERM_MF_DIRECT	GO:0008395~steroid hydroxylase activity	13	9.09091	4.19979e-15	CYP2D9, CYP2U1, CYP2G1, CYP2A22, CYP2C37, CYP2C69, CYP2D11, CYP2B9, CYP2C40, CYP2C38, CYP2B10, CYP2C39, CYP2A4	130	54	17446	32.3074	1.18128e-12	1.68754e-13	5.57332e-12	5.57332e-14
GOTERM_MF_DIRECT	GO:0016705~oxidoreductase activity, acting on paired donors, with incorporation or reduction of molecular oxygen	15	10.4895	1.58306e-14	CYP2U1, CYP2D9, CYP2C37, CYP3A16, CYP2B9, CYP2D11, CYP2C40, CYP2B10, CYP4A10, CYP7B1, CYP17A1, CYP4A12A, CYP2C38, CYP4A14, CYP2C39	130	99	17446	20.3333	4.44533e-12	5.55667e-13	2.09943e-11	2.09943e-13
GOTERM_MF_DIRECT	GO:0016491~oxidoreductase activity	25	17.4825	1.37747e-11	NOX4, CYP2U1, CYP2D9, CYP2C37, CYP3A16, CYP2B9, CYP2D11, HSD3B5, CYP2C40, CYP2B10, MOXD1, CYP4A10, MTHFD2, CYP7B1, CYP17A1, CYP4A12A, FMO2, HAO2, CYP3A41A, FMO3, AOX3, CYP2C38, CYP4A14, CYP2C39, CYP3A44	130	604	17446	5.55464	3.85693e-09	4.28548e-10	1.82135e-08	1.82135e-10
GOTERM_MF_DIRECT	GO:0005215~transporter activity	16	11.1888	6.96307e-11	MUP4, MUP7, MUP1, MUP3, SLCO1A4, MUP21, MUP20, PTGDS, ABCB1B, MUP16, MUP15, MUP8, MUP14, MUP12, MUP11, SLC15A5	130	217	17446	9.89493	1.94966e-08	1.94966e-09	9.20683e-08	9.20683e-10
GOTERM_MF_DIRECT	GO:0005009~insulin-activated receptor activity	7	4.8951	2.39107e-10	MUP4, MUP20, MUP1, MUP3, MUP16, MUP12, MUP11	130	13	17446	72.2615	6.69499e-08	6.08635e-09	3.16155e-07	3.16155e-09
GOTERM_MF_DIRECT	GO:0005550~pheromone binding	12	8.39161	5.38123e-10	MUP4, MUP7, MUP21, MUP20, MUP1, MUP3, MUP16, MUP15, MUP8, MUP14, MUP12, MUP11	130	110	17446	14.64	1.50674e-07	1.25562e-08	7.11526e-07	7.11526e-09
GOTERM_MF_DIRECT	GO:0016712~oxidoreductase activity, acting on paired donors, with incorporation or reduction of molecular oxygen, reduced flavin or flavoprotein as one donor, and incorporation of one atom of oxygen	9	6.29371	6.86084e-10	CYP2D9, CYP2U1, CYP2G1, CYP2A22, CYP3A16, CYP2D11, CYP2B9, CYP2B10, CYP3A44	130	42	17446	28.7571	1.92104e-07	1.47772e-08	9.07165e-07	9.07165e-09
GOTERM_MF_DIRECT	GO:0018685~alkane 1-monooxygenase activity	4	2.7972	7.77222e-06	CYP4A10, CYP4A12A, CYP4A31, CYP4A14	130	6	17446	89.4667	0.00217386	0.000155433	0.0102762	0.000102762
GOTERM_MF_DIRECT	GO:0050656~3'-phosphoadenosine 5'-phosphosulfate binding	4	2.7972	1.35278e-05	SULT2A5, SULT2A1, SULT2A3, SULT2A4	130	7	17446	76.6857	0.00378064	0.000252488	0.0178854	0.000178854
GOTERM_MF_DIRECT	GO:0004027~alcohol sulfotransferase activity	4	2.7972	1.35278e-05	SULT2A5, SULT2A1, SULT2A3, SULT2A4	130	7	17446	76.6857	0.00378064	0.000252488	0.0178854	0.000178854
GOTERM_MF_DIRECT	GO:0008146~sulfotransferase activity	6	4.1958	4.41548e-05	SULT2A5, SULT2A1, SULT2A2, SULT2A3, SULT2A4, SULT1D1	130	53	17446	15.1925	0.0122875	0.000772427	0.0583672	0.000583672
GOTERM_MF_DIRECT	GO:0016790~thiolester hydrolase activity	4	2.7972	0.000135451	ACNAT2, ACOT2, ACOT4, ACOT3	130	14	17446	38.3429	0.0372185	0.00222862	0.17895	0.0017895
GOTERM_MF_DIRECT	GO:0008391~arachidonic acid monooxygenase activity	3	2.0979	0.00079814	CYP4A10, CYP4A31, CYP4A14	130	6	17446	67.1	0.20034	0.0123437	1.0502	0.010502
GOTERM_MF_DIRECT	GO:0008559~xenobiotic-transporting ATPase activity	3	2.0979	0.00079814	ABCB1A, ABCB1B, ABCG2	130	6	17446	67.1	0.20034	0.0123437	1.0502	0.010502
GOTERM_MF_DIRECT	GO:0008144~drug binding	6	4.1958	0.0014589	SULT2A5, SULT2A1, SULT2A3, SULT2A4, GSTP2, GSTP1	130	112	17446	7.18929	0.335546	0.0212855	1.9119	0.019119
GOTERM_MF_DIRECT	GO:0050649~testosterone 6-beta-hydroxylase activity	3	2.0979	0.00147547	CYP3A16, CYP3A41A, CYP3A44	130	8	17446	50.325	0.338627	0.0204597	1.93343	0.0193343
GOTERM_MF_DIRECT	GO:0004364~glutathione transferase activity	4	2.7972	0.00183239	GSTA1, GSTT3, GSTP2, GSTP1	130	33	17446	16.2667	0.401627	0.0241577	2.39591	0.0239591
GOTERM_MF_DIRECT	GO:0032451~demethylase activity	3	2.0979	0.00188786	CYP3A16, CYP3A41A, CYP3A44	130	9	17446	44.7333	0.410865	0.0237631	2.4676	0.024676
GOTERM_MF_DIRECT	GO:0047617~acyl-CoA hydrolase activity	3	2.0979	0.0040119	ACOT2, ACOT4, ACOT3	130	13	17446	30.9692	0.67554	0.0477606	5.17655	0.0517655
GOTERM_MF_DIRECT	GO:0016290~palmitoyl-CoA hydrolase activity	3	2.0979	0.00534868	ACOT2, ACOT4, ACOT3	130	15	17446	26.84	0.777238	0.0606515	6.84561	0.0684561
GOTERM_MF_DIRECT	GO:0042626~ATPase activity, coupled to transmembrane movement of substances	4	2.7972	0.00567864	ABCB1A, ABCB1B, ABCD2, ABCG2	130	49	17446	10.9551	0.797001	0.0617906	7.25339	0.0725339
GOTERM_MF_DIRECT	GO:0005186~pheromone activity	3	2.0979	0.00686125	MUP20, MUP1, MUP12	130	17	17446	23.6824	0.854528	0.0714629	8.70138	0.0870138
GOTERM_MF_DIRECT	GO:0005102~receptor binding	9	6.29371	0.0115607	EGFR, BDNF, LAMA3, SERPINE2, BOK, NUDT7, HAO2, ACOT2, ACOT4	130	412	17446	2.93155	0.961452	0.1136	14.2514	0.142514
GOTERM_MF_DIRECT	GO:0004867~serine-type endopeptidase inhibitor activity	5	3.4965	0.0131777	SERPINE2, SERPINA12, SERPINB8, SERPINB1A, SERPINA1E	130	123	17446	5.45528	0.975627	0.124231	16.0877	0.160877
GOTERM_MF_DIRECT	GO:0030414~peptidase inhibitor activity	5	3.4965	0.0131777	SERPINE2, SERPINA12, SERPINB8, SERPINB1A, SERPINA1E	130	123	17446	5.45528	0.975627	0.124231	16.0877	0.160877
GOTERM_MF_DIRECT	GO:0035731~dinitrosyl-iron complex binding	2	1.3986	0.0147342	GSTP2, GSTP1	130	2	17446	134.2	0.984334	0.133523	17.821	0.17821
GOTERM_MF_DIRECT	GO:0047704~bile-salt sulfotransferase activity	2	1.3986	0.0147342	SULT2A1, SULT2A2	130	2	17446	134.2	0.984334	0.133523	17.821	0.17821
GOTERM_MF_DIRECT	GO:0035730~S-nitrosoglutathione binding	2	1.3986	0.0147342	GSTP2, GSTP1	130	2	17446	134.2	0.984334	0.133523	17.821	0.17821
GOTERM_MF_DIRECT	GO:0015347~sodium-independent organic anion transmembrane transporter activity	3	2.0979	0.0168763	SLCO1A4, SLC22A28, SLC22A27	130	27	17446	14.9111	0.991483	0.146881	20.1523	0.201523
GOTERM_MF_DIRECT	GO:0001948~glycoprotein binding	4	2.7972	0.0207766	EGFR, FGFR1, SERPINA1E, VLDLR	130	79	17446	6.79494	0.997202	0.17274	24.2408	0.242408
GOTERM_MF_DIRECT	GO:0050051~leukotriene-B4 20-monooxygenase activity	2	1.3986	0.0364326	CYP4A10, CYP4A31	130	5	17446	53.68	0.999969	0.277283	38.7814	0.387814
GOTERM_MF_DIRECT	GO:0034875~caffeine oxidase activity	2	1.3986	0.0435595	CYP2C38, CYP2C39	130	6	17446	44.7333	0.999996	0.314692	44.5052	0.445052
GOTERM_MF_DIRECT	GO:0004499~N,N-dimethylaniline monooxygenase activity	2	1.3986	0.0646279	FMO2, FMO3	130	9	17446	29.8222	1	0.42317	58.6624	0.586624
GOTERM_MF_DIRECT	GO:0001848~complement binding	2	1.3986	0.0646279	C8A, C4A	130	9	17446	29.8222	1	0.42317	58.6624	0.586624
GOTERM_MF_DIRECT	GO:0046872~metal ion binding	33	23.0769	0.0699091	CYP2U1, CYP2D9, CYP2B9, CYP2D11, CYP2C40, MCM10, ATP2B2, PDE6C, CYP4A12A, MORC4, NUDT7, PHOSPHO1, BCL6, NT5E, AGAP2, CYP2C37, TRPM6, ZBTB7C, CYP3A16, CYP2B10, MOXD1, CYP4A10, CYP7B1, CYP17A1, NR1I3, PRLR, SALL1, ARSA, AOX3, SYTL5, CYP2C38, CYP4A14, CYP2C39	130	3355	17446	1.32	1	0.439981	61.6442	0.616442
GOTERM_MF_DIRECT	GO:0015238~drug transmembrane transporter activity	2	1.3986	0.0987233	ABCB1B, ABCG2	130	14	17446	19.1714	1	0.55445	74.7001	0.747001
GOTERM_MF_DIRECT	GO:0050660~flavin adenine dinucleotide binding	3	2.0979	0.0993255	FMO2, FMO3, AOX3	130	72	17446	5.59167	1	0.546905	74.9228	0.749228

## Sheet: S2B_301 B6 unique MolFunct
	S2B_Table_301 B6 unique MolFunct
Category	Term	Count	%	PValue	Genes	List Total	Pop Hits	Pop Total	Fold Enrichment	Bonferroni	Benjamini	FDR (DAVID, or FDR*100)	Actual FDR
GOTERM_MF_DIRECT	GO:0005215~transporter activity	13	4.51389	2.82464e-05	SLC2A12, MUP2, SLC12A5, AQP4, LCN2, SLC2A5, SLC37A2, SLC4A8, MUP17, SLC13A3, GM6614, STEAP2, MUP13	228	217	17446	4.584	0.013857	0.013857	0.0405993	0.000405993
GOTERM_MF_DIRECT	GO:0042056~chemoattractant activity	4	1.38889	0.00404726	SAA2, SAA1, HGF, CCL5	228	25	17446	12.2428	0.865124	0.632746	5.66344	0.0566344
GOTERM_MF_DIRECT	GO:0046982~protein heterodimerization activity	15	5.20833	0.00759305	SLC7A15, ATP4A, H2-Q1, HES6, HGF, LTC4S, SOX9, CABYR, FOS, CXCL13, TENM3, BHLHE41, SCP2, SPTB, BTBD11	228	514	17446	2.233	0.976839	0.714951	10.3784	0.103784
GOTERM_MF_DIRECT	GO:0036094~small molecule binding	4	1.38889	0.00816492	LCN2, MUP2, MUP17, MUP13	228	32	17446	9.56469	0.982578	0.636693	11.118	0.11118
GOTERM_MF_DIRECT	GO:0042803~protein homodimerization activity	20	6.94444	0.00832592	ENPP1, TLR13, KLRK1, ASNS, HES6, CCL5, DMRTA1, LCN2, RASGRP1, ANKS6, NTRK2, TENM3, CD4, BHLHE41, THRSP, SCP2, CD226, ACSL6, CRYM, SPATA24	228	798	17446	1.91773	0.983921	0.562222	11.3252	0.113252
GOTERM_MF_DIRECT	GO:0005201~extracellular matrix structural constituent	4	1.38889	0.0161134	COL4A3, HAPLN1, COL27A1, COL5A3	228	41	17446	7.46513	0.999673	0.737492	20.8268	0.208268
GOTERM_MF_DIRECT	GO:0003777~microtubule motor activity	5	1.73611	0.0172725	DNAH11, KIF2C, KIF4, KIF18B, CENPE	228	76	17446	5.03405	0.999817	0.707589	22.1572	0.221572
GOTERM_MF_DIRECT	GO:0004871~signal transducer activity	16	5.55556	0.0227074	IRS2, GPR162, FPR2, LGR5, P2RY12, HCRTR2, SSTR2, P2RY10, CCR5, LTB4R1, GRM8, GPR25, AVPR1A, MTNR1A, F2R, GNG7	228	648	17446	1.88932	0.999988	0.757886	28.1223	0.281223
GOTERM_MF_DIRECT	GO:0008009~chemokine activity	4	1.38889	0.0244749	CXCL1, CXCL13, CCL5, CCL6	228	48	17446	6.37646	0.999995	0.743368	29.9687	0.299687
GOTERM_MF_DIRECT	GO:0015297~antiporter activity	4	1.38889	0.0272189	SLC7A15, SLC37A2, SLC4A8, SLC26A10	228	50	17446	6.1214	0.999999	0.744172	32.7479	0.327479
GOTERM_MF_DIRECT	GO:0004745~retinol dehydrogenase activity	3	1.04167	0.0300887	RDH9, HSD17B6, SDR16C5	228	21	17446	10.9311	1	0.746401	35.5445	0.355445
GOTERM_MF_DIRECT	GO:0042277~peptide binding	5	1.73611	0.0332031	HCRTR2, TRHDE, H2-Q1, AVPR1A, MME	228	93	17446	4.11385	1	0.750942	38.4568	0.384568
GOTERM_MF_DIRECT	GO:0042562~hormone binding	3	1.04167	0.038555	LRP2, CRYM, MTNR1A	228	24	17446	9.56469	1	0.775545	43.1772	0.431772
GOTERM_MF_DIRECT	GO:0005178~integrin binding	5	1.73611	0.0416153	COL4A3, ITGA6, ESM1, CD226, EMP2	228	100	17446	3.82588	1	0.776838	45.7228	0.457228
GOTERM_MF_DIRECT	GO:0004740~pyruvate dehydrogenase (acetyl-transferring) kinase activity	2	0.694444	0.0510436	PDK3, PDK4	228	4	17446	38.2588	1	0.821908	52.9139	0.529139
GOTERM_MF_DIRECT	GO:0016491~oxidoreductase activity	14	4.86111	0.0523832	SCD3, HSD3B1, CYP21A1, ALDH3B2, AKR1B7, ALOX15, DIO3, HSD17B6, LOXL4, SDR16C5, NQO1, STEAP2, CYP8B1, CRYM	228	604	17446	1.77359	1	0.810095	53.8605	0.538605
GOTERM_MF_DIRECT	GO:0005506~iron ion binding	7	2.43056	0.0591733	LCN2, CYP4A12B, SCD3, ALOX15, CYP2C68, CYP21A1, CYP8B1	228	212	17446	2.52652	1	0.830089	58.3921	0.583921
GOTERM_MF_DIRECT	GO:0001077~transcriptional activator activity, RNA polymerase II core promoter proximal region sequence-specific binding	8	2.77778	0.0635387	PLAG1, FOS, LHX2, GATA3, LEF1, MKX, FOSB, SOX9	228	270	17446	2.26719	1	0.834973	61.083	0.61083
GOTERM_MF_DIRECT	GO:0016791~phosphatase activity	5	1.73611	0.0682637	DUSP4, PTPN22, PTPRT, DUSP8, CAR3	228	118	17446	3.24227	1	0.840919	63.8126	0.638126
GOTERM_MF_DIRECT	GO:0004872~receptor activity	6	2.08333	0.0744233	GRIA3, FPR2, LRP2, GFRA4, CD226, CD180	228	172	17446	2.66922	1	0.851958	67.1038	0.671038
GOTERM_MF_DIRECT	GO:0052689~carboxylic ester hydrolase activity	4	1.38889	0.0888484	CES4A, CES2B, ACOT1, CES2C	228	81	17446	3.77864	1	0.887948	73.7532	0.737532

## Sheet: S2C_207 CAST unique MolFunct
S2C_Table_207 CAST unique MolFunct
Category	Term	Count	%	PValue	Genes	List Total	Pop Hits	Pop Total	Fold Enrichment	Bonferroni	Benjamini	FDR (DAVID, or FDR*100)	FDR (Actual)
GOTERM_MF_DIRECT	GO:0004955~prostaglandin receptor activity	3	1.49254	0.000991969	PTGER1, PTGER3, PTGFR	177	5	17446	59.139	0.280715	0.280715	1.33768	0.0133768
GOTERM_MF_DIRECT	GO:0005215~transporter activity	9	4.47761	0.00164152	MUP10, MUP5, SLCO4A1, MUP19, SLC22A23, SLCO1C1, SLC22A3, MUP9, SLC5A11	177	217	17446	4.08795	0.420409	0.238691	2.20461	0.0220461
GOTERM_MF_DIRECT	GO:0020037~heme binding	8	3.9801	0.00201661	CYP51, CYP4A32, CYP4A30B, MFSD7C, CYP26B1, CYP2A5, CYP3A59, CYP2B13	177	175	17446	4.50583	0.488389	0.200203	2.70201	0.0270201
GOTERM_MF_DIRECT	GO:0036094~small molecule binding	4	1.99005	0.0040378	MUP10, MUP5, MUP19, MUP9	177	32	17446	12.3206	0.739007	0.285245	5.34216	0.0534216
GOTERM_MF_DIRECT	GO:0008144~drug binding	6	2.98507	0.00555802	SULT2A6, NAMPT, ADRB2, CASR, CHRM2, CHRM1	177	112	17446	5.28027	0.842827	0.309322	7.28402	0.0728402
GOTERM_MF_DIRECT	GO:0005506~iron ion binding	8	3.9801	0.00578604	CYP51, MSMO1, CYP4A32, CYP4A30B, CYP26B1, CYP2A5, CYP3A59, CYP2B13	177	212	17446	3.71943	0.854349	0.274643	7.57208	0.0757208
GOTERM_MF_DIRECT	GO:0004871~signal transducer activity	15	7.46269	0.00609162	PTGER1, GNA14, IL1R1, CASR, PTGER3, GPR161, OXTR, LPAR3, PTGFR, ECT2, ADRB2, CHRM2, CHRM1, PTAFR, OPN3	177	648	17446	2.2816	0.868481	0.251587	7.95683	0.0795683
GOTERM_MF_DIRECT	GO:0005009~insulin-activated receptor activity	3	1.49254	0.00733723	MUP5, MUP19, MUP9	177	13	17446	22.7458	0.913269	0.263332	9.50982	0.0950982
GOTERM_MF_DIRECT	GO:0001972~retinoic acid binding	3	1.49254	0.00733723	UGT1A2, SERPINA5, CYP26B1	177	13	17446	22.7458	0.913269	0.263332	9.50982	0.0950982
GOTERM_MF_DIRECT	GO:0016705~oxidoreductase activity, acting on paired donors, with incorporation or reduction of molecular oxygen	5	2.48756	0.0179522	CYP51, CYP4A30B, CYP26B1, CYP2A5, CYP2B13	177	99	17446	4.97803	0.997556	0.487397	21.7932	0.217932
GOTERM_MF_DIRECT	GO:0008514~organic anion transmembrane transporter activity	3	1.49254	0.0204779	SLCO4A1, SLC22A23, SLCO1C1	177	22	17446	13.4407	0.998961	0.496879	24.4789	0.244789
GOTERM_MF_DIRECT	GO:0015347~sodium-independent organic anion transmembrane transporter activity	3	1.49254	0.0301128	SLC22A26, SLCO4A1, SLCO1C1	177	27	17446	10.9517	0.999961	0.602605	33.9588	0.339588
GOTERM_MF_DIRECT	GO:0001965~G-protein alpha-subunit binding	3	1.49254	0.0435593	ADRB2, LPAR3, RGS14	177	33	17446	8.96045	1	0.708343	45.3561	0.453561
GOTERM_MF_DIRECT	GO:0015349~thyroid hormone transmembrane transporter activity	2	0.995025	0.0494394	SLCO4A1, SLCO1C1	177	5	17446	39.426	1	0.726071	49.7427	0.497427
GOTERM_MF_DIRECT	GO:0004957~prostaglandin E receptor activity	2	0.995025	0.0494394	PTGER1, PTGER3	177	5	17446	39.426	1	0.726071	49.7427	0.497427
GOTERM_MF_DIRECT	GO:0042803~protein homodimerization activity	14	6.96517	0.06076	NAMPT, SYT11, E2F8, MYH6, ECT2, FOXP2, UGT1A10, ADRB2, TFRC, TRIM8, MYOM3, UGT1A2, CTSE, CDA	177	798	17446	1.72921	1	0.77384	57.2836	0.572836
GOTERM_MF_DIRECT	GO:0016712~oxidoreductase activity, acting on paired donors, with incorporation or reduction of molecular oxygen, reduced flavin or flavoprotein as one donor, and incorporation of one atom of oxygen	3	1.49254	0.0670066	CYP2A5, CYP3A59, CYP2B13	177	42	17446	7.04036	1	0.784567	60.9815	0.609815
GOTERM_MF_DIRECT	GO:0016907~G-protein coupled acetylcholine receptor activity	2	0.995025	0.0685277	CHRM2, CHRM1	177	7	17446	28.1614	1	0.770767	61.8359	0.618359
GOTERM_MF_DIRECT	GO:0050656~3'-phosphoadenosine 5'-phosphosulfate binding	2	0.995025	0.0685277	SULT2A6, CHST15	177	7	17446	28.1614	1	0.770767	61.8359	0.618359
GOTERM_MF_DIRECT	GO:0022857~transmembrane transporter activity	3	1.49254	0.0784982	SLC22A26, SLC22A23, SLC22A3	177	46	17446	6.42815	1	0.797404	67.0212	0.670212
GOTERM_MF_DIRECT	GO:0008392~arachidonic acid epoxygenase activity	3	1.49254	0.0814615	CYP4A32, CYP2A5, CYP2B13	177	47	17446	6.29138	1	0.791382	68.4315	0.684315
GOTERM_MF_DIRECT	GO:0005044~scavenger receptor activity	3	1.49254	0.0844589	HHIPL1, SUSD2, DMBT1	177	48	17446	6.16031	1	0.786021	69.8011	0.698011
GOTERM_MF_DIRECT	GO:0004672~protein kinase activity	10	4.97512	0.0895867	PLK5, SBK1, TTBK1, WNK4, TGFBR2, PIM1, ZAP70, DCLK3, STK3, TRIB2	177	531	17446	1.85621	1	0.789447	72.0171	0.720171

## Sheet: S2D_144 Common FAC
S2D_Table_144 Common FAC
Annotation Cluster 1	Enrichment Score: 20.992734563204678
Category	Term	Count	%	PValue	Genes	List Total	Pop Hits	Pop Total	Fold Enrichment	Bonferroni	Benjamini	FDR
UP_KEYWORDS	Monooxygenase	25	17.4825	1.33007e-28	CYP2D9, CYP2U1, CYP2G1, CYP2C37, CYP3A16, CYP2C69, CYP2B9, CYP2D11, CYP2C40, CYP2B10, MOXD1, CYP4A10, CYP2A22, CYP7B1, CYP17A1, CYP4A12A, FMO2, CYP4A31, CYP3A41A, FMO3, CYP2C38, CYP4A14, CYP2C39, CYP3A44, CYP2A4	142	133	22680	30.0222	2.38082e-26	2.38082e-26	1.63679e-25
INTERPRO	IPR001128:Cytochrome P450	22	15.3846	2.32201e-25	CYP2U1, CYP2G1, CYP2D9, CYP2C37, CYP3A16, CYP2C69, CYP2D11, CYP2B9, CYP2C40, CYP2B10, CYP4A10, CYP7B1, CYP2A22, CYP17A1, CYP4A12A, CYP4A31, CYP3A41A, CYP2C38, CYP4A14, CYP2C39, CYP3A44, CYP2A4	142	104	20594	30.679	6.94282e-23	6.94282e-23	3.10133e-22
INTERPRO	IPR017972:Cytochrome P450, conserved site	21	14.6853	1.73427e-24	CYP2U1, CYP2G1, CYP2D9, CYP2C37, CYP3A16, CYP2C69, CYP2D11, CYP2B9, CYP2C40, CYP2B10, CYP4A10, CYP2A22, CYP17A1, CYP4A12A, CYP4A31, CYP3A41A, CYP2C38, CYP4A14, CYP2C39, CYP3A44, CYP2A4	142	96	20594	31.7249	5.18547e-22	2.59274e-22	2.31633e-21
UP_SEQ_FEATURE	metal ion-binding site:Iron (heme axial ligand)	20	13.986	1.64434e-21	CYP2U1, CYP2D9, CYP2C37, CYP3A16, CYP2C69, CYP2D11, CYP2B9, CYP2C40, CYP2B10, CYP4A10, CYP2A22, CYP7B1, CYP17A1, CYP4A12A, CYP4A31, CYP3A41A, CYP2C38, CYP4A14, CYP2C39, CYP2A4	123	114	18012	25.6911	6.69247e-19	6.69247e-19	2.29933e-18
UP_KEYWORDS	Heme	22	15.3846	1.86181e-21	CYP2U1, CYP2G1, CYP2D9, CYP2C37, CYP3A16, CYP2C69, CYP2D11, CYP2B9, CYP2C40, CYP2B10, CYP4A10, CYP7B1, CYP2A22, CYP17A1, CYP4A12A, CYP4A31, CYP3A41A, CYP2C38, CYP4A14, CYP2C39, CYP3A44, CYP2A4	142	171	22680	20.5486	3.33263e-19	1.66632e-19	2.29114e-18
INTERPRO	IPR002401:Cytochrome P450, E-class, group I	18	12.5874	8.04219e-21	CYP2G1, CYP2D9, CYP2U1, CYP2C37, CYP2C69, CYP2D11, CYP2B9, CYP2C40, CYP2B10, CYP4A10, CYP2A22, CYP17A1, CYP4A12A, CYP4A31, CYP2C38, CYP4A14, CYP2C39, CYP2A4	142	83	20594	31.4519	2.40461e-18	8.01538e-19	1.07413e-17
GOTERM_MF_DIRECT	GO:0020037~heme binding	22	15.3846	8.69512e-20	CYP2U1, CYP2G1, CYP2D9, CYP2C37, CYP3A16, CYP2C69, CYP2D11, CYP2B9, CYP2C40, CYP2B10, CYP4A10, CYP7B1, CYP2A22, CYP17A1, CYP4A12A, CYP4A31, CYP3A41A, CYP2C38, CYP4A14, CYP2C39, CYP3A44, CYP2A4	130	175	17446	16.8709	2.43463e-17	2.43463e-17	1.1497e-16
GOTERM_MF_DIRECT	GO:0005506~iron ion binding	23	16.0839	2.65454e-19	CYP2U1, CYP2G1, CYP2D9, CYP2C37, CYP3A16, CYP2C69, CYP2D11, CYP2B9, CYP2C40, CYP2B10, CYP4A10, CYP7B1, CYP2A22, CYP17A1, CYP4A12A, CYP3A41A, CYP4A31, AOX3, CYP2C38, CYP4A14, CYP2C39, CYP3A44, CYP2A4	130	212	17446	14.5594	7.4327e-17	3.71635e-17	3.50992e-16
COG_ONTOLOGY	Secondary metabolites biosynthesis, transport, and catabolism	22	15.3846	2.9502e-19	CYP2U1, CYP2G1, CYP2D9, CYP2C37, CYP3A16, CYP2C69, CYP2D11, CYP2B9, CYP2C40, CYP2B10, CYP4A10, CYP7B1, CYP2A22, CYP17A1, CYP4A12A, CYP4A31, CYP3A41A, CYP2C38, CYP4A14, CYP2C39, CYP3A44, CYP2A4	35	117	2126	11.4217	3.54024e-18	3.54024e-18	1.89806e-16
UP_KEYWORDS	Iron	24	16.7832	1.31638e-16	CYP2U1, CYP2G1, CYP2D9, CYP2C37, CYP3A16, CYP2C69, CYP2D11, CYP2B9, CYP2C40, CYP2B10, CYP4A10, CYP7B1, CYP2A22, CYP17A1, CYP4A12A, CYP3A41A, CYP4A31, AOX3, CYP2C38, CYP4A14, CYP2C39, SCARA5, CYP3A44, CYP2A4	142	375	22680	10.222	1.9873e-14	3.9968e-15	1.33227e-13
Annotation Cluster 2	Enrichment Score: 17.91916234517838
Category	Term	Count	%	PValue	Genes	List Total	Pop Hits	Pop Total	Fold Enrichment	Bonferroni	Benjamini	FDR
GOTERM_CC_DIRECT	GO:0031090~organelle membrane	18	12.5874	8.87772e-20	CYP2D9, CYP2U1, CYP2C37, CYP3A16, CYP2D11, CYP2B9, CYP2C40, CYP2B10, CYP4A10, CYP7B1, CYP4A12A, FMO2, FMO3, CYP3A41A, CYP2C38, CYP4A14, CYP2C39, CYP2A4	137	94	19662	27.4822	1.29615e-17	1.29615e-17	1.05519e-16
GOTERM_MF_DIRECT	GO:0004497~monooxygenase activity	18	12.5874	3.02312e-18	CYP2D9, CYP2U1, CYP2C37, CYP3A16, CYP2D11, CYP2B9, CYP2C40, CYP2B10, MOXD1, CYP4A10, CYP7B1, CYP17A1, CYP4A12A, FMO2, FMO3, CYP2C38, CYP4A14, CYP2C39	130	108	17446	22.3667	8.46474e-16	2.82158e-16	3.99728e-15
UP_KEYWORDS	Microsome	18	12.5874	6.51263e-18	CYP2D9, CYP2U1, CYP2C37, CYP3A16, CYP2D11, CYP2B9, CYP2C40, CYP2B10, CYP4A10, CYP7B1, CYP4A12A, FMO2, FMO3, CYP3A41A, CYP2C38, CYP4A14, CYP2C39, CYP2A4	142	132	22680	21.7798	1.16576e-15	3.88587e-16	8.01445e-15
Annotation Cluster 3	Enrichment Score: 14.37797994907734
Category	Term	Count	%	PValue	Genes	List Total	Pop Hits	Pop Total	Fold Enrichment	Bonferroni	Benjamini	FDR
INTERPRO	IPR002345:Lipocalin	13	9.09091	8.23701e-19	MUP4, MUP7, MUP1, MUP3, MUP21, MUP20, PTGDS, MUP16, MUP15, MUP14, MUP8, MUP12, MUP11	142	31	20594	60.8183	2.46287e-16	6.15717e-17	1.10015e-15
GOTERM_MF_DIRECT	GO:0036094~small molecule binding	13	9.09091	3.12212e-18	MUP4, MUP7, MUP1, MUP3, MUP21, MUP20, PTGDS, MUP16, MUP15, MUP14, MUP8, MUP12, MUP11	130	32	17446	54.5187	8.74194e-16	2.18548e-16	4.12818e-15
INTERPRO	IPR022272:Lipocalin conserved site	13	9.09091	4.7495e-18	MUP4, MUP7, MUP1, MUP3, MUP21, MUP20, PTGDS, MUP16, MUP15, MUP14, MUP8, MUP12, MUP11	142	35	20594	53.8676	1.4201e-15	2.8402e-16	6.34353e-15
INTERPRO	IPR002971:Major urinary protein	12	8.39161	7.31683e-18	MUP4, MUP7, MUP21, MUP20, MUP1, MUP3, MUP16, MUP15, MUP8, MUP14, MUP12, MUP11	142	26	20594	66.9361	2.18773e-15	3.64622e-16	9.77252e-15
INTERPRO	IPR000566:Lipocalin/cytosolic fatty-acid binding protein domain	13	9.09091	1.9533e-14	MUP4, MUP7, MUP1, MUP3, MUP21, MUP20, PTGDS, MUP16, MUP15, MUP14, MUP8, MUP12, MUP11	142	65	20594	29.0056	5.84244e-12	8.34666e-13	2.61013e-11
INTERPRO	IPR012674:Calycin	13	9.09091	7.13718e-14	MUP4, MUP7, MUP1, MUP3, MUP21, MUP20, PTGDS, MUP16, MUP15, MUP14, MUP8, MUP12, MUP11	142	72	20594	26.1856	2.13448e-11	2.66809e-12	9.5346e-11
INTERPRO	IPR011038:Calycin-like	13	9.09091	8.49203e-14	MUP4, MUP7, MUP1, MUP3, MUP21, MUP20, PTGDS, MUP16, MUP15, MUP14, MUP8, MUP12, MUP11	142	73	20594	25.8269	2.53947e-11	2.82163e-12	1.13443e-10
GOTERM_MF_DIRECT	GO:0005215~transporter activity	16	11.1888	6.96307e-11	MUP4, MUP7, MUP1, MUP3, SLCO1A4, MUP21, MUP20, PTGDS, ABCB1B, MUP16, MUP15, MUP8, MUP14, MUP12, MUP11, SLC15A5	130	217	17446	9.89493	1.94966e-08	1.94966e-09	9.20683e-08
GOTERM_MF_DIRECT	GO:0005550~pheromone binding	12	8.39161	5.38123e-10	MUP4, MUP7, MUP21, MUP20, MUP1, MUP3, MUP16, MUP15, MUP8, MUP14, MUP12, MUP11	130	110	17446	14.64	1.50674e-07	1.25562e-08	7.11526e-07
Annotation Cluster 4	Enrichment Score: 12.668151826493002
Category	Term	Count	%	PValue	Genes	List Total	Pop Hits	Pop Total	Fold Enrichment	Bonferroni	Benjamini	FDR
UP_KEYWORDS	Oxidoreductase	30	20.979	3.01066e-17	CYP2U1, CYP2D9, CYP2C69, CYP2D11, CYP2B9, HSD3B5, CYP2C40, MTHFD2, CYP4A12A, FMO2, FMO3, CYP3A41A, CYP3A44, CYP2G1, NOX4, CYP2C37, CYP3A16, CYP2B10, MOXD1, CYP4A10, CYP7B1, CYP2A22, CYP17A1, CYP4A31, HAO2, AOX3, CYP2C38, CYP4A14, CYP2C39, CYP2A4	142	639	22680	7.49851	5.38908e-15	1.34727e-15	3.70492e-14
GOTERM_MF_DIRECT	GO:0016491~oxidoreductase activity	25	17.4825	1.37747e-11	NOX4, CYP2U1, CYP2D9, CYP2C37, CYP3A16, CYP2B9, CYP2D11, HSD3B5, CYP2C40, CYP2B10, MOXD1, CYP4A10, MTHFD2, CYP7B1, CYP17A1, CYP4A12A, FMO2, HAO2, CYP3A41A, FMO3, AOX3, CYP2C38, CYP4A14, CYP2C39, CYP3A44	130	604	17446	5.55464	3.85693e-09	4.28548e-10	1.82135e-08
GOTERM_BP_DIRECT	GO:0055114~oxidation-reduction process	25	17.4825	2.38671e-11	NOX4, CYP2U1, CYP2D9, CYP2C37, CYP3A16, CYP2B9, CYP2D11, HSD3B5, CYP2C40, CYP2B10, MOXD1, CYP4A10, MTHFD2, CYP7B1, CYP17A1, CYP4A12A, FMO2, HAO2, CYP3A41A, FMO3, AOX3, CYP2C38, CYP4A14, CYP2C39, CYP3A44	124	676	18082	5.39285	1.75901e-08	4.39752e-09	3.62412e-08
Annotation Cluster 5	Enrichment Score: 11.22350317571289
Category	Term	Count	%	PValue	Genes	List Total	Pop Hits	Pop Total	Fold Enrichment	Bonferroni	Benjamini	FDR
UP_SEQ_FEATURE	chain:Major urinary protein 6	8	5.59441	5.97719e-12	MUP7, MUP1, MUP16, MUP15, MUP8, MUP14, MUP12, MUP11	123	16	18012	73.2195	2.43273e-09	1.21636e-09	8.3581e-09
UP_SEQ_FEATURE	chain:Major urinary protein 1	8	5.59441	5.97719e-12	MUP7, MUP1, MUP16, MUP15, MUP8, MUP14, MUP12, MUP11	123	16	18012	73.2195	2.43273e-09	1.21636e-09	8.3581e-09
UP_SEQ_FEATURE	chain:Major urinary protein 2	8	5.59441	5.97719e-12	MUP7, MUP1, MUP16, MUP15, MUP8, MUP14, MUP12, MUP11	123	16	18012	73.2195	2.43273e-09	1.21636e-09	8.3581e-09
Annotation Cluster 6	Enrichment Score: 8.001472953774499
Category	Term	Count	%	PValue	Genes	List Total	Pop Hits	Pop Total	Fold Enrichment	Bonferroni	Benjamini	FDR
GOTERM_BP_DIRECT	GO:0045721~negative regulation of gluconeogenesis	9	6.29371	2.44432e-12	MUP4, MUP20, MUP1, SERPINA12, MUP3, LEPR, MUP16, MUP12, MUP11	124	24	18082	54.6835	1.80142e-09	9.00712e-10	3.71152e-09
GOTERM_BP_DIRECT	GO:0051055~negative regulation of lipid biosynthetic process	8	5.59441	6.16656e-12	MUP4, MUP20, MUP1, SERPINA12, MUP3, MUP16, MUP12, MUP11	124	16	18082	72.9113	4.54472e-09	1.51491e-09	9.36359e-09
GOTERM_MF_DIRECT	GO:0005009~insulin-activated receptor activity	7	4.8951	2.39107e-10	MUP4, MUP20, MUP1, MUP3, MUP16, MUP12, MUP11	130	13	17446	72.2615	6.69499e-08	6.08635e-09	3.16155e-07
GOTERM_BP_DIRECT	GO:0071396~cellular response to lipid	7	4.8951	4.17068e-10	MUP4, MUP20, MUP1, MUP3, MUP16, MUP12, MUP11	124	15	18082	68.0505	3.07379e-07	6.14758e-08	6.33299e-07
GOTERM_BP_DIRECT	GO:0031649~heat generation	7	4.8951	4.17068e-10	MUP4, MUP20, MUP1, MUP3, MUP16, MUP12, MUP11	124	15	18082	68.0505	3.07379e-07	6.14758e-08	6.33299e-07
GOTERM_BP_DIRECT	GO:0045834~positive regulation of lipid metabolic process	7	4.8951	4.17068e-10	MUP4, MUP20, MUP1, MUP3, MUP16, MUP12, MUP11	124	15	18082	68.0505	3.07379e-07	6.14758e-08	6.33299e-07
GOTERM_BP_DIRECT	GO:0010888~negative regulation of lipid storage	7	4.8951	2.21119e-09	MUP4, MUP20, MUP1, MUP3, MUP16, MUP12, MUP11	124	19	18082	53.7241	1.62965e-06	2.71608e-07	3.3576e-06
GOTERM_BP_DIRECT	GO:0010907~positive regulation of glucose metabolic process	7	4.8951	4.37349e-09	MUP4, MUP20, MUP1, MUP3, MUP16, MUP12, MUP11	124	21	18082	48.6075	3.22326e-06	4.60466e-07	6.64096e-06
GOTERM_BP_DIRECT	GO:0061179~negative regulation of insulin secretion involved in cellular response to glucose stimulus	7	4.8951	5.98023e-09	MUP4, MUP20, MUP1, MUP3, MUP16, MUP12, MUP11	124	22	18082	46.3981	4.40742e-06	5.50928e-07	9.08072e-06
GOTERM_BP_DIRECT	GO:0006112~energy reserve metabolic process	7	4.8951	5.98023e-09	MUP4, MUP20, MUP1, MUP3, MUP16, MUP12, MUP11	124	22	18082	46.3981	4.40742e-06	5.50928e-07	9.08072e-06
UP_KEYWORDS	Pheromone-binding	6	4.1958	1.6551e-08	MUP4, MUP20, MUP3, MUP16, MUP12, MUP11	142	14	22680	68.4507	2.96263e-06	4.23234e-07	2.03677e-05
GOTERM_BP_DIRECT	GO:0045475~locomotor rhythm	7	4.8951	1.80473e-08	MUP4, MUP20, MUP1, MUP3, MUP16, MUP12, MUP11	124	26	18082	39.2599	1.33008e-05	1.33008e-06	2.7404e-05
GOTERM_BP_DIRECT	GO:0070584~mitochondrion morphogenesis	7	4.8951	6.87062e-08	MUP4, MUP20, MUP1, MUP3, MUP16, MUP12, MUP11	124	32	18082	31.8987	5.06352e-05	4.60331e-06	0.000104327
GOTERM_BP_DIRECT	GO:0009060~aerobic respiration	7	4.8951	2.37938e-07	MUP4, MUP20, MUP1, MUP3, MUP16, MUP12, MUP11	124	39	18082	26.1733	0.000175345	1.46133e-05	0.000361298
GOTERM_BP_DIRECT	GO:0051897~positive regulation of protein kinase B signaling	9	6.29371	3.1764e-07	NOX4, EGFR, MUP4, MUP20, MUP1, MUP3, MUP16, MUP12, MUP11	124	97	18082	13.5299	0.000234073	1.80076e-05	0.000482321
GOTERM_BP_DIRECT	GO:0042593~glucose homeostasis	8	5.59441	3.47662e-05	MUP4, MUP20, MUP1, MUP3, LEPR, MUP16, MUP12, MUP11	124	133	18082	8.77128	0.0252976	0.00182855	0.0527779
GOTERM_BP_DIRECT	GO:0010628~positive regulation of gene expression	8	5.59441	0.0193583	MUP4, MUP20, MUP1, MUP3, MUP16, CUX2, MUP12, MUP11	124	399	18082	2.92376	0.999999	0.362511	25.683
Annotation Cluster 7	Enrichment Score: 3.1790155140646092
Category	Term	Count	%	PValue	Genes	List Total	Pop Hits	Pop Total	Fold Enrichment	Bonferroni	Benjamini	FDR
UP_SEQ_FEATURE	short sequence motif:Microbody targeting signal	5	3.4965	0.000240817	ACNAT2, NUDT7, HAO2, ACOT4, ACOT3	123	45	18012	16.271	0.0933732	0.019414	0.336215
UP_KEYWORDS	Peroxisome	6	4.1958	0.00055309	ACNAT2, NUDT7, HAO2, ABCD2, ACOT4, ACOT3	142	107	22680	8.95617	0.0942849	0.00658029	0.67851
GOTERM_CC_DIRECT	GO:0005777~peroxisome	6	4.1958	0.00218007	ACNAT2, NUDT7, HAO2, ABCD2, ACOT4, ACOT3	137	131	19662	6.57335	0.272861	0.0313614	2.56066
Annotation Cluster 8	Enrichment Score: 3.1618506789663035
Category	Term	Count	%	PValue	Genes	List Total	Pop Hits	Pop Total	Fold Enrichment	Bonferroni	Benjamini	FDR
INTERPRO	IPR002402:Cytochrome P450, E-class, group II	4	2.7972	4.97964e-05	CYP3A16, CYP4A31, CYP3A41A, CYP3A44	142	11	20594	52.7375	0.0147792	0.00124002	0.0664886
GOTERM_MF_DIRECT	GO:0050649~testosterone 6-beta-hydroxylase activity	3	2.0979	0.00147547	CYP3A16, CYP3A41A, CYP3A44	130	8	17446	50.325	0.338627	0.0204597	1.93343
INTERPRO	IPR008072:Cytochrome P450, E-class, CYP3A	3	2.0979	0.00162368	CYP3A16, CYP3A41A, CYP3A44	142	9	20594	48.3427	0.384841	0.024001	2.147
GOTERM_MF_DIRECT	GO:0032451~demethylase activity	3	2.0979	0.00188786	CYP3A16, CYP3A41A, CYP3A44	130	9	17446	44.7333	0.410865	0.0237631	2.4676
Annotation Cluster 9	Enrichment Score: 2.914535534773902
Category	Term	Count	%	PValue	Genes	List Total	Pop Hits	Pop Total	Fold Enrichment	Bonferroni	Benjamini	FDR
INTERPRO	IPR006862:Acyl-CoA thioester hydrolase/bile acid-CoA amino acid N-acetyltransferase	4	2.7972	2.56072e-05	ACNAT2, ACOT2, ACOT4, ACOT3	142	9	20594	64.457	0.0076274	0.000695816	0.0341961
INTERPRO	IPR016662:Acyl-CoA thioesterase, long chain	4	2.7972	2.56072e-05	ACNAT2, ACOT2, ACOT4, ACOT3	142	9	20594	64.457	0.0076274	0.000695816	0.0341961
INTERPRO	IPR014940:BAAT/Acyl-CoA thioester hydrolase C-terminal	4	2.7972	2.56072e-05	ACNAT2, ACOT2, ACOT4, ACOT3	142	9	20594	64.457	0.0076274	0.000695816	0.0341961
PIR_SUPERFAMILY	PIRSF016521:acyl-CoA thioesterase (hydrolase)	4	2.7972	4.63811e-05	ACNAT2, ACOT2, ACOT4, ACOT3	17	9	1807	47.2418	0.000602787	0.000602787	0.0307032
GOTERM_MF_DIRECT	GO:0016790~thiolester hydrolase activity	4	2.7972	0.000135451	ACNAT2, ACOT2, ACOT4, ACOT3	130	14	17446	38.3429	0.0372185	0.00222862	0.17895
GOTERM_BP_DIRECT	GO:0000038~very long-chain fatty acid metabolic process	4	2.7972	0.000161229	ACOT2, ABCD2, ACOT4, ACOT3	124	16	18082	36.4556	0.112046	0.00789108	0.24454
GOTERM_BP_DIRECT	GO:0006637~acyl-CoA metabolic process	4	2.7972	0.00120134	ACNAT2, ACOT2, ACOT4, ACOT3	124	31	18082	18.8158	0.587666	0.0507784	1.80873
KEGG_PATHWAY	mmu00062:Fatty acid elongation	4	2.7972	0.00195008	ELOVL3, ACOT2, ACOT4, ACOT3	76	26	7720	15.6275	0.194805	0.0195046	2.18486
GOTERM_MF_DIRECT	GO:0047617~acyl-CoA hydrolase activity	3	2.0979	0.0040119	ACOT2, ACOT4, ACOT3	130	13	17446	30.9692	0.67554	0.0477606	5.17655
GOTERM_MF_DIRECT	GO:0016290~palmitoyl-CoA hydrolase activity	3	2.0979	0.00534868	ACOT2, ACOT4, ACOT3	130	15	17446	26.84	0.777238	0.0606515	6.84561
GOTERM_BP_DIRECT	GO:0001676~long-chain fatty acid metabolic process	3	2.0979	0.00653939	ACOT2, ACOT4, ACOT3	124	18	18082	24.3038	0.992056	0.169706	9.48222
UP_KEYWORDS	Serine esterase	3	2.0979	0.0199697	ACOT2, ACOT4, ACOT3	142	35	22680	13.6901	0.972968	0.151364	21.9823
KEGG_PATHWAY	mmu01040:Biosynthesis of unsaturated fatty acids	3	2.0979	0.0279465	ACOT2, ACOT4, ACOT3	76	27	7720	11.2865	0.956986	0.178513	27.4415
UP_SEQ_FEATURE	active site:Charge relay system	5	3.4965	0.0508044	PRSS8, ACNAT2, ACOT2, ACOT4, ACOT3	123	205	18012	3.57168	1	0.829399	51.7654
GOTERM_MF_DIRECT	GO:0052689~carboxylic ester hydrolase activity	3	2.0979	0.120743	ACOT2, ACOT4, ACOT3	130	81	17446	4.97037	1	0.664393	81.7578
Annotation Cluster 10	Enrichment Score: 2.767325856293945
Category	Term	Count	%	PValue	Genes	List Total	Pop Hits	Pop Total	Fold Enrichment	Bonferroni	Benjamini	FDR
GOTERM_MF_DIRECT	GO:0018685~alkane 1-monooxygenase activity	4	2.7972	7.77222e-06	CYP4A10, CYP4A12A, CYP4A31, CYP4A14	130	6	17446	89.4667	0.00217386	0.000155433	0.0102762
UP_SEQ_FEATURE	binding site:Heme (covalent; via 1 link)	4	2.7972	6.3788e-05	CYP4A10, CYP4A12A, CYP4A31, CYP4A14	123	12	18012	48.813	0.0256284	0.00861685	0.0891596
GOTERM_MF_DIRECT	GO:0008391~arachidonic acid monooxygenase activity	3	2.0979	0.00079814	CYP4A10, CYP4A31, CYP4A14	130	6	17446	67.1	0.20034	0.0123437	1.0502
KEGG_PATHWAY	mmu00071:Fatty acid degradation	4	2.7972	0.0117825	CYP4A10, CYP4A12A, CYP4A31, CYP4A14	76	49	7720	8.29216	0.731692	0.0896926	12.5528
KEGG_PATHWAY	mmu03320:PPAR signaling pathway	4	2.7972	0.0424879	CYP4A10, CYP4A12A, CYP4A31, CYP4A14	76	80	7720	5.07895	0.991927	0.234892	38.8202
KEGG_PATHWAY	mmu04270:Vascular smooth muscle contraction	4	2.7972	0.125655	CYP4A10, CYP4A12A, CYP4A31, CYP4A14	76	127	7720	3.19934	1	0.543642	78.1214
Annotation Cluster 11	Enrichment Score: 2.628239117526925
Category	Term	Count	%	PValue	Genes	List Total	Pop Hits	Pop Total	Fold Enrichment	Bonferroni	Benjamini	FDR
INTERPRO	IPR004045:Glutathione S-transferase, N-terminal	5	3.4965	7.38407e-05	GSTA1, CLIC5, GSTT3, GSTP2, GSTP1	142	33	20594	21.974	0.0218372	0.00169696	0.0985782
INTERPRO	IPR010987:Glutathione S-transferase, C-terminal-like	5	3.4965	0.000274856	GSTA1, CLIC5, GSTT3, GSTP2, GSTP1	142	46	20594	15.7639	0.0789062	0.00585376	0.366482
INTERPRO	IPR004046:Glutathione S-transferase, C-terminal	4	2.7972	0.00122717	GSTA1, GSTT3, GSTP2, GSTP1	142	31	20594	18.7133	0.307294	0.0201906	1.62667
GOTERM_MF_DIRECT	GO:0004364~glutathione transferase activity	4	2.7972	0.00183239	GSTA1, GSTT3, GSTP2, GSTP1	130	33	17446	16.2667	0.401627	0.0241577	2.39591
UP_SEQ_FEATURE	domain:GST C-terminal	4	2.7972	0.0026787	GSTA1, CLIC5, GSTP2, GSTP1	123	41	18012	14.2867	0.664353	0.12756	3.68126
GOTERM_BP_DIRECT	GO:0006749~glutathione metabolic process	4	2.7972	0.00450539	GSTA1, GSTT3, GSTP2, GSTP1	124	49	18082	11.9039	0.964134	0.129481	6.62691
INTERPRO	IPR012336:Thioredoxin-like fold	5	3.4965	0.0142988	GSTA1, CLIC5, GSTT3, GSTP2, GSTP1	142	136	20594	5.33192	0.986515	0.177772	17.4988
KEGG_PATHWAY	mmu00480:Glutathione metabolism	4	2.7972	0.0160984	GSTA1, GSTT3, GSTP2, GSTP1	76	55	7720	7.38756	0.834942	0.113166	16.7789
UP_SEQ_FEATURE	domain:GST N-terminal	3	2.0979	0.0174896	GSTA1, GSTP2, GSTP1	123	30	18012	14.6439	0.999239	0.512335	21.8645
Annotation Cluster 12	Enrichment Score: 2.5715283970296197
Category	Term	Count	%	PValue	Genes	List Total	Pop Hits	Pop Total	Fold Enrichment	Bonferroni	Benjamini	FDR
SMART	SM00093:SERPIN	5	3.4965	0.00031028	SERPINE2, SERPINA12, SERPINB8, SERPINB1A, SERPINA1E	52	67	10425	14.9613	0.0193608	0.0193608	0.313732
INTERPRO	IPR023795:Protease inhibitor I4, serpin, conserved site	5	3.4965	0.000441737	SERPINE2, SERPINA12, SERPINB8, SERPINB1A, SERPINA1E	142	52	20594	13.945	0.123754	0.00876857	0.588386
INTERPRO	IPR023796:Serpin domain	5	3.4965	0.0011554	SERPINE2, SERPINA12, SERPINB8, SERPINB1A, SERPINA1E	142	67	20594	10.823	0.292251	0.0201279	1.53221
INTERPRO	IPR000215:Serpin family	5	3.4965	0.0011554	SERPINE2, SERPINA12, SERPINB8, SERPINB1A, SERPINA1E	142	67	20594	10.823	0.292251	0.0201279	1.53221
UP_KEYWORDS	Serine protease inhibitor	5	3.4965	0.0018795	SERPINE2, SERPINA12, SERPINB8, SERPINB1A, SERPINA1E	142	84	22680	9.50704	0.285911	0.0185343	2.2885
UP_SEQ_FEATURE	site:Reactive bond	4	2.7972	0.00555021	SERPINE2, SERPINB8, SERPINB1A, SERPINA1E	123	53	18012	11.052	0.896194	0.222516	7.48748
UP_KEYWORDS	Protease inhibitor	5	3.4965	0.00693889	SERPINE2, SERPINA12, SERPINB8, SERPINB1A, SERPINA1E	142	121	22680	6.59993	0.712459	0.0604173	8.21192
GOTERM_BP_DIRECT	GO:0010466~negative regulation of peptidase activity	5	3.4965	0.00837553	SERPINE2, SERPINA12, SERPINB8, SERPINB1A, SERPINA1E	124	117	18082	6.23173	0.997968	0.205136	11.9895
GOTERM_MF_DIRECT	GO:0030414~peptidase inhibitor activity	5	3.4965	0.0131777	SERPINE2, SERPINA12, SERPINB8, SERPINB1A, SERPINA1E	130	123	17446	5.45528	0.975627	0.124231	16.0877
GOTERM_MF_DIRECT	GO:0004867~serine-type endopeptidase inhibitor activity	5	3.4965	0.0131777	SERPINE2, SERPINA12, SERPINB8, SERPINB1A, SERPINA1E	130	123	17446	5.45528	0.975627	0.124231	16.0877
Annotation Cluster 13	Enrichment Score: 1.9682845480772049
Category	Term	Count	%	PValue	Genes	List Total	Pop Hits	Pop Total	Fold Enrichment	Bonferroni	Benjamini	FDR
GOTERM_MF_DIRECT	GO:0008559~xenobiotic-transporting ATPase activity	3	2.0979	0.00079814	ABCB1A, ABCB1B, ABCG2	130	6	17446	67.1	0.20034	0.0123437	1.0502
BIOCARTA	m_nuclearRsPathway:Nuclear Receptors in Lipid Metabolism and Toxicity	4	2.7972	0.00148353	NR1I3, ABCB1A, ABCB1B, ABCD2	11	32	1289	14.6477	0.0364354	0.0183867	1.19729
GOTERM_BP_DIRECT	GO:0015893~drug transport	3	2.0979	0.00199297	ABCB1A, ABCB1B, ABCG2	124	10	18082	43.7468	0.77014	0.0744651	2.98384
GOTERM_MF_DIRECT	GO:0042626~ATPase activity, coupled to transmembrane movement of substances	4	2.7972	0.00567864	ABCB1A, ABCB1B, ABCD2, ABCG2	130	49	17446	10.9551	0.797001	0.0617906	7.25339
INTERPRO	IPR003439:ABC transporter-like	4	2.7972	0.00573189	ABCB1A, ABCB1B, ABCD2, ABCG2	142	53	20594	10.9455	0.820712	0.0785861	7.39032
KEGG_PATHWAY	mmu02010:ABC transporters	4	2.7972	0.00991099	ABCB1A, ABCB1B, ABCD2, ABCG2	76	46	7720	8.83295	0.668991	0.0815307	10.6602
INTERPRO	IPR011527:ABC transporter, transmembrane domain, type 1	3	2.0979	0.0146062	ABCB1A, ABCB1B, ABCD2	142	27	20594	16.1142	0.987716	0.1741	17.8417
SMART	SM00382:AAA	4	2.7972	0.0331935	ABCB1A, ABCB1B, ABCD2, ABCG2	52	144	10425	5.56891	0.880768	0.507812	28.9515
INTERPRO	IPR017871:ABC transporter, conserved site	3	2.0979	0.0427744	ABCB1A, ABCB1B, ABCD2	142	48	20594	9.06426	0.999998	0.395126	44.2271
INTERPRO	IPR003593:AAA+ ATPase domain	4	2.7972	0.0766125	ABCB1A, ABCB1B, ABCD2, ABCG2	142	144	20594	4.02856	1	0.56036	65.5126
GOTERM_MF_DIRECT	GO:0016887~ATPase activity	4	2.7972	0.184612	ABCB1A, ABCB1B, ABCD2, ABCG2	130	200	17446	2.684	1	0.804605	93.2698
Annotation Cluster 14	Enrichment Score: 1.4831101076863529
Category	Term	Count	%	PValue	Genes	List Total	Pop Hits	Pop Total	Fold Enrichment	Bonferroni	Benjamini	FDR
SMART	SM00192:LDLa	3	2.0979	0.022047	C8A, C6, VLDLR	52	47	10425	12.7966	0.754511	0.504531	20.2071
INTERPRO	IPR023415:Low-density lipoprotein (LDL) receptor class A, conserved site	3	2.0979	0.0350048	C8A, C6, VLDLR	142	43	20594	10.1182	0.999976	0.346989	37.8681
INTERPRO	IPR002172:Low-density lipoprotein (LDL) receptor class A repeat	3	2.0979	0.046046	C8A, C6, VLDLR	142	50	20594	8.70169	0.999999	0.406685	46.72
Annotation Cluster 15	Enrichment Score: 1.0342579584430243
Category	Term	Count	%	PValue	Genes	List Total	Pop Hits	Pop Total	Fold Enrichment	Bonferroni	Benjamini	FDR
UP_KEYWORDS	Flavoprotein	4	2.7972	0.0475778	FMO2, HAO2, FMO3, AOX3	142	130	22680	4.91441	0.999838	0.30481	45.1122
GOTERM_MF_DIRECT	GO:0050660~flavin adenine dinucleotide binding	3	2.0979	0.0993255	FMO2, FMO3, AOX3	130	72	17446	5.59167	1	0.599623	74.9228
UP_KEYWORDS	FAD	3	2.0979	0.167017	FMO2, FMO3, AOX3	142	118	22680	4.06063	1	0.663905	89.4477
Annotation Cluster 16	Enrichment Score: 0.9367694495699871
Category	Term	Count	%	PValue	Genes	List Total	Pop Hits	Pop Total	Fold Enrichment	Bonferroni	Benjamini	FDR
UP_KEYWORDS	Transmembrane	53	37.0629	0.0667534	GYPC, LEPR, ILDR2, MFSD2A, DPY19L3, ATP2B2, BOK, ELOVL3, NIPAL1, NT5E, GRID1, CYP3A44, EGFR, SLC22A28, TRPM6, SLC22A27, CYP3A16, PNPLA3, MOXD1, C8A, NCAM2, ABCB1A, ABCB1B, CLIC5, CYP4A31, SUSD4, CYP2U1, FGFR1, HSD3B5, CYP2C40, CERS6, PRSS8, UNC79, SLCO1A4, FMO2, FMO3, ABCD2, SYBU, SLC39A5, CYP2G1, NOX4, ABCG2, PROM1, CYP4A10, UGT2B37, P2RY13, CYP7B1, SLC16A5, PRLR, AOX3, SCARA5, VLDLR, SLC15A5	142	6955	22680	1.21712	0.999996	0.378506	57.2659
GOTERM_CC_DIRECT	GO:0016021~integral component of membrane	55	38.4615	0.142736	GYPC, LEPR, ILDR2, MFSD2A, DPY19L3, ATP2B2, BOK, ELOVL3, VNN1, NIPAL1, NT5E, GRID1, CYP3A44, EGFR, SLC22A28, TRPM6, SLC22A27, CYP3A16, PNPLA3, MOXD1, C8A, NCAM2, ABCB1A, ABCB1B, CLIC5, CYP4A31, SUSD4, CYP2U1, FGFR1, HSD3B5, CYP2C40, CERS6, PRSS8, UNC79, SLCO1A4, FMO2, FMO3, ABCD2, SYBU, SLC39A5, CYP2G1, NOX4, ABCG2, PROM1, CYP4A10, UGT2B37, P2RY13, CYP7B1, SLC16A5, PRLR, ARSA, AOX3, SCARA5, VLDLR…	137	6878	19662	1.14765	1	0.776652	83.967
UP_KEYWORDS	Transmembrane helix	50	34.965	0.162437	GYPC, LEPR, ILDR2, MFSD2A, DPY19L3, ATP2B2, BOK, ELOVL3, NIPAL1, NT5E, GRID1, CYP3A44, EGFR, SLC22A28, TRPM6, SLC22A27, CYP3A16, PNPLA3, MOXD1, NCAM2, ABCB1A, ABCB1B, CLIC5, CYP4A31, SUSD4, CYP2U1, FGFR1, HSD3B5, CERS6, CYP2C40, PRSS8, UNC79, SLCO1A4, ABCD2, SYBU, SLC39A5, CYP2G1, NOX4, ABCG2, PROM1, CYP4A10, UGT2B37, P2RY13, CYP7B1, SLC16A5, PRLR, AOX3, SCARA5, VLDLR, SLC15A5	142	6938	22680	1.15104	1	0.665164	88.7111
Annotation Cluster 17	Enrichment Score: 0.6267406204967281
Category	Term	Count	%	PValue	Genes	List Total	Pop Hits	Pop Total	Fold Enrichment	Bonferroni	Benjamini	FDR
SMART	SM00060:FN3	3	2.0979	0.171921	NCAM2, PRLR, LEPR	52	153	10425	3.931	0.999993	0.948757	85.1941
UP_SEQ_FEATURE	domain:Fibronectin type-III 2	3	2.0979	0.2052	NCAM2, PRLR, LEPR	123	124	18012	3.54288	1	0.99874	95.9702
UP_SEQ_FEATURE	domain:Fibronectin type-III 1	3	2.0979	0.207672	NCAM2, PRLR, LEPR	123	125	18012	3.51454	1	0.998193	96.142
INTERPRO	IPR003961:Fibronectin, type III	3	2.0979	0.42477	NCAM2, PRLR, LEPR	142	211	20594	2.06201	1	0.995174	99.938
Annotation Cluster 18	Enrichment Score: 0.29080119411843813
Category	Term	Count	%	PValue	Genes	List Total	Pop Hits	Pop Total	Fold Enrichment	Bonferroni	Benjamini	FDR
UP_SEQ_FEATURE	DNA-binding region:Homeobox	3	2.0979	0.344948	CDX4, CERS6, CUX2	123	180	18012	2.44065	1	0.999818	99.7303
UP_KEYWORDS	Homeobox	3	2.0979	0.521403	CDX4, CERS6, CUX2	142	280	22680	1.71127	1	0.966026	99.9885
INTERPRO	IPR001356:Homeodomain	3	2.0979	0.555945	CDX4, CERS6, CUX2	142	271	20594	1.60548	1	0.999492	99.998
INTERPRO	IPR009057:Homeodomain-like	3	2.0979	0.686809	CDX4, CERS6, CUX2	142	345	20594	1.26111	1	0.999973	100
Annotation Cluster 19	Enrichment Score: 0.21127822522532172
Category	Term	Count	%	PValue	Genes	List Total	Pop Hits	Pop Total	Fold Enrichment	Bonferroni	Benjamini	FDR
UP_KEYWORDS	Immunoglobulin domain	5	3.4965	0.35055	A1BG, FGFR1, NCAM2, LEPR, ILDR2	142	481	22680	1.66027	1	0.883068	99.5066
SMART	SM00409:IG	4	2.7972	0.468675	A1BG, FGFR1, NCAM2, ILDR2	52	518	10425	1.54811	1	0.999654	99.8344
INTERPRO	IPR003599:Immunoglobulin subtype	4	2.7972	0.692206	A1BG, FGFR1, NCAM2, ILDR2	142	518	20594	1.11991	1	0.999968	100
INTERPRO	IPR013783:Immunoglobulin-like fold	6	4.1958	0.877445	A1BG, FGFR1, NCAM2, PRLR, LEPR, ILDR2	142	1099	20594	0.791783	1	1	100
INTERPRO	IPR007110:Immunoglobulin-like domain	5	3.4965	0.8801	A1BG, FGFR1, NCAM2, LEPR, ILDR2	142	920	20594	0.788197	1	1	100
Annotation Cluster 20	Enrichment Score: 0.11765085526841869
Category	Term	Count	%	PValue	Genes	List Total	Pop Hits	Pop Total	Fold Enrichment	Bonferroni	Benjamini	FDR
UP_SEQ_FEATURE	zinc finger region:C2H2-type 3	3	2.0979	0.529991	ZBTB7C, SALL1, BCL6	123	261	18012	1.68321	1	0.999998	99.9974
UP_SEQ_FEATURE	zinc finger region:C2H2-type 1	3	2.0979	0.534109	ZBTB7C, SALL1, BCL6	123	263	18012	1.67041	1	0.999998	99.9977
UP_SEQ_FEATURE	zinc finger region:C2H2-type 2	3	2.0979	0.544297	ZBTB7C, SALL1, BCL6	123	268	18012	1.63924	1	0.999997	99.9983
SMART	SM00355:ZnF_C2H2	3	2.0979	0.861923	ZBTB7C, SALL1, BCL6	52	693	10425	0.867882	1	1	100
INTERPRO	IPR013087:Zinc finger C2H2-type/integrase DNA-binding domain	3	2.0979	0.94049	ZBTB7C, SALL1, BCL6	142	652	20594	0.667308	1	1	100
INTERPRO	IPR015880:Zinc finger, C2H2-like	3	2.0979	0.953143	ZBTB7C, SALL1, BCL6	142	693	20594	0.627828	1	1	100
INTERPRO	IPR007087:Zinc finger, C2H2	3	2.0979	0.962555	ZBTB7C, SALL1, BCL6	142	731	20594	0.595191	1	1	100
GOTERM_MF_DIRECT	GO:0003676~nucleic acid binding	3	2.0979	0.999201	ZBTB7C, SALL1, BCL6	130	1237	17446	0.325465	1	1	100
Annotation Cluster 21	Enrichment Score: 0.10362885787473948
Category	Term	Count	%	PValue	Genes	List Total	Pop Hits	Pop Total	Fold Enrichment	Bonferroni	Benjamini	FDR
GOTERM_MF_DIRECT	GO:0000977~RNA polymerase II regulatory region sequence-specific DNA binding	4	2.7972	0.224514	NR1I3, CDX4, BCL6, CUX2	130	221	17446	2.42896	1	0.84642	96.5334
GOTERM_MF_DIRECT	GO:0043565~sequence-specific DNA binding	4	2.7972	0.851724	NR1I3, CDX4, BCL6, CUX2	130	633	17446	0.848025	1	0.999985	100
GOTERM_MF_DIRECT	GO:0003700~transcription factor activity, sequence-specific DNA binding	3	2.0979	0.990484	NR1I3, CDX4, BCL6	130	883	17446	0.455946	1	1	100
UP_KEYWORDS	Transcription regulation	5	3.4965	0.996774	NR1I3, CDX4, SALL1, BCL6, CUX2	142	1799	22680	0.443909	1	1	100
UP_KEYWORDS	Transcription	5	3.4965	0.997632	NR1I3, CDX4, SALL1, BCL6, CUX2	142	1859	22680	0.429581	1	1	100
GOTERM_BP_DIRECT	GO:0006351~transcription, DNA-templated	5	3.4965	0.999241	NR1I3, CDX4, SALL1, BCL6, CUX2	124	1885	18082	0.386797	1	1	100
GOTERM_BP_DIRECT	GO:0006355~regulation of transcription, DNA-templated	5	3.4965	0.999934	NR1I3, CDX4, SALL1, BCL6, CUX2	124	2279	18082	0.319927	1	1	100
Annotation Cluster 22	Enrichment Score: 0.0512459786103205
Category	Term	Count	%	PValue	Genes	List Total	Pop Hits	Pop Total	Fold Enrichment	Bonferroni	Benjamini	FDR
UP_KEYWORDS	Kinase	4	2.7972	0.819684	EGFR, FGFR1, TRPM6, CERKL	142	707	22680	0.90364	1	0.998085	100
GOTERM_MF_DIRECT	GO:0016301~kinase activity	4	2.7972	0.87984	EGFR, FGFR1, TRPM6, CERKL	130	674	17446	0.796439	1	0.999991	100
INTERPRO	IPR011009:Protein kinase-like domain	3	2.0979	0.897212	EGFR, FGFR1, TRPM6	142	556	20594	0.782526	1	1	100
GOTERM_BP_DIRECT	GO:0006468~protein phosphorylation	3	2.0979	0.906632	EGFR, FGFR1, TRPM6	124	576	18082	0.759493	1	1	100
UP_SEQ_FEATURE	binding site:ATP	3	2.0979	0.908993	EGFR, FGFR1, TRPM6	123	583	18012	0.753546	1	1	100
GOTERM_BP_DIRECT	GO:0016310~phosphorylation	3	2.0979	0.923819	EGFR, FGFR1, TRPM6	124	612	18082	0.714817	1	1	100

## Sheet: S2E_301 B6 unique FAC
S2E_Table_301 B6 unique FAC
Annotation Cluster 1	Enrichment Score: 3.509537464319636
Category	Term	Count	%	PValue	Genes	List Total	Pop Hits	Pop Total	Fold Enrichment	Bonferroni	Benjamini	FDR
INTERPRO	IPR000566:Lipocalin/cytosolic fatty-acid binding protein domain	7	2.43056	0.000207584	LCN2, OBP2A, MUP2, MUP17, MUP13, ORM2, ORM3	271	65	20594	8.18382	0.117117	0.117117	0.306147
INTERPRO	IPR012674:Calycin	7	2.43056	0.000363781	LCN2, OBP2A, MUP2, MUP17, MUP13, ORM2, ORM3	271	72	20594	7.38817	0.196123	0.103408	0.535934
INTERPRO	IPR011038:Calycin-like	7	2.43056	0.000392062	LCN2, OBP2A, MUP2, MUP17, MUP13, ORM2, ORM3	271	73	20594	7.28696	0.209653	0.0754311	0.577485
Annotation Cluster 2	Enrichment Score: 2.560303091226872
Category	Term	Count	%	PValue	Genes	List Total	Pop Hits	Pop Total	Fold Enrichment	Bonferroni	Benjamini	FDR
UP_SEQ_FEATURE	repeat:LRR 17	5	1.73611	0.00127464	TLR13, CENPE, LGR5, CD180, TLR8	247	35	18012	10.4176	0.674917	0.131041	1.9631
UP_SEQ_FEATURE	repeat:LRR 13	6	2.08333	0.00193456	IGSF10, TLR13, CENPE, LGR5, CD180, TLR8	247	65	18012	6.73136	0.818409	0.156841	2.96524
UP_SEQ_FEATURE	repeat:LRR 16	5	1.73611	0.00231264	TLR13, CENPE, LGR5, CD180, TLR8	247	41	18012	8.89306	0.869944	0.169258	3.53504
UP_SEQ_FEATURE	repeat:LRR 15	5	1.73611	0.00412509	TLR13, CENPE, LGR5, CD180, TLR8	247	48	18012	7.59615	0.973793	0.244316	6.22341
UP_SEQ_FEATURE	repeat:LRR 14	5	1.73611	0.00671387	TLR13, CENPE, LGR5, CD180, TLR8	247	55	18012	6.62937	0.997354	0.345523	9.94193
Annotation Cluster 3	Enrichment Score: 2.3605019153137885
Category	Term	Count	%	PValue	Genes	List Total	Pop Hits	Pop Total	Fold Enrichment	Bonferroni	Benjamini	FDR
UP_SEQ_FEATURE	transmembrane region	91	31.5972	5.32333e-06	CALHM2, ADCY1, GPR162, CORIN, CLSTN3, LRTM1, AQP4, LTC4S, CSPG5, SLC26A10, LGR5, TLR8, SLC2A5, FITM1, NCMAP, CHST11, ST3GAL6, TMEM98, MCOLN2, KLRD1, CDH24, IL13RA2, TMEFF2, ATP4A, SDK1, PTPRT, COL25A1, EVC2, SSTR2, CCR5, SEMA4F, GRM8, SLC37A2, STEAP2, STBD1, FKBP11, CD226, EMP2, SGCZ, SLC2A12, C9, HSD3B1, ENPP1, KLRK1, MME, FPR2, DISP2, HCRTR2, EPHB6, IL12RB1, GPR25, SLC4A8, B4GALNT3, SDR16C5, CD…	247	4312	18012	1.53896	0.00467889	0.00078134	0.00827452
UP_KEYWORDS	Transmembrane helix	103	35.7639	0.0365112	CALHM2, ADCY1, LRTM1, AQP4, CSPG5, SLC26A10, TLR8, CHIC1, SLC2A5, ST3GAL6, TMEM98, MCOLN2, KLRD1, CDH24, TMEFF2, TMEM200B, PTPRT, EVC2, SSTR2, CCR5, SLC37A2, ASB5, EMP2, CD226, SLC2A12, ENPP1, KLRK1, MME, HCRTR2, EPHB6, IL12RB1, GPR25, SDR16C5, SLC28A2, GABRD, HCN2, TMEM221, SCD3, H2-Q1, TLR13, UGT2B38, NCKAP5, ITGA6, LTB4R1, DIO3, NTRK2, AVPR1A, CD79B, SLC13A3, CYP8B1, GM6614, BTBD11, MTNR1A, GP…	287	6938	22680	1.17318	0.999908	0.357758	38.3188
UP_KEYWORDS	Transmembrane	103	35.7639	0.0388154	CALHM2, ADCY1, LRTM1, AQP4, CSPG5, SLC26A10, TLR8, CHIC1, SLC2A5, ST3GAL6, TMEM98, MCOLN2, KLRD1, CDH24, TMEFF2, TMEM200B, PTPRT, EVC2, SSTR2, CCR5, SLC37A2, ASB5, EMP2, CD226, SLC2A12, ENPP1, KLRK1, MME, HCRTR2, EPHB6, IL12RB1, GPR25, SDR16C5, SLC28A2, GABRD, HCN2, TMEM221, SCD3, H2-Q1, TLR13, UGT2B38, NCKAP5, ITGA6, LTB4R1, DIO3, NTRK2, AVPR1A, CD79B, SLC13A3, CYP8B1, GM6614, BTBD11, MTNR1A, GP…	287	6955	22680	1.17031	0.99995	0.349694	40.2078
GOTERM_CC_DIRECT	GO:0016021~integral component of membrane	106	36.8056	0.0479048	CALHM2, ADCY1, LRTM1, AQP4, CSPG5, SLC26A10, TLR8, CHIC1, SLC2A5, ST3GAL6, TMEM98, MCOLN2, KLRD1, CDH24, TMEFF2, TMEM200B, PTPRT, EVC2, SSTR2, CCR5, SLC37A2, ASB5, EMP2, CD226, SLC2A12, ENPP1, KLRK1, MME, HCRTR2, EPHB6, IL12RB1, GPR25, SDR16C5, STX11, SLC28A2, GABRD, HCN2, TMEM221, SCD3, H2-Q1, TLR13, UGT2B38, NCKAP5, FREM3, ITGA6, LTB4R1, DIO3, SFRP2, NTRK2, AVPR1A, CD79B, SLC13A3, CYP8B1, GM661…	263	6878	19662	1.15217	0.999988	0.643312	46.7298
Annotation Cluster 4	Enrichment Score: 1.8966690019823809
Category	Term	Count	%	PValue	Genes	List Total	Pop Hits	Pop Total	Fold Enrichment	Bonferroni	Benjamini	FDR
UP_SEQ_FEATURE	repeat:LRR 12	7	2.43056	0.000738479	IGSF10, TLR13, LRRN3, CENPE, LGR5, CD180, TLR8	247	79	18012	6.46154	0.478393	0.0887857	1.14178
UP_SEQ_FEATURE	repeat:LRR 11	7	2.43056	0.00130057	IGSF10, TLR13, LRRN3, CENPE, LGR5, CD180, TLR8	247	88	18012	5.8007	0.682267	0.119613	2.00265
UP_SEQ_FEATURE	repeat:LRR 13	6	2.08333	0.00193456	IGSF10, TLR13, CENPE, LGR5, CD180, TLR8	247	65	18012	6.73136	0.818409	0.156841	2.96524
UP_SEQ_FEATURE	repeat:LRR 10	7	2.43056	0.00289794	IGSF10, TLR13, LRRN3, CENPE, LGR5, CD180, TLR8	247	103	18012	4.95594	0.922447	0.191897	4.411
UP_SEQ_FEATURE	repeat:LRR 9	7	2.43056	0.00688225	IGSF10, TLR13, LRRN3, CENPE, LGR5, CD180, TLR8	247	123	18012	4.15009	0.997721	0.333433	10.1789
UP_SEQ_FEATURE	repeat:LRR 8	7	2.43056	0.0102816	IGSF10, TLR13, LRRN3, CENPE, LGR5, CD180, TLR8	247	134	18012	3.80941	0.999889	0.433944	14.841
UP_SEQ_FEATURE	repeat:LRR 1	10	3.47222	0.0132709	IGSF10, LRTM1, TLR13, NTRK2, LRRN3, FBXL22, CENPE, LGR5, CD180, TLR8	247	274	18012	2.66143	0.999992	0.461771	18.7525
UP_SEQ_FEATURE	repeat:LRR 2	10	3.47222	0.0132709	IGSF10, LRTM1, TLR13, NTRK2, LRRN3, FBXL22, CENPE, LGR5, CD180, TLR8	247	274	18012	2.66143	0.999992	0.461771	18.7525
UP_SEQ_FEATURE	repeat:LRR 7	7	2.43056	0.0215441	IGSF10, TLR13, LRRN3, CENPE, LGR5, CD180, TLR8	247	158	18012	3.23077	1	0.598963	28.7198
UP_KEYWORDS	Leucine-rich repeat	9	3.125	0.0240475	IGSF10, LRTM1, TLR13, NTRK2, LRRN3, FBXL22, LGR5, CD180, TLR8	287	275	22680	2.58625	0.997724	0.373811	27.11
UP_SEQ_FEATURE	repeat:LRR 5	8	2.77778	0.0255776	IGSF10, LRTM1, TLR13, LRRN3, CENPE, LGR5, CD180, TLR8	247	210	18012	2.77802	1	0.645694	33.153
INTERPRO	IPR003591:Leucine-rich repeat, typical subtype	7	2.43056	0.0281254	IGSF10, LRTM1, TLR13, LRRN3, LGR5, CD180, TLR8	271	175	20594	3.0397	1	0.759833	34.3835
UP_SEQ_FEATURE	repeat:LRR 4	8	2.77778	0.0374715	IGSF10, LRTM1, TLR13, LRRN3, CENPE, LGR5, CD180, TLR8	247	228	18012	2.5587	1	0.739687	44.7702
SMART	SM00369:LRR_TYP	7	2.43056	0.0395086	IGSF10, LRTM1, TLR13, LRRN3, LGR5, CD180, TLR8	150	175	10425	2.78	0.996314	0.673924	37.8129
UP_SEQ_FEATURE	repeat:LRR 6	7	2.43056	0.0475336	IGSF10, TLR13, LRRN3, CENPE, LGR5, CD180, TLR8	247	191	18012	2.67257	1	0.807987	53.0939
INTERPRO	IPR001611:Leucine-rich repeat	8	2.77778	0.0548621	IGSF10, LRTM1, TLR13, NTRK2, LRRN3, LGR5, CD180, TLR8	271	259	20594	2.34726	1	0.815984	56.5408
UP_SEQ_FEATURE	repeat:LRR 3	8	2.77778	0.0591382	IGSF10, LRTM1, TLR13, LRRN3, CENPE, LGR5, CD180, TLR8	247	253	18012	2.30587	1	0.853104	61.232
Annotation Cluster 5	Enrichment Score: 1.6269812137123933
Category	Term	Count	%	PValue	Genes	List Total	Pop Hits	Pop Total	Fold Enrichment	Bonferroni	Benjamini	FDR
INTERPRO	IPR002345:Lipocalin	4	1.38889	0.00763832	LCN2, MUP2, MUP17, MUP13	271	31	20594	9.8055	0.989954	0.601527	10.7068
GOTERM_MF_DIRECT	GO:0036094~small molecule binding	4	1.38889	0.00816492	LCN2, MUP2, MUP17, MUP13	228	32	17446	9.56469	0.982578	0.636693	11.118
INTERPRO	IPR022272:Lipocalin conserved site	4	1.38889	0.0107034	LCN2, MUP2, MUP17, MUP13	271	35	20594	8.68487	0.99843	0.659081	14.6947
UP_SEQ_FEATURE	chain:Major urinary protein 6	3	1.04167	0.0196524	MUP2, MUP17, MUP13	247	16	18012	13.6731	1	0.58285	26.5473
UP_SEQ_FEATURE	chain:Major urinary protein 2	3	1.04167	0.0196524	MUP2, MUP17, MUP13	247	16	18012	13.6731	1	0.58285	26.5473
UP_SEQ_FEATURE	chain:Major urinary protein 1	3	1.04167	0.0196524	MUP2, MUP17, MUP13	247	16	18012	13.6731	1	0.58285	26.5473
INTERPRO	IPR002971:Major urinary protein	3	1.04167	0.0452725	MUP2, MUP17, MUP13	271	26	20594	8.76838	1	0.805077	49.5531
GOTERM_MF_DIRECT	GO:0005550~pheromone binding	3	1.04167	0.420336	MUP2, MUP17, MUP13	228	110	17446	2.08684	1	0.994918	99.9606
Annotation Cluster 6	Enrichment Score: 1.4407391020260714
Category	Term	Count	%	PValue	Genes	List Total	Pop Hits	Pop Total	Fold Enrichment	Bonferroni	Benjamini	FDR
UP_SEQ_FEATURE	repeat:LRR 20	3	1.04167	0.0272652	TLR13, CENPE, TLR8	247	19	18012	11.5142	1	0.653155	34.9301
UP_SEQ_FEATURE	repeat:LRR 19	3	1.04167	0.0358626	TLR13, CENPE, TLR8	247	22	18012	9.94406	1	0.738322	43.3176
UP_SEQ_FEATURE	repeat:LRR 18	3	1.04167	0.0487004	TLR13, CENPE, TLR8	247	26	18012	8.4142	1	0.803889	53.9792
Annotation Cluster 7	Enrichment Score: 1.3549314346810415
Category	Term	Count	%	PValue	Genes	List Total	Pop Hits	Pop Total	Fold Enrichment	Bonferroni	Benjamini	FDR
UP_SEQ_FEATURE	domain:Kinesin-motor	4	1.38889	0.0119363	KIF2C, KIF4, KIF18B, CENPE	247	35	18012	8.33407	0.999975	0.444413	17.0274
GOTERM_MF_DIRECT	GO:0003777~microtubule motor activity	5	1.73611	0.0172725	DNAH11, KIF2C, KIF4, KIF18B, CENPE	228	76	17446	5.03405	0.999817	0.707589	22.1572
INTERPRO	IPR019821:Kinesin, motor region, conserved site	4	1.38889	0.0175596	KIF2C, KIF4, KIF18B, CENPE	271	42	20594	7.23739	0.999976	0.780956	23.0217
INTERPRO	IPR001752:Kinesin, motor domain	4	1.38889	0.0223519	KIF2C, KIF4, KIF18B, CENPE	271	46	20594	6.60805	0.999999	0.742396	28.3851
SMART	SM00129:KISc	4	1.38889	0.0262177	KIF2C, KIF4, KIF18B, CENPE	150	45	10425	6.17778	0.9751	0.707989	26.8806
GOTERM_CC_DIRECT	GO:0005871~kinesin complex	4	1.38889	0.0320247	KIF2C, KIF4, KIF18B, CENPE	263	52	19662	5.7508	0.999457	0.658398	34.136
GOTERM_BP_DIRECT	GO:0007018~microtubule-based movement	4	1.38889	0.0885625	KIF2C, KIF4, KIF18B, CENPE	245	78	18082	3.78482	1	0.965021	78.2254
UP_KEYWORDS	Motor protein	4	1.38889	0.219358	KIF2C, KIF4, KIF18B, CENPE	287	128	22680	2.46951	1	0.695952	95.9927
GOTERM_MF_DIRECT	GO:0008017~microtubule binding	4	1.38889	0.484257	KIF2C, KIF4, KIF18B, CENPE	228	200	17446	1.53035	1	0.996089	99.9927
Annotation Cluster 8	Enrichment Score: 1.3211859013493237
Category	Term	Count	%	PValue	Genes	List Total	Pop Hits	Pop Total	Fold Enrichment	Bonferroni	Benjamini	FDR
UP_KEYWORDS	Oxidoreductase	16	5.55556	0.0161794	SCD3, HSD3B1, CYP21A1, CYP2C68, ALDH3B2, CYP4A12B, AKR1B7, ALOX15, DIO3, HSD17B6, SDR16C5, LOXL4, NQO1, STEAP2, CYP8B1, CRYM	287	639	22680	1.9787	0.983057	0.334883	19.0958
GOTERM_MF_DIRECT	GO:0016491~oxidoreductase activity	14	4.86111	0.0523832	SCD3, HSD3B1, CYP21A1, ALDH3B2, AKR1B7, ALOX15, DIO3, HSD17B6, LOXL4, SDR16C5, NQO1, STEAP2, CYP8B1, CRYM	228	604	17446	1.77359	1	0.830004	53.8605
GOTERM_BP_DIRECT	GO:0055114~oxidation-reduction process	14	4.86111	0.128318	SCD3, HSD3B1, CYP21A1, ALDH3B2, AKR1B7, ALOX15, DIO3, HSD17B6, LOXL4, SDR16C5, NQO1, STEAP2, CYP8B1, CRYM	245	676	18082	1.52849	1	0.981952	89.5397
Annotation Cluster 9	Enrichment Score: 1.2112812539273374
Category	Term	Count	%	PValue	Genes	List Total	Pop Hits	Pop Total	Fold Enrichment	Bonferroni	Benjamini	FDR
INTERPRO	IPR001660:Sterile alpha motif domain	5	1.73611	0.0318099	EPHB6, PPFIA4, ANKS6, L3MBTL1, SAMD9L	271	91	20594	4.17542	1	0.775079	37.9632
INTERPRO	IPR013761:Sterile alpha motif/pointed domain	5	1.73611	0.0632037	EPHB6, PPFIA4, ANKS6, L3MBTL1, SAMD9L	271	114	20594	3.33301	1	0.845168	61.8741
SMART	SM00454:SAM	4	1.38889	0.115572	EPHB6, PPFIA4, ANKS6, L3MBTL1	150	83	10425	3.3494	1	0.941877	76.4786
Annotation Cluster 10	Enrichment Score: 1.1687103974151174
Category	Term	Count	%	PValue	Genes	List Total	Pop Hits	Pop Total	Fold Enrichment	Bonferroni	Benjamini	FDR
GOTERM_MF_DIRECT	GO:0008009~chemokine activity	4	1.38889	0.0244749	CXCL1, CXCL13, CCL5, CCL6	228	48	17446	6.37646	0.999995	0.743368	29.9687
INTERPRO	IPR001811:Chemokine interleukin-8-like domain	4	1.38889	0.0277853	CXCL1, CXCL13, CCL5, CCL6	271	50	20594	6.07941	1	0.784979	34.0437
SMART	SM00199:SCY	4	1.38889	0.0309882	CXCL1, CXCL13, CCL5, CCL6	150	48	10425	5.79167	0.987418	0.665085	30.992
UP_KEYWORDS	Chemotaxis	5	1.73611	0.0312224	CXCL1, CXCL13, FPR2, CCL5, CCL6	287	94	22680	4.20343	0.99964	0.356323	33.7726
GOTERM_BP_DIRECT	GO:0070098~chemokine-mediated signaling pathway	4	1.38889	0.0381	CXCL1, CXCL13, CCL5, CCL6	245	55	18082	5.36757	1	0.921256	47.1952
GOTERM_BP_DIRECT	GO:0030593~neutrophil chemotaxis	3	1.04167	0.238675	CXCL1, CCL5, CCL6	245	69	18082	3.20887	1	0.997133	98.8699
UP_KEYWORDS	Cytokine	5	1.73611	0.245798	CXCL1, CXCL13, IL1RN, CCL5, CCL6	287	200	22680	1.97561	1	0.722588	97.4388
GOTERM_MF_DIRECT	GO:0005125~cytokine activity	5	1.73611	0.303954	CXCL1, CXCL13, IL1RN, CCL5, CCL6	228	214	17446	1.78779	1	0.984434	99.4533
Annotation Cluster 11	Enrichment Score: 1.1677046472290125
Category	Term	Count	%	PValue	Genes	List Total	Pop Hits	Pop Total	Fold Enrichment	Bonferroni	Benjamini	FDR
INTERPRO	IPR019826:Carboxylesterase type B, active site	3	1.04167	0.0332927	CES4A, CES2B, CES2C	271	22	20594	10.3626	1	0.765692	39.3517
INTERPRO	IPR019819:Carboxylesterase type B, conserved site	3	1.04167	0.048481	CES4A, CES2B, CES2C	271	27	20594	8.44362	1	0.809199	51.9999
INTERPRO	IPR002018:Carboxylesterase, type B	3	1.04167	0.0517696	CES4A, CES2B, CES2C	271	28	20594	8.14207	1	0.813377	54.3926
GOTERM_MF_DIRECT	GO:0052689~carboxylic ester hydrolase activity	4	1.38889	0.0888484	CES4A, CES2B, ACOT1, CES2C	228	81	17446	3.77864	1	0.899564	73.7532
COG_ONTOLOGY	Lipid metabolism	4	1.38889	0.195358	CES4A, CES2B, CES2C, ACSL6	38	88	2126	2.54306	0.94073	0.756547	76.2846
Annotation Cluster 12	Enrichment Score: 1.1643875966125596
Category	Term	Count	%	PValue	Genes	List Total	Pop Hits	Pop Total	Fold Enrichment	Bonferroni	Benjamini	FDR
GOTERM_CC_DIRECT	GO:0000776~kinetochore	6	2.08333	0.0223516	KIF2C, CENPM, KNTC1, NUF2, CENPE, AURKB	263	120	19662	3.73802	0.994602	0.581173	25.1743
UP_KEYWORDS	Centromere	6	2.08333	0.0276319	KIF2C, CENPM, KNTC1, NUF2, CENPE, AURKB	287	134	22680	3.53841	0.999093	0.354562	30.5121
UP_KEYWORDS	Kinetochore	5	1.73611	0.032283	KIF2C, CENPM, KNTC1, NUF2, CENPE	287	95	22680	4.15918	0.999726	0.35065	34.7083
GOTERM_CC_DIRECT	GO:0000775~chromosome, centromeric region	6	2.08333	0.0406585	KIF2C, CENPM, KNTC1, NUF2, CENPE, AURKB	263	141	19662	3.1813	0.999931	0.655402	41.2877
GOTERM_CC_DIRECT	GO:0005694~chromosome	7	2.43056	0.310233	KIF2C, CENPM, KIF4, KNTC1, NUF2, CENPE, AURKB	263	344	19662	1.52129	1	0.895412	99.1476
UP_KEYWORDS	Chromosome	7	2.43056	0.41034	KIF2C, CENPM, KIF4, KNTC1, NUF2, CENPE, AURKB	287	409	22680	1.3525	1	0.856575	99.8953
Annotation Cluster 13	Enrichment Score: 1.0488529033549923
Category	Term	Count	%	PValue	Genes	List Total	Pop Hits	Pop Total	Fold Enrichment	Bonferroni	Benjamini	FDR
UP_SEQ_FEATURE	domain:Fibronectin type-III 3	4	1.38889	0.0857558	IL12RB1, SDK1, PTPRT, IL13RA2	247	76	18012	3.83806	1	0.921763	75.1839
UP_SEQ_FEATURE	domain:Fibronectin type-III 2	5	1.73611	0.0902065	EPHB6, IL12RB1, SDK1, PTPRT, IL13RA2	247	124	18012	2.94045	1	0.92593	76.9968
UP_SEQ_FEATURE	domain:Fibronectin type-III 1	5	1.73611	0.0922443	EPHB6, IL12RB1, SDK1, PTPRT, IL13RA2	247	125	18012	2.91692	1	0.924508	77.7848
Annotation Cluster 14	Enrichment Score: 1.0176522864406874
Category	Term	Count	%	PValue	Genes	List Total	Pop Hits	Pop Total	Fold Enrichment	Bonferroni	Benjamini	FDR
UP_KEYWORDS	Sugar transport	3	1.04167	0.0828359	SLC2A12, SLC2A5, SLC37A2	287	38	22680	6.23877	1	0.491117	67.48
GOTERM_BP_DIRECT	GO:0008643~carbohydrate transport	3	1.04167	0.0887837	SLC2A12, SLC2A5, SLC37A2	245	37	18082	5.98411	1	0.962205	78.3121
GOTERM_MF_DIRECT	GO:0022857~transmembrane transporter activity	3	1.04167	0.120363	SLC2A12, SLC2A5, SLC37A2	228	46	17446	4.99027	1	0.943848	84.1762
Annotation Cluster 15	Enrichment Score: 0.8854696975889053
Category	Term	Count	%	PValue	Genes	List Total	Pop Hits	Pop Total	Fold Enrichment	Bonferroni	Benjamini	FDR
INTERPRO	IPR023415:Low-density lipoprotein (LDL) receptor class A, conserved site	3	1.04167	0.109032	C9, CORIN, LRP2	271	43	20594	5.30181	1	0.915741	81.8238
INTERPRO	IPR002172:Low-density lipoprotein (LDL) receptor class A repeat	3	1.04167	0.139572	C9, CORIN, LRP2	271	50	20594	4.55956	1	0.945498	89.1411
SMART	SM00192:LDLa	3	1.04167	0.144957	C9, CORIN, LRP2	150	47	10425	4.43617	1	0.934191	84.2045
Annotation Cluster 16	Enrichment Score: 0.846392973187402
Category	Term	Count	%	PValue	Genes	List Total	Pop Hits	Pop Total	Fold Enrichment	Bonferroni	Benjamini	FDR
GOTERM_BP_DIRECT	GO:0006814~sodium ion transport	5	1.73611	0.0872334	HCN2, SLC17A8, ATP4A, SLC4A8, SLC13A3	245	124	18082	2.97597	1	0.966275	77.6975
UP_KEYWORDS	Sodium transport	4	1.38889	0.171307	HCN2, SLC17A8, SLC4A8, SLC13A3	287	113	22680	2.79732	1	0.664613	91.2932
UP_KEYWORDS	Sodium	4	1.38889	0.193359	HCN2, SLC17A8, SLC4A8, SLC13A3	287	120	22680	2.63415	1	0.673442	93.8668
Annotation Cluster 17	Enrichment Score: 0.8092971440785858
Category	Term	Count	%	PValue	Genes	List Total	Pop Hits	Pop Total	Fold Enrichment	Bonferroni	Benjamini	FDR
GOTERM_MF_DIRECT	GO:0016791~phosphatase activity	5	1.73611	0.0682637	DUSP4, PTPN22, PTPRT, DUSP8, CAR3	228	118	17446	3.24227	1	0.856364	63.8126
INTERPRO	IPR016130:Protein-tyrosine phosphatase, active site	4	1.38889	0.0710336	DUSP4, PTPN22, PTPRT, DUSP8	271	73	20594	4.16398	1	0.865948	66.319
INTERPRO	IPR000387:Protein-tyrosine/Dual specificity phosphatase	4	1.38889	0.093036	DUSP4, PTPN22, PTPRT, DUSP8	271	82	20594	3.70696	1	0.912953	76.3605
UP_SEQ_FEATURE	active site:Phosphocysteine intermediate	4	1.38889	0.10762	DUSP4, PTPN22, PTPRT, DUSP8	247	84	18012	3.47253	1	0.94308	82.9658
GOTERM_MF_DIRECT	GO:0004725~protein tyrosine phosphatase activity	4	1.38889	0.132685	DUSP4, PTPN22, PTPRT, DUSP8	228	97	17446	3.15536	1	0.946609	87.081
GOTERM_BP_DIRECT	GO:0016311~dephosphorylation	4	1.38889	0.182562	DUSP4, PTPN22, PTPRT, DUSP8	245	109	18082	2.70841	1	0.993499	96.3621
INTERPRO	IPR003595:Protein-tyrosine phosphatase, catalytic	3	1.04167	0.200044	DUSP4, PTPN22, PTPRT	271	63	20594	3.6187	1	0.970524	96.2986
UP_SEQ_FEATURE	domain:Tyrosine-protein phosphatase	3	1.04167	0.207613	DUSP4, PTPN22, DUSP8	247	62	18012	3.52854	1	0.9915	97.3144
UP_KEYWORDS	Protein phosphatase	4	1.38889	0.225968	DUSP4, PTPN22, PTPRT, DUSP8	287	130	22680	2.43152	1	0.701271	96.4118
SMART	SM00404:PTPc_motif	3	1.04167	0.227277	DUSP4, PTPN22, PTPRT	150	63	10425	3.30952	1	0.94954	95.2087
GOTERM_MF_DIRECT	GO:0004721~phosphoprotein phosphatase activity	4	1.38889	0.271122	DUSP4, PTPN22, PTPRT, DUSP8	228	139	17446	2.20194	1	0.977861	98.9394
GOTERM_BP_DIRECT	GO:0006470~protein dephosphorylation	4	1.38889	0.285666	DUSP4, PTPN22, PTPRT, DUSP8	245	138	18082	2.13925	1	0.997716	99.6035
Annotation Cluster 18	Enrichment Score: 0.7994722481020229
Category	Term	Count	%	PValue	Genes	List Total	Pop Hits	Pop Total	Fold Enrichment	Bonferroni	Benjamini	FDR
UP_SEQ_FEATURE	DNA-binding region:HMG box	3	1.04167	0.12567	TOX, LEF1, SOX9	247	45	18012	4.86154	1	0.959145	87.6013
INTERPRO	IPR009071:High mobility group (HMG) box domain	3	1.04167	0.176357	TOX, LEF1, SOX9	271	58	20594	3.93065	1	0.964064	94.3045
SMART	SM00398:HMG	3	1.04167	0.180285	TOX, LEF1, SOX9	150	54	10425	3.86111	1	0.936917	90.393
Annotation Cluster 19	Enrichment Score: 0.7887644824348856
Category	Term	Count	%	PValue	Genes	List Total	Pop Hits	Pop Total	Fold Enrichment	Bonferroni	Benjamini	FDR
UP_KEYWORDS	Immunoglobulin domain	12	4.16667	0.0425956	PSG17, IGSF10, HAPLN1, SEMA4F, NTRK2, LRRN3, SDK1, CD79B, CD4, PTPRT, IGSF9B, CD226	287	481	22680	1.9715	0.999981	0.364556	43.1917
INTERPRO	IPR003599:Immunoglobulin subtype	11	3.81944	0.14478	PSG17, IGSF10, SIGLECG, HAPLN1, NTRK2, LRRN3, SDK1, CD79B, CD4, IGSF9B, CD226	271	518	20594	1.61374	1	0.946733	90.0725
SMART	SM00409:IG	11	3.81944	0.206679	PSG17, IGSF10, SIGLECG, HAPLN1, NTRK2, LRRN3, SDK1, CD79B, CD4, IGSF9B, CD226	150	518	10425	1.47587	1	0.946371	93.4674
INTERPRO	IPR007110:Immunoglobulin-like domain	13	4.51389	0.549	SIGLECG, PSG17, HAPLN1, H2-Q1, LRRN3, SDK1, PTPRT, IGSF9B, IGSF10, NTRK2, CD79B, CD4, CD226	271	920	20594	1.07381	1	0.999831	99.9992
Annotation Cluster 20	Enrichment Score: 0.6504754696116901
Category	Term	Count	%	PValue	Genes	List Total	Pop Hits	Pop Total	Fold Enrichment	Bonferroni	Benjamini	FDR
INTERPRO	IPR016186:C-type lectin-like	5	1.73611	0.106162	HAPLN1, SELL, KLRK1, CLEC2H, KLRD1	271	137	20594	2.77345	1	0.917423	80.9399
UP_SEQ_FEATURE	domain:C-type lectin	4	1.38889	0.156811	SELL, KLRK1, CLEC2H, KLRD1	247	100	18012	2.91692	1	0.98083	92.9443
INTERPRO	IPR001304:C-type lectin	4	1.38889	0.222352	SELL, KLRK1, CLEC2H, KLRD1	271	124	20594	2.45137	1	0.97912	97.5625
SMART	SM00034:CLECT	4	1.38889	0.26113	SELL, KLRK1, CLEC2H, KLRD1	150	124	10425	2.24194	1	0.960673	97.1739
GOTERM_MF_DIRECT	GO:0030246~carbohydrate binding	5	1.73611	0.346686	SELL, KLRK1, STBD1, CLEC2H, KLRD1	228	229	17446	1.67069	1	0.991599	99.7801
UP_KEYWORDS	Lectin	4	1.38889	0.373221	SELL, KLRK1, CLEC2H, KLRD1	287	173	22680	1.82715	1	0.838758	99.7686
Annotation Cluster 21	Enrichment Score: 0.6334180206263099
Category	Term	Count	%	PValue	Genes	List Total	Pop Hits	Pop Total	Fold Enrichment	Bonferroni	Benjamini	FDR
UP_KEYWORDS	Mitosis	7	2.43056	0.110693	KIF2C, KNTC1, KLHL13, NUF2, KIF18B, CENPE, AURKB	287	259	22680	2.13579	1	0.577935	78.2163
GOTERM_BP_DIRECT	GO:0007067~mitotic nuclear division	7	2.43056	0.172802	KIF2C, KNTC1, KLHL13, NUF2, KIF18B, CENPE, AURKB	245	277	18082	1.86509	1	0.993348	95.5784
UP_KEYWORDS	Cell division	8	2.77778	0.191421	KIF2C, KNTC1, KLHL13, NUF2, KIF18B, CENPE, AURKB, PARD6G	287	372	22680	1.69945	1	0.684868	93.6726
GOTERM_BP_DIRECT	GO:0051301~cell division	8	2.77778	0.244684	KIF2C, KNTC1, KLHL13, NUF2, KIF18B, CENPE, AURKB, PARD6G	245	374	18082	1.5787	1	0.997346	99.0079
UP_KEYWORDS	Cell cycle	10	3.47222	0.394241	CKAP2, CDKN1C, KIF2C, KNTC1, KLHL13, NUF2, KIF18B, CENPE, AURKB, PARD6G	287	626	22680	1.26237	1	0.850246	99.8515
GOTERM_BP_DIRECT	GO:0007049~cell cycle	10	3.47222	0.448193	CKAP2, CDKN1C, KIF2C, KNTC1, KLHL13, NUF2, KIF18B, CENPE, AURKB, PARD6G	245	614	18082	1.20202	1	0.999641	99.9943
Annotation Cluster 22	Enrichment Score: 0.6318557461740938
Category	Term	Count	%	PValue	Genes	List Total	Pop Hits	Pop Total	Fold Enrichment	Bonferroni	Benjamini	FDR
GOTERM_MF_DIRECT	GO:0016705~oxidoreductase activity, acting on paired donors, with incorporation or reduction of molecular oxygen	4	1.38889	0.138619	CYP4A12B, CYP2C68, CYP21A1, CYP8B1	228	99	17446	3.09162	1	0.94129	88.295
INTERPRO	IPR001128:Cytochrome P450	4	1.38889	0.156354	CYP4A12B, CYP2C68, CYP21A1, CYP8B1	271	104	20594	2.92279	1	0.954558	91.8821
GOTERM_MF_DIRECT	GO:0004497~monooxygenase activity	4	1.38889	0.166362	CYP4A12B, CYP2C68, CYP21A1, CYP8B1	228	108	17446	2.83398	1	0.954929	92.689
UP_KEYWORDS	Heme	5	1.73611	0.170507	CYP4A12B, CYP2C68, CYP21A1, STEAP2, CYP8B1	287	171	22680	2.31065	1	0.671344	91.1835
UP_KEYWORDS	Monooxygenase	4	1.38889	0.235954	CYP4A12B, CYP2C68, CYP21A1, CYP8B1	287	133	22680	2.37667	1	0.712335	96.9688
INTERPRO	IPR002401:Cytochrome P450, E-class, group I	3	1.04167	0.296905	CYP4A12B, CYP2C68, CYP21A1	271	83	20594	2.74672	1	0.993476	99.4498
COG_ONTOLOGY	Secondary metabolites biosynthesis, transport, and catabolism	4	1.38889	0.333284	CYP4A12B, CYP2C68, CYP21A1, CYP8B1	38	117	2126	1.91273	0.994857	0.827385	93.1706
INTERPRO	IPR017972:Cytochrome P450, conserved site	3	1.04167	0.359262	CYP4A12B, CYP2C68, CYP21A1	271	96	20594	2.37477	1	0.996595	99.8604
GOTERM_MF_DIRECT	GO:0020037~heme binding	4	1.38889	0.398933	CYP4A12B, CYP2C68, CYP21A1, CYP8B1	228	175	17446	1.74897	1	0.994694	99.9337
Annotation Cluster 23	Enrichment Score: 0.5829965229609119
Category	Term	Count	%	PValue	Genes	List Total	Pop Hits	Pop Total	Fold Enrichment	Bonferroni	Benjamini	FDR
UP_KEYWORDS	Protease inhibitor	4	1.38889	0.196566	RECK, SERPINA3M, NAIP1, WFDC2	287	121	22680	2.61238	1	0.67262	94.1761
GOTERM_BP_DIRECT	GO:0010466~negative regulation of peptidase activity	4	1.38889	0.210071	RECK, SERPINA3M, NAIP1, WFDC2	245	117	18082	2.52322	1	0.994624	97.9277
GOTERM_MF_DIRECT	GO:0030414~peptidase inhibitor activity	4	1.38889	0.215687	RECK, SERPINA3M, NAIP1, WFDC2	228	123	17446	2.48838	1	0.964342	96.9578
UP_KEYWORDS	Serine protease inhibitor	3	1.04167	0.286195	RECK, SERPINA3M, WFDC2	287	84	22680	2.8223	1	0.766182	98.7473
GOTERM_MF_DIRECT	GO:0004867~serine-type endopeptidase inhibitor activity	3	1.04167	0.477152	RECK, SERPINA3M, WFDC2	228	123	17446	1.86628	1	0.996375	99.9911
Annotation Cluster 24	Enrichment Score: 0.5080801083550605
Category	Term	Count	%	PValue	Genes	List Total	Pop Hits	Pop Total	Fold Enrichment	Bonferroni	Benjamini	FDR
GOTERM_MF_DIRECT	GO:0005524~ATP binding	24	8.33333	0.240521	DNAH11, ADCY1, RAD51B, ATP4A, ENPP1, PDK3, PDK4, KIF18B, ASNS, HSPA1A, CENPE, BBS12, HSPA1B, AURKB, ACSS3, KIF2C, EPHB6, KSR2, NAIP2, NTRK2, KIF4, NAIP1, ACSL6, ATP8B4	228	1507	17446	1.21859	1	0.966552	98.0844
UP_KEYWORDS	ATP-binding	21	7.29167	0.271949	ADCY1, RAD51B, ATP4A, PDK3, PDK4, KIF18B, ASNS, HSPA1A, CENPE, HSPA1B, AURKB, ACSS3, KIF2C, EPHB6, KSR2, NAIP2, NTRK2, KIF4, NAIP1, ACSL6, ATP8B4	287	1363	22680	1.21754	1	0.751431	98.3806
UP_KEYWORDS	Nucleotide-binding	24	8.33333	0.457215	HCN2, RAB3B, ADCY1, RAD51B, ATP4A, PDK3, PDK4, KIF18B, ASNS, HSPA1A, CENPE, HSPA1B, AURKB, ACSS3, KIF2C, EPHB6, KSR2, NAIP2, NTRK2, KIF4, NAIP1, GBP3, ACSL6, ATP8B4	287	1754	22680	1.08129	1	0.876635	99.9643
Annotation Cluster 25	Enrichment Score: 0.5047335703052304
Category	Term	Count	%	PValue	Genes	List Total	Pop Hits	Pop Total	Fold Enrichment	Bonferroni	Benjamini	FDR
UP_KEYWORDS	GPI-anchor	4	1.38889	0.259532	RECK, LY6F, TREH, GFRA4	287	140	22680	2.25784	1	0.73852	97.9828
GOTERM_CC_DIRECT	GO:0031225~anchored component of membrane	4	1.38889	0.290217	RECK, LY6F, TREH, GFRA4	263	141	19662	2.12086	1	0.889153	98.7696
UP_SEQ_FEATURE	propeptide:Removed in mature form	5	1.73611	0.406336	RECK, LY6F, TREH, GFRA4, GNG7	247	238	18012	1.532	1	0.999898	99.9698
Annotation Cluster 26	Enrichment Score: 0.49373920059132864
Category	Term	Count	%	PValue	Genes	List Total	Pop Hits	Pop Total	Fold Enrichment	Bonferroni	Benjamini	FDR
INTERPRO	IPR011042:Six-bladed beta-propeller, TolB-like	3	1.04167	0.100674	TENM3, HHIP, LRP2	271	41	20594	5.56044	1	0.913594	79.1365
UP_SEQ_FEATURE	domain:EGF-like 2	3	1.04167	0.318703	TENM3, HHIP, LRP2	247	84	18012	2.6044	1	0.999357	99.7434
UP_SEQ_FEATURE	domain:EGF-like 1	3	1.04167	0.449213	TENM3, HHIP, LRP2	247	111	18012	1.97089	1	0.999929	99.9906
SMART	SM00181:EGF	3	1.04167	0.734996	TENM3, HHIP, LRP2	150	181	10425	1.15193	1	0.99994	100
Annotation Cluster 27	Enrichment Score: 0.4398465749972728
Category	Term	Count	%	PValue	Genes	List Total	Pop Hits	Pop Total	Fold Enrichment	Bonferroni	Benjamini	FDR
INTERPRO	IPR001478:PDZ domain	4	1.38889	0.328511	CARD14, MPP4, PDZRN3, PARD6G	271	154	20594	1.97383	1	0.995059	99.7211
SMART	SM00228:PDZ	4	1.38889	0.362541	CARD14, MPP4, PDZRN3, PARD6G	150	150	10425	1.85333	1	0.988558	99.5038
UP_SEQ_FEATURE	domain:PDZ	3	1.04167	0.402304	CARD14, MPP4, PARD6G	247	101	18012	2.16603	1	0.999904	99.9665
Annotation Cluster 28	Enrichment Score: 0.43628689484872235
Category	Term	Count	%	PValue	Genes	List Total	Pop Hits	Pop Total	Fold Enrichment	Bonferroni	Benjamini	FDR
INTERPRO	IPR019787:Zinc finger, PHD-finger	3	1.04167	0.267757	DPF3, PYGO1, TRIM24	271	77	20594	2.96075	1	0.989545	98.9976
INTERPRO	IPR001965:Zinc finger, PHD-type	3	1.04167	0.335468	DPF3, PYGO1, TRIM24	271	91	20594	2.50525	1	0.995158	99.7608
SMART	SM00249:PHD	3	1.04167	0.374609	DPF3, PYGO1, TRIM24	150	91	10425	2.29121	1	0.987088	99.6039
INTERPRO	IPR011011:Zinc finger, FYVE/PHD-type	3	1.04167	0.534418	DPF3, PYGO1, TRIM24	271	136	20594	1.67631	1	0.999826	99.9988
Annotation Cluster 29	Enrichment Score: 0.34847202232060537
Category	Term	Count	%	PValue	Genes	List Total	Pop Hits	Pop Total	Fold Enrichment	Bonferroni	Benjamini	FDR
UP_KEYWORDS	Potassium transport	3	1.04167	0.391593	HCN2, ATP4A, SLC12A5	287	107	22680	2.21564	1	0.852097	99.8428
UP_KEYWORDS	Potassium	3	1.04167	0.448122	HCN2, ATP4A, SLC12A5	287	120	22680	1.97561	1	0.876691	99.9557
GOTERM_BP_DIRECT	GO:0006813~potassium ion transport	3	1.04167	0.513277	HCN2, ATP4A, SLC12A5	245	127	18082	1.7434	1	0.999854	99.9993
Annotation Cluster 30	Enrichment Score: 0.3467149229259162
Category	Term	Count	%	PValue	Genes	List Total	Pop Hits	Pop Total	Fold Enrichment	Bonferroni	Benjamini	FDR
INTERPRO	IPR011598:Myc-type, basic helix-loop-helix (bHLH) domain	3	1.04167	0.43747	OLIG1, HES6, BHLHE41	271	113	20594	2.0175	1	0.999128	99.9796
UP_SEQ_FEATURE	domain:Helix-loop-helix motif	3	1.04167	0.444614	OLIG1, HES6, BHLHE41	247	110	18012	1.98881	1	0.999932	99.9893
GOTERM_MF_DIRECT	GO:0046983~protein dimerization activity	4	1.38889	0.450438	GATA3, OLIG1, HES6, BHLHE41	228	190	17446	1.6109	1	0.995816	99.9817
SMART	SM00353:HLH	3	1.04167	0.468354	OLIG1, HES6, BHLHE41	150	110	10425	1.89545	1	0.995866	99.9416
Annotation Cluster 31	Enrichment Score: 0.24750308783340308
Category	Term	Count	%	PValue	Genes	List Total	Pop Hits	Pop Total	Fold Enrichment	Bonferroni	Benjamini	FDR
GOTERM_MF_DIRECT	GO:0004871~signal transducer activity	16	5.55556	0.0227074	IRS2, GPR162, FPR2, LGR5, P2RY12, HCRTR2, SSTR2, P2RY10, CCR5, LTB4R1, GRM8, GPR25, AVPR1A, MTNR1A, F2R, GNG7	228	648	17446	1.88932	0.999988	0.757886	28.1223
GOTERM_BP_DIRECT	GO:0007186~G-protein coupled receptor signaling pathway	19	6.59722	0.891515	CXCL1, GPR162, FPR2, CCL5, LGR5, CCL6, HCRTR2, P2RY12, SSTR2, P2RY10, CCR5, LTB4R1, CXCL13, GRM8, GPR25, AVPR1A, MTNR1A, GNG7, F2R	245	1706	18082	0.821968	1	1	100
UP_KEYWORDS	Transducer	16	5.55556	0.97073	IRS2, GPR162, FPR2, LGR5, P2RY12, HCRTR2, SSTR2, P2RY10, CCR5, LTB4R1, GRM8, GPR25, AVPR1A, MTNR1A, F2R, GNG7	287	1801	22680	0.702049	1	0.999595	100
INTERPRO	IPR000276:G protein-coupled receptor, rhodopsin-like	13	4.51389	0.972343	GPR162, FPR2, LGR5, HCRTR2, P2RY12, P2RY10, SSTR2, LTB4R1, CCR5, GPR25, AVPR1A, F2R, MTNR1A	271	1458	20594	0.677575	1	1	100
GOTERM_MF_DIRECT	GO:0004930~G-protein coupled receptor activity	15	5.20833	0.985284	GPR162, FPR2, LGR5, P2RY12, HCRTR2, SSTR2, P2RY10, CCR5, LTB4R1, GRM8, SFRP2, GPR25, AVPR1A, MTNR1A, F2R	228	1749	17446	0.65624	1	1	100
UP_KEYWORDS	G-protein coupled receptor	14	4.86111	0.987775	GPR162, FPR2, LGR5, P2RY12, HCRTR2, SSTR2, P2RY10, CCR5, LTB4R1, GRM8, GPR25, AVPR1A, F2R, MTNR1A	287	1741	22680	0.635463	1	0.999925	100
INTERPRO	IPR017452:GPCR, rhodopsin-like, 7TM	13	4.51389	0.99551	GPR162, FPR2, LGR5, HCRTR2, P2RY12, P2RY10, SSTR2, LTB4R1, CCR5, GPR25, AVPR1A, F2R, MTNR1A	271	1708	20594	0.578398	1	1	100
Annotation Cluster 32	Enrichment Score: 0.23946504617414013
Category	Term	Count	%	PValue	Genes	List Total	Pop Hits	Pop Total	Fold Enrichment	Bonferroni	Benjamini	FDR
COG_ONTOLOGY	Transcription / Cell division and chromosome partitioning	5	1.73611	0.0729497	PLAG1, DPF3, ZFP429, ZFP820, ZFP456	38	92	2126	3.04062	0.626455	0.626455	39.4375
INTERPRO	IPR015880:Zinc finger, C2H2-like	6	2.08333	0.951649	PLAG1, ZFP809, DPF3, ZFP429, ZFP820, ZFP456	271	693	20594	0.657945	1	1	100
INTERPRO	IPR007087:Zinc finger, C2H2	6	2.08333	0.965055	PLAG1, ZFP809, DPF3, ZFP429, ZFP820, ZFP456	271	731	20594	0.623742	1	1	100
INTERPRO	IPR013087:Zinc finger C2H2-type/integrase DNA-binding domain	5	1.73611	0.973343	PLAG1, ZFP809, ZFP429, ZFP820, ZFP456	271	652	20594	0.582765	1	1	100
SMART	SM00355:ZnF_C2H2	6	2.08333	0.973547	PLAG1, ZFP809, DPF3, ZFP429, ZFP820, ZFP456	150	693	10425	0.601732	1	1	100
Annotation Cluster 33	Enrichment Score: 0.20435898004748473
Category	Term	Count	%	PValue	Genes	List Total	Pop Hits	Pop Total	Fold Enrichment	Bonferroni	Benjamini	FDR
UP_SEQ_FEATURE	domain:Peptidase S1	3	1.04167	0.462882	CORIN, KLK1B4, HGF	247	114	18012	1.91903	1	0.999943	99.9936
INTERPRO	IPR001254:Peptidase S1	3	1.04167	0.622753	CORIN, KLK1B4, HGF	271	160	20594	1.42486	1	0.999971	99.9999
INTERPRO	IPR009003:Trypsin-like cysteine/serine peptidase domain	3	1.04167	0.649183	CORIN, KLK1B4, HGF	271	168	20594	1.35701	1	0.99998	100
SMART	SM00020:Tryp_SPc	3	1.04167	0.663791	CORIN, KLK1B4, HGF	150	158	10425	1.31962	1	0.999779	99.9997
GOTERM_MF_DIRECT	GO:0004252~serine-type endopeptidase activity	3	1.04167	0.765633	CORIN, KLK1B4, HGF	228	212	17446	1.0828	1	0.999946	100
Annotation Cluster 34	Enrichment Score: 0.15960932781063208
Category	Term	Count	%	PValue	Genes	List Total	Pop Hits	Pop Total	Fold Enrichment	Bonferroni	Benjamini	FDR
UP_SEQ_FEATURE	repeat:ANK 5	3	1.04167	0.435351	ANKS6, ASB5, BTBD11	247	108	18012	2.02564	1	0.999925	99.9861
UP_SEQ_FEATURE	repeat:ANK 4	3	1.04167	0.519728	ANKS6, ASB5, BTBD11	247	127	18012	1.72259	1	0.999975	99.9989
UP_SEQ_FEATURE	repeat:ANK 3	3	1.04167	0.645104	ANKS6, ASB5, BTBD11	247	160	18012	1.36731	1	0.999999	100
UP_SEQ_FEATURE	repeat:ANK 2	3	1.04167	0.743251	ANKS6, ASB5, BTBD11	247	193	18012	1.13352	1	1	100
UP_SEQ_FEATURE	repeat:ANK 1	3	1.04167	0.743251	ANKS6, ASB5, BTBD11	247	193	18012	1.13352	1	1	100
UP_KEYWORDS	ANK repeat	3	1.04167	0.808223	ANKS6, ASB5, BTBD11	287	240	22680	0.987805	1	0.985195	100
INTERPRO	IPR002110:Ankyrin repeat	3	1.04167	0.81061	ANKS6, ASB5, BTBD11	271	232	20594	0.982663	1	1	100
INTERPRO	IPR020683:Ankyrin repeat-containing domain	3	1.04167	0.828808	ANKS6, ASB5, BTBD11	271	242	20594	0.942057	1	1	100
SMART	SM00248:ANK	3	1.04167	0.835992	ANKS6, ASB5, BTBD11	150	225	10425	0.926667	1	0.999989	100
Annotation Cluster 35	Enrichment Score: 0.14643694023489556
Category	Term	Count	%	PValue	Genes	List Total	Pop Hits	Pop Total	Fold Enrichment	Bonferroni	Benjamini	FDR
UP_KEYWORDS	Synapse	6	2.08333	0.468772	GABRD, SLC17A8, SDK1, GRIA3, IGSF9B, OLFM2	287	357	22680	1.32814	1	0.87517	99.973
UP_KEYWORDS	Cell junction	7	2.43056	0.843227	GABRD, SLC17A8, SDK1, GRIA3, PARD6G, IGSF9B, OLFM2	287	661	22680	0.836869	1	0.989812	100
GOTERM_CC_DIRECT	GO:0030054~cell junction	7	2.43056	0.91999	GABRD, SLC17A8, SDK1, GRIA3, PARD6G, IGSF9B, OLFM2	263	718	19662	0.728862	1	0.99973	100
Annotation Cluster 36	Enrichment Score: 0.1435507228995383
Category	Term	Count	%	PValue	Genes	List Total	Pop Hits	Pop Total	Fold Enrichment	Bonferroni	Benjamini	FDR
INTERPRO	IPR018247:EF-Hand 1, calcium-binding site	3	1.04167	0.671089	TCHH, RASGRP1, CIB3	271	175	20594	1.30273	1	0.999988	100
INTERPRO	IPR011992:EF-hand-like domain	4	1.38889	0.697291	TCHH, CAPN8, RASGRP1, CIB3	271	273	20594	1.11344	1	0.999992	100
INTERPRO	IPR002048:EF-hand domain	3	1.04167	0.792783	TCHH, RASGRP1, CIB3	271	223	20594	1.02232	1	1	100
Annotation Cluster 37	Enrichment Score: 0.13999084112011329
Category	Term	Count	%	PValue	Genes	List Total	Pop Hits	Pop Total	Fold Enrichment	Bonferroni	Benjamini	FDR
UP_KEYWORDS	Homeobox	4	1.38889	0.688326	SEBOX, LHX2, DLX4, MKX	287	280	22680	1.12892	1	0.963554	100
INTERPRO	IPR001356:Homeodomain	4	1.38889	0.692545	SEBOX, LHX2, DLX4, MKX	271	271	20594	1.12166	1	0.999992	100
INTERPRO	IPR017970:Homeobox, conserved site	3	1.04167	0.697615	LHX2, DLX4, MKX	271	184	20594	1.23901	1	0.999991	100
UP_SEQ_FEATURE	DNA-binding region:Homeobox	3	1.04167	0.707691	SEBOX, LHX2, DLX4	247	180	18012	1.21538	1	1	100
SMART	SM00389:HOX	4	1.38889	0.737228	SEBOX, LHX2, DLX4, MKX	150	266	10425	1.04511	1	0.999908	100
INTERPRO	IPR009057:Homeodomain-like	4	1.38889	0.833204	SEBOX, LHX2, DLX4, MKX	271	345	20594	0.881074	1	1	100
Annotation Cluster 38	Enrichment Score: 0.07511557768805903
Category	Term	Count	%	PValue	Genes	List Total	Pop Hits	Pop Total	Fold Enrichment	Bonferroni	Benjamini	FDR
INTERPRO	IPR001245:Serine-threonine/tyrosine-protein kinase catalytic domain	3	1.04167	0.546199	EPHB6, KSR2, NTRK2	271	139	20594	1.64013	1	0.999846	99.9991
INTERPRO	IPR000719:Protein kinase, catalytic domain	4	1.38889	0.966687	EPHB6, KSR2, NTRK2, AURKB	271	515	20594	0.590234	1	1	100
UP_SEQ_FEATURE	domain:Protein kinase	4	1.38889	0.969438	EPHB6, KSR2, NTRK2, AURKB	247	502	18012	0.58106	1	1	100
INTERPRO	IPR011009:Protein kinase-like domain	4	1.38889	0.978094	EPHB6, KSR2, NTRK2, AURKB	271	556	20594	0.546709	1	1	100
Annotation Cluster 39	Enrichment Score: 0.03928777566500901
Category	Term	Count	%	PValue	Genes	List Total	Pop Hits	Pop Total	Fold Enrichment	Bonferroni	Benjamini	FDR
INTERPRO	IPR001909:Krueppel-associated box	4	1.38889	0.869856	ZFP809, ZFP429, ZFP820, ZFP456	271	373	20594	0.814934	1	1	100
SMART	SM00349:KRAB	4	1.38889	0.900375	ZFP809, ZFP429, ZFP820, ZFP456	150	367	10425	0.757493	1	0.999998	100
INTERPRO	IPR013087:Zinc finger C2H2-type/integrase DNA-binding domain	5	1.73611	0.973343	PLAG1, ZFP809, ZFP429, ZFP820, ZFP456	271	652	20594	0.582765	1	1	100
Annotation Cluster 40	Enrichment Score: 0.02494658081986004
Category	Term	Count	%	PValue	Genes	List Total	Pop Hits	Pop Total	Fold Enrichment	Bonferroni	Benjamini	FDR
UP_KEYWORDS	Transcription regulation	18	6.25	0.91826	PLAG1, DPF3, L3MBTL1, LEF1, TRIM24, HNF4G, HES6, SOX9, DMRTA1, ZFP809, SEBOX, LHX2, GATA3, CDCA7L, OLIG1, BHLHE41, THRSP, SPATA24	287	1799	22680	0.790683	1	0.997277	100
UP_KEYWORDS	Transcription	18	6.25	0.939588	PLAG1, DPF3, L3MBTL1, LEF1, TRIM24, HNF4G, HES6, SOX9, DMRTA1, ZFP809, SEBOX, LHX2, GATA3, CDCA7L, OLIG1, BHLHE41, THRSP, SPATA24	287	1859	22680	0.765164	1	0.99858	100
GOTERM_BP_DIRECT	GO:0006351~transcription, DNA-templated	18	6.25	0.975566	PLAG1, DPF3, L3MBTL1, LEF1, TRIM24, HNF4G, HES6, SOX9, DMRTA1, ZFP809, SEBOX, LHX2, GATA3, CDCA7L, OLIG1, BHLHE41, THRSP, SPATA24	245	1885	18082	0.70476	1	1	100
Annotation Cluster 41	Enrichment Score: 0.021581701490991104
Category	Term	Count	%	PValue	Genes	List Total	Pop Hits	Pop Total	Fold Enrichment	Bonferroni	Benjamini	FDR
GOTERM_MF_DIRECT	GO:0016301~kinase activity	6	2.08333	0.941442	CDKN1C, KSR2, PDK3, NTRK2, PDK4, AURKB	228	674	17446	0.681165	1	1	100
UP_KEYWORDS	Kinase	6	2.08333	0.945893	CDKN1C, KSR2, PDK3, NTRK2, PDK4, AURKB	287	707	22680	0.670645	1	0.998831	100
GOTERM_BP_DIRECT	GO:0016310~phosphorylation	5	1.73611	0.967429	KSR2, PDK3, NTRK2, PDK4, AURKB	245	612	18082	0.602975	1	1	100

## Sheet: S2F_207 CAST unique FAC
S2F_Table_207 CAST unique FAC
Annotation Cluster 1	Enrichment Score: 2.891122859145545
Category	Term	Count	%	PValue	Genes	List Total	Pop Hits	Pop Total	Fold Enrichment	Bonferroni	Benjamini	FDR
UP_SEQ_FEATURE	repeat:CSPG 9	3	1.49254	0.000879377	FRAS1, FREM2, FREM1	172	5	18012	62.8326	0.391152	0.116661	1.28008
UP_SEQ_FEATURE	repeat:CSPG 8	3	1.49254	0.000879377	FRAS1, FREM2, FREM1	172	5	18012	62.8326	0.391152	0.116661	1.28008
UP_SEQ_FEATURE	repeat:CSPG 7	3	1.49254	0.000879377	FRAS1, FREM2, FREM1	172	5	18012	62.8326	0.391152	0.116661	1.28008
UP_SEQ_FEATURE	repeat:CSPG 6	3	1.49254	0.000879377	FRAS1, FREM2, FREM1	172	5	18012	62.8326	0.391152	0.116661	1.28008
UP_SEQ_FEATURE	repeat:CSPG 5	3	1.49254	0.000879377	FRAS1, FREM2, FREM1	172	5	18012	62.8326	0.391152	0.116661	1.28008
UP_SEQ_FEATURE	repeat:CSPG 4	3	1.49254	0.000879377	FRAS1, FREM2, FREM1	172	5	18012	62.8326	0.391152	0.116661	1.28008
UP_SEQ_FEATURE	repeat:CSPG 3	3	1.49254	0.000879377	FRAS1, FREM2, FREM1	172	5	18012	62.8326	0.391152	0.116661	1.28008
UP_SEQ_FEATURE	repeat:CSPG 2	3	1.49254	0.000879377	FRAS1, FREM2, FREM1	172	5	18012	62.8326	0.391152	0.116661	1.28008
UP_SEQ_FEATURE	repeat:CSPG 12	3	1.49254	0.000879377	FRAS1, FREM2, FREM1	172	5	18012	62.8326	0.391152	0.116661	1.28008
UP_SEQ_FEATURE	repeat:CSPG 11	3	1.49254	0.000879377	FRAS1, FREM2, FREM1	172	5	18012	62.8326	0.391152	0.116661	1.28008
UP_SEQ_FEATURE	repeat:CSPG 10	3	1.49254	0.000879377	FRAS1, FREM2, FREM1	172	5	18012	62.8326	0.391152	0.116661	1.28008
UP_SEQ_FEATURE	repeat:CSPG 1	3	1.49254	0.000879377	FRAS1, FREM2, FREM1	172	5	18012	62.8326	0.391152	0.116661	1.28008
INTERPRO	IPR003644:Na-Ca exchanger/integrin-beta4	3	1.49254	0.00298168	FRAS1, FREM2, FREM1	193	9	20594	35.5682	0.717233	0.165104	4.11201
GOTERM_BP_DIRECT	GO:0007154~cell communication	3	1.49254	0.0524465	FRAS1, FREM2, FREM1	172	39	18082	8.08676	1	0.811124	57.2615
Annotation Cluster 2	Enrichment Score: 2.7377928836420606
Category	Term	Count	%	PValue	Genes	List Total	Pop Hits	Pop Total	Fold Enrichment	Bonferroni	Benjamini	FDR
INTERPRO	IPR017972:Cytochrome P450, conserved site	7	3.48259	0.000280809	CYP51, CYP4A32, CYP4A30B, CYP26B1, CYP2A5, CYP3A59, CYP2B13	193	96	20594	7.78055	0.112014	0.112014	0.394136
COG_ONTOLOGY	Secondary metabolites biosynthesis, transport, and catabolism	7	3.48259	0.000367655	CYP51, CYP4A32, CYP4A30B, CYP26B1, CYP2A5, CYP3A59, CYP2B13	20	117	2126	6.35983	0.00330403	0.00330403	0.211401
INTERPRO	IPR001128:Cytochrome P450	7	3.48259	0.000432246	CYP51, CYP4A32, CYP4A30B, CYP26B1, CYP2A5, CYP3A59, CYP2B13	193	104	20594	7.18204	0.167132	0.0873838	0.60609
UP_KEYWORDS	Monooxygenase	7	3.48259	0.00118327	CYP51, CYP4A32, CYP4A30B, CYP26B1, CYP2A5, CYP3A59, CYP2B13	201	133	22680	5.93873	0.216432	0.0342426	1.4801
GOTERM_MF_DIRECT	GO:0020037~heme binding	8	3.9801	0.00201661	CYP51, CYP4A32, CYP4A30B, MFSD7C, CYP26B1, CYP2A5, CYP3A59, CYP2B13	177	175	17446	4.50583	0.488389	0.200203	2.70201
UP_KEYWORDS	Heme	7	3.48259	0.00416076	CYP51, CYP4A32, CYP4A30B, CYP26B1, CYP2A5, CYP3A59, CYP2B13	201	171	22680	4.61901	0.576375	0.0823053	5.11576
GOTERM_MF_DIRECT	GO:0005506~iron ion binding	8	3.9801	0.00578604	CYP51, MSMO1, CYP4A32, CYP4A30B, CYP26B1, CYP2A5, CYP3A59, CYP2B13	177	212	17446	3.71943	0.854349	0.274643	7.57208
UP_KEYWORDS	Iron	8	3.9801	0.0488443	CYP51, MSMO1, CYP4A32, CYP4A30B, CYP26B1, CYP2A5, CYP3A59, CYP2B13	201	375	22680	2.40716	0.999967	0.374314	46.7784
Annotation Cluster 3	Enrichment Score: 2.66396230540002
Category	Term	Count	%	PValue	Genes	List Total	Pop Hits	Pop Total	Fold Enrichment	Bonferroni	Benjamini	FDR
INTERPRO	IPR001244:Prostaglandin DP receptor	3	1.49254	0.00051247	PTGER1, PTGER3, PTGFR	193	4	20594	80.0285	0.194933	0.0697266	0.718202
GOTERM_MF_DIRECT	GO:0004955~prostaglandin receptor activity	3	1.49254	0.000991969	PTGER1, PTGER3, PTGFR	177	5	17446	59.139	0.280715	0.280715	1.33768
INTERPRO	IPR008365:Prostanoid receptor	3	1.49254	0.00233337	PTGER1, PTGER3, PTGFR	193	8	20594	40.0142	0.627742	0.17933	3.23154
BIOCARTA	m_eicosanoidPathway:Eicosanoid Metabolism	3	1.49254	0.0186209	PTGER1, PTGER3, PTGFR	15	20	1289	12.89	0.420215	0.420215	14.6753
Annotation Cluster 4	Enrichment Score: 2.515445319696667
Category	Term	Count	%	PValue	Genes	List Total	Pop Hits	Pop Total	Fold Enrichment	Bonferroni	Benjamini	FDR
KEGG_PATHWAY	mmu05204:Chemical carcinogenesis	6	2.98507	0.00204486	UGT1A10, UGT1A2, CYP2B13, GSTT2, ALDH3B1, MGST2	77	92	7720	6.53868	0.22734	0.0624443	2.34263
KEGG_PATHWAY	mmu00980:Metabolism of xenobiotics by cytochrome P450	5	2.48756	0.00352648	UGT1A10, UGT1A2, GSTT2, ALDH3B1, MGST2	77	64	7720	7.83279	0.359254	0.0715019	4.00856
KEGG_PATHWAY	mmu00982:Drug metabolism - cytochrome P450	5	2.48756	0.00394147	UGT1A10, UGT1A2, GSTT2, ALDH3B1, MGST2	77	66	7720	7.59543	0.392016	0.0686188	4.47049
Annotation Cluster 5	Enrichment Score: 2.5038865453102757
Category	Term	Count	%	PValue	Genes	List Total	Pop Hits	Pop Total	Fold Enrichment	Bonferroni	Benjamini	FDR
UP_KEYWORDS	Sterol biosynthesis	5	2.48756	7.53496e-05	CYP51, MSMO1, FDPS, IDI1, NSDHL	201	26	22680	21.6992	0.0154027	0.00516084	0.0948585
UP_KEYWORDS	Steroid biosynthesis	5	2.48756	0.000342517	CYP51, MSMO1, FDPS, IDI1, NSDHL	201	38	22680	14.8468	0.068138	0.014015	0.430531
UP_KEYWORDS	Cholesterol biosynthesis	4	1.99005	0.00068941	CYP51, FDPS, IDI1, NSDHL	201	20	22680	22.5672	0.132437	0.0233998	0.864824
UP_KEYWORDS	Sterol metabolism	5	2.48756	0.00219584	CYP51, MSMO1, FDPS, IDI1, NSDHL	201	62	22680	9.09966	0.364181	0.0490708	2.73064
GOTERM_BP_DIRECT	GO:0006695~cholesterol biosynthetic process	4	1.99005	0.00336974	CYP51, FDPS, IDI1, NSDHL	172	32	18082	13.141	0.964622	0.566307	5.18688
UP_KEYWORDS	Steroid metabolism	5	2.48756	0.0041733	CYP51, MSMO1, FDPS, IDI1, NSDHL	201	74	22680	7.62404	0.577471	0.0753297	5.1308
UP_KEYWORDS	Cholesterol metabolism	4	1.99005	0.0126619	CYP51, FDPS, IDI1, NSDHL	201	55	22680	8.20624	0.927561	0.160544	14.8274
UP_KEYWORDS	Lipid biosynthesis	6	2.98507	0.0138416	CYP51, ISYNA1, MSMO1, FDPS, IDI1, NSDHL	201	160	22680	4.23134	0.943375	0.164275	16.1003
GOTERM_BP_DIRECT	GO:0006694~steroid biosynthetic process	4	1.99005	0.0209157	CYP51, MSMO1, FDPS, NSDHL	172	62	18082	6.78245	1	0.800054	28.3616
GOTERM_BP_DIRECT	GO:0008202~steroid metabolic process	4	1.99005	0.0454002	CYP51, MSMO1, FDPS, NSDHL	172	84	18082	5.00609	1	0.806563	51.9613
Annotation Cluster 6	Enrichment Score: 2.0968660161290495
Category	Term	Count	%	PValue	Genes	List Total	Pop Hits	Pop Total	Fold Enrichment	Bonferroni	Benjamini	FDR
GOTERM_BP_DIRECT	GO:0031649~heat generation	4	1.99005	0.000347787	MUP5, ADRB2, MUP19, MUP9	172	15	18082	28.0341	0.291332	0.158176	0.547381
GOTERM_BP_DIRECT	GO:0045721~negative regulation of gluconeogenesis	4	1.99005	0.00145333	MUP5, C1QTNF3, MUP19, MUP9	172	24	18082	17.5213	0.763035	0.381185	2.26881
INTERPRO	IPR002971:Major urinary protein	4	1.99005	0.00177104	MUP10, MUP5, MUP19, MUP9	193	26	20594	16.4161	0.527545	0.170932	2.46175
INTERPRO	IPR002345:Lipocalin	4	1.99005	0.00295901	MUP10, MUP5, MUP19, MUP9	193	31	20594	13.7683	0.714502	0.18854	4.08136
INTERPRO	IPR000566:Lipocalin/cytosolic fatty-acid binding protein domain	5	2.48756	0.0031822	MUP10, MUP5, ORM1, MUP19, MUP9	193	65	20594	8.20805	0.740297	0.155091	4.38283
GOTERM_MF_DIRECT	GO:0036094~small molecule binding	4	1.99005	0.0040378	MUP10, MUP5, MUP19, MUP9	177	32	17446	12.3206	0.739007	0.285245	5.34216
INTERPRO	IPR022272:Lipocalin conserved site	4	1.99005	0.00419258	MUP10, MUP5, MUP19, MUP9	193	35	20594	12.1948	0.830887	0.179192	5.73667
INTERPRO	IPR012674:Calycin	5	2.48756	0.00459788	MUP10, MUP5, ORM1, MUP19, MUP9	193	72	20594	7.41005	0.857639	0.177115	6.27472
INTERPRO	IPR011038:Calycin-like	5	2.48756	0.00482958	MUP10, MUP5, ORM1, MUP19, MUP9	193	73	20594	7.30854	0.87099	0.169867	6.58102
UP_KEYWORDS	Pheromone-binding	3	1.49254	0.00656678	MUP5, MUP19, MUP9	201	14	22680	24.1791	0.742624	0.10694	7.96293
GOTERM_MF_DIRECT	GO:0005009~insulin-activated receptor activity	3	1.49254	0.00733723	MUP5, MUP19, MUP9	177	13	17446	22.7458	0.913269	0.263332	9.50982
GOTERM_BP_DIRECT	GO:0045834~positive regulation of lipid metabolic process	3	1.49254	0.00861056	MUP5, MUP19, MUP9	172	15	18082	21.0256	0.999809	0.759947	12.7557
GOTERM_BP_DIRECT	GO:0071396~cellular response to lipid	3	1.49254	0.00861056	MUP5, MUP19, MUP9	172	15	18082	21.0256	0.999809	0.759947	12.7557
GOTERM_BP_DIRECT	GO:0051055~negative regulation of lipid biosynthetic process	3	1.49254	0.00977992	MUP5, MUP19, MUP9	172	16	18082	19.7115	0.999941	0.703652	14.3655
UP_SEQ_FEATURE	chain:Major urinary protein 1	3	1.49254	0.00985275	MUP10, MUP19, MUP9	172	16	18012	19.6352	0.996244	0.549676	13.4978
UP_SEQ_FEATURE	chain:Major urinary protein 6	3	1.49254	0.00985275	MUP10, MUP19, MUP9	172	16	18012	19.6352	0.996244	0.549676	13.4978
UP_SEQ_FEATURE	chain:Major urinary protein 2	3	1.49254	0.00985275	MUP10, MUP19, MUP9	172	16	18012	19.6352	0.996244	0.549676	13.4978
GOTERM_BP_DIRECT	GO:0010888~negative regulation of lipid storage	3	1.49254	0.0136804	MUP5, MUP19, MUP9	172	19	18082	16.5991	0.999999	0.744289	19.5359
GOTERM_BP_DIRECT	GO:0010907~positive regulation of glucose metabolic process	3	1.49254	0.0165945	MUP5, MUP19, MUP9	172	21	18082	15.0183	1	0.778212	23.2064
GOTERM_BP_DIRECT	GO:0006112~energy reserve metabolic process	3	1.49254	0.0181418	MUP5, MUP19, MUP9	172	22	18082	14.3356	1	0.779187	25.091
GOTERM_BP_DIRECT	GO:0061179~negative regulation of insulin secretion involved in cellular response to glucose stimulus	3	1.49254	0.0181418	MUP5, MUP19, MUP9	172	22	18082	14.3356	1	0.779187	25.091
GOTERM_BP_DIRECT	GO:0045475~locomotor rhythm	3	1.49254	0.024904	MUP5, MUP19, MUP9	172	26	18082	12.1301	1	0.81071	32.8303
GOTERM_BP_DIRECT	GO:0070584~mitochondrion morphogenesis	3	1.49254	0.0366358	MUP5, MUP19, MUP9	172	32	18082	9.85574	1	0.813546	44.509
GOTERM_BP_DIRECT	GO:0009060~aerobic respiration	3	1.49254	0.0524465	MUP5, MUP19, MUP9	172	39	18082	8.08676	1	0.811124	57.2615
GOTERM_MF_DIRECT	GO:0005550~pheromone binding	4	1.99005	0.100048	MUP10, MUP5, MUP19, MUP9	177	110	17446	3.58418	1	0.841496	76.0788
Annotation Cluster 7	Enrichment Score: 1.446581677933513
Category	Term	Count	%	PValue	Genes	List Total	Pop Hits	Pop Total	Fold Enrichment	Bonferroni	Benjamini	FDR
UP_SEQ_FEATURE	transmembrane region	60	29.8507	0.00114261	CASR, GPR161, SUSD2, TLR2, TNFSF15, LPAR3, APCDD1, IL31RA, B3GALNT1, SLCO1C1, SLC22A3, SLC25A26, CHST15, PTGER1, PARM1, PTGER3, SLCO4A1, SLC22A23, SLC7A14, ST6GALNAC2, UGT1A10, ADRB2, UMODL1, SGCG, CHRM2, SQLE, CHRM1, SORT1, PTAFR, FRAS1, CYP51, IL1R1, APH1B, OXTR, SLC38A10, ITGA10, ATP6V0E, PRRG4, DPCR1, UGT1A2, MFSD7C, D130043K22RIK, NSDHL, MUC1, TMEM97, ADAM29, MSMO1, TMEM45B, SYT11, TGFBR2, P…	172	4312	18012	1.45716	0.475233	0.120991	1.66028
UP_KEYWORDS	Transmembrane helix	72	35.8209	0.0767895	CASR, GPR161, SUSD1, SUSD2, TNFSF15, TLR2, LPAR3, APCDD1, IL31RA, KISS1, B3GALNT1, SLC22A3, SLCO1C1, SLC25A26, CHST15, PTGER1, PARM1, PTGER3, SLC22A26, SLCO4A1, SLC22A23, 4930538K18RIK, SLC7A14, ST6GALNAC2, UGT1A10, ADRB2, CYP4A32, UMODL1, SGCG, CHRM2, SQLE, CHRM1, CYP2A5, SORT1, CYP3A59, PTAFR, FAM171A1, FRAS1, CYP51, IL1R1, APH1B, ITGA10, OXTR, SLC38A10, ATP6V0E, PRRG4, DPCR1, CYP4A30B, UGT1A2,…	201	6938	22680	1.17097	1	0.456428	63.4425
UP_KEYWORDS	Transmembrane	72	35.8209	0.080224	CASR, GPR161, SUSD1, SUSD2, TNFSF15, TLR2, LPAR3, APCDD1, IL31RA, KISS1, B3GALNT1, SLC22A3, SLCO1C1, SLC25A26, CHST15, PTGER1, PARM1, PTGER3, SLC22A26, SLCO4A1, SLC22A23, 4930538K18RIK, SLC7A14, ST6GALNAC2, UGT1A10, ADRB2, CYP4A32, UMODL1, SGCG, CHRM2, SQLE, CHRM1, CYP2A5, SORT1, CYP3A59, PTAFR, FAM171A1, FRAS1, CYP51, IL1R1, APH1B, ITGA10, OXTR, SLC38A10, ATP6V0E, PRRG4, DPCR1, CYP4A30B, UGT1A2,…	201	6955	22680	1.16811	1	0.4479	65.1189
GOTERM_CC_DIRECT	GO:0016021~integral component of membrane	72	35.8209	0.232364	CASR, GPR161, SUSD1, SUSD2, TNFSF15, TLR2, LPAR3, APCDD1, IL31RA, KISS1, B3GALNT1, SLC22A3, SLCO1C1, SLC25A26, CHST15, PTGER1, PARM1, PTGER3, SLC22A26, SLCO4A1, SLC22A23, 4930538K18RIK, SLC7A14, ST6GALNAC2, UGT1A10, ADRB2, CYP4A32, UMODL1, SGCG, CHRM2, SQLE, CHRM1, CYP2A5, SORT1, CYP3A59, PTAFR, FAM171A1, FRAS1, CYP51, IL1R1, APH1B, OXTR, SLC38A10, ATP6V0E, PRRG4, DPCR1, CYP4A30B, UGT1A2, MFSD7C,…	189	6878	19662	1.08902	1	0.95079	96.4131
Annotation Cluster 8	Enrichment Score: 1.1830902154096588
Category	Term	Count	%	PValue	Genes	List Total	Pop Hits	Pop Total	Fold Enrichment	Bonferroni	Benjamini	FDR
UP_KEYWORDS	Collagen	4	1.99005	0.0394	COL26A1, C1QTNF3, C1QL4, COL4A5	201	85	22680	5.30992	0.999747	0.33902	39.726
GOTERM_CC_DIRECT	GO:0005581~collagen trimer	4	1.99005	0.0453187	COL26A1, C1QTNF3, C1QL4, COL4A5	189	83	19662	5.01358	0.999926	0.742878	44.214
INTERPRO	IPR008160:Collagen triple helix repeat	3	1.49254	0.158108	COL26A1, C1QTNF3, COL4A5	193	76	20594	4.21203	1	0.978325	91.1082
Annotation Cluster 9	Enrichment Score: 0.9080791202640209
Category	Term	Count	%	PValue	Genes	List Total	Pop Hits	Pop Total	Fold Enrichment	Bonferroni	Benjamini	FDR
UP_SEQ_FEATURE	domain:Protein kinase	10	4.97512	0.0504666	PLK5, SBK1, TTBK1, WNK4, TGFBR2, PIM1, ZAP70, DCLK3, STK3, TRIB2	172	502	18012	2.08607	1	0.961038	53.1557
INTERPRO	IPR000719:Protein kinase, catalytic domain	10	4.97512	0.0526052	PLK5, SBK1, TTBK1, WNK4, TGFBR2, PIM1, ZAP70, DCLK3, STK3, TRIB2	193	515	20594	2.07194	1	0.782142	53.2275
SMART	SM00220:S_TKc	8	3.9801	0.0554444	PLK5, SBK1, TTBK1, WNK4, TGFBR2, PIM1, DCLK3, STK3	95	380	10425	2.31025	0.997889	0.997889	47.3908
UP_KEYWORDS	Serine/threonine-protein kinase	8	3.9801	0.0682436	PLK5, SBK1, TTBK1, WNK4, TGFBR2, PIM1, DCLK3, STK3	201	405	22680	2.22886	1	0.441464	58.9441
INTERPRO	IPR011009:Protein kinase-like domain	10	4.97512	0.0769994	PLK5, SBK1, TTBK1, WNK4, TGFBR2, PIM1, ZAP70, DCLK3, STK3, TRIB2	193	556	20594	1.91915	1	0.879766	67.5894
GOTERM_MF_DIRECT	GO:0004672~protein kinase activity	10	4.97512	0.0895867	PLK5, SBK1, TTBK1, WNK4, TGFBR2, PIM1, ZAP70, DCLK3, STK3, TRIB2	177	531	17446	1.85621	1	0.822916	72.0171
GOTERM_BP_DIRECT	GO:0006468~protein phosphorylation	10	4.97512	0.0967771	PLK5, SBK1, TTBK1, WNK4, TGFBR2, PIM1, ZAP70, DCLK3, STK3, TRIB2	172	576	18082	1.82514	1	0.929475	79.9337
UP_SEQ_FEATURE	binding site:ATP	10	4.97512	0.104094	PLK5, ACSM2, SBK1, TTBK1, WNK4, TGFBR2, PIM1, ZAP70, DCLK3, STK3	172	583	18012	1.79624	1	0.983965	80.005
GOTERM_MF_DIRECT	GO:0004674~protein serine/threonine kinase activity	8	3.9801	0.142774	PLK5, SBK1, TTBK1, WNK4, TGFBR2, PIM1, DCLK3, STK3	177	428	17446	1.84234	1	0.902198	87.6364
INTERPRO	IPR008271:Serine/threonine-protein kinase, active site	6	2.98507	0.200685	PLK5, SBK1, WNK4, TGFBR2, PIM1, DCLK3	193	333	20594	1.92261	1	0.980707	95.7138
UP_KEYWORDS	Kinase	9	4.47761	0.286633	PLK5, SBK1, TTBK1, WNK4, TGFBR2, PIM1, ZAP70, DCLK3, STK3	201	707	22680	1.43638	1	0.751315	98.5792
GOTERM_BP_DIRECT	GO:0016310~phosphorylation	7	3.48259	0.522492	SBK1, TTBK1, WNK4, TGFBR2, ZAP70, DCLK3, STK3	172	612	18082	1.20244	1	0.999934	99.9991
GOTERM_MF_DIRECT	GO:0016301~kinase activity	8	3.9801	0.523021	PLK5, SBK1, TTBK1, WNK4, TGFBR2, ZAP70, DCLK3, STK3	177	674	17446	1.16991	1	0.997508	99.9957
Annotation Cluster 10	Enrichment Score: 0.7387629901666091
Category	Term	Count	%	PValue	Genes	List Total	Pop Hits	Pop Total	Fold Enrichment	Bonferroni	Benjamini	FDR
UP_KEYWORDS	GTP-binding	6	2.98507	0.16988	GNA14, TUBA8, RAB37, RASL10B, ARL4D, TRIM23	201	332	22680	2.0392	1	0.625977	90.4146
UP_SEQ_FEATURE	nucleotide phosphate-binding region:GTP	6	2.98507	0.187146	GNA14, TUBA8, RAB37, RASL10B, ARL4D, TRIM23	172	319	18012	1.96967	1	0.997868	95.1893
GOTERM_MF_DIRECT	GO:0005525~GTP binding	7	3.48259	0.191156	GNA14, TUBA8, RAB37, GM4841, RASL10B, ARL4D, TRIM23	177	383	17446	1.80145	1	0.940235	94.3794
Annotation Cluster 11	Enrichment Score: 0.6802618861081683
Category	Term	Count	%	PValue	Genes	List Total	Pop Hits	Pop Total	Fold Enrichment	Bonferroni	Benjamini	FDR
UP_SEQ_FEATURE	domain:IQ	3	1.49254	0.0990116	MYH1, IQCG, MYH6	172	56	18012	5.61005	1	0.985009	78.2779
INTERPRO	IPR000048:IQ motif, EF-hand binding site	3	1.49254	0.198116	MYH1, IQCG, MYH6	193	88	20594	3.63766	1	0.985667	95.516
GOTERM_MF_DIRECT	GO:0005516~calmodulin binding	4	1.99005	0.279059	MYH1, ESRRG, IQCG, MYH6	177	182	17446	2.16626	1	0.984672	98.8203
UP_KEYWORDS	Calmodulin-binding	3	1.49254	0.347258	MYH1, IQCG, MYH6	201	139	22680	2.43531	1	0.768822	99.5358
Annotation Cluster 12	Enrichment Score: 0.6533710355696783
Category	Term	Count	%	PValue	Genes	List Total	Pop Hits	Pop Total	Fold Enrichment	Bonferroni	Benjamini	FDR
GOTERM_MF_DIRECT	GO:0004871~signal transducer activity	15	7.46269	0.00609162	PTGER1, GNA14, IL1R1, CASR, PTGER3, GPR161, OXTR, LPAR3, PTGFR, ECT2, ADRB2, CHRM2, CHRM1, PTAFR, OPN3	177	648	17446	2.2816	0.868481	0.251587	7.95683
KEGG_PATHWAY	mmu04080:Neuroactive ligand-receptor interaction	9	4.47761	0.00668504	PTGER1, ADRB2, PTGER3, CHRM2, CHRM1, LPAR3, OXTR, PTGFR, PTAFR	77	285	7720	3.1661	0.570504	0.0896306	7.47368
UP_KEYWORDS	Transducer	13	6.46766	0.878354	PTGER1, GNA14, CASR, PTGER3, GPR161, OXTR, LPAR3, PTGFR, ADRB2, CHRM2, CHRM1, PTAFR, OPN3	201	1801	22680	0.814473	1	0.990593	100
INTERPRO	IPR000276:G protein-coupled receptor, rhodopsin-like	11	5.47264	0.8801	PTGER1, ADRB2, PTGER3, CHRM2, GPR161, CHRM1, LPAR3, OXTR, PTGFR, OPN3, PTAFR	193	1458	20594	0.805042	1	1	100
UP_KEYWORDS	G-protein coupled receptor	12	5.97015	0.907694	PTGER1, ADRB2, CASR, PTGER3, CHRM2, GPR161, CHRM1, LPAR3, OXTR, PTGFR, OPN3, PTAFR	201	1741	22680	0.777731	1	0.993981	100
INTERPRO	IPR017452:GPCR, rhodopsin-like, 7TM	11	5.47264	0.961994	PTGER1, ADRB2, PTGER3, CHRM2, GPR161, CHRM1, LPAR3, OXTR, PTGFR, OPN3, PTAFR	193	1708	20594	0.687208	1	1	100
GOTERM_MF_DIRECT	GO:0004930~G-protein coupled receptor activity	12	5.97015	0.971074	PTGER1, ADRB2, CASR, PTGER3, CHRM2, GPR161, CHRM1, LPAR3, OXTR, PTGFR, OPN3, PTAFR	177	1749	17446	0.676261	1	1	100
Annotation Cluster 13	Enrichment Score: 0.6345382941053594
Category	Term	Count	%	PValue	Genes	List Total	Pop Hits	Pop Total	Fold Enrichment	Bonferroni	Benjamini	FDR
GOTERM_MF_DIRECT	GO:0030414~peptidase inhibitor activity	4	1.99005	0.128023	UMODL1, SERPINA5, SERPINA3C, PAPLN	177	123	17446	3.20536	1	0.897107	84.4155
UP_KEYWORDS	Serine protease inhibitor	3	1.49254	0.169497	SERPINA5, SERPINA3C, PAPLN	201	84	22680	4.02985	1	0.63462	90.3587
UP_KEYWORDS	Protease inhibitor	3	1.49254	0.289042	SERPINA5, SERPINA3C, PAPLN	201	121	22680	2.79758	1	0.747904	98.6385
GOTERM_BP_DIRECT	GO:0010466~negative regulation of peptidase activity	3	1.49254	0.303633	SERPINA5, SERPINA3C, PAPLN	172	117	18082	2.69559	1	0.995238	99.6688
GOTERM_MF_DIRECT	GO:0004867~serine-type endopeptidase inhibitor activity	3	1.49254	0.352818	SERPINA5, SERPINA3C, PAPLN	177	123	17446	2.40402	1	0.990534	99.7273
Annotation Cluster 14	Enrichment Score: 0.6018097814485142
Category	Term	Count	%	PValue	Genes	List Total	Pop Hits	Pop Total	Fold Enrichment	Bonferroni	Benjamini	FDR
UP_SEQ_FEATURE	lipid moiety-binding region:GPI-anchor amidated serine	3	1.49254	0.114178	CD48, LYPD8, GAS1	172	61	18012	5.15021	1	0.98607	83.0592
UP_KEYWORDS	GPI-anchor	3	1.49254	0.350453	CD48, LYPD8, GAS1	201	140	22680	2.41791	1	0.756069	99.5636
GOTERM_CC_DIRECT	GO:0031225~anchored component of membrane	3	1.49254	0.391163	CD48, LYPD8, GAS1	189	141	19662	2.21344	1	0.973561	99.8059
Annotation Cluster 15	Enrichment Score: 0.5609823666948809
Category	Term	Count	%	PValue	Genes	List Total	Pop Hits	Pop Total	Fold Enrichment	Bonferroni	Benjamini	FDR
UP_SEQ_FEATURE	nucleotide phosphate-binding region:ATP	13	6.46766	0.204916	MYH1, TGFBR2, PIM1, MYH6, STK3, ACSM2, PLK5, SBK1, TTBK1, WNK4, ZAP70, DCLK3, NLRP9C	172	963	18012	1.41368	1	0.997885	96.5196
UP_KEYWORDS	ATP-binding	16	7.9602	0.22323	MYH1, TGFBR2, PIM1, MYH6, STK3, ACSM2, PLK5, HSPA12A, SBK1, TTBK1, WNK4, ZAP70, DCLK3, NLRP12, ABCC4, NLRP9C	201	1363	22680	1.32456	1	0.693544	95.8479
GOTERM_MF_DIRECT	GO:0005524~ATP binding	17	8.45771	0.453652	MYH1, TGFBR2, PIM1, MYH6, TRIB2, STK3, ACSM2, PLK5, HSPA12A, SBK1, TTBK1, WNK4, ZAP70, DCLK3, NLRP12, ABCC4, NLRP9C	177	1507	17446	1.11188	1	0.995591	99.9726
Annotation Cluster 16	Enrichment Score: 0.5370339231190158
Category	Term	Count	%	PValue	Genes	List Total	Pop Hits	Pop Total	Fold Enrichment	Bonferroni	Benjamini	FDR
SMART	SM00181:EGF	4	1.99005	0.223642	FRAS1, UMODL1, LTBP2, SUSD1	95	181	10425	2.42512	1	0.999999	94.2177
INTERPRO	IPR018097:EGF-like calcium-binding, conserved site	3	1.49254	0.228847	UMODL1, LTBP2, SUSD1	193	97	20594	3.30014	1	0.987686	97.4116
INTERPRO	IPR000152:EGF-type aspartate/asparagine hydroxylation site	3	1.49254	0.232285	UMODL1, LTBP2, SUSD1	193	98	20594	3.26647	1	0.986439	97.5692
SMART	SM00179:EGF_CA	3	1.49254	0.314674	UMODL1, LTBP2, SUSD1	95	126	10425	2.61278	1	0.999999	98.5803
UP_KEYWORDS	EGF-like domain	4	1.99005	0.315487	ADAM29, UMODL1, LTBP2, SUSD1	201	224	22680	2.01493	1	0.758214	99.1553
INTERPRO	IPR001881:EGF-like calcium-binding	3	1.49254	0.328694	UMODL1, LTBP2, SUSD1	193	126	20594	2.54059	1	0.998057	99.6317
INTERPRO	IPR009030:Insulin-like growth factor binding protein, N-terminal	3	1.49254	0.342296	FRAS1, LTBP2, SUSD1	193	130	20594	2.46242	1	0.998218	99.7238
INTERPRO	IPR000742:Epidermal growth factor-like domain	4	1.99005	0.380693	FRAS1, UMODL1, LTBP2, SUSD1	193	237	20594	1.80092	1	0.998836	99.8815
Annotation Cluster 17	Enrichment Score: 0.5361019831938618
Category	Term	Count	%	PValue	Genes	List Total	Pop Hits	Pop Total	Fold Enrichment	Bonferroni	Benjamini	FDR
UP_KEYWORDS	Sodium transport	3	1.49254	0.262923	SLC38A10, SCN4B, SLC5A11	201	113	22680	2.99564	1	0.73739	97.8553
UP_KEYWORDS	Sodium	3	1.49254	0.285781	SLC38A10, SCN4B, SLC5A11	201	120	22680	2.8209	1	0.757061	98.5577
GOTERM_BP_DIRECT	GO:0006814~sodium ion transport	3	1.49254	0.327969	SLC38A10, SCN4B, SLC5A11	172	124	18082	2.54342	1	0.996931	99.8111
Annotation Cluster 18	Enrichment Score: 0.5155700268587657
Category	Term	Count	%	PValue	Genes	List Total	Pop Hits	Pop Total	Fold Enrichment	Bonferroni	Benjamini	FDR
GOTERM_BP_DIRECT	GO:0007623~circadian rhythm	3	1.49254	0.272141	NAMPT, PER3, ID3	172	108	18082	2.92022	1	0.993731	99.3344
UP_KEYWORDS	Biological rhythms	3	1.49254	0.305319	NAMPT, PER3, ID3	201	126	22680	2.68657	1	0.750862	98.9829
GOTERM_BP_DIRECT	GO:0048511~rhythmic process	3	1.49254	0.341777	NAMPT, PER3, ID3	172	128	18082	2.46394	1	0.997522	99.8638
Annotation Cluster 19	Enrichment Score: 0.4220586577454297
Category	Term	Count	%	PValue	Genes	List Total	Pop Hits	Pop Total	Fold Enrichment	Bonferroni	Benjamini	FDR
UP_SEQ_FEATURE	domain:Ig-like C2-type 1	4	1.99005	0.130812	CD48, IL1R1, MYOM3, PAPLN	172	132	18012	3.17336	1	0.99045	87.1658
UP_SEQ_FEATURE	domain:Ig-like C2-type 2	4	1.99005	0.132953	CD48, IL1R1, MYOM3, PAPLN	172	133	18012	3.1495	1	0.988553	87.6209
UP_SEQ_FEATURE	domain:Ig-like C2-type 3	3	1.49254	0.203556	IL1R1, MYOM3, PAPLN	172	88	18012	3.57003	1	0.998369	96.4314
INTERPRO	IPR013098:Immunoglobulin I-set	3	1.49254	0.399004	IL1R1, MYOM3, PAPLN	193	147	20594	2.17765	1	0.999039	99.9223
UP_KEYWORDS	Immunoglobulin domain	5	2.48756	0.615694	CD48, IL1R1, MYOM3, SCN4B, PAPLN	201	481	22680	1.17293	1	0.906846	99.9994
SMART	SM00409:IG	5	2.48756	0.693644	CD48, IL1R1, MYOM3, SCN4B, PAPLN	95	518	10425	1.05924	1	1	99.9998
INTERPRO	IPR003599:Immunoglobulin subtype	5	2.48756	0.714974	CD48, IL1R1, MYOM3, SCN4B, PAPLN	193	518	20594	1.02997	1	1	100
INTERPRO	IPR007110:Immunoglobulin-like domain	5	2.48756	0.974389	CD48, IL1R1, MYOM3, SCN4B, PAPLN	193	920	20594	0.579917	1	1	100
Annotation Cluster 20	Enrichment Score: 0.39634874465861697
Category	Term	Count	%	PValue	Genes	List Total	Pop Hits	Pop Total	Fold Enrichment	Bonferroni	Benjamini	FDR
UP_SEQ_FEATURE	domain:Fibronectin type-III 2	3	1.49254	0.329638	UMODL1, MYOM3, IL31RA	172	124	18012	2.53357	1	0.999945	99.7139
UP_SEQ_FEATURE	domain:Fibronectin type-III 1	3	1.49254	0.333108	UMODL1, MYOM3, IL31RA	172	125	18012	2.5133	1	0.999927	99.7349
SMART	SM00060:FN3	3	1.49254	0.402644	UMODL1, MYOM3, IL31RA	95	153	10425	2.1517	1	0.999985	99.6977
INTERPRO	IPR003961:Fibronectin, type III	3	1.49254	0.587572	UMODL1, MYOM3, IL31RA	193	211	20594	1.51713	1	0.999984	99.9996
Annotation Cluster 21	Enrichment Score: 0.3909083543311793
Category	Term	Count	%	PValue	Genes	List Total	Pop Hits	Pop Total	Fold Enrichment	Bonferroni	Benjamini	FDR
INTERPRO	IPR017907:Zinc finger, RING-type, conserved site	4	1.99005	0.195043	RNF141, TRIM8, TRIM23, MKRN3	193	163	20594	2.61852	1	0.987353	95.2683
UP_SEQ_FEATURE	zinc finger region:RING-type	4	1.99005	0.25964	RNF141, TRIM8, TRIM23, MKRN3	172	186	18012	2.25206	1	0.99955	98.7751
SMART	SM00184:RING	4	1.99005	0.353483	RNF141, TRIM8, TRIM23, MKRN3	95	234	10425	1.87584	1	0.999992	99.2636
INTERPRO	IPR001841:Zinc finger, RING-type	4	1.99005	0.499229	RNF141, TRIM8, TRIM23, MKRN3	193	286	20594	1.49237	1	0.999859	99.994
INTERPRO	IPR013083:Zinc finger, RING/FYVE/PHD-type	5	2.48756	0.598406	RNF141, TRIM8, PHF21A, TRIM23, MKRN3	193	445	20594	1.19893	1	0.999984	99.9997
GOTERM_MF_DIRECT	GO:0004842~ubiquitin-protein transferase activity	3	1.49254	0.844077	RNF141, TRIM8, TRIM23	177	326	17446	0.90704	1	0.999991	100
Annotation Cluster 22	Enrichment Score: 0.3083864528610701
Category	Term	Count	%	PValue	Genes	List Total	Pop Hits	Pop Total	Fold Enrichment	Bonferroni	Benjamini	FDR
UP_KEYWORDS	Centromere	3	1.49254	0.33121	SPC25, SPAG5, SYCP1	201	134	22680	2.52618	1	0.772324	99.3696
GOTERM_CC_DIRECT	GO:0000775~chromosome, centromeric region	3	1.49254	0.391163	SPC25, SPAG5, SYCP1	189	141	19662	2.21344	1	0.973561	99.8059
GOTERM_CC_DIRECT	GO:0005694~chromosome	4	1.99005	0.641934	SPC25, HIST1H1B, SPAG5, SYCP1	189	344	19662	1.20967	1	0.991646	99.9998
UP_KEYWORDS	Chromosome	4	1.99005	0.702268	SPC25, HIST1H1B, SPAG5, SYCP1	201	409	22680	1.10353	1	0.946936	100
Annotation Cluster 23	Enrichment Score: 0.2421992385168905
Category	Term	Count	%	PValue	Genes	List Total	Pop Hits	Pop Total	Fold Enrichment	Bonferroni	Benjamini	FDR
INTERPRO	IPR001611:Leucine-rich repeat	4	1.99005	0.435358	NLRP12, TLR2, LRRC18, NLRP9C	193	259	20594	1.64795	1	0.999477	99.9677
UP_KEYWORDS	Leucine-rich repeat	4	1.99005	0.438166	NLRP12, TLR2, LRRC18, NLRP9C	201	275	22680	1.64125	1	0.803476	99.9298
UP_SEQ_FEATURE	repeat:LRR 7	3	1.49254	0.443714	TLR2, LRRC18, NLRP9C	172	158	18012	1.98837	1	0.999998	99.9814
UP_SEQ_FEATURE	repeat:LRR 6	3	1.49254	0.543201	TLR2, LRRC18, NLRP9C	172	191	18012	1.64483	1	1	99.999
UP_SEQ_FEATURE	repeat:LRR 5	3	1.49254	0.59514	TLR2, LRRC18, NLRP9C	172	210	18012	1.49601	1	1	99.9998
UP_SEQ_FEATURE	repeat:LRR 4	3	1.49254	0.639922	TLR2, LRRC18, NLRP9C	172	228	18012	1.37791	1	1	100
UP_SEQ_FEATURE	repeat:LRR 3	3	1.49254	0.695574	TLR2, LRRC18, NLRP9C	172	253	18012	1.24175	1	1	100
UP_SEQ_FEATURE	repeat:LRR 2	3	1.49254	0.73669	TLR2, LRRC18, NLRP9C	172	274	18012	1.14658	1	1	100
UP_SEQ_FEATURE	repeat:LRR 1	3	1.49254	0.73669	TLR2, LRRC18, NLRP9C	172	274	18012	1.14658	1	1	100
Annotation Cluster 24	Enrichment Score: 0.03313876232434885
Category	Term	Count	%	PValue	Genes	List Total	Pop Hits	Pop Total	Fold Enrichment	Bonferroni	Benjamini	FDR
UP_KEYWORDS	Transcription	13	6.46766	0.902216	TXNIP, ZFP385A, E2F8, ARID5A, ESRRG, MYEF2, FOXP2, ELL2, SNAI3, SKOR1, PHF21A, ID3, PER3	201	1859	22680	0.789062	1	0.993874	100
UP_KEYWORDS	Transcription regulation	12	5.97015	0.927181	TXNIP, ZFP385A, SKOR1, SNAI3, ARID5A, E2F8, ESRRG, PHF21A, PER3, ID3, ELL2, FOXP2	201	1799	22680	0.752657	1	0.996165	100
GOTERM_BP_DIRECT	GO:0006351~transcription, DNA-templated	13	6.46766	0.950843	TXNIP, ZFP385A, E2F8, ARID5A, ESRRG, MYEF2, FOXP2, ELL2, SNAI3, SKOR1, PHF21A, ID3, PER3	172	1885	18082	0.72502	1	1	100
Annotation Cluster 25	Enrichment Score: 0.021151096912653128
Category	Term	Count	%	PValue	Genes	List Total	Pop Hits	Pop Total	Fold Enrichment	Bonferroni	Benjamini	FDR
INTERPRO	IPR007087:Zinc finger, C2H2	5	2.48756	0.913027	ZFP385A, SNAI3, PRDM15, ZFP97, TRIM23	193	731	20594	0.729854	1	1	100
SMART	SM00355:ZnF_C2H2	4	1.99005	0.95424	ZFP385A, SNAI3, PRDM15, ZFP97	95	693	10425	0.633402	1	1	100
INTERPRO	IPR015880:Zinc finger, C2H2-like	4	1.99005	0.958804	ZFP385A, SNAI3, PRDM15, ZFP97	193	693	20594	0.6159	1	1	100
INTERPRO	IPR013087:Zinc finger C2H2-type/integrase DNA-binding domain	3	1.49254	0.985201	SNAI3, PRDM15, ZFP97	193	652	20594	0.490972	1	1	100
