# Supplementary material for: Harnessing natural variation to identify cis regulators of sex-biased gene expression in a multi-strain mouse liver model
Source: PLoS Genet. 2021 Nov 9;17(11):e1009588. doi: 10.1371/journal.pgen.1009588 (PMC8664386; doi:10.1371/journal.pgen.1009588)
Supplement: S3 Table — Sheet A shows B6/CAST shared sex-specific TFs, as described above. Sheet B shows putative B6-unique sex-specific TFs. Sheet C shows putative CAST-unique sex-specific TFs. (XLSX) [file pgen.1009588.s016.xlsx]

## Sheet: S3_Table_Legend
S3_Table_Legend
Description
Putative shared sex-biased TFs were identified from genes with significantly different expression between males and females of the same strain (FDR < 0.05). Putative strain-specific TFs are defined as robust sex-biased genes in the indicated strain (>2 fold sex bias; FDR < 0.05) that show no signficant sex bias in the opposite strain (FDR > 0.05 regardless of fold-change). These lists were then f…
Sheets
Sheet A shows B6/CAST shared sex-specific TFs, as described above.
Sheet B shows putative B6-unique sex-specific TFs, as desbribed above. Additionally, column H indicates whether the gene is from the list of strict (meets fold-change and FDR cutoffs in B6 and CAST mouse liver) or standard (meets FDR in both strains, but fold-change cutoff in only 1 strain) common sex-biased genes.
Sheet C shows putative CAST-unique sex-specific TFs, as desbribed above.

## Sheet: S3ABC_Sex-specific TFs
S3_Table
S3A_Table. Strain-shared sex-specific TFs
Gene ID	Gene Name	B6 log2(sex biased fold-change)	CAST log2(sex biased fold-change)	B6 -log10(FDR)	CAST -log10(FDR)	Is "Expressed"?	Median FPKM B6 Male	Median FPKM B6 Female	Median FPKM CAST Male	Median FPKM CAST Female	Median FPKM CD1 Male	Median FPKM CD1 Female	Median FPKM CD1 F
Cux2	cut-like homeobox 2	-7.94529	-8.72957	37.2249	98.4281	TRUE	Strict	0.0101458	1.59304	0.00790374	4.56918	0.0777029	3.03527
Sall1	sal-like 1	-1.25998	-1.5658	12.4749	23.6935	TRUE	Strict	2.41315	5.79802	2.56302	7.10399	1.88972	5.19113
Esr1	estrogen receptor 1	-1.13707	-0.987423	10.3275	12.7309	TRUE	Standard	1.71266	3.966	2.83177	5.50292	2.6142	4.83961
Nr1i3	nuclear receptor subfamily 1, group I, member 3	-1.08456	-1.04952	3.78738	8.18712	TRUE	Strict	25.8643	57.8118	29.6753	54.4948	37.0356	50.9634
Bcl6	B cell leukemia/lymphoma 6	1.83304	1.53138	11.1957	13.0685	TRUE	Strict	9.08017	1.88993	7.48782	1.49839	4.14738	1.90562
Ar	androgen receptor	-0.887161	-1.19498	3.17316	2.77667	FALSE	Standard	0.129732	0.258225	0.535603	1.20456	0.0413987	0.275077
Cdx4	caudal type homeobox 4	-4.47781	-2.22982	1.66391	2.215	FALSE	Strict	0.0154217	0.242129	0.320314	1.28128	0.0274683	0.829375
S3B_Table. B6-specific TFs
Gene ID	Gene Name	B6 log2(sex biased fold-change)	CAST log2(sex biased fold-change)	B6 -log10(FDR)	CAST -log10(FDR)	Is "Expressed"?	Median FPKM B6 Male	Median FPKM B6 Female	Median FPKM CAST Male	Median FPKM CAST Female	Median FPKM CD1 Male	Median FPKM CD1 Female
Tox	Thymocyte Selection-Associated High Mobility Group Box Protein TOX	-2.29	1.37	26.01	0.41	TRUE	0.280617	1.5187	0.0282339	0.00835774	0.151997	1.11153
Trim24	tripartite motif-containing 24	-1.97	0.12	25.91	0.17	TRUE	1.06265	3.93371	6.02788	5.29317	1.24637	4.6189
Zfp809	zinc finger protein 809	1.16	-0.13	7.93	0.12	TRUE	8.44015	4.37724	11.1479	11.0789	5.33767	3.75559
Lef1	lymphoid enhancer binding factor 1	-2.63	0	2.24	0	FALSE	0.00657775	0.0244741	0	0.015929	0.0178242	0.0525056
Dlx4	distal-less homeobox 4	-2.33	-0.99	1.32	0.38	FALSE	0	0.0522126	0.022114	0.0328735	0.0136434	0.0360373
Gata3	GATA binding protein 3	-2.01	-1.05	1.71	0.35	FALSE	0.0092814	0.0466197	0	0.0227567	0.0272547	0.034001
Hnf4g	hepatocyte nuclear factor 4, gamma	-1.92	-1.31	4.84	0.5	FALSE	0.0470769	0.167984	0.0122225	0.0286267	0.0262033	0.0849071
Dmrta1	doublesex and mab-3 related transcription factor like family A1	-1.7	-0.8	2.19	0.24	FALSE	0.0267222	0.0738488	0.00988152	0.0224048	0.0152045	0.0316864
Plag1	pleiomorphic adenoma gene 1	-1.42	0.32	2.35	0.16	FALSE	0.0559605	0.115671	0.138214	0.0825924	0.0321436	0.0523482
Mkx	mohawk homeobox	-1.33	-0.71	2.5	0.75	FALSE	0.0757643	0.208393	0.270908	0.325573	0.754511	1.25827
Lhx2	LIM homeobox protein 2	-1.07	-0.42	4.12	0.42	FALSE	0.302332	0.639971	0.312634	0.35659	0.351364	0.469097
Sox9	SRY (sex determining region Y)-box 9	1.11	0.1	3.27	0.04	FALSE	0.906677	0.452598	0.350125	0.279143	0.871801	0.664422
Bhlhe41	basic helix-loop-helix family, member e41	2.28	1.29	4.32	0.92	FALSE	0.114356	0.0258619	0.0421636	0.0121447	0.137859	0.0474171
Fos	FBJ osteosarcoma oncogene	2.97	0.96	1.46	0.57	FALSE	0.22534	0.402585	0.494682	0.15696	0.408186	0.385388
Fosb	FBJ osteosarcoma oncogene B	5.08	0.08	2.57	0.01	FALSE	0.014412	0.0185957	0.0406336	0.0387082	0.0174041	0.0115798
S3C_Table. CAST-specific TFs
Gene ID	Gene Name	B6 log2(sex biased fold-change)	CAST log2(sex biased fold-change)	B6 -log10(FDR)	CAST -log10(FDR)	Is "Expressed"?	Median FPKM B6 Male	Median FPKM B6 Female	Median FPKM CAST Male	Median FPKM CAST Female	Median FPKM CD1 Male	Median FPKM CD1 Female
Id3	inhibitor of DNA binding 3	-0.10405	1.09901	0.05	1.55	TRUE	18.7868	20.4457	14.908	6.8807	26.1228	34.8013
Rnf141	ring finger protein 141	-0.26541	-1.61092	0.58	5.65	TRUE	8.36437	10.5528	0.488894	1.50673	10.0419	11.4553
Snai3	snail family zinc finger 3	-1.36996	-4.118	0.45	3.02	FALSE	0.0163233	0.0220949	0	0.0925266	0.013786	0.137587
Sycp1	synaptonemal complex protein 1	-1.04368	-4.00077	0.314289	1.39794	FALSE	0	0.0204299	0	0.00856289	0.00722459	0.0141189
Hist1h1b	histone cluster 1, H1b	0.461768	-3.0393	0.05	1.52	FALSE	0.0305443	0	0	0.105035	0	0.0305584
Esrrg	estrogen-related receptor gamma	-0.791485	-1.81474	0.65	8.19	FALSE	0.199878	0.378988	0.211696	0.590101	0.125626	0.395722
Igf2bp3	insulin-like growth factor 2 mRNA binding protein 3	0.540793	-1.79942	0.26	4.04	FALSE	0.0622439	0.0510075	0.0587917	0.151216	0.242184	0.207824
Foxp2	forkhead box P2	-0.0855231	-1.74824	0.06	5.1	FALSE	0.353974	0.372335	0.0511907	0.155769	0.188951	0.205854
E2f8	E2F transcription factor 8	-0.890434	-1.27313	1.11	3.7	FALSE	0.447231	1.36973	0.0967091	0.251295	1.15712	1.03657
Arid5a	AT rich interactive domain 5A (MRF1-like)	-0.155856	-1.13738	0.06	2.63	FALSE	0.081401	0.096952	0.148821	0.291867	0.158568	0.15848
Prdm15	PR domain containing 15	0.197558	1.04771	0.29	1.4	FALSE	0.59717	0.514882	0.0966699	0.0345334	0.448752	0.48576
Zfp97	zinc finger protein 97	-0.438423	1.08478	0.496673	2.47384	FALSE	0.433309	0.686164	0.643547	0.270674	0.381026	0.348157
Phf21a	PHD finger protein 21A	0.0507108	1.21796	0.05	2.25	FALSE	1.46618	1.37479	0.0699043	0.0290578	1.1388	1.05495
Mycn	v-myc avian myelocytomatosis viral related oncogene, neuroblastoma derived	0.480299	2.0546	0.15	4.05	FALSE	0.0934212	0.0676208	0.129875	0.027568	0.382603	0.140197
Skor1	SKI family transcriptional corepressor 1	-2.78643	3.64458	0.66	1.58	FALSE	0	0	0.0105859	0	0	0
