# Supplementary material for: Harnessing natural variation to identify cis regulators of sex-biased gene expression in a multi-strain mouse liver model
Source: PLoS Genet. 2021 Nov 9;17(11):e1009588. doi: 10.1371/journal.pgen.1009588 (PMC8664386; doi:10.1371/journal.pgen.1009588)
Supplement: S4 Table — Summary of quality control metrics on a per sample basis and those used to qualify samples. This includes primer sequences used for qPCR in sheet S4A. Five primer pairs were used to determine signal over noise for two sex independent regions and 3 negative control regions. RNA-seq, ChIP-seq, and DNase-seq metrics are presented in sheets 4B, 4C, and 4D, respectively. (XLSX) [file pgen.1009588.s017.xlsx]

## Sheet: S4_Table_Legend
S4_Table_Legend
Description - Summary of quality control metrics on a per sample basis and those used to qualify samples. This includes primer sequences used for qPCR in sheet S4A. Five primer pairs were used to determine signal over noise for two sex independent regions and 3 negative control regions. RNA-seq, ChIP-seq, and DNase-seq metrics are presented in sheets 4B, 4C, and 4D, respectively.
Sheet S4A - 5 primer pairs used to qualify samples prior to Illumina sequencing. Listed are the primer names, in-house unique identifiers (lab oligonucleotide numbers), and the 5' to 3' sequences for the forward and reverse sequence.
Sheet S4B shows the RNA-seq statistics for the n=20 samples sequenced including samples derived from male B6 (n=5) female B6 (n=5), male CAST (n=5), and female CAST (n=5) mouse liver. From left to right, columns list sample ID, Animal ID, sex, strain, factor (PolyA+ RNA transcripts), number of raw reads, number of reads mapped uniquely and concordantly, percent of reads mapping uniquely and conco…
Sheet S4C shows H3K27ac ChIP-seq statistics for the n=20 samples sequenced including samples derived from male B6 (n=5) female B6 (n=5), male CAST (n=5), and female CAST (n=5) mouse liver. From left to right, columns list sample ID, Animal ID, sex, strain, factor (H3K27ac or Input control), number of raw reads, number of uniquely mapped reads, percent of uniquely mapped reads, number of peaks ide…
Sheet S4D shows DNase-seq statistics for the n=16 samples sequenced including samples derived from male B6 (n=4) female B6 (n=4), male CAST (n=4), and female CAST (n=4) mouse liver. From left to right, columns list sample ID, Animal ID, sex, strain, factor (DNase-dig. DNA), number of raw reads, number of uniquely mapped reads, percent of uniquely mapped reads, number of peaks identified by MACS2 …

## Sheet: S4A_Primer Sequences
S4A_Table
Name	Oligo ON Number	Sequence (Forward)	Sequence (Reverse)
Cyp3a16	ON5391/5392	ACAACAGGGTTTCAGGATGCC	GGCAGAGCTTGTGGGAGTCA
Cyp7b1	ON6231/6232	TGCGAAAGTTATTGCATTGTTTTT	CATTACCTACCACCCTCTTTTCTTTAGA
Gstp1	ON6193/6194	CAGCCCTGAGCTACCACTTCA	AGCCCAAGCACAACCTTAGGT
DHS Positive Control	ON6038/6039	GCAAAGATGGTATGATTTTGTAATGG	CTTACCTCGCATTTCATTGGTTC
H3K27ac Positive Control	ON5894/5895	GCTCCTGAAACCTCCCTGTTT	TGAGCTGTTCCACCTTAAATCAAG
Negative Ctl 1	ON5861/5862	AGGGTCTGCCTTTCAAAGTGTC	GGGCCAATTGTTAGCCACTACA
Negative Ctl 2	ON6108/6109	GGCCACAGAGTCACTGCATTT	CCATGGTCTGCAGCACAGTAGT
Negative Ctl 3	ON6110/6111	TGTTTTCCTGCTTGCTTGCAT	TTCACAGTGTCTGGCATCCAA

## Sheet: S4B_RNA-seq Stats 
S4B_Table
Sample ID	Animal ID	Sex	Strain	Factor	Raw Reads	Unique Reads	% Uniq. Mapped	Exonic Reads	% Exonic	Summed FPKM
G164_M1	MS301 BM1	Male	C57Bl6/J	PolyA+	65958484	54813263	83.1027	22695380	68.8172	206495
G164_M2	MS301 BM2	Male	C57Bl6/J	PolyA+	78645510	66923732	85.0954	28262804	71.8739	205045
G164_M3	MS301 BM3	Male	C57Bl6/J	PolyA+	46431260	38385027	82.6707	16008007	68.9536	207361
G164_M4	MS301 BM4	Male	C57Bl6/J	PolyA+	50916680	40496533	79.5349	16715798	65.6594	207588
G164_M5	MS301 BM5	Male	C57Bl6/J	PolyA+	49845672	40997506	82.2489	16712821	67.0583	207152
G164_M6	MS301 BF1	Female	C57Bl6/J	PolyA+	37679560	33522700	88.9679	14146573	75.0888	201237
G164_M7	MS301 BF2	Female	C57Bl6/J	PolyA+	38017258	33293636	87.5751	13821682	72.7127	204916
G164_M8	MS301 BF4	Female	C57Bl6/J	PolyA+	32107006	28452580	88.618	12008977	74.806	195593
G164_M9	MS301 BF5	Female	C57Bl6/J	PolyA+	35538506	31540095	88.7491	13281323	74.7433	196185
G164_M10	MS301 BF6	Female	C57Bl6/J	PolyA+	37611748	33191189	88.2469	13828473	73.5327	196530
G164_M11	MS301 CM1	Male	CAST/EiJ	PolyA+	25259612	19275463	76.3094	7994323	63.2973	199750
G164_M12	MS301 CM2	Male	CAST/EiJ	PolyA+	98051356	73940555	75.41	30751902	62.7261	203839
G164_M13	MS301 CM4	Male	CAST/EiJ	PolyA+	56138916	42178759	75.1328	17751135	63.24	198987
G164_M14	MS301 CM5	Male	CAST/EiJ	PolyA+	31696158	24801592	78.2479	10283190	64.886	196747
G164_M15	MS301 CM6	Male	CAST/EiJ	PolyA+	25014878	19556482	78.1794	8348658	66.7495	201102
G164_M16	MS301 CF2	Female	CAST/EiJ	PolyA+	98368808	83844542	85.2349	35369008	71.911	206677
G164_M17	MS301 CF3	Female	CAST/EiJ	PolyA+	78834292	68008262	86.2674	28603187	72.5653	211306
G164_M18	MS301 CF5	Female	CAST/EiJ	PolyA+	63789710	54589622	85.5775	23072365	72.3388	199466
G164_M19	MS301 CF6	Female	CAST/EiJ	PolyA+	38166064	33405778	87.5274	14187709	74.3472	199221
G164_M20	MS301 CF7	Female	CAST/EiJ	PolyA+	30956262	26809998	86.6061	11133464	71.9303	194329
											A. Uniformity in mapping statistics for the indicated datasets from B6 and CAST mouse liver. Shown is the percent of reads that are uniquely-mapped, concordant read pairs. Total of n=60 sequenced datasets including n=20 H3K27ac ChIP-seq, n=20 RNA-seq, n=16 DNase seq, and n=4 input controls (each equally divided across 4 groups: Male B6 mouse liver, female B6 mouse liver, male CAST mouse liver, an…
											B. Shown is the sum of all FPKM values across 20,570 Refseq genes within an RNA-seq replicate to approximate the total level of expression across all genes. On average, there is less than a 1% difference in the summed FPKM values for B6 and CAST mouse liver. This further supports that the mapping strategy is working well and not introducing artifacts during custom genome construction and in genom…

## Sheet: S4C_H3K27ac ChIP-seq Stats 
S4C_Table
Sample ID	ChIP ID	Animal ID	Sex	Strain	Factor	Raw Reads	Unique Reads	% Uniq. Mapped	MACS2 Peaks	Reads in Pool Peak	% in Pool Peak	Fr. In Straight Peak
G162_M1	ChIP 15-1	MS301 BM1	Male	C57Bl6/J	H3K27ac (ab4729)	72442676	55606703	76.75	45542	10000706	35.95	0.0001
G162_M2	ChIP 15-2	MS301 BM2	Male	C57Bl6/J	H3K27ac (ab4729)	88636244	64181230	72.4	70010	9906711	30.88	0.0002
G162_M3	ChIP 15-3	MS301 BM3	Male	C57Bl6/J	H3K27ac (ab4729)	85933838	65292022	75.97	75226	11174794	34.22	0.0002
G162_M4	ChIP 15-4	MS301 BM4	Male	C57Bl6/J	H3K27ac (ab4729)	74226058	56490795	76.1	66471	9548306	33.79	0.0001
G162_M5	ChIP 15-5	MS301 BM5	Male	C57Bl6/J	H3K27ac (ab4729)	77879792	57630269	73.99	55343	8702909	30.19	0.0001
G162_M6	ChIP 15-6	MS301 BF1	Female	C57Bl6/J	H3K27ac (ab4729)	83698290	62872168	75.11	66367	10053827	31.96	0.0001
G162_M7	ChIP 15-7	MS301 BF2	Female	C57Bl6/J	H3K27ac (ab4729)	90777396	69614207	76.68	79113	11857342	34.05	0.0001
G162_M8	ChIP 15-8	MS301 BF4	Female	C57Bl6/J	H3K27ac (ab4729)	81591192	61568818	75.46	64977	9724418	31.57	0.0001
G162_M9	ChIP 15-9	MS301 BF5	Female	C57Bl6/J	H3K27ac (ab4729)	84259490	62634639	74.33	57367	9003745	28.74	0.0001
G162_M10	ChIP 15-10	MS301 BF6	Female	C57Bl6/J	H3K27ac (ab4729)	92650764	68450285	73.87	41225	9395066	27.43	0.0002
G162_M11	ChIP 16-1	MS301 CM1	Male	CAST/EiJ	H3K27ac (ab4729)	81008188	60848349	75.11	52069	8669606	28.49	0.0001
G162_M12	ChIP 16-2	MS301 CM2	Male	CAST/EiJ	H3K27ac (ab4729)	83110376	61272330	73.72	47395	8163416	26.65	0.0002
G162_M13	ChIP 16-3	MS301 CM4	Male	CAST/EiJ	H3K27ac (ab4729)	78480722	58491013	74.52	47469	7837557	26.8	0.0001
G162_M14	ChIP 16-4	MS301 CM5	Male	CAST/EiJ	H3K27ac (ab4729)	89049992	66307049	74.46	53615	9428626	28.44	0.0001
G162_M15	ChIP 16-5	MS301 CM6	Male	CAST/EiJ	H3K27ac (ab4729)	86801832	63727039	73.41	49233	8018247	25.16	0.0002
G162_M16	ChIP 16-6	MS301 CF2	Female	CAST/EiJ	H3K27ac (ab4729)	75340964	55191931	73.25	43374	6780899	24.57	0.0001
G162_M17	ChIP 16-7	MS301 CF3	Female	CAST/EiJ	H3K27ac (ab4729)	81791206	60208616	73.61	43696	7147039	23.74	0.0001
G162_M18	ChIP 16-8	MS301 CF5	Female	CAST/EiJ	H3K27ac (ab4729)	85190846	62867385	73.79	49442	7964841	25.33	0.0002
G162_M19	ChIP 16-9	MS301 CF6	Female	CAST/EiJ	H3K27ac (ab4729)	84821150	62194359	73.32	45291	6967719	22.41	0.0001
G162_M20	ChIP 16-10	MS301 CF7	Female	CAST/EiJ	H3K27ac (ab4729)	74260762	54509138	73.4	42628	6428691	23.59	0.0001
G133_M21	ChIP 15-11	MS301 BM	Male	C57Bl6/J	Input Control	73415156	48868592	66.56	6833	231404	1.01543	0.0002
G133_M22	ChIP 15-12	MS301 BF	Female	C57Bl6/J	Input Control	63706946	43457135	68.21	2144	139448	0.689976	0.0002
G133_M23	ChIP 16-11	MS301 CM	Male	CAST/EiJ	Input Control	63812968	42886644	67.2	6808	256595	1.28158	0.0001
G133_M24	ChIP 16-12	MS301 CF	Female	CAST/EiJ	Input Control	72900872	48399140	66.39	50	257254	1.13863	0.0003

## Sheet: S4D_DNase-seq Stats
S4D_Table
Sample ID	Experiment ID	Animal ID	Sex	Strain	Factor	Raw Reads	Unique Reads	% Uniq. Mapped	MACS2 Peaks	Reads in Pool Peak	% in Pool Peak	Fr. In Straight Peak
G163_M1	Dnase 3 -1	MS301 BM1	Male	C57Bl6/J	DNaseI-dig DNA	96058982	70843800	73.75	34435	4855080	13.64	0.0001
G163_M2	Dnase 3 -2	MS301 BM2	Male	C57Bl6/J	DNaseI-dig DNA	85065028	61384547	72.16	23496	2449080	7.95	0.0001
G163_M3	Dnase 3 -5	MS301 BM5	Male	C57Bl6/J	DNaseI-dig DNA	82951106	58624821	70.67	12363	1392269	4.73	0.0001
G163_M4	Dnase 3 -6	MS301 BM6	Male	C57Bl6/J	DNaseI-dig DNA	78883480	55767284	70.69	16921	1648505	5.89	0.0001
G163_M6	Dnase 3 -8	MS301 BF1	Female	C57Bl6/J	DNaseI-dig DNA	90604544	64772587	71.48	17750	1850773	5.69	0.0002
G163_M7	Dnase 3 -9	MS301 BF2	Female	C57Bl6/J	DNaseI-dig DNA	76931216	54358869	70.65	10088	1138342	4.18	0.0001
G163_M9	Dnase 3 -12	MS301 BF5	Female	C57Bl6/J	DNaseI-dig DNA	75454750	54204668	71.83	15070	1540218	5.65	0.0001
G163_M10	Dnase 3 -14	MS301 BF7	Female	C57Bl6/J	DNaseI-dig DNA	64413214	45434886	70.53	7645	872501	3.83	0.0002
G163_M11	Dnase 3 -16	MS301 CM2	Male	CAST/EiJ	DNaseI-dig DNA	74625102	55344886	74.16	40020	6271868	22.67	0.0001
G163_M13	Dnase 3 -18	MS301 CM4	Male	CAST/EiJ	DNaseI-dig DNA	84294664	58829506	69.79	17090	1949430	6.63	0.0001
G163_M14	Dnase 3 -19	MS301 CM5	Male	CAST/EiJ	DNaseI-dig DNA	78464336	54596341	69.58	14599	1629095	5.96	0.0001
G163_M15	Dnase 3 -22	MS301 CM8	Male	CAST/EiJ	DNaseI-dig DNA	81509972	55919752	68.6	13124	1499146	5.36	0.0001
G163_M16	Dnase 3 -23	MS301 CF1	Female	CAST/EiJ	DNaseI-dig DNA	80869732	56537552	69.91	18914	2123022	7.51	0.0001
G163_M17	Dnase 3 -24	MS301 CF2	Female	CAST/EiJ	DNaseI-dig DNA	29684130	20658006	69.59	11137	759162	7.35	0.0005
G163_M18	Dnase 3 -25	MS301 CF3	Female	CAST/EiJ	DNaseI-dig DNA	27842712	19277400	69.23	10414	660242	6.85	0.0008
G163_M19	Dnase 3 -27	MS301 CF5	Female	CAST/EiJ	DNaseI-dig DNA	37409058	26084746	69.72	8576	747586	5.73	0.0003
