# Supplementary material for: Harnessing natural variation to identify cis regulators of sex-biased gene expression in a multi-strain mouse liver model
Source: PLoS Genet. 2021 Nov 9;17(11):e1009588. doi: 10.1371/journal.pgen.1009588 (PMC8664386; doi:10.1371/journal.pgen.1009588)
Supplement: S5 Table — Sheets A-D shows the genomic coordinates of all peaks and DHS, including: all K27ac peaks, all robust H3K27ac peaks, all DHS, and all robust DHS. Sheets E and F show the genomic coordinates of core sex-biased H3K27ac peaks and core sex-biased DHS. Sheets G-H show the genomic coordinates of strain unique sex-biased peaks and DHS, including: B6-unique sex-biased peaks/DHS and CAST unique sex-biased peaks/DHS. (XLSX) [file pgen.1009588.s018.xlsx]

## Sheet: S5_Table_Legend
S5_Table_Legend
Sheets A-D shows the genomic coordinates of all peaks and DHS, including: all K27ac peaks (S5A), All robust H3K27ac peaks (S5B), all DHS (S5C), and all robust DHS (S5D).
Sheets E and F show the genomic coordinates of core sex-biased H3K27ac peaks (S5E) and core sex-biased DHS (S5F)
Sheets G-H show the genomic coordinates of strain unique sex-biased peaks and DHS, including: B6-unique sex-biased peaks/DHS (S5G) and CAST unique sex-biased peaks/DHS (S5H)
Sheets	Description
S5A,B,C,D -- Lists of all H3K27ac peaks or all DHS with lenient and robust stringency	List of 139,408 lenient H3K27ac peaks (S5A), 58,600 robust H3K27ac peaks (S5B), 52,882 lenient DHS (S5C), and 26,011 robust DHS identified (S5D), with the Robust genomic regions largely being a subset of the Lenient regions. Briefly, Lenient is defined as any peak identified in the merged samples (merged by factor, strain, and sex; ie., all five B6 males merged as though they comprise one deeply …	`
S5E and S5F -- Core (strain-shared) sex-biased CREs	List of the 441 core, strain-shared H3K27ac peaks with sex biased H3K27ac marks observed in both strains (S5E) and the 92 core, strain-shared sex-biased DHS with sex-biased chromatin opening in both CAST and B6 (S5F). Columns are as follows A-C: genomic coordinates of the peak or DHS; D: a unique peak name for cross referencing with Table S6B (peaks/DHS in eQTLs); E-G show the magnitude of sex-bi…
S5G,H -- Strain-unique male-biased and female-biased CREs	List of 3,066 B6-unique sex-biased peaks/DHS (S5G) and 3,016 CAST-unique sex-biased peaks/DHS (S5H). Column headers for all 4 sheets are as follows: C1-3: genomic coordinates of peaks or DHS in chromsome, start, stop format; C4: a unique peak name for cross referencing with Table S6B (peaks/DHS in eQTLs); C5: show the magnitude of sex-bias in B6 or CAST as identified by diffReps (log2 F/M); C6: "…

## Sheet: S5A_Lenient H3K27 Peaks
S5A_Table
Chrom	Start	Stop	Peak ID	Count of Groups with Peak	ID of Groups with Peaks	Bound by B6 M	Bound By B6 F	Bound by CAST M	Bound By CAST F	# of B6 M w/ peak	# of B6 F w/ peak	# of CAST M w/ peak	# of CAST F w/ peak
chr1	3359151	3359559	Lenient_1	1	CF	0	0	0	1	0	0	0	0
chr1	3406460	3406945	Lenient_2	3	CF,BM,BF	1	1	0	1	1	1	0	1
chr1	3414451	3414695	Lenient_3	1	BF	0	1	0	0	0	0	0	0
chr1	3445825	3446077	Lenient_4	3	CF,BM,BF	1	1	0	1	0	1	0	0
chr1	3466687	3466952	Lenient_5	2	CM,CF	0	0	1	1	0	0	2	0
chr1	3467386	3467614	Lenient_6	4	CM,CF,BM,BF	1	1	1	1	0	1	3	4
chr1	3468066	3468427	Lenient_7	4	CM,CF,BM,BF	1	1	1	1	0	2	3	3
chr1	3504065	3505007	Lenient_8	4	CM,CF,BM,BF	1	1	1	1	3	3	5	5
chr1	3505297	3505674	Lenient_9	4	CM,CF,BM,BF	1	1	1	1	3	1	2	2
chr1	3506022	3506844	Lenient_10	4	CM,CF,BM,BF	1	1	1	1	4	4	4	2
chr1	3513260	3513536	Lenient_11	1	BF	0	1	0	0	0	0	0	0
chr1	3541199	3541844	Lenient_12	3	CM,BM,BF	1	1	1	0	1	3	2	0
chr1	3543191	3543519	Lenient_13	1	CM	0	0	1	0	0	0	1	0
chr1	3543827	3544165	Lenient_14	1	BF	0	1	0	0	0	1	0	0
chr1	3575865	3576071	Lenient_15	2	CM,BM	1	0	1	0	1	0	0	1
chr1	3576689	3577079	Lenient_16	1	CF	0	0	0	1	0	0	0	1
chr1	3595255	3596375	Lenient_17	2	BM,BF	1	1	0	0	1	1	0	0
chr1	4399630	4399637	Lenient_18	2	CM,CF	0	0	1	1	0	0	0	0
chr1	4416550	4417566	Lenient_19	4	CM,CF,BM,BF	1	1	1	1	3	4	3	5
chr1	4469262	4469714	Lenient_20	1	BF	0	1	0	0	0	1	0	0
chr1	4482292	4482505	Lenient_21	4	CM,CF,BM,BF	1	1	1	1	0	2	1	1
chr1	4483296	4483475	Lenient_22	4	CM,CF,BM,BF	1	1	1	1	0	2	0	1
chr1	4486183	4486383	Lenient_23	3	CM,BM,BF	1	1	1	0	1	0	0	1
chr1	4486732	4486910	Lenient_24	3	CM,BM,BF	1	1	1	0	1	0	0	0
chr1	4487144	4487504	Lenient_25	3	CM,CF,BF	0	1	1	1	1	2	1	3
chr1	4504256	4504906	Lenient_26	4	CM,CF,BM,BF	1	1	1	1	5	0	4	5
chr1	4506827	4507094	Lenient_27	1	BM	1	0	0	0	0	0	0	0
chr1	4510442	4510757	Lenient_28	3	CM,CF,BF	0	1	1	1	1	0	3	2
chr1	4534172	4534636	Lenient_29	4	CM,CF,BM,BF	1	1	1	1	0	0	3	1
chr1	4561365	4562359	Lenient_30	4	CM,CF,BM,BF	1	1	1	1	3	4	5	4
chr1	4572204	4572965	Lenient_31	2	CM,CF	0	0	1	1	1	0	2	2
chr1	4573213	4573637	Lenient_32	2	CM,CF	0	0	1	1	1	0	0	2
chr1	4587805	4588051	Lenient_33	2	CM,BM	1	0	1	0	1	0	3	0
chr1	4588351	4588598	Lenient_34	3	CM,CF,BM	1	0	1	1	1	0	1	1
chr1	4607642	4608082	Lenient_35	4	CM,CF,BM,BF	1	1	1	1	2	0	3	2
chr1	4613145	4613308	Lenient_36	3	CM,CF,BF	0	1	1	1	0	0	0	1
chr1	4613683	4613960	Lenient_37	1	BM	1	0	0	0	0	0	0	0
chr1	4643753	4645069	Lenient_38	4	CM,CF,BM,BF	1	1	1	1	2	4	5	4
chr1	4645355	4645913	Lenient_39	1	BM	1	0	0	0	0	0	0	0
chr1	4651197	4651920	Lenient_40	4	CM,CF,BM,BF	1	1	1	1	3	1	5	2
chr1	4660509	4661304	Lenient_41	4	CM,CF,BM,BF	1	1	1	1	2	4	5	3
chr1	4661619	4662420	Lenient_42	4	CM,CF,BM,BF	1	1	1	1	4	2	4	1
chr1	4750541	4751047	Lenient_43	1	CM	0	0	1	0	0	0	0	0
chr1	4758419	4760378	Lenient_44	4	CM,CF,BM,BF	1	1	1	1	5	5	5	5
chr1	4764897	4764923	Lenient_45	2	BM,BF	1	1	0	0	0	0	0	0
chr1	4764970	4765237	Lenient_46	2	CM,BM	1	0	1	0	0	0	0	0
chr1	4765467	4765695	Lenient_47	1	CF	0	0	0	1	0	0	0	0
chr1	4774004	4774439	Lenient_48	4	CM,CF,BM,BF	1	1	1	1	5	4	4	2
chr1	4774938	4776368	Lenient_49	4	CM,CF,BM,BF	1	1	1	1	5	5	5	5
chr1	4791039	4791601	Lenient_50	4	CM,CF,BM,BF	1	1	1	1	5	5	4	3
chr1	4792017	4792656	Lenient_51	4	CM,CF,BM,BF	1	1	1	1	5	5	5	5
chr1	4797443	4798851	Lenient_52	4	CM,CF,BM,BF	1	1	1	1	5	5	5	5
chr1	4799101	4799312	Lenient_53	3	CM,CF,BF	0	1	1	1	0	4	2	0
chr1	4800314	4800587	Lenient_54	4	CM,CF,BM,BF	1	1	1	1	5	4	2	1
chr1	4808765	4809061	Lenient_55	3	CM,CF,BF	0	1	1	1	0	0	2	1
chr1	4810195	4810718	Lenient_56	4	CM,CF,BM,BF	1	1	1	1	2	1	2	1
chr1	4818458	4818709	Lenient_57	4	CM,CF,BM,BF	1	1	1	1	1	2	0	2
chr1	4819136	4819808	Lenient_58	4	CM,CF,BM,BF	1	1	1	1	4	3	3	2
chr1	4820175	4820518	Lenient_59	4	CM,CF,BM,BF	1	1	1	1	1	1	1	1
chr1	4821283	4821487	Lenient_60	2	CM,CF	0	0	1	1	0	0	1	0
chr1	4847133	4848870	Lenient_61	4	CM,CF,BM,BF	1	1	1	1	5	5	5	5
chr1	4849577	4849862	Lenient_62	1	BM	1	0	0	0	3	1	0	0
chr1	4866424	4867113	Lenient_63	1	BM	1	0	0	0	0	0	0	0
chr1	4867585	4868344	Lenient_64	1	BM	1	0	0	0	0	0	0	0
chr1	5009386	5009813	Lenient_65	4	CM,CF,BM,BF	1	1	1	1	1	0	1	0
chr1	5061571	5062102	Lenient_66	1	CM	0	0	1	0	0	0	1	0
chr1	5062944	5063254	Lenient_67	1	CM	0	0	1	0	0	0	2	0
chr1	5072838	5073844	Lenient_68	4	CM,CF,BM,BF	1	1	1	1	5	5	5	5
chr1	5093779	5094026	Lenient_69	1	BM	1	0	0	0	0	0	0	0
chr1	5118589	5119097	Lenient_70	1	CM	0	0	1	0	0	0	0	0
chr1	5121364	5121601	Lenient_71	2	CM,BM	1	0	1	0	1	0	0	0
chr1	5123321	5123613	Lenient_72	3	CM,CF,BM	1	0	1	1	2	0	1	0
chr1	5124039	5125103	Lenient_73	4	CM,CF,BM,BF	1	1	1	1	2	1	4	3
chr1	5247801	5248864	Lenient_74	4	CM,CF,BM,BF	1	1	1	1	3	0	2	4
chr1	5264165	5264681	Lenient_75	4	CM,CF,BM,BF	1	1	1	1	4	1	2	0
chr1	5265205	5265426	Lenient_76	3	CM,BM,BF	1	1	1	0	0	0	1	0
chr1	5301737	5302207	Lenient_77	2	CM,BM	1	0	1	0	4	0	2	0
chr1	6204010	6205787	Lenient_78	4	CM,CF,BM,BF	1	1	1	1	5	5	5	5
chr1	6216094	6216463	Lenient_79	1	BF	0	1	0	0	0	0	1	0
chr1	6349096	6349548	Lenient_80	3	CM,BM,BF	1	1	1	0	1	1	1	0
chr1	6498831	6499247	Lenient_81	1	BM	1	0	0	0	1	0	0	0
chr1	6500203	6500502	Lenient_82	4	CM,CF,BM,BF	1	1	1	1	2	0	2	1
chr1	6501370	6501582	Lenient_83	3	CM,BM,BF	1	1	1	0	1	0	0	0
chr1	6985624	6987020	Lenient_84	1	BM	1	0	0	0	1	0	1	0
chr1	7078018	7078799	Lenient_85	4	CM,CF,BM,BF	1	1	1	1	5	5	5	5
chr1	7079192	7080795	Lenient_86	4	CM,CF,BM,BF	1	1	1	1	5	5	5	5
chr1	7088800	7089259	Lenient_87	1	CM	0	0	1	0	1	0	2	0
chr1	7090691	7091147	Lenient_88	1	BF	0	1	0	0	0	0	0	0
chr1	7092841	7093048	Lenient_89	4	CM,CF,BM,BF	1	1	1	1	3	0	0	0
chr1	7094139	7094372	Lenient_90	4	CM,CF,BM,BF	1	1	1	1	3	1	2	0
chr1	7095101	7095345	Lenient_91	3	CM,CF,BM	1	0	1	1	1	0	0	0
chr1	7100604	7100765	Lenient_92	2	CM,CF	0	0	1	1	0	0	0	1
chr1	7101356	7101689	Lenient_93	2	CM,CF	0	0	1	1	1	0	1	1
chr1	7110871	7111174	Lenient_94	4	CM,CF,BM,BF	1	1	1	1	5	1	0	1
chr1	7111393	7111828	Lenient_95	4	CM,CF,BM,BF	1	1	1	1	5	3	4	1
chr1	7128313	7128730	Lenient_96	1	BF	0	1	0	0	0	1	0	0
chr1	7129473	7129712	Lenient_97	2	CM,BF	0	1	1	0	0	0	0	0
chr1	7131369	7131602	Lenient_98	1	CM	0	0	1	0	0	0	0	0
chr1	7131884	7132713	Lenient_99	1	CM	0	0	1	0	1	0	1	0
chr1	7133542	7133897	Lenient_100	1	CM	0	0	1	0	0	0	0	0
chr1	7138324	7138571	Lenient_101	1	BM	1	0	0	0	0	0	0	0
chr1	7138872	7139090	Lenient_102	1	BF	0	1	0	0	0	0	0	0
chr1	7196282	7196805	Lenient_103	2	BM,BF	1	1	0	0	1	0	0	0
chr1	7387721	7388042	Lenient_104	4	CM,CF,BM,BF	1	1	1	1	5	5	5	5
chr1	7388260	7388781	Lenient_105	4	CM,CF,BM,BF	1	1	1	1	5	5	5	5
chr1	8405848	8406092	Lenient_106	3	CF,BM,BF	1	1	0	1	1	1	0	1
chr1	8406678	8407220	Lenient_107	4	CM,CF,BM,BF	1	1	1	1	4	3	3	4
chr1	8407655	8407930	Lenient_108	4	CM,CF,BM,BF	1	1	1	1	1	0	0	2
chr1	8422458	8422789	Lenient_109	2	CM,CF	0	0	1	1	0	0	2	1
chr1	8632003	8632377	Lenient_110	1	CF	0	0	0	1	0	0	0	3
chr1	8811648	8811865	Lenient_111	2	BM,BF	1	1	0	0	0	1	0	0
chr1	8812194	8812611	Lenient_112	2	BM,BF	1	1	0	0	0	1	0	0
chr1	8832377	8832544	Lenient_113	2	BM,BF	1	1	0	0	0	1	0	0
chr1	8832869	8833296	Lenient_114	2	BM,BF	1	1	0	0	3	2	1	0
chr1	8836148	8837133	Lenient_115	2	BM,BF	1	1	0	0	3	3	1	0
chr1	8837698	8838080	Lenient_116	1	BF	0	1	0	0	1	1	0	0
chr1	8838803	8839085	Lenient_117	2	BM,BF	1	1	0	0	1	0	0	0
chr1	8862400	8863638	Lenient_118	4	CM,CF,BM,BF	1	1	1	1	4	5	2	2
chr1	8907926	8908895	Lenient_119	2	BM,BF	1	1	0	0	3	1	1	0
chr1	9526230	9526570	Lenient_120	1	BF	0	1	0	0	0	1	0	0
chr1	9535565	9535804	Lenient_121	3	CM,CF,BM	1	0	1	1	4	4	2	0
chr1	9537537	9539229	Lenient_122	4	CM,CF,BM,BF	1	1	1	1	5	5	5	5
chr1	9549867	9550014	Lenient_123	4	CM,CF,BM,BF	1	1	1	1	0	1	1	3
chr1	9553497	9554068	Lenient_124	4	CM,CF,BM,BF	1	1	1	1	5	3	3	1
chr1	9554474	9555276	Lenient_125	4	CM,CF,BM,BF	1	1	1	1	5	5	4	2
chr1	9563192	9563230	Lenient_126	3	CM,CF,BM	1	0	1	1	1	0	0	1
chr1	9573373	9573677	Lenient_127	3	CM,BM,BF	1	1	1	0	0	4	0	0
chr1	9574078	9574639	Lenient_128	4	CM,CF,BM,BF	1	1	1	1	5	5	3	2
chr1	9575010	9575400	Lenient_129	4	CM,CF,BM,BF	1	1	1	1	4	5	5	4
chr1	9611222	9611634	Lenient_130	4	CM,CF,BM,BF	1	1	1	1	2	4	3	2
chr1	9611964	9612537	Lenient_131	4	CM,CF,BM,BF	1	1	1	1	5	5	5	4
chr1	9619886	9621635	Lenient_132	4	CM,CF,BM,BF	1	1	1	1	5	5	5	3
chr1	9621945	9622182	Lenient_133	3	CM,BM,BF	1	1	1	0	2	2	1	0
chr1	9628477	9629597	Lenient_134	4	CM,CF,BM,BF	1	1	1	1	3	5	3	1
chr1	9635282	9636537	Lenient_135	1	BF	0	1	0	0	0	0	0	0
chr1	9649236	9649697	Lenient_136	2	BM,BF	1	1	0	0	1	0	0	0
chr1	9690052	9690438	Lenient_137	4	CM,CF,BM,BF	1	1	1	1	3	2	2	1
chr1	9690695	9691388	Lenient_138	4	CM,CF,BM,BF	1	1	1	1	5	5	5	5
chr1	9716396	9716785	Lenient_139	1	CF	0	0	0	1	0	0	0	0
chr1	9717444	9717752	Lenient_140	1	CM	0	0	1	0	0	0	0	0
chr1	9729390	9729460	Lenient_141	3	CM,BM,BF	1	1	1	0	0	0	0	0
chr1	9737170	9738489	Lenient_142	4	CM,CF,BM,BF	1	1	1	1	5	5	5	5
chr1	9738707	9739015	Lenient_143	4	CM,CF,BM,BF	1	1	1	1	5	5	5	5
chr1	9762259	9762640	Lenient_144	1	BF	0	1	0	0	0	0	0	0
chr1	9763104	9763620	Lenient_145	4	CM,CF,BM,BF	1	1	1	1	1	1	0	1
chr1	9777396	9778623	Lenient_146	4	CM,CF,BM,BF	1	1	1	1	4	5	5	5
chr1	9787515	9789425	Lenient_147	4	CM,CF,BM,BF	1	1	1	1	5	5	5	5
chr1	9795486	9795649	Lenient_148	4	CM,CF,BM,BF	1	1	1	1	0	1	4	0
chr1	9796080	9796143	Lenient_149	4	CM,CF,BM,BF	1	1	1	1	0	0	0	0
chr1	9797006	9797266	Lenient_150	1	CM	0	0	1	0	0	1	0	0
chr1	9802101	9802328	Lenient_151	1	BF	0	1	0	0	0	0	0	0
chr1	9804558	9804822	Lenient_152	2	CM,CF	0	0	1	1	0	0	0	0
chr1	9805988	9806286	Lenient_153	1	CM	0	0	1	0	0	0	0	0
chr1	9807330	9807833	Lenient_154	1	CF	0	0	0	1	0	0	0	1
chr1	9810956	9811176	Lenient_155	1	CM	0	0	1	0	0	0	0	0
chr1	9813039	9813463	Lenient_156	3	CF,BM,BF	1	1	0	1	0	3	0	0
chr1	9818095	9818254	Lenient_157	4	CM,CF,BM,BF	1	1	1	1	0	0	2	0
chr1	9837941	9839185	Lenient_158	4	CM,CF,BM,BF	1	1	1	1	5	5	5	5
chr1	9840595	9840875	Lenient_159	4	CM,CF,BM,BF	1	1	1	1	0	1	0	3
chr1	9848877	9849569	Lenient_160	1	BF	0	1	0	0	0	1	0	0
chr1	9856422	9856701	Lenient_161	1	CF	0	0	0	1	0	0	0	0
chr1	9861938	9862683	Lenient_162	2	CM,CF	0	0	1	1	0	0	3	4
chr1	9863006	9863322	Lenient_163	1	CF	0	0	0	1	0	0	0	1
chr1	9866704	9866967	Lenient_164	1	BF	0	1	0	0	0	1	0	0
chr1	9867421	9867750	Lenient_165	1	CM	0	0	1	0	0	0	0	0
chr1	9896542	9897201	Lenient_166	4	CM,CF,BM,BF	1	1	1	1	1	0	5	1
chr1	9897477	9897724	Lenient_167	4	CM,CF,BM,BF	1	1	1	1	0	0	0	1
chr1	9911685	9911955	Lenient_168	1	CM	0	0	1	0	0	0	1	0
chr1	9921646	9921901	Lenient_169	4	CM,CF,BM,BF	1	1	1	1	0	0	0	2
chr1	9922180	9922475	Lenient_170	4	CM,CF,BM,BF	1	1	1	1	0	0	2	0
chr1	9927303	9927611	Lenient_171	1	CF	0	0	0	1	0	0	0	1
chr1	9933222	9934777	Lenient_172	4	CM,CF,BM,BF	1	1	1	1	5	5	5	5
chr1	9938163	9938370	Lenient_173	2	BM,BF	1	1	0	0	1	2	0	0
chr1	9957125	9958630	Lenient_174	4	CM,CF,BM,BF	1	1	1	1	3	5	5	4
chr1	9971908	9972448	Lenient_175	4	CM,CF,BM,BF	1	1	1	1	3	3	4	3
chr1	9972997	9973318	Lenient_176	1	CM	0	0	1	0	0	0	0	1
chr1	9975834	9976228	Lenient_177	3	CM,BM,BF	1	1	1	0	2	4	1	0
chr1	9978210	9979117	Lenient_178	4	CM,CF,BM,BF	1	1	1	1	5	5	5	5
chr1	9979761	9980188	Lenient_179	3	CM,BM,BF	1	1	1	0	1	3	0	0
chr1	9998880	9999063	Lenient_180	4	CM,CF,BM,BF	1	1	1	1	0	0	1	1
chr1	10027433	10029262	Lenient_181	4	CM,CF,BM,BF	1	1	1	1	5	5	5	5
chr1	10029583	10030261	Lenient_182	4	CM,CF,BM,BF	1	1	1	1	5	5	5	5
chr1	10086414	10086745	Lenient_183	1	CF	0	0	0	1	0	0	0	0
chr1	10088507	10088748	Lenient_184	1	CM	0	0	1	0	0	0	0	0
chr1	10089304	10089792	Lenient_185	4	CM,CF,BM,BF	1	1	1	1	1	0	3	1
chr1	10090215	10090457	Lenient_186	1	CM	0	0	1	0	0	0	0	0
chr1	10095043	10095232	Lenient_187	2	BM,BF	1	1	0	0	1	1	0	0
chr1	10095298	10095464	Lenient_188	2	CF,BM	1	0	0	1	1	0	0	0
chr1	10098935	10099168	Lenient_189	1	CF	0	0	0	1	0	0	0	1
chr1	10123923	10124243	Lenient_190	1	CM	0	0	1	0	0	0	0	0
chr1	10132518	10133068	Lenient_191	4	CM,CF,BM,BF	1	1	1	1	5	4	5	5
chr1	10133856	10134673	Lenient_192	4	CM,CF,BM,BF	1	1	1	1	4	4	3	1
chr1	10145941	10146196	Lenient_193	2	CM,BM	1	0	1	0	1	0	1	0
chr1	10146512	10146781	Lenient_194	1	BM	1	0	0	0	1	0	0	0
chr1	10147338	10147619	Lenient_195	2	CM,BM	1	0	1	0	1	0	0	0
chr1	10148199	10148636	Lenient_196	1	BM	1	0	0	0	2	0	0	0
chr1	10202244	10202374	Lenient_197	4	CM,CF,BM,BF	1	1	1	1	0	0	0	0
chr1	10222110	10223962	Lenient_198	4	CM,CF,BM,BF	1	1	1	1	5	5	5	5
chr1	10237392	10237619	Lenient_199	1	CM	0	0	1	0	0	0	1	0
chr1	10246482	10246777	Lenient_200	4	CM,CF,BM,BF	1	1	1	1	0	1	0	1
chr1	10594074	10594298	Lenient_201	3	CM,CF,BM	1	0	1	1	0	0	1	0
chr1	10867758	10868055	Lenient_202	3	CM,BM,BF	1	1	1	0	1	0	0	0
chr1	10933112	10933473	Lenient_203	1	BM	1	0	0	0	0	0	0	0
chr1	10983059	10983211	Lenient_204	4	CM,CF,BM,BF	1	1	1	1	1	0	1	0
chr1	10983620	10984243	Lenient_205	4	CM,CF,BM,BF	1	1	1	1	5	5	5	5
chr1	11001624	11001874	Lenient_206	2	CM,CF	0	0	1	1	0	0	0	1
chr1	11007342	11007629	Lenient_207	1	BF	0	1	0	0	0	0	0	0
chr1	11009197	11009515	Lenient_208	1	CM	0	0	1	0	0	0	2	0
chr1	11023650	11023933	Lenient_209	2	CM,BM	1	0	1	0	0	0	0	0
chr1	11024487	11024970	Lenient_210	1	BM	1	0	0	0	1	0	0	0
chr1	11036825	11037178	Lenient_211	1	BM	1	0	0	0	1	0	0	1
chr1	11973081	11973549	Lenient_212	2	CM,CF	0	0	1	1	0	0	4	3
chr1	12604227	12604352	Lenient_213	2	CM,CF	0	0	1	1	0	0	1	0
chr1	12605167	12605361	Lenient_214	2	CM,CF	0	0	1	1	1	0	0	0
chr1	12708101	12708329	Lenient_215	2	CM,BM	1	0	1	0	1	1	1	0
chr1	12708820	12709386	Lenient_216	2	CM,CF	0	0	1	1	0	0	1	1
chr1	13042321	13042614	Lenient_217	4	CM,CF,BM,BF	1	1	1	1	1	0	3	1
chr1	13093577	13094232	Lenient_218	1	BF	0	1	0	0	0	1	0	0
chr1	13105935	13106414	Lenient_219	4	CM,CF,BM,BF	1	1	1	1	4	2	2	1
chr1	13108639	13108881	Lenient_220	2	CM,CF	0	0	1	1	0	0	1	3
chr1	13143453	13143816	Lenient_221	1	CF	0	0	0	1	0	0	0	0
chr1	13161351	13161958	Lenient_222	4	CM,CF,BM,BF	1	1	1	1	3	1	2	0
chr1	13178796	13179151	Lenient_223	1	CM	0	0	1	0	0	0	1	0
chr1	13193910	13194154	Lenient_224	3	CM,BM,BF	1	1	1	0	0	0	0	0
chr1	13194890	13195171	Lenient_225	4	CM,CF,BM,BF	1	1	1	1	2	1	0	1
chr1	13195700	13195784	Lenient_226	2	CF,BM	1	0	0	1	0	0	0	0
chr1	13204772	13205106	Lenient_227	2	CM,CF	0	0	1	1	0	0	0	1
chr1	13209644	13209871	Lenient_228	3	CF,BM,BF	1	1	0	1	0	0	0	1
chr1	13212530	13212794	Lenient_229	3	CM,CF,BM	1	0	1	1	0	0	0	1
chr1	13222455	13222697	Lenient_230	1	CF	0	0	0	1	0	0	0	0
chr1	13224650	13224841	Lenient_231	3	CM,CF,BF	0	1	1	1	0	1	2	0
chr1	13225169	13225452	Lenient_232	1	BM	1	0	0	0	0	0	0	0
chr1	13230638	13230719	Lenient_233	2	BM,BF	1	1	0	0	0	1	0	0
chr1	13230994	13231329	Lenient_234	4	CM,CF,BM,BF	1	1	1	1	0	0	2	1
chr1	13231893	13232391	Lenient_235	4	CM,CF,BM,BF	1	1	1	1	0	1	3	2
chr1	13232636	13233142	Lenient_236	4	CM,CF,BM,BF	1	1	1	1	3	4	2	1
chr1	13245932	13246281	Lenient_237	1	CM	0	0	1	0	0	0	0	0
chr1	13256551	13256900	Lenient_238	4	CM,CF,BM,BF	1	1	1	1	2	1	1	0
chr1	13257410	13257623	Lenient_239	4	CM,CF,BM,BF	1	1	1	1	1	0	2	0
chr1	13262684	13263016	Lenient_240	1	CM	0	0	1	0	0	0	2	0
chr1	13266582	13266905	Lenient_241	1	CF	0	0	0	1	0	0	0	0
chr1	13268452	13268714	Lenient_242	1	BF	0	1	0	0	0	0	0	0
chr1	13277198	13277600	Lenient_243	1	BF	0	1	0	0	0	1	0	0
chr1	13279928	13280248	Lenient_244	1	BF	0	1	0	0	0	2	0	0
chr1	13283834	13283935	Lenient_245	3	CM,CF,BF	0	1	1	1	0	1	1	0
chr1	13291940	13292196	Lenient_246	4	CM,CF,BM,BF	1	1	1	1	2	3	0	1
chr1	13295009	13295070	Lenient_247	2	CF,BF	0	1	0	1	0	2	1	0
chr1	13295341	13295729	Lenient_248	3	CF,BM,BF	1	1	0	1	0	2	1	0
chr1	13297144	13297362	Lenient_249	2	CF,BF	0	1	0	1	1	0	0	0
chr1	13302159	13303443	Lenient_250	4	CM,CF,BM,BF	1	1	1	1	4	3	5	4
chr1	13303787	13303974	Lenient_251	3	CM,BM,BF	1	1	1	0	0	0	0	0
chr1	13304308	13304537	Lenient_252	3	CM,CF,BF	0	1	1	1	0	2	1	0
chr1	13312322	13312500	Lenient_253	2	CF,BF	0	1	0	1	0	1	0	1
chr1	13312879	13313394	Lenient_254	4	CM,CF,BM,BF	1	1	1	1	0	1	4	4
chr1	13313623	13313894	Lenient_255	4	CM,CF,BM,BF	1	1	1	1	1	1	1	0
chr1	13319025	13319264	Lenient_256	1	CM	0	0	1	0	0	0	0	0
chr1	13321338	13321581	Lenient_257	1	BM	1	0	0	0	1	0	0	0
chr1	13321884	13322135	Lenient_258	2	CM,CF	0	0	1	1	1	0	1	0
chr1	13326448	13326680	Lenient_259	3	CM,CF,BF	0	1	1	1	0	0	0	1
chr1	13330513	13330876	Lenient_260	1	CM	0	0	1	0	0	0	0	0
chr1	13331499	13331934	Lenient_261	2	CF,BM	1	0	0	1	1	0	0	1
chr1	13332714	13332720	Lenient_262	2	CM,CF	0	0	1	1	0	0	0	1
chr1	13332825	13332933	Lenient_263	2	CF,BF	0	1	0	1	0	0	0	1
chr1	13333522	13333655	Lenient_264	3	CM,BM,BF	1	1	1	0	0	0	0	0
chr1	13345226	13345510	Lenient_265	1	CF	0	0	0	1	0	0	0	0
chr1	13362122	13364944	Lenient_266	4	CM,CF,BM,BF	1	1	1	1	5	5	5	5
chr1	13374049	13374629	Lenient_267	2	CM,CF	0	0	1	1	0	0	2	0
chr1	13392008	13392256	Lenient_268	1	BM	1	0	0	0	1	0	0	0
chr1	13416183	13417352	Lenient_269	4	CM,CF,BM,BF	1	1	1	1	5	5	5	5
chr1	13428179	13428429	Lenient_270	1	BF	0	1	0	0	1	1	0	0
chr1	13437158	13437686	Lenient_271	3	CM,CF,BM	1	0	1	1	1	0	3	3
chr1	13440224	13440522	Lenient_272	1	CF	0	0	0	1	0	0	0	1
chr1	13456951	13458507	Lenient_273	4	CM,CF,BM,BF	1	1	1	1	3	4	5	5
chr1	13477851	13478810	Lenient_274	4	CM,CF,BM,BF	1	1	1	1	4	4	5	5
chr1	13480103	13480374	Lenient_275	3	CM,CF,BM	1	0	1	1	0	0	0	0
chr1	13485155	13485403	Lenient_276	3	CM,BM,BF	1	1	1	0	0	2	0	0
chr1	13490555	13491216	Lenient_277	1	CM	0	0	1	0	0	0	0	0
chr1	13491232	13491521	Lenient_278	1	CF	0	0	0	1	0	0	0	0
chr1	13521003	13521062	Lenient_279	3	CM,CF,BM	1	0	1	1	0	0	0	0
chr1	13521364	13522204	Lenient_280	4	CM,CF,BM,BF	1	1	1	1	1	2	5	4
chr1	13551029	13552324	Lenient_281	4	CM,CF,BM,BF	1	1	1	1	3	4	5	4
chr1	13553311	13553459	Lenient_282	4	CM,CF,BM,BF	1	1	1	1	1	1	0	0
chr1	13564550	13565942	Lenient_283	4	CM,CF,BM,BF	1	1	1	1	5	5	5	5
chr1	13566209	13566637	Lenient_284	2	BM,BF	1	1	0	0	4	4	2	0
chr1	13566905	13567129	Lenient_285	2	BM,BF	1	1	0	0	0	4	0	0
chr1	13577202	13577635	Lenient_286	4	CM,CF,BM,BF	1	1	1	1	5	4	1	0
chr1	13578422	13578604	Lenient_287	4	CM,CF,BM,BF	1	1	1	1	0	4	0	0
chr1	13578974	13579942	Lenient_288	4	CM,CF,BM,BF	1	1	1	1	5	5	5	5
chr1	13580159	13580464	Lenient_289	4	CM,CF,BM,BF	1	1	1	1	5	5	2	3
chr1	13618295	13618552	Lenient_290	4	CM,CF,BM,BF	1	1	1	1	0	0	0	4
chr1	13618800	13619299	Lenient_291	4	CM,CF,BM,BF	1	1	1	1	1	0	4	4
chr1	13625019	13625543	Lenient_292	1	CM	0	0	1	0	1	0	0	0
chr1	13630481	13630816	Lenient_293	1	CM	0	0	1	0	0	0	0	0
chr1	13633053	13633353	Lenient_294	1	CF	0	0	0	1	0	0	0	0
chr1	13636128	13636606	Lenient_295	2	BM,BF	1	1	0	0	1	0	0	0
chr1	13636827	13637491	Lenient_296	3	CM,BM,BF	1	1	1	0	1	2	2	0
chr1	13645856	13646219	Lenient_297	2	BM,BF	1	1	0	0	0	4	0	0
chr1	13646782	13647062	Lenient_298	2	BM,BF	1	1	0	0	0	4	0	0
chr1	13647793	13648118	Lenient_299	3	CM,BM,BF	1	1	1	0	0	4	0	0
chr1	13648370	13648832	Lenient_300	4	CM,CF,BM,BF	1	1	1	1	0	4	4	2
chr1	13649529	13650569	Lenient_301	4	CM,CF,BM,BF	1	1	1	1	5	5	5	5
chr1	13650829	13651312	Lenient_302	4	CM,CF,BM,BF	1	1	1	1	0	4	4	4
chr1	13658115	13660065	Lenient_303	4	CM,CF,BM,BF	1	1	1	1	5	5	5	5
chr1	13660761	13660983	Lenient_304	2	CM,BM	1	0	1	0	3	3	0	0
chr1	13666979	13667825	Lenient_305	4	CM,CF,BM,BF	1	1	1	1	5	5	5	5
chr1	13668073	13668478	Lenient_306	4	CM,CF,BM,BF	1	1	1	1	5	4	3	1
chr1	13668955	13669578	Lenient_307	4	CM,CF,BM,BF	1	1	1	1	5	5	5	5
chr1	13669886	13670416	Lenient_308	2	CM,BF	0	1	1	0	3	3	1	0
chr1	13679099	13679480	Lenient_309	3	CM,BM,BF	1	1	1	0	1	0	0	0
chr1	13686058	13686387	Lenient_310	3	CM,BM,BF	1	1	1	0	3	2	1	0
chr1	13687611	13688115	Lenient_311	4	CM,CF,BM,BF	1	1	1	1	4	4	3	2
chr1	13688445	13689707	Lenient_312	4	CM,CF,BM,BF	1	1	1	1	5	5	5	5
chr1	13689976	13690321	Lenient_313	4	CM,CF,BM,BF	1	1	1	1	3	3	3	2
chr1	13694712	13695306	Lenient_314	1	BF	0	1	0	0	0	0	0	0
chr1	13696159	13696828	Lenient_315	4	CM,CF,BM,BF	1	1	1	1	1	0	2	2
chr1	13698321	13698554	Lenient_316	1	CF	0	0	0	1	0	0	0	0
chr1	13705715	13705985	Lenient_317	4	CM,CF,BM,BF	1	1	1	1	0	0	0	2
chr1	13706324	13706552	Lenient_318	3	CF,BM,BF	1	1	0	1	0	0	0	0
chr1	13779491	13779728	Lenient_319	1	CM	0	0	1	0	0	0	0	0
chr1	13797283	13797595	Lenient_320	2	CM,BM	1	0	1	0	1	0	2	0
chr1	14099265	14099479	Lenient_321	1	CF	0	0	0	1	0	0	1	0
chr1	14169205	14169843	Lenient_322	2	CM,CF	0	0	1	1	1	0	4	4
chr1	14170248	14170561	Lenient_323	2	CM,CF	0	0	1	1	1	0	1	1
chr1	14171748	14172098	Lenient_324	1	CM	0	0	1	0	1	0	0	0
chr1	14173422	14173993	Lenient_325	1	CM	0	0	1	0	1	0	3	0
chr1	14174374	14174740	Lenient_326	3	CM,CF,BM	1	0	1	1	1	0	3	3
chr1	14175463	14175800	Lenient_327	1	CM	0	0	1	0	1	0	1	0
chr1	14258219	14258574	Lenient_328	1	CM	0	0	1	0	0	0	2	0
chr1	14258838	14259104	Lenient_329	1	CM	0	0	1	0	0	0	0	0
chr1	14723058	14723308	Lenient_330	2	CM,BM	1	0	1	0	0	0	1	0
chr1	15194632	15194909	Lenient_331	2	CM,CF	0	0	1	1	0	0	3	1
chr1	15203400	15203621	Lenient_332	2	CM,CF	0	0	1	1	0	0	0	1
chr1	15204348	15204646	Lenient_333	3	CM,CF,BM	1	0	1	1	1	0	4	2
chr1	15205156	15205418	Lenient_334	3	CM,CF,BM	1	0	1	1	0	0	2	2
chr1	15550817	15551319	Lenient_335	1	CF	0	0	0	1	0	0	0	1
chr1	15556197	15556434	Lenient_336	1	CF	0	0	0	1	0	0	0	1
chr1	15597451	15597814	Lenient_337	1	CM	0	0	1	0	0	0	0	0
chr1	15599539	15599684	Lenient_338	4	CM,CF,BM,BF	1	1	1	1	2	3	2	1
chr1	15600056	15600673	Lenient_339	4	CM,CF,BM,BF	1	1	1	1	0	3	2	0
chr1	15601072	15601470	Lenient_340	4	CM,CF,BM,BF	1	1	1	1	5	4	5	4
chr1	15601841	15602282	Lenient_341	1	CF	0	0	0	1	2	0	0	0
chr1	15605181	15605578	Lenient_342	4	CM,CF,BM,BF	1	1	1	1	3	3	2	4
chr1	15606111	15606310	Lenient_343	4	CM,CF,BM,BF	1	1	1	1	3	0	3	1
chr1	15606727	15606827	Lenient_344	4	CM,CF,BM,BF	1	1	1	1	0	0	1	0
chr1	15611760	15612074	Lenient_345	1	CM	0	0	1	0	0	0	0	0
chr1	15615221	15615916	Lenient_346	1	CF	0	0	0	1	0	0	0	1
chr1	15627830	15628262	Lenient_347	1	CF	0	0	0	1	0	0	0	1
chr1	15795215	15796846	Lenient_348	4	CM,CF,BM,BF	1	1	1	1	5	5	5	5
chr1	15804138	15804280	Lenient_349	2	CM,CF	0	0	1	1	0	0	0	0
chr1	15806399	15806568	Lenient_350	4	CM,CF,BM,BF	1	1	1	1	0	0	0	0
chr1	15806904	15807900	Lenient_351	4	CM,CF,BM,BF	1	1	1	1	3	3	2	2
chr1	15808247	15808597	Lenient_352	1	BF	0	1	0	0	0	1	0	0
chr1	15822265	15822718	Lenient_353	4	CM,CF,BM,BF	1	1	1	1	3	0	4	1
chr1	15823367	15823680	Lenient_354	4	CM,CF,BM,BF	1	1	1	1	3	2	5	5
chr1	15824228	15824458	Lenient_355	2	CM,BM	1	0	1	0	1	0	0	0
chr1	15867083	15867580	Lenient_356	4	CM,CF,BM,BF	1	1	1	1	1	0	3	2
chr1	15882447	15883156	Lenient_357	4	CM,CF,BM,BF	1	1	1	1	2	2	5	2
chr1	15979337	15979598	Lenient_358	2	BM,BF	1	1	0	0	0	2	0	0
chr1	15980171	15980603	Lenient_359	3	CF,BM,BF	1	1	0	1	0	0	0	0
chr1	15986279	15986579	Lenient_360	3	CM,BM,BF	1	1	1	0	4	5	1	0
chr1	15987733	15987974	Lenient_361	2	BM,BF	1	1	0	0	0	2	1	0
chr1	16083014	16083428	Lenient_362	4	CM,CF,BM,BF	1	1	1	1	0	0	1	2
chr1	16093894	16096711	Lenient_363	4	CM,CF,BM,BF	1	1	1	1	5	5	5	5
chr1	16101663	16101918	Lenient_364	2	CM,BM	1	0	1	0	1	0	0	0
chr1	16102215	16102480	Lenient_365	4	CM,CF,BM,BF	1	1	1	1	1	1	2	0
chr1	16103541	16103823	Lenient_366	4	CM,CF,BM,BF	1	1	1	1	1	1	1	1
chr1	16112904	16113080	Lenient_367	2	CM,CF	0	0	1	1	0	0	1	0
chr1	16120457	16120674	Lenient_368	1	BF	0	1	0	0	0	0	0	0
chr1	16121889	16122188	Lenient_369	1	BM	1	0	0	0	0	0	0	0
chr1	16123782	16124108	Lenient_370	1	BM	1	0	0	0	0	0	0	0
chr1	16127911	16128667	Lenient_371	1	CF	0	0	0	1	0	0	0	1
chr1	16128997	16129237	Lenient_372	3	CM,CF,BM	1	0	1	1	1	0	0	0
chr1	16143041	16143447	Lenient_373	1	CF	0	0	0	1	0	0	0	0
chr1	16160594	16161057	Lenient_374	1	CF	0	0	0	1	0	0	0	0
chr1	16162142	16163246	Lenient_375	4	CM,CF,BM,BF	1	1	1	1	5	5	5	5
chr1	16176141	16176409	Lenient_376	4	CM,CF,BM,BF	1	1	1	1	0	4	4	0
chr1	16176713	16176945	Lenient_377	4	CM,CF,BM,BF	1	1	1	1	1	4	0	1
chr1	16184322	16184560	Lenient_378	1	BF	0	1	0	0	0	0	0	0
chr1	16189099	16189423	Lenient_379	4	CM,CF,BM,BF	1	1	1	1	2	3	1	3
chr1	16189775	16190588	Lenient_380	4	CM,CF,BM,BF	1	1	1	1	5	5	4	4
chr1	16191807	16192058	Lenient_381	2	CM,CF	0	0	1	1	0	0	0	1
chr1	16192261	16192528	Lenient_382	2	CM,CF	0	0	1	1	0	0	1	0
chr1	16208251	16208480	Lenient_383	1	BM	1	0	0	0	0	0	0	0
chr1	16213188	16213444	Lenient_384	1	CM	0	0	1	0	0	0	0	0
chr1	16218113	16219003	Lenient_385	4	CM,CF,BM,BF	1	1	1	1	3	2	3	5
chr1	16224952	16225231	Lenient_386	2	CM,CF	0	0	1	1	0	0	1	0
chr1	16261983	16262442	Lenient_387	2	BM,BF	1	1	0	0	0	1	0	0
chr1	16299131	16299421	Lenient_388	4	CM,CF,BM,BF	1	1	1	1	0	4	1	1
chr1	16300324	16300575	Lenient_389	2	BM,BF	1	1	0	0	0	2	0	0
chr1	16386629	16386901	Lenient_390	1	CM	0	0	1	0	0	0	0	0
chr1	16430141	16430641	Lenient_391	2	CM,BF	0	1	1	0	0	0	1	0
chr1	16508651	16510242	Lenient_392	4	CM,CF,BM,BF	1	1	1	1	5	5	5	5
chr1	16576601	16577432	Lenient_393	1	BM	1	0	0	0	0	0	0	0
chr1	16577605	16578038	Lenient_394	1	BF	0	1	0	0	0	0	0	0
chr1	16595279	16595452	Lenient_395	4	CM,CF,BM,BF	1	1	1	1	0	0	4	1
chr1	16597049	16597591	Lenient_396	4	CM,CF,BM,BF	1	1	1	1	2	2	2	3
chr1	16598147	16598599	Lenient_397	3	CM,BM,BF	1	1	1	0	2	0	1	0
chr1	16608450	16609882	Lenient_398	4	CM,CF,BM,BF	1	1	1	1	5	5	5	5
chr1	16646272	16648029	Lenient_399	4	CM,CF,BM,BF	1	1	1	1	5	5	5	5
chr1	16654964	16656218	Lenient_400	4	CM,CF,BM,BF	1	1	1	1	5	5	5	5
chr1	16677541	16679190	Lenient_401	4	CM,CF,BM,BF	1	1	1	1	5	5	5	5
chr1	16679589	16679805	Lenient_402	2	BM,BF	1	1	0	0	4	3	0	0
chr1	16787325	16787803	Lenient_403	1	BM	1	0	0	0	1	0	0	0
chr1	17086812	17087887	Lenient_404	4	CM,CF,BM,BF	1	1	1	1	5	5	5	5
chr1	18959674	18960694	Lenient_405	4	CM,CF,BM,BF	1	1	1	1	3	5	3	5
chr1	20048007	20048479	Lenient_406	1	BF	0	1	0	0	0	1	0	1
chr1	20059000	20059352	Lenient_407	1	BF	0	1	0	0	0	0	0	0
chr1	20060188	20060458	Lenient_408	3	CM,BM,BF	1	1	1	0	0	1	0	0
chr1	20083703	20083986	Lenient_409	1	BM	1	0	0	0	0	0	0	0
chr1	20084722	20085005	Lenient_410	3	CM,BM,BF	1	1	1	0	2	0	0	0
chr1	20121469	20122518	Lenient_411	4	CM,CF,BM,BF	1	1	1	1	5	5	5	5
chr1	20123822	20124127	Lenient_412	4	CM,CF,BM,BF	1	1	1	1	4	4	0	0
chr1	20139600	20139971	Lenient_413	2	BM,BF	1	1	0	0	0	0	0	0
chr1	20140295	20140454	Lenient_414	3	CF,BM,BF	1	1	0	1	0	0	0	0
chr1	20147207	20147776	Lenient_415	1	BF	0	1	0	0	0	1	0	0
chr1	20193888	20194159	Lenient_416	1	CM	0	0	1	0	0	0	0	0
chr1	20197150	20197588	Lenient_417	3	CM,CF,BM	1	0	1	1	1	0	3	3
chr1	20467492	20468076	Lenient_418	4	CM,CF,BM,BF	1	1	1	1	1	3	2	3
chr1	20471550	20471974	Lenient_419	1	BF	0	1	0	0	0	2	1	0
chr1	20472349	20472584	Lenient_420	4	CM,CF,BM,BF	1	1	1	1	1	2	1	0
chr1	20603030	20603269	Lenient_421	1	BF	0	1	0	0	0	0	0	0
chr1	20607317	20608623	Lenient_422	4	CM,CF,BM,BF	1	1	1	1	5	5	5	5
chr1	20609199	20609447	Lenient_423	1	BF	0	1	0	0	0	1	0	0
chr1	20643373	20644866	Lenient_424	4	CM,CF,BM,BF	1	1	1	1	3	5	5	5
chr1	20645252	20645544	Lenient_425	1	CF	0	0	0	1	0	0	0	1
chr1	20792959	20793440	Lenient_426	1	CM	0	0	1	0	0	0	0	0
chr1	20809794	20810339	Lenient_427	4	CM,CF,BM,BF	1	1	1	1	3	4	4	3
chr1	20810587	20811020	Lenient_428	4	CM,CF,BM,BF	1	1	1	1	1	1	5	5
chr1	20880169	20881549	Lenient_429	4	CM,CF,BM,BF	1	1	1	1	1	2	5	5
chr1	20923786	20923847	Lenient_430	3	CM,CF,BF	0	1	1	1	0	1	0	0
chr1	20928976	20930751	Lenient_431	4	CM,CF,BM,BF	1	1	1	1	4	3	5	5
chr1	20941043	20942079	Lenient_432	4	CM,CF,BM,BF	1	1	1	1	3	3	4	5
chr1	20987763	20988080	Lenient_433	1	BM	1	0	0	0	1	0	0	0
chr1	20998569	20998894	Lenient_434	1	BF	0	1	0	0	0	0	0	0
chr1	21022384	21022616	Lenient_435	1	BM	1	0	0	0	0	0	0	0
chr1	21027126	21027391	Lenient_436	2	CM,BF	0	1	1	0	0	0	0	0
chr1	21027668	21028002	Lenient_437	2	CM,BM	1	0	1	0	2	1	0	0
chr1	21028245	21028396	Lenient_438	3	CM,CF,BM	1	0	1	1	0	1	1	1
chr1	21035265	21035558	Lenient_439	3	CF,BM,BF	1	1	0	1	0	0	0	1
chr1	21042177	21043088	Lenient_440	1	BF	0	1	0	0	0	3	0	0
chr1	21049197	21050631	Lenient_441	4	CM,CF,BM,BF	1	1	1	1	5	5	5	5
chr1	21059531	21060849	Lenient_442	4	CM,CF,BM,BF	1	1	1	1	5	5	5	5
chr1	21068553	21069308	Lenient_443	4	CM,CF,BM,BF	1	1	1	1	5	5	5	5
chr1	21069559	21070024	Lenient_444	4	CM,CF,BM,BF	1	1	1	1	5	5	5	5
chr1	21083442	21083653	Lenient_445	1	CF	0	0	0	1	0	0	0	0
chr1	21091120	21092109	Lenient_446	4	CM,CF,BM,BF	1	1	1	1	4	2	5	5
chr1	21114415	21115838	Lenient_447	4	CM,CF,BM,BF	1	1	1	1	5	3	5	5
chr1	21120993	21121302	Lenient_448	2	BM,BF	1	1	0	0	3	2	0	0
chr1	21122705	21123827	Lenient_449	4	CM,CF,BM,BF	1	1	1	1	5	5	5	5
chr1	21124236	21124472	Lenient_450	1	CF	0	0	0	1	1	0	0	0
chr1	21129291	21129569	Lenient_451	1	CM	0	0	1	0	0	0	0	0
chr1	21150924	21151247	Lenient_452	1	BM	1	0	0	0	0	0	0	0
chr1	21151622	21152057	Lenient_453	1	BF	0	1	0	0	0	0	0	1
chr1	21156094	21157366	Lenient_454	4	CM,CF,BM,BF	1	1	1	1	3	4	5	5
chr1	21165027	21165371	Lenient_455	2	CM,CF	0	0	1	1	0	0	1	1
chr1	21195338	21195861	Lenient_456	1	CF	0	0	0	1	0	0	1	0
chr1	21198170	21198398	Lenient_457	1	CF	0	0	0	1	1	0	0	1
chr1	21208258	21209632	Lenient_458	4	CM,CF,BM,BF	1	1	1	1	5	5	5	5
chr1	21216502	21217236	Lenient_459	1	CF	0	0	0	1	0	2	0	0
chr1	21217986	21218457	Lenient_460	4	CM,CF,BM,BF	1	1	1	1	5	5	3	3
chr1	21219068	21219277	Lenient_461	4	CM,CF,BM,BF	1	1	1	1	4	4	0	2
chr1	21221444	21222000	Lenient_462	4	CM,CF,BM,BF	1	1	1	1	3	5	1	3
chr1	21222393	21223219	Lenient_463	4	CM,CF,BM,BF	1	1	1	1	5	5	4	5
chr1	21229929	21230411	Lenient_464	4	CM,CF,BM,BF	1	1	1	1	5	5	5	3
chr1	21230855	21232713	Lenient_465	4	CM,CF,BM,BF	1	1	1	1	5	5	3	5
chr1	21233845	21234090	Lenient_466	2	CM,BM	1	0	1	0	4	0	0	0
chr1	21242371	21243036	Lenient_467	4	CM,CF,BM,BF	1	1	1	1	3	3	3	3
chr1	21243400	21243700	Lenient_468	4	CM,CF,BM,BF	1	1	1	1	4	3	2	4
chr1	21245904	21246152	Lenient_469	1	CF	0	0	0	1	1	1	0	1
chr1	21254719	21254999	Lenient_470	1	BM	1	0	0	0	0	0	0	0
chr1	21255694	21255898	Lenient_471	3	CM,CF,BM	1	0	1	1	0	0	0	1
chr1	21256300	21256909	Lenient_472	2	CM,CF	0	0	1	1	0	0	0	3
chr1	21257288	21257469	Lenient_473	4	CM,CF,BM,BF	1	1	1	1	1	1	0	0
chr1	21261900	21262131	Lenient_474	3	CM,BM,BF	1	1	1	0	1	1	0	0
chr1	21289078	21289551	Lenient_475	2	CM,BM	1	0	1	0	4	0	1	0
chr1	21289905	21290300	Lenient_476	2	CM,BM	1	0	1	0	2	0	1	0
chr1	21294646	21295427	Lenient_477	3	CM,BM,BF	1	1	1	0	4	1	3	0
chr1	21295925	21296578	Lenient_478	3	CM,BM,BF	1	1	1	0	4	0	4	0
chr1	21305689	21306007	Lenient_479	2	CM,BM	1	0	1	0	5	0	2	0
chr1	21306639	21307054	Lenient_480	2	CM,BM	1	0	1	0	5	0	1	0
chr1	21308521	21308870	Lenient_481	1	CM	0	0	1	0	4	0	1	0
chr1	21309614	21309958	Lenient_482	3	CM,BM,BF	1	1	1	0	4	1	2	0
chr1	21310729	21311016	Lenient_483	2	CM,BM	1	0	1	0	4	2	1	0
chr1	21313539	21313925	Lenient_484	2	CM,BM	1	0	1	0	4	0	1	0
chr1	21314665	21315168	Lenient_485	3	CM,BM,BF	1	1	1	0	5	3	2	0
chr1	21315780	21316090	Lenient_486	3	CM,BM,BF	1	1	1	0	4	2	1	0
chr1	21316638	21316856	Lenient_487	1	BF	0	1	0	0	4	1	0	0
chr1	21318569	21318894	Lenient_488	4	CM,CF,BM,BF	1	1	1	1	5	3	5	0
chr1	21324257	21324655	Lenient_489	2	CM,BM	1	0	1	0	2	0	1	0
chr1	21325460	21325701	Lenient_490	2	CM,BM	1	0	1	0	0	0	0	0
chr1	21326512	21326933	Lenient_491	1	CM	0	0	1	0	1	0	1	0
chr1	21333655	21334342	Lenient_492	3	CM,BM,BF	1	1	1	0	4	0	2	0
chr1	21401693	21401863	Lenient_493	2	CM,BF	0	1	1	0	0	0	0	0
chr1	21521537	21521883	Lenient_494	3	CM,CF,BF	0	1	1	1	0	0	0	1
chr1	21819760	21820665	Lenient_495	1	BF	0	1	0	0	0	0	1	0
chr1	21951108	21951378	Lenient_496	1	CF	0	0	0	1	0	0	0	1
chr1	21951671	21951958	Lenient_497	2	CM,BF	0	1	1	0	0	0	0	1
chr1	22105647	22106420	Lenient_498	1	BF	0	1	0	0	0	2	0	0
chr1	22106856	22107765	Lenient_499	2	BM,BF	1	1	0	0	1	5	1	0
chr1	22126493	22126806	Lenient_500	2	BM,BF	1	1	0	0	1	0	0	0
chr1	22305829	22306362	Lenient_501	4	CM,CF,BM,BF	1	1	1	1	1	4	1	1
chr1	22594275	22594957	Lenient_502	1	CM	0	0	1	0	0	0	1	0
chr1	22611526	22611877	Lenient_503	2	CM,CF	0	0	1	1	0	0	0	2
chr1	22625644	22626004	Lenient_504	1	BF	0	1	0	0	1	0	0	0
chr1	22626668	22627025	Lenient_505	2	CM,CF	0	0	1	1	0	0	2	1
chr1	22627313	22627794	Lenient_506	3	CM,CF,BM	1	0	1	1	1	1	3	3
chr1	22628152	22628863	Lenient_507	4	CM,CF,BM,BF	1	1	1	1	2	1	0	1
chr1	22640565	22641201	Lenient_508	3	CM,CF,BM	1	0	1	1	1	0	5	4
chr1	22641453	22641569	Lenient_509	3	CM,CF,BM	1	0	1	1	1	0	0	0
chr1	22642506	22642669	Lenient_510	2	CM,CF	0	0	1	1	0	0	2	1
chr1	22812526	22812806	Lenient_511	1	CM	0	0	1	0	0	0	0	0
chr1	22917740	22917963	Lenient_512	2	BM,BF	1	1	0	0	0	0	1	0
chr1	22918232	22918461	Lenient_513	2	CM,BM	1	0	1	0	1	0	1	0
chr1	23003420	23003964	Lenient_514	3	CM,BM,BF	1	1	1	0	3	1	2	0
chr1	23068603	23068901	Lenient_515	1	CF	0	0	0	1	0	0	0	1
chr1	23104949	23105325	Lenient_516	1	CF	0	0	0	1	0	0	0	1
chr1	23127783	23127974	Lenient_517	2	CF,BF	0	1	0	1	0	0	0	1
chr1	23152731	23153574	Lenient_518	4	CM,CF,BM,BF	1	1	1	1	4	5	5	5
chr1	23153862	23154215	Lenient_519	3	CM,BM,BF	1	1	1	0	3	2	0	1
chr1	23168545	23168662	Lenient_520	4	CM,CF,BM,BF	1	1	1	1	4	3	0	0
chr1	23169012	23169149	Lenient_521	4	CM,CF,BM,BF	1	1	1	1	0	0	1	0
chr1	23169600	23170030	Lenient_522	4	CM,CF,BM,BF	1	1	1	1	5	5	5	3
chr1	23170536	23171335	Lenient_523	4	CM,CF,BM,BF	1	1	1	1	5	5	5	5
chr1	23179952	23180861	Lenient_524	4	CM,CF,BM,BF	1	1	1	1	4	5	5	5
chr1	23189619	23190303	Lenient_525	4	CM,CF,BM,BF	1	1	1	1	4	4	4	1
chr1	23191530	23191801	Lenient_526	1	CM	0	0	1	0	2	2	1	0
chr1	23194370	23195372	Lenient_527	4	CM,CF,BM,BF	1	1	1	1	5	5	5	5
chr1	23195885	23196149	Lenient_528	1	BM	1	0	0	0	4	3	1	0
chr1	23207187	23207764	Lenient_529	3	CM,BM,BF	1	1	1	0	1	0	0	0
chr1	23208241	23208512	Lenient_530	1	CF	0	0	0	1	0	0	1	0
chr1	23209520	23209824	Lenient_531	3	CM,BM,BF	1	1	1	0	0	2	1	0
chr1	23210304	23210435	Lenient_532	3	CM,BM,BF	1	1	1	0	0	1	0	0
chr1	23224636	23225175	Lenient_533	1	CM	0	0	1	0	0	0	0	0
chr1	23228534	23229016	Lenient_534	1	CM	0	0	1	0	0	0	1	1
chr1	23229027	23229537	Lenient_535	1	CF	0	0	0	1	0	0	0	0
chr1	23243996	23244240	Lenient_536	2	BM,BF	1	1	0	0	0	0	0	0
chr1	23244613	23244970	Lenient_537	4	CM,CF,BM,BF	1	1	1	1	3	4	1	1
chr1	23260843	23261506	Lenient_538	1	BF	0	1	0	0	2	4	0	0
chr1	23261871	23262176	Lenient_539	1	BM	1	0	0	0	4	0	0	0
chr1	23262561	23262792	Lenient_540	4	CM,CF,BM,BF	1	1	1	1	0	5	0	0
chr1	23263172	23264552	Lenient_541	4	CM,CF,BM,BF	1	1	1	1	5	5	5	5
chr1	23270777	23270922	Lenient_542	3	CM,CF,BF	0	1	1	1	0	2	0	1
chr1	23271196	23271469	Lenient_543	4	CM,CF,BM,BF	1	1	1	1	4	2	2	0
chr1	23272200	23272691	Lenient_544	4	CM,CF,BM,BF	1	1	1	1	5	5	5	4
chr1	23273654	23274011	Lenient_545	1	CF	0	0	0	1	2	0	0	0
chr1	23277753	23278280	Lenient_546	4	CM,CF,BM,BF	1	1	1	1	2	1	1	2
chr1	23289195	23290284	Lenient_547	1	CM	0	0	1	0	1	0	1	0
chr1	23291372	23291414	Lenient_548	2	CF,BM	1	0	0	1	1	0	0	0
chr1	23291822	23291918	Lenient_549	3	CM,CF,BM	1	0	1	1	1	0	0	0
chr1	23293517	23293651	Lenient_550	2	CF,BM	1	0	0	1	0	0	0	1
chr1	23321616	23321958	Lenient_551	1	BM	1	0	0	0	1	0	0	0
chr1	23327370	23328921	Lenient_552	4	CM,CF,BM,BF	1	1	1	1	5	5	5	5
chr1	23389306	23389975	Lenient_553	4	CM,CF,BM,BF	1	1	1	1	5	5	5	5
chr1	23390374	23390879	Lenient_554	4	CM,CF,BM,BF	1	1	1	1	5	5	5	5
chr1	23406390	23406665	Lenient_555	3	CF,BM,BF	1	1	0	1	0	0	0	1
chr1	23418048	23418445	Lenient_556	2	BM,BF	1	1	0	0	0	1	0	0
chr1	23439742	23439971	Lenient_557	1	BM	1	0	0	0	1	0	0	0
chr1	23440863	23441057	Lenient_558	2	BM,BF	1	1	0	0	0	0	1	0
chr1	23473204	23473447	Lenient_559	1	CM	0	0	1	0	0	0	0	0
chr1	23487853	23488320	Lenient_560	4	CM,CF,BM,BF	1	1	1	1	1	3	2	1
chr1	23488717	23489089	Lenient_561	1	CM	0	0	1	0	1	0	1	0
chr1	23490266	23490601	Lenient_562	4	CM,CF,BM,BF	1	1	1	1	4	3	2	2
chr1	23490929	23491209	Lenient_563	3	CM,BM,BF	1	1	1	0	4	4	2	0
chr1	23492028	23492315	Lenient_564	4	CM,CF,BM,BF	1	1	1	1	3	2	1	1
chr1	23501871	23502298	Lenient_565	4	CM,CF,BM,BF	1	1	1	1	2	0	2	0
chr1	23712240	23712515	Lenient_566	1	BM	1	0	0	0	0	0	0	0
chr1	23769216	23769575	Lenient_567	1	BM	1	0	0	0	0	0	0	0
chr1	23886092	23886440	Lenient_568	1	CM	0	0	1	0	0	0	1	0
chr1	23909280	23909464	Lenient_569	3	CM,CF,BF	0	1	1	1	0	1	0	0
chr1	23910362	23910622	Lenient_570	1	CM	0	0	1	0	0	1	0	0
chr1	23910632	23910943	Lenient_571	1	BM	1	0	0	0	0	1	0	0
chr1	23913864	23914094	Lenient_572	1	CF	0	0	0	1	0	0	0	0
chr1	23920007	23920232	Lenient_573	2	CM,BF	0	1	1	0	0	0	0	0
chr1	23922558	23922992	Lenient_574	3	CM,CF,BM	1	0	1	1	3	0	1	0
chr1	23928264	23929688	Lenient_575	4	CM,CF,BM,BF	1	1	1	1	5	5	5	5
chr1	24011786	24012799	Lenient_576	4	CM,CF,BM,BF	1	1	1	1	5	5	5	5
chr1	24068974	24069112	Lenient_577	3	CM,CF,BF	0	1	1	1	0	0	1	0
chr1	24096869	24097754	Lenient_578	2	BM,BF	1	1	0	0	3	0	1	0
chr1	24098369	24099039	Lenient_579	1	BM	1	0	0	0	0	0	0	0
chr1	24104457	24104633	Lenient_580	3	CF,BM,BF	1	1	0	1	3	4	0	0
chr1	24106111	24107777	Lenient_581	4	CM,CF,BM,BF	1	1	1	1	5	5	5	5
chr1	24114199	24115384	Lenient_582	4	CM,CF,BM,BF	1	1	1	1	5	5	5	5
chr1	24115775	24115911	Lenient_583	3	CF,BM,BF	1	1	0	1	2	0	0	0
chr1	24116247	24116606	Lenient_584	1	CF	0	0	0	1	0	2	0	1
chr1	24122660	24122990	Lenient_585	1	BF	0	1	0	0	1	0	0	1
chr1	24123356	24123862	Lenient_586	1	BM	1	0	0	0	1	0	0	0
chr1	24135002	24135423	Lenient_587	1	BM	1	0	0	0	1	0	0	0
chr1	24618474	24621641	Lenient_588	2	CM,CF	0	0	1	1	0	0	5	5
chr1	24684578	24686518	Lenient_589	4	CM,CF,BM,BF	1	1	1	1	5	5	5	5
chr1	24736835	24737569	Lenient_590	4	CM,CF,BM,BF	1	1	1	1	1	2	1	3
chr1	24739468	24739860	Lenient_591	1	BM	1	0	0	0	1	0	0	0
chr1	24743395	24743681	Lenient_592	1	BM	1	0	0	0	0	0	0	0
chr1	24747225	24747591	Lenient_593	1	CM	0	0	1	0	1	0	0	0
chr1	24748581	24748816	Lenient_594	1	CF	0	0	0	1	0	1	0	0
chr1	24749725	24750423	Lenient_595	2	BM,BF	1	1	0	0	4	5	0	0
chr1	24755132	24755438	Lenient_596	2	BM,BF	1	1	0	0	0	5	0	0
chr1	24756139	24757257	Lenient_597	4	CM,CF,BM,BF	1	1	1	1	3	5	4	4
chr1	24757500	24757959	Lenient_598	4	CM,CF,BM,BF	1	1	1	1	5	5	5	4
chr1	24759577	24760210	Lenient_599	1	CM	0	0	1	0	2	0	1	0
chr1	24776034	24776421	Lenient_600	1	BM	1	0	0	0	1	0	0	0
chr1	24799628	24800043	Lenient_601	3	CM,BM,BF	1	1	1	0	0	3	1	0
chr1	24800433	24800850	Lenient_602	3	CM,BM,BF	1	1	1	0	4	2	1	0
chr1	24818939	24819318	Lenient_603	1	CM	0	0	1	0	0	0	2	0
chr1	26742910	26745163	Lenient_604	2	CM,CF	0	0	1	1	0	0	5	5
chr1	27562189	27562463	Lenient_605	3	CM,CF,BM	1	0	1	1	2	0	1	2
chr1	27563132	27563340	Lenient_606	3	CM,CF,BM	1	0	1	1	3	0	1	0
chr1	27939169	27939449	Lenient_607	1	CM	0	0	1	0	0	3	0	0
chr1	27939805	27941569	Lenient_608	4	CM,CF,BM,BF	1	1	1	1	5	5	4	5
chr1	27941820	27942395	Lenient_609	4	CM,CF,BM,BF	1	1	1	1	4	5	5	4
chr1	27949740	27949993	Lenient_610	1	BM	1	0	0	0	0	0	0	0
chr1	30835312	30835687	Lenient_611	4	CM,CF,BM,BF	1	1	1	1	1	1	3	4
chr1	30836203	30836430	Lenient_612	1	CF	0	0	0	1	0	0	0	0
chr1	30837307	30837556	Lenient_613	1	BM	1	0	0	0	0	0	0	0
chr1	30840926	30841357	Lenient_614	3	CM,BM,BF	1	1	1	0	1	0	1	0
chr1	30865085	30865316	Lenient_615	1	BM	1	0	0	0	1	0	0	0
chr1	30866983	30867353	Lenient_616	2	CF,BF	0	1	0	1	0	0	0	0
chr1	30867500	30867777	Lenient_617	1	BM	1	0	0	0	0	0	1	0
chr1	30885542	30885779	Lenient_618	1	CF	0	0	0	1	0	0	0	0
chr1	30896736	30896938	Lenient_619	2	CM,BM	1	0	1	0	0	0	0	0
chr1	30904366	30904719	Lenient_620	2	BM,BF	1	1	0	0	1	0	0	0
chr1	30905367	30905582	Lenient_621	2	CF,BF	0	1	0	1	0	0	0	1
chr1	30908795	30909262	Lenient_622	1	CM	0	0	1	0	0	0	0	0
chr1	30929588	30931923	Lenient_623	4	CM,CF,BM,BF	1	1	1	1	5	5	5	5
chr1	30978080	30978267	Lenient_624	2	CF,BM	1	0	0	1	0	0	0	0
chr1	30993794	30994291	Lenient_625	4	CM,CF,BM,BF	1	1	1	1	2	0	2	3
chr1	30994571	30995089	Lenient_626	4	CM,CF,BM,BF	1	1	1	1	3	2	4	4
chr1	30996797	30997105	Lenient_627	1	CF	0	0	0	1	0	0	0	1
chr1	30997389	30997725	Lenient_628	1	BF	0	1	0	0	0	0	0	0
chr1	31005375	31006460	Lenient_629	4	CM,CF,BM,BF	1	1	1	1	5	5	5	5
chr1	31006728	31007894	Lenient_630	4	CM,CF,BM,BF	1	1	1	1	5	5	5	5
chr1	31048778	31049074	Lenient_631	1	BM	1	0	0	0	0	0	0	0
chr1	31050514	31050879	Lenient_632	1	BM	1	0	0	0	1	0	0	0
chr1	31070985	31071014	Lenient_633	4	CM,CF,BM,BF	1	1	1	1	4	4	0	0
chr1	31072581	31072993	Lenient_634	4	CM,CF,BM,BF	1	1	1	1	4	5	5	5
chr1	31073509	31073722	Lenient_635	3	CM,CF,BF	0	1	1	1	0	4	0	0
chr1	31074005	31074555	Lenient_636	4	CM,CF,BM,BF	1	1	1	1	5	4	5	4
chr1	31075196	31075253	Lenient_637	4	CM,CF,BM,BF	1	1	1	1	0	4	1	0
chr1	31075488	31075995	Lenient_638	4	CM,CF,BM,BF	1	1	1	1	5	4	1	4
chr1	31076433	31077026	Lenient_639	4	CM,CF,BM,BF	1	1	1	1	5	5	5	5
chr1	31083490	31083733	Lenient_640	1	CF	0	0	0	1	0	0	0	1
chr1	31084159	31084358	Lenient_641	3	CF,BM,BF	1	1	0	1	1	1	0	1
chr1	31089741	31090006	Lenient_642	1	CF	0	0	0	1	0	0	0	0
chr1	31090386	31091632	Lenient_643	4	CM,CF,BM,BF	1	1	1	1	5	5	4	4
chr1	31092891	31093243	Lenient_644	4	CM,CF,BM,BF	1	1	1	1	3	2	1	1
chr1	31102929	31103274	Lenient_645	3	CM,BM,BF	1	1	1	0	5	0	1	0
chr1	31103530	31103793	Lenient_646	3	CM,BM,BF	1	1	1	0	4	4	3	0
chr1	31106941	31107848	Lenient_647	4	CM,CF,BM,BF	1	1	1	1	4	2	3	3
chr1	31108310	31108552	Lenient_648	3	CF,BM,BF	1	1	0	1	1	4	0	1
chr1	31108813	31109032	Lenient_649	3	CF,BM,BF	1	1	0	1	0	0	0	0
chr1	31129282	31129953	Lenient_650	4	CM,CF,BM,BF	1	1	1	1	5	5	5	5
chr1	31130227	31130885	Lenient_651	4	CM,CF,BM,BF	1	1	1	1	5	5	5	5
chr1	31131494	31131775	Lenient_652	4	CM,CF,BM,BF	1	1	1	1	2	1	1	1
chr1	31139104	31139508	Lenient_653	4	CM,CF,BM,BF	1	1	1	1	1	0	1	2
chr1	31140679	31140887	Lenient_654	3	CM,CF,BF	0	1	1	1	0	0	1	1
chr1	31141737	31141983	Lenient_655	3	CM,CF,BF	0	1	1	1	0	0	0	1
chr1	31142575	31142728	Lenient_656	2	CM,CF	0	0	1	1	0	0	0	0
chr1	31150484	31153305	Lenient_657	4	CM,CF,BM,BF	1	1	1	1	5	5	5	5
chr1	31153543	31153655	Lenient_658	3	CM,CF,BM	1	0	1	1	0	4	0	0
chr1	31153854	31154072	Lenient_659	3	CF,BM,BF	1	1	0	1	0	4	0	0
chr1	31159217	31159459	Lenient_660	3	CM,CF,BM	1	0	1	1	0	0	1	0
chr1	31170319	31170403	Lenient_661	3	CF,BM,BF	1	1	0	1	0	0	0	0
chr1	31172042	31172242	Lenient_662	3	CM,CF,BF	0	1	1	1	0	0	1	0
chr1	31198926	31199313	Lenient_663	1	BF	0	1	0	0	0	0	0	0
chr1	31209911	31210853	Lenient_664	4	CM,CF,BM,BF	1	1	1	1	5	3	3	4
chr1	31211133	31211643	Lenient_665	4	CM,CF,BM,BF	1	1	1	1	0	0	1	1
chr1	31850743	31851169	Lenient_666	2	CM,CF	0	0	1	1	0	0	4	1
chr1	33099042	33099271	Lenient_667	2	CM,BM	1	0	1	0	1	0	1	0
chr1	33131807	33131868	Lenient_668	3	CM,BM,BF	1	1	1	0	2	0	0	0
chr1	33152706	33152958	Lenient_669	1	BM	1	0	0	0	0	0	0	0
chr1	33153994	33154687	Lenient_670	3	CM,BM,BF	1	1	1	0	4	2	1	0
chr1	33155122	33155258	Lenient_671	3	CM,BM,BF	1	1	1	0	3	0	1	0
chr1	33269785	33270003	Lenient_672	1	CM	0	0	1	0	0	0	0	0
chr1	33270618	33270822	Lenient_673	4	CM,CF,BM,BF	1	1	1	1	5	0	3	0
chr1	33271047	33271310	Lenient_674	3	CM,BM,BF	1	1	1	0	4	0	5	0
chr1	33271689	33271949	Lenient_675	3	CM,BM,BF	1	1	1	0	4	0	3	0
chr1	33634544	33634817	Lenient_676	1	CF	0	0	0	1	0	0	0	1
chr1	33726176	33727527	Lenient_677	4	CM,CF,BM,BF	1	1	1	1	5	5	5	5
chr1	33776720	33777589	Lenient_678	4	CM,CF,BM,BF	1	1	1	1	5	5	5	5
chr1	33790134	33790294	Lenient_679	2	BM,BF	1	1	0	0	3	4	0	0
chr1	33790627	33792114	Lenient_680	4	CM,CF,BM,BF	1	1	1	1	5	5	4	3
chr1	33810833	33811084	Lenient_681	1	BF	0	1	0	0	1	2	0	0
chr1	33811448	33811919	Lenient_682	3	CF,BM,BF	1	1	0	1	2	2	0	0
chr1	33814090	33814974	Lenient_683	4	CM,CF,BM,BF	1	1	1	1	5	5	5	5
chr1	33825172	33825486	Lenient_684	2	BM,BF	1	1	0	0	0	1	0	0
chr1	33831672	33831856	Lenient_685	2	BM,BF	1	1	0	0	1	1	0	0
chr1	33832197	33832434	Lenient_686	1	BM	1	0	0	0	0	0	0	0
chr1	33863472	33863766	Lenient_687	1	CF	0	0	0	1	0	0	0	0
chr1	33870495	33871671	Lenient_688	4	CM,CF,BM,BF	1	1	1	1	5	5	5	5
chr1	33940249	33940520	Lenient_689	1	BM	1	0	0	0	0	0	0	0
chr1	33996467	33996710	Lenient_690	2	CM,CF	0	0	1	1	0	0	1	0
chr1	33997006	33997320	Lenient_691	1	CF	0	0	0	1	0	0	1	0
chr1	34062123	34063289	Lenient_692	4	CM,CF,BM,BF	1	1	1	1	2	1	5	4
chr1	34067957	34068338	Lenient_693	4	CM,CF,BM,BF	1	1	1	1	1	0	4	0
chr1	34068616	34068820	Lenient_694	4	CM,CF,BM,BF	1	1	1	1	0	0	0	2
chr1	34085298	34085576	Lenient_695	1	CM	0	0	1	0	0	0	0	0
chr1	34108899	34109832	Lenient_696	1	CF	0	0	0	1	1	0	0	0
chr1	34117725	34118100	Lenient_697	3	CM,CF,BM	1	0	1	1	0	0	4	5
chr1	34118520	34118898	Lenient_698	3	CF,BM,BF	1	1	0	1	2	5	0	0
chr1	34119338	34119570	Lenient_699	2	BM,BF	1	1	0	0	0	0	0	0
chr1	34120871	34121133	Lenient_700	1	CM	0	0	1	0	0	0	0	0
chr1	34129262	34129934	Lenient_701	1	CF	0	0	0	1	0	0	0	1
chr1	34134048	34134217	Lenient_702	2	CM,CF	0	0	1	1	0	0	1	1
chr1	34160078	34161070	Lenient_703	4	CM,CF,BM,BF	1	1	1	1	1	1	5	5
chr1	34161726	34162006	Lenient_704	3	CF,BM,BF	1	1	0	1	1	0	1	2
chr1	34167022	34167359	Lenient_705	3	CM,CF,BF	0	1	1	1	0	0	0	0
chr1	34173261	34173622	Lenient_706	2	CM,CF	0	0	1	1	0	0	1	1
chr1	34177606	34178894	Lenient_707	4	CM,CF,BM,BF	1	1	1	1	5	5	5	5
chr1	34180373	34180841	Lenient_708	4	CM,CF,BM,BF	1	1	1	1	3	1	3	2
chr1	34190189	34190460	Lenient_709	2	CM,CF	0	0	1	1	0	0	1	0
chr1	34191977	34192213	Lenient_710	1	CF	0	0	0	1	0	0	0	0
chr1	34192595	34192918	Lenient_711	4	CM,CF,BM,BF	1	1	1	1	3	2	4	5
chr1	34193326	34193578	Lenient_712	1	BM	1	0	0	0	1	0	0	0
chr1	34197752	34197973	Lenient_713	1	CM	0	0	1	0	0	0	1	0
chr1	34221854	34222152	Lenient_714	1	CM	0	0	1	0	0	0	1	0
chr1	34224115	34225083	Lenient_715	4	CM,CF,BM,BF	1	1	1	1	2	0	5	5
chr1	34270765	34271544	Lenient_716	2	CM,CF	0	0	1	1	0	0	3	2
chr1	34275502	34275752	Lenient_717	2	BM,BF	1	1	0	0	0	0	0	0
chr1	34280470	34280708	Lenient_718	1	BM	1	0	0	0	0	0	0	0
chr1	34293130	34295725	Lenient_719	4	CM,CF,BM,BF	1	1	1	1	5	5	5	5
chr1	34296462	34296646	Lenient_720	3	CM,CF,BM	1	0	1	1	0	0	1	0
chr1	34307816	34308281	Lenient_721	1	BF	0	1	0	0	0	2	0	0
chr1	34308842	34309251	Lenient_722	4	CM,CF,BM,BF	1	1	1	1	4	1	4	3
chr1	34309503	34309780	Lenient_723	4	CM,CF,BM,BF	1	1	1	1	0	0	1	1
chr1	34310166	34310225	Lenient_724	2	CM,BF	0	1	1	0	0	0	0	0
chr1	34363301	34363529	Lenient_725	2	CF,BF	0	1	0	1	0	2	0	1
chr1	34367457	34367784	Lenient_726	4	CM,CF,BM,BF	1	1	1	1	0	1	2	1
chr1	34369329	34369565	Lenient_727	1	BF	0	1	0	0	0	0	0	0
chr1	34443977	34445955	Lenient_728	4	CM,CF,BM,BF	1	1	1	1	5	5	5	5
chr1	34446642	34446979	Lenient_729	3	CM,BM,BF	1	1	1	0	2	4	0	0
chr1	34455977	34456967	Lenient_730	4	CM,CF,BM,BF	1	1	1	1	2	4	4	4
chr1	34464049	34464453	Lenient_731	2	CM,CF	0	0	1	1	0	0	0	0
chr1	34466510	34466889	Lenient_732	4	CM,CF,BM,BF	1	1	1	1	1	0	5	3
chr1	34469262	34469841	Lenient_733	4	CM,CF,BM,BF	1	1	1	1	3	5	1	1
chr1	34489677	34490372	Lenient_734	4	CM,CF,BM,BF	1	1	1	1	5	5	4	5
chr1	34490705	34491553	Lenient_735	4	CM,CF,BM,BF	1	1	1	1	5	5	3	4
chr1	34491948	34492161	Lenient_736	4	CM,CF,BM,BF	1	1	1	1	3	3	1	0
chr1	34495960	34497270	Lenient_737	4	CM,CF,BM,BF	1	1	1	1	5	5	5	5
chr1	34516036	34517200	Lenient_738	4	CM,CF,BM,BF	1	1	1	1	2	2	5	5
chr1	34528809	34529056	Lenient_739	2	CM,CF	0	0	1	1	0	1	0	0
chr1	34529327	34530320	Lenient_740	4	CM,CF,BM,BF	1	1	1	1	3	3	4	4
chr1	34536122	34536421	Lenient_741	1	BF	0	1	0	0	0	0	0	0
chr1	34539164	34539387	Lenient_742	1	CM	0	0	1	0	0	0	0	0
chr1	34541326	34541785	Lenient_743	1	BF	0	1	0	0	0	1	0	0
chr1	34542473	34542658	Lenient_744	4	CM,CF,BM,BF	1	1	1	1	0	1	1	1
chr1	34543014	34543041	Lenient_745	2	CM,CF	0	0	1	1	0	0	0	0
chr1	34858294	34858919	Lenient_746	4	CM,CF,BM,BF	1	1	1	1	3	4	3	3
chr1	34879844	34880651	Lenient_747	1	BM	1	0	0	0	0	1	0	0
chr1	34882193	34882490	Lenient_748	1	BM	1	0	0	0	1	0	0	0
chr1	34891854	34892096	Lenient_749	1	CM	0	0	1	0	0	0	1	0
chr1	34898648	34900590	Lenient_750	4	CM,CF,BM,BF	1	1	1	1	5	5	5	5
chr1	34906333	34907310	Lenient_751	4	CM,CF,BM,BF	1	1	1	1	5	5	5	5
chr1	34915224	34915516	Lenient_752	1	BM	1	0	0	0	1	1	0	0
chr1	34915765	34915967	Lenient_753	2	BM,BF	1	1	0	0	0	1	0	0
chr1	35161411	35161814	Lenient_754	2	CM,CF	0	0	1	1	0	0	2	2
chr1	35455433	35455724	Lenient_755	1	CF	0	0	0	1	0	0	0	1
chr1	35455975	35456479	Lenient_756	1	CF	0	0	0	1	0	0	0	2
chr1	35579595	35579817	Lenient_757	1	CF	0	0	0	1	0	0	0	0
chr1	35773688	35773978	Lenient_758	2	CM,BM	1	0	1	0	1	0	0	0
chr1	35780669	35780917	Lenient_759	1	BF	0	1	0	0	0	0	1	0
chr1	35784121	35784457	Lenient_760	1	CM	0	0	1	0	0	0	1	0
chr1	35816335	35816547	Lenient_761	2	CF,BF	0	1	0	1	1	1	0	0
chr1	35820277	35820929	Lenient_762	4	CM,CF,BM,BF	1	1	1	1	3	4	2	3
chr1	35821187	35821892	Lenient_763	4	CM,CF,BM,BF	1	1	1	1	5	5	5	5
chr1	35871735	35871972	Lenient_764	2	CF,BF	0	1	0	1	0	1	0	1
chr1	35882906	35883170	Lenient_765	1	CF	0	0	0	1	0	0	0	1
chr1	35884239	35884539	Lenient_766	2	CM,BF	0	1	1	0	0	0	0	0
chr1	35892812	35894566	Lenient_767	4	CM,CF,BM,BF	1	1	1	1	5	5	5	5
chr1	35906743	35907364	Lenient_768	4	CM,CF,BM,BF	1	1	1	1	2	2	4	4
chr1	35918538	35918948	Lenient_769	1	BF	0	1	0	0	0	1	1	0
chr1	35919427	35919702	Lenient_770	4	CM,CF,BM,BF	1	1	1	1	1	0	2	0
chr1	35926740	35926839	Lenient_771	3	CM,BM,BF	1	1	1	0	1	0	0	1
chr1	35930079	35930367	Lenient_772	1	CF	0	0	0	1	0	0	0	0
chr1	35931858	35932396	Lenient_773	1	BF	0	1	0	0	0	1	0	0
chr1	35937500	35937698	Lenient_774	3	CM,BM,BF	1	1	1	0	3	3	0	0
chr1	35946483	35946761	Lenient_775	1	BF	0	1	0	0	0	0	1	0
chr1	35982366	35983022	Lenient_776	4	CM,CF,BM,BF	1	1	1	1	5	4	5	4
chr1	35983264	35984119	Lenient_777	4	CM,CF,BM,BF	1	1	1	1	4	5	5	4
chr1	35990870	35990968	Lenient_778	2	CF,BM	1	0	0	1	1	1	0	0
chr1	35999060	35999124	Lenient_779	4	CM,CF,BM,BF	1	1	1	1	0	1	1	2
chr1	36004500	36004785	Lenient_780	1	CM	0	0	1	0	0	0	0	0
chr1	36005637	36005869	Lenient_781	2	BM,BF	1	1	0	0	0	0	0	0
chr1	36017755	36017915	Lenient_782	2	CM,CF	0	0	1	1	0	0	1	0
chr1	36028580	36028804	Lenient_783	1	CM	0	0	1	0	0	0	0	0
chr1	36029445	36029672	Lenient_784	1	CF	0	0	0	1	0	0	0	0
chr1	36030327	36030630	Lenient_785	4	CM,CF,BM,BF	1	1	1	1	1	0	1	0
chr1	36070384	36070674	Lenient_786	1	BF	0	1	0	0	0	0	0	0
chr1	36082919	36083224	Lenient_787	1	BM	1	0	0	0	2	0	0	0
chr1	36087514	36087614	Lenient_788	2	BM,BF	1	1	0	0	0	0	0	0
chr1	36111798	36112126	Lenient_789	4	CM,CF,BM,BF	1	1	1	1	0	0	2	2
chr1	36121567	36122926	Lenient_790	4	CM,CF,BM,BF	1	1	1	1	5	5	4	4
chr1	36124348	36124790	Lenient_791	3	CF,BM,BF	1	1	0	1	4	5	0	0
chr1	36125572	36126802	Lenient_792	4	CM,CF,BM,BF	1	1	1	1	5	5	5	4
chr1	36127143	36127362	Lenient_793	3	CM,CF,BF	0	1	1	1	0	0	0	0
chr1	36128335	36128432	Lenient_794	2	CM,CF	0	0	1	1	0	0	0	0
chr1	36130341	36130820	Lenient_795	3	CF,BM,BF	1	1	0	1	0	0	1	0
chr1	36131355	36131913	Lenient_796	4	CM,CF,BM,BF	1	1	1	1	0	0	1	3
chr1	36132284	36132554	Lenient_797	4	CM,CF,BM,BF	1	1	1	1	0	5	2	1
chr1	36132813	36133307	Lenient_798	4	CM,CF,BM,BF	1	1	1	1	5	5	4	3
chr1	36139035	36139451	Lenient_799	2	BM,BF	1	1	0	0	4	4	0	0
chr1	36144523	36144743	Lenient_800	2	CF,BF	0	1	0	1	3	3	0	0
chr1	36145360	36145897	Lenient_801	2	CM,BM	1	0	1	0	4	2	1	0
chr1	36146732	36147113	Lenient_802	1	CM	0	0	1	0	3	0	0	0
chr1	36150038	36150667	Lenient_803	4	CM,CF,BM,BF	1	1	1	1	4	4	4	3
chr1	36150972	36151462	Lenient_804	4	CM,CF,BM,BF	1	1	1	1	5	3	4	4
chr1	36151865	36151881	Lenient_805	2	CF,BM	1	0	0	1	3	2	0	0
chr1	36155289	36155532	Lenient_806	1	CF	0	0	0	1	2	0	0	0
chr1	36158202	36158417	Lenient_807	4	CM,CF,BM,BF	1	1	1	1	3	1	2	0
chr1	36158682	36158852	Lenient_808	4	CM,CF,BM,BF	1	1	1	1	0	0	0	1
chr1	36163489	36163778	Lenient_809	1	CM	0	0	1	0	1	1	0	0
chr1	36164293	36164514	Lenient_810	3	CM,CF,BM	1	0	1	1	2	1	1	0
chr1	36166311	36166938	Lenient_811	4	CM,CF,BM,BF	1	1	1	1	4	2	4	4
chr1	36167298	36167559	Lenient_812	3	CF,BM,BF	1	1	0	1	1	1	0	1
chr1	36175342	36175538	Lenient_813	2	CM,BM	1	0	1	0	1	0	0	0
chr1	36186973	36187198	Lenient_814	2	CM,CF	0	0	1	1	1	0	0	1
chr1	36188529	36188762	Lenient_815	1	BM	1	0	0	0	0	2	0	0
chr1	36189720	36190141	Lenient_816	3	CM,BM,BF	1	1	1	0	3	2	0	0
chr1	36190932	36191212	Lenient_817	4	CM,CF,BM,BF	1	1	1	1	1	2	1	0
chr1	36205851	36206294	Lenient_818	1	BF	0	1	0	0	0	0	0	0
chr1	36219283	36219512	Lenient_819	1	BF	0	1	0	0	0	0	0	0
chr1	36281299	36281549	Lenient_820	1	CF	0	0	0	1	0	0	0	1
chr1	36300159	36301528	Lenient_821	4	CM,CF,BM,BF	1	1	1	1	5	5	5	5
chr1	36308254	36308508	Lenient_822	1	CF	0	0	0	1	0	0	0	0
chr1	36311626	36312954	Lenient_823	4	CM,CF,BM,BF	1	1	1	1	4	3	5	5
chr1	36320816	36321107	Lenient_824	2	CM,BF	0	1	1	0	1	1	1	0
chr1	36327267	36327407	Lenient_825	3	CM,CF,BM	1	0	1	1	1	1	1	0
chr1	36328388	36328581	Lenient_826	4	CM,CF,BM,BF	1	1	1	1	4	4	1	1
chr1	36329106	36330240	Lenient_827	4	CM,CF,BM,BF	1	1	1	1	5	5	4	2
chr1	36330502	36330651	Lenient_828	3	CM,CF,BF	0	1	1	1	0	4	0	1
chr1	36360119	36360308	Lenient_829	4	CM,CF,BM,BF	1	1	1	1	1	0	0	0
chr1	36364076	36364350	Lenient_830	1	BF	0	1	0	0	0	0	0	0
chr1	36364610	36365696	Lenient_831	4	CM,CF,BM,BF	1	1	1	1	5	5	5	5
chr1	36371186	36371446	Lenient_832	1	CF	0	0	0	1	0	0	0	1
chr1	36372147	36372992	Lenient_833	2	CM,CF	0	0	1	1	1	0	4	2
chr1	36373344	36373604	Lenient_834	2	CM,CF	0	0	1	1	0	0	1	0
chr1	36374011	36374321	Lenient_835	2	CF,BF	0	1	0	1	0	1	0	1
chr1	36380712	36381233	Lenient_836	1	BF	0	1	0	0	1	0	0	0
chr1	36389837	36390134	Lenient_837	2	BM,BF	1	1	0	0	0	0	0	0
chr1	36390486	36390710	Lenient_838	2	BM,BF	1	1	0	0	1	0	0	0
chr1	36401710	36401949	Lenient_839	2	CF,BM	1	0	0	1	0	0	0	0
chr1	36413227	36415112	Lenient_840	4	CM,CF,BM,BF	1	1	1	1	5	5	5	4
chr1	36418738	36419043	Lenient_841	1	BF	0	1	0	0	1	2	0	0
chr1	36424735	36426414	Lenient_842	4	CM,CF,BM,BF	1	1	1	1	5	5	5	5
chr1	36427545	36427853	Lenient_843	1	BF	0	1	0	0	1	3	0	0
chr1	36501335	36502124	Lenient_844	4	CM,CF,BM,BF	1	1	1	1	5	5	5	5
chr1	36502341	36502611	Lenient_845	4	CM,CF,BM,BF	1	1	1	1	1	0	2	1
chr1	36522303	36522588	Lenient_846	3	CM,CF,BM	1	0	1	1	3	2	1	1
chr1	36522817	36523022	Lenient_847	3	CM,BM,BF	1	1	1	0	3	3	0	1
chr1	36526449	36526691	Lenient_848	3	CF,BM,BF	1	1	0	1	0	5	0	0
chr1	36526933	36527246	Lenient_849	4	CM,CF,BM,BF	1	1	1	1	5	5	5	1
chr1	36527632	36528313	Lenient_850	4	CM,CF,BM,BF	1	1	1	1	5	5	5	5
chr1	36528591	36529032	Lenient_851	4	CM,CF,BM,BF	1	1	1	1	5	5	5	5
chr1	36533162	36533778	Lenient_852	4	CM,CF,BM,BF	1	1	1	1	3	5	1	2
chr1	36534957	36535420	Lenient_853	2	CM,BM	1	0	1	0	3	1	0	0
chr1	36542199	36542442	Lenient_854	1	BM	1	0	0	0	0	0	0	0
chr1	36553227	36553625	Lenient_855	2	CM,BM	1	0	1	0	1	0	1	0
chr1	36558508	36558723	Lenient_856	3	CM,CF,BM	1	0	1	1	0	0	1	1
chr1	36568218	36569102	Lenient_857	4	CM,CF,BM,BF	1	1	1	1	5	5	5	5
chr1	36569397	36569803	Lenient_858	4	CM,CF,BM,BF	1	1	1	1	5	5	5	3
chr1	36574716	36574941	Lenient_859	1	BF	0	1	0	0	0	0	0	0
chr1	36582936	36583167	Lenient_860	4	CM,CF,BM,BF	1	1	1	1	0	0	1	0
chr1	36583556	36584418	Lenient_861	4	CM,CF,BM,BF	1	1	1	1	4	5	3	1
chr1	36593101	36593357	Lenient_862	2	BM,BF	1	1	0	0	3	4	0	0
chr1	36595484	36596205	Lenient_863	4	CM,CF,BM,BF	1	1	1	1	5	5	5	5
chr1	36596423	36596837	Lenient_864	4	CM,CF,BM,BF	1	1	1	1	5	3	4	2
chr1	36602447	36602682	Lenient_865	2	CM,CF	0	0	1	1	1	3	0	0
chr1	36603323	36604055	Lenient_866	4	CM,CF,BM,BF	1	1	1	1	5	5	5	5
chr1	36613154	36615205	Lenient_867	4	CM,CF,BM,BF	1	1	1	1	5	5	5	5
chr1	36626075	36626305	Lenient_868	2	CM,BF	0	1	1	0	3	4	1	0
chr1	36626561	36626838	Lenient_869	3	CM,CF,BF	0	1	1	1	2	2	0	1
chr1	36629104	36629269	Lenient_870	4	CM,CF,BM,BF	1	1	1	1	1	3	1	0
chr1	36637133	36638028	Lenient_871	4	CM,CF,BM,BF	1	1	1	1	3	4	4	4
chr1	36645844	36646521	Lenient_872	2	BM,BF	1	1	0	0	1	2	0	1
chr1	36646637	36646772	Lenient_873	2	CM,BF	0	1	1	0	0	0	0	0
chr1	36652607	36652970	Lenient_874	3	CF,BM,BF	1	1	0	1	1	3	0	0
chr1	36653000	36653357	Lenient_875	3	CM,BM,BF	1	1	1	0	0	1	1	0
chr1	36660557	36661412	Lenient_876	4	CM,CF,BM,BF	1	1	1	1	1	1	2	2
chr1	36661686	36662079	Lenient_877	3	CM,BM,BF	1	1	1	0	1	0	2	0
chr1	36669134	36669364	Lenient_878	1	CM	0	0	1	0	0	0	0	0
chr1	36671747	36671960	Lenient_879	3	CM,CF,BF	0	1	1	1	0	0	0	0
chr1	36685262	36685607	Lenient_880	4	CM,CF,BM,BF	1	1	1	1	0	0	1	0
chr1	36692046	36692265	Lenient_881	2	CM,BM	1	0	1	0	0	0	0	0
chr1	36693417	36693790	Lenient_882	3	CM,CF,BM	1	0	1	1	0	0	0	0
chr1	36740781	36740960	Lenient_883	4	CM,CF,BM,BF	1	1	1	1	0	0	0	0
chr1	36741198	36741542	Lenient_884	4	CM,CF,BM,BF	1	1	1	1	1	4	5	3
chr1	36747772	36749293	Lenient_885	4	CM,CF,BM,BF	1	1	1	1	5	5	5	5
chr1	36765725	36767400	Lenient_886	4	CM,CF,BM,BF	1	1	1	1	5	5	5	5
chr1	36794456	36794690	Lenient_887	1	CM	0	0	1	0	0	0	0	0
chr1	36837056	36837709	Lenient_888	4	CM,CF,BM,BF	1	1	1	1	4	0	5	5
chr1	36837934	36839445	Lenient_889	4	CM,CF,BM,BF	1	1	1	1	5	5	5	5
chr1	36839724	36839992	Lenient_890	4	CM,CF,BM,BF	1	1	1	1	4	4	0	0
chr1	36864490	36865357	Lenient_891	4	CM,CF,BM,BF	1	1	1	1	3	4	5	5
chr1	36868539	36868780	Lenient_892	1	BF	0	1	0	0	0	0	0	0
chr1	36879574	36879970	Lenient_893	1	CF	0	0	0	1	0	0	1	0
chr1	36896475	36896767	Lenient_894	4	CM,CF,BM,BF	1	1	1	1	0	0	0	0
chr1	36897050	36897233	Lenient_895	3	CM,CF,BF	0	1	1	1	0	0	1	0
chr1	36901889	36902131	Lenient_896	2	CM,CF	0	0	1	1	1	1	0	1
chr1	36907992	36908353	Lenient_897	1	BM	1	0	0	0	0	0	0	1
chr1	36912290	36912581	Lenient_898	1	BF	0	1	0	0	0	0	0	0
chr1	36917351	36917573	Lenient_899	1	CF	0	0	0	1	0	0	0	0
chr1	36917962	36919413	Lenient_900	4	CM,CF,BM,BF	1	1	1	1	2	2	5	3
chr1	36925412	36925634	Lenient_901	1	BF	0	1	0	0	0	0	0	0
chr1	36928070	36928409	Lenient_902	3	CM,CF,BM	1	0	1	1	1	1	3	2
chr1	36928640	36928683	Lenient_903	3	CM,CF,BM	1	0	1	1	1	0	0	0
chr1	36931452	36932389	Lenient_904	2	BM,BF	1	1	0	0	3	4	1	0
chr1	36941033	36941393	Lenient_905	2	CM,BF	0	1	1	0	0	0	0	0
chr1	36944258	36944709	Lenient_906	1	CM	0	0	1	0	0	0	0	0
chr1	36950034	36950423	Lenient_907	4	CM,CF,BM,BF	1	1	1	1	0	1	2	1
chr1	36951241	36951444	Lenient_908	2	CF,BF	0	1	0	1	0	0	0	0
chr1	36956405	36956883	Lenient_909	1	CM	0	0	1	0	0	0	0	0
chr1	36959794	36960074	Lenient_910	4	CM,CF,BM,BF	1	1	1	1	3	2	0	1
chr1	36961245	36962224	Lenient_911	4	CM,CF,BM,BF	1	1	1	1	2	4	3	3
chr1	36968237	36968820	Lenient_912	1	CF	0	0	0	1	0	0	0	0
chr1	36970969	36971434	Lenient_913	1	BF	0	1	0	0	1	1	0	0
chr1	36976580	36977700	Lenient_914	4	CM,CF,BM,BF	1	1	1	1	5	3	3	4
chr1	36982662	36982876	Lenient_915	3	CM,BM,BF	1	1	1	0	0	2	0	0
chr1	36985421	36985688	Lenient_916	4	CM,CF,BM,BF	1	1	1	1	0	3	1	0
chr1	36985980	36986041	Lenient_917	2	CF,BM	1	0	0	1	1	0	0	1
chr1	36986063	36986255	Lenient_918	2	CM,BM	1	0	1	0	1	0	1	1
chr1	36995498	36997249	Lenient_919	4	CM,CF,BM,BF	1	1	1	1	5	5	5	5
chr1	37004085	37004430	Lenient_920	1	BF	0	1	0	0	0	0	0	0
chr1	37017490	37017721	Lenient_921	1	CM	0	0	1	0	0	0	0	0
chr1	37018723	37018961	Lenient_922	1	BF	0	1	0	0	0	1	0	0
chr1	37032620	37032843	Lenient_923	3	CM,CF,BM	1	0	1	1	1	1	1	0
chr1	37033472	37034585	Lenient_924	4	CM,CF,BM,BF	1	1	1	1	2	5	5	4
chr1	37035037	37035335	Lenient_925	1	BM	1	0	0	0	1	0	0	0
chr1	37052906	37052911	Lenient_926	2	CM,BM	1	0	1	0	1	0	0	0
chr1	37053566	37054221	Lenient_927	4	CM,CF,BM,BF	1	1	1	1	2	5	5	5
chr1	37059411	37059697	Lenient_928	1	BM	1	0	0	0	0	0	0	0
chr1	37060328	37061129	Lenient_929	1	CF	0	0	0	1	0	0	0	0
chr1	37070207	37071025	Lenient_930	2	CM,CF	0	0	1	1	1	0	0	0
chr1	37081882	37083297	Lenient_931	4	CM,CF,BM,BF	1	1	1	1	5	5	5	5
chr1	37083707	37084079	Lenient_932	4	CM,CF,BM,BF	1	1	1	1	0	0	3	3
chr1	37085186	37086370	Lenient_933	4	CM,CF,BM,BF	1	1	1	1	5	4	3	2
chr1	37092437	37092660	Lenient_934	1	BF	0	1	0	0	0	1	0	0
chr1	37097674	37097994	Lenient_935	4	CM,CF,BM,BF	1	1	1	1	5	2	3	4
chr1	37098300	37099519	Lenient_936	4	CM,CF,BM,BF	1	1	1	1	5	5	5	5
chr1	37101746	37102130	Lenient_937	2	CM,CF	0	0	1	1	1	0	0	0
chr1	37102529	37102895	Lenient_938	2	CM,CF	0	0	1	1	0	0	1	3
chr1	37113683	37114449	Lenient_939	4	CM,CF,BM,BF	1	1	1	1	4	5	4	4
chr1	37132117	37132308	Lenient_940	2	CM,CF	0	0	1	1	0	0	1	0
chr1	37132610	37132960	Lenient_941	1	CM	0	0	1	0	0	0	0	0
chr1	37288271	37288480	Lenient_942	2	BM,BF	1	1	0	0	0	0	0	0
chr1	37307518	37307938	Lenient_943	2	BM,BF	1	1	0	0	0	0	0	0
chr1	37329604	37329899	Lenient_944	4	CM,CF,BM,BF	1	1	1	1	0	0	2	2
chr1	37330820	37331072	Lenient_945	4	CM,CF,BM,BF	1	1	1	1	1	0	3	3
chr1	37355433	37355668	Lenient_946	1	CM	0	0	1	0	2	0	0	0
chr1	37356344	37357853	Lenient_947	4	CM,CF,BM,BF	1	1	1	1	5	5	5	5
chr1	37364917	37364949	Lenient_948	3	CF,BM,BF	1	1	0	1	0	0	0	0
chr1	37365258	37365409	Lenient_949	2	CM,BF	0	1	1	0	0	1	0	0
chr1	37370314	37370566	Lenient_950	1	CF	0	0	0	1	0	0	0	0
chr1	37371330	37371858	Lenient_951	3	CM,BM,BF	1	1	1	0	3	3	0	0
chr1	37372096	37372108	Lenient_952	2	BM,BF	1	1	0	0	0	0	0	0
chr1	37373898	37374234	Lenient_953	4	CM,CF,BM,BF	1	1	1	1	1	0	3	1
chr1	37378012	37378251	Lenient_954	1	CF	0	0	0	1	1	1	0	0
chr1	37380279	37380477	Lenient_955	4	CM,CF,BM,BF	1	1	1	1	1	1	0	0
chr1	37390509	37391168	Lenient_956	4	CM,CF,BM,BF	1	1	1	1	4	3	2	1
chr1	37392168	37392390	Lenient_957	1	CM	0	0	1	0	1	0	1	0
chr1	37397782	37399835	Lenient_958	4	CM,CF,BM,BF	1	1	1	1	5	5	5	5
chr1	37403868	37404164	Lenient_959	4	CM,CF,BM,BF	1	1	1	1	4	3	0	0
chr1	37404389	37404489	Lenient_960	2	CM,BF	0	1	1	0	2	4	0	0
chr1	37404627	37404966	Lenient_961	2	BM,BF	1	1	0	0	5	4	0	0
chr1	37407414	37408805	Lenient_962	4	CM,CF,BM,BF	1	1	1	1	5	5	5	5
chr1	37416443	37416667	Lenient_963	2	CF,BM	1	0	0	1	0	1	0	0
chr1	37417024	37417752	Lenient_964	4	CM,CF,BM,BF	1	1	1	1	4	4	4	5
chr1	37418765	37419248	Lenient_965	4	CM,CF,BM,BF	1	1	1	1	4	3	2	1
chr1	37458363	37458793	Lenient_966	1	CM	0	0	1	0	0	0	0	0
chr1	37462888	37463008	Lenient_967	3	CM,CF,BM	1	0	1	1	0	0	0	0
chr1	37485901	37487692	Lenient_968	4	CM,CF,BM,BF	1	1	1	1	5	5	5	5
chr1	37530733	37530964	Lenient_969	1	BM	1	0	0	0	0	0	0	0
chr1	37531831	37532122	Lenient_970	1	BM	1	0	0	0	1	0	0	0
chr1	37535122	37535408	Lenient_971	3	CM,CF,BF	0	1	1	1	0	0	1	0
chr1	37548953	37549179	Lenient_972	1	BF	0	1	0	0	0	0	0	0
chr1	37553109	37553353	Lenient_973	1	CF	0	0	0	1	0	0	0	1
chr1	37561822	37562102	Lenient_974	1	CM	0	0	1	0	0	0	1	0
chr1	37597262	37597805	Lenient_975	4	CM,CF,BM,BF	1	1	1	1	2	4	4	2
chr1	37598120	37598379	Lenient_976	2	CM,BM	1	0	1	0	0	0	1	0
chr1	37624722	37625055	Lenient_977	3	CF,BM,BF	1	1	0	1	1	0	0	1
chr1	37625639	37625838	Lenient_978	3	CM,CF,BF	0	1	1	1	0	0	1	1
chr1	37642792	37643025	Lenient_979	4	CM,CF,BM,BF	1	1	1	1	0	0	1	0
chr1	37667188	37668133	Lenient_980	4	CM,CF,BM,BF	1	1	1	1	4	3	5	5
chr1	37668371	37668544	Lenient_981	4	CM,CF,BM,BF	1	1	1	1	0	0	0	0
chr1	37675342	37675634	Lenient_982	1	CM	0	0	1	0	0	0	1	0
chr1	37676486	37676767	Lenient_983	1	CM	0	0	1	0	0	0	0	0
chr1	37677063	37677141	Lenient_984	2	CM,CF	0	0	1	1	1	0	1	0
chr1	37695876	37696112	Lenient_985	3	CM,CF,BF	0	1	1	1	0	0	0	0
chr1	37921227	37921671	Lenient_986	4	CM,CF,BM,BF	1	1	1	1	4	5	5	5
chr1	37922138	37922948	Lenient_987	4	CM,CF,BM,BF	1	1	1	1	5	5	5	5
chr1	37928391	37929890	Lenient_988	4	CM,CF,BM,BF	1	1	1	1	5	5	5	5
chr1	37934338	37935681	Lenient_989	4	CM,CF,BM,BF	1	1	1	1	5	3	5	2
chr1	37946351	37948030	Lenient_990	4	CM,CF,BM,BF	1	1	1	1	5	5	5	5
chr1	38053337	38055713	Lenient_991	4	CM,CF,BM,BF	1	1	1	1	5	5	5	5
chr1	38063362	38064137	Lenient_992	4	CM,CF,BM,BF	1	1	1	1	1	0	2	2
chr1	38065737	38065985	Lenient_993	1	CM	0	0	1	0	0	0	0	0
chr1	38069610	38069850	Lenient_994	1	CM	0	0	1	0	0	0	0	0
chr1	38087910	38088061	Lenient_995	4	CM,CF,BM,BF	1	1	1	1	0	0	0	0
chr1	38088366	38089004	Lenient_996	4	CM,CF,BM,BF	1	1	1	1	4	2	5	2
chr1	38106545	38106782	Lenient_997	1	BM	1	0	0	0	0	0	0	0
chr1	38107649	38107854	Lenient_998	2	CM,BF	0	1	1	0	0	0	0	0
chr1	38137950	38138191	Lenient_999	1	CM	0	0	1	0	0	0	1	0
chr1	38155197	38155422	Lenient_1000	1	CM	0	0	1	0	0	0	0	0
chr1	38165758	38166011	Lenient_1001	1	CF	0	0	0	1	0	0	0	0
chr1	38166359	38167426	Lenient_1002	4	CM,CF,BM,BF	1	1	1	1	4	4	5	5
chr1	38167809	38167915	Lenient_1003	3	CM,BM,BF	1	1	1	0	0	0	1	0
chr1	38174887	38175516	Lenient_1004	4	CM,CF,BM,BF	1	1	1	1	5	1	4	4
chr1	38175786	38176155	Lenient_1005	4	CM,CF,BM,BF	1	1	1	1	4	2	1	0
chr1	38180449	38180674	Lenient_1006	3	CM,CF,BF	0	1	1	1	0	0	0	0
chr1	38180909	38181254	Lenient_1007	4	CM,CF,BM,BF	1	1	1	1	5	5	3	1
chr1	38185633	38186526	Lenient_1008	4	CM,CF,BM,BF	1	1	1	1	5	5	5	5
chr1	38186994	38187379	Lenient_1009	4	CM,CF,BM,BF	1	1	1	1	5	5	4	3
chr1	38232701	38233036	Lenient_1010	4	CM,CF,BM,BF	1	1	1	1	2	0	4	2
chr1	38233733	38234091	Lenient_1011	2	BM,BF	1	1	0	0	1	3	0	0
chr1	38242063	38242306	Lenient_1012	3	CM,CF,BM	1	0	1	1	0	0	0	0
chr1	38242621	38242799	Lenient_1013	4	CM,CF,BM,BF	1	1	1	1	0	1	0	0
chr1	38259551	38259740	Lenient_1014	3	CF,BM,BF	1	1	0	1	1	1	0	1
chr1	38259957	38260124	Lenient_1015	3	CM,BM,BF	1	1	1	0	1	0	0	1
chr1	38261754	38261983	Lenient_1016	1	CF	0	0	0	1	0	0	0	0
chr1	38267030	38267647	Lenient_1017	4	CM,CF,BM,BF	1	1	1	1	1	2	1	2
chr1	38275013	38275382	Lenient_1018	3	CM,BM,BF	1	1	1	0	0	1	0	0
chr1	38287707	38287933	Lenient_1019	1	CF	0	0	0	1	0	0	1	0
chr1	38297668	38298682	Lenient_1020	4	CM,CF,BM,BF	1	1	1	1	5	5	5	5
chr1	38299079	38300271	Lenient_1021	4	CM,CF,BM,BF	1	1	1	1	5	5	5	4
chr1	38308569	38308726	Lenient_1022	3	CM,CF,BM	1	0	1	1	0	0	0	1
chr1	38308972	38309507	Lenient_1023	4	CM,CF,BM,BF	1	1	1	1	1	3	2	3
chr1	38317660	38317951	Lenient_1024	1	CM	0	0	1	0	0	0	0	0
chr1	38324694	38325302	Lenient_1025	2	BM,BF	1	1	0	0	1	0	1	0
chr1	38332531	38332749	Lenient_1026	1	CF	0	0	0	1	0	0	0	0
chr1	38364260	38366000	Lenient_1027	4	CM,CF,BM,BF	1	1	1	1	5	5	5	5
chr1	38391134	38391426	Lenient_1028	1	CF	0	0	0	1	0	0	0	1
chr1	38414878	38415589	Lenient_1029	4	CM,CF,BM,BF	1	1	1	1	0	0	3	1
chr1	38438986	38439366	Lenient_1030	1	CF	0	0	0	1	0	0	0	1
chr1	38440823	38441142	Lenient_1031	1	CF	0	0	0	1	0	0	0	0
chr1	38505806	38506108	Lenient_1032	4	CM,CF,BM,BF	1	1	1	1	2	1	3	2
chr1	38506659	38507050	Lenient_1033	4	CM,CF,BM,BF	1	1	1	1	1	0	0	1
chr1	38535507	38535914	Lenient_1034	2	CM,BF	0	1	1	0	0	1	0	0
chr1	38683445	38683811	Lenient_1035	1	CF	0	0	0	1	0	0	0	0
chr1	39043798	39045436	Lenient_1036	4	CM,CF,BM,BF	1	1	1	1	5	5	5	5
chr1	39060450	39060831	Lenient_1037	2	CM,CF	0	0	1	1	0	0	2	1
chr1	39072782	39073003	Lenient_1038	1	BF	0	1	0	0	0	0	0	0
chr1	39082256	39082490	Lenient_1039	1	BF	0	1	0	0	0	0	0	0
chr1	39124403	39124834	Lenient_1040	4	CM,CF,BM,BF	1	1	1	1	2	2	5	5
chr1	39125180	39125593	Lenient_1041	4	CM,CF,BM,BF	1	1	1	1	4	5	4	3
chr1	39125900	39126200	Lenient_1042	4	CM,CF,BM,BF	1	1	1	1	2	2	1	0
chr1	39126607	39127331	Lenient_1043	4	CM,CF,BM,BF	1	1	1	1	2	2	2	3
chr1	39143116	39143266	Lenient_1044	3	CM,CF,BF	0	1	1	1	0	0	0	0
chr1	39153796	39154180	Lenient_1045	1	CF	0	0	0	1	0	0	0	1
chr1	39159553	39159805	Lenient_1046	4	CM,CF,BM,BF	1	1	1	1	2	5	2	1
chr1	39160245	39160591	Lenient_1047	4	CM,CF,BM,BF	1	1	1	1	3	3	1	0
chr1	39162005	39163146	Lenient_1048	4	CM,CF,BM,BF	1	1	1	1	5	5	5	5
chr1	39189486	39189734	Lenient_1049	2	CM,BM	1	0	1	0	0	0	0	0
chr1	39190440	39190710	Lenient_1050	2	CM,BM	1	0	1	0	0	0	1	0
chr1	39200351	39201345	Lenient_1051	4	CM,CF,BM,BF	1	1	1	1	3	4	3	4
chr1	39213116	39213658	Lenient_1052	3	CM,CF,BF	0	1	1	1	0	1	1	2
chr1	39213947	39214163	Lenient_1053	3	CF,BM,BF	1	1	0	1	0	1	0	0
chr1	39243531	39243977	Lenient_1054	4	CM,CF,BM,BF	1	1	1	1	0	1	1	1
chr1	39249256	39251306	Lenient_1055	4	CM,CF,BM,BF	1	1	1	1	4	5	5	4
chr1	39261725	39261967	Lenient_1056	3	CM,BM,BF	1	1	1	0	0	1	0	0
chr1	39262229	39262851	Lenient_1057	4	CM,CF,BM,BF	1	1	1	1	1	1	1	2
chr1	39342148	39342347	Lenient_1058	2	CM,BF	0	1	1	0	0	1	1	0
chr1	39342728	39342859	Lenient_1059	2	CF,BF	0	1	0	1	1	1	0	1
chr1	39344520	39344785	Lenient_1060	1	CF	0	0	0	1	1	1	0	0
chr1	39345484	39345664	Lenient_1061	4	CM,CF,BM,BF	1	1	1	1	0	0	1	0
chr1	39359121	39359539	Lenient_1062	1	CF	0	0	0	1	0	0	0	1
chr1	39360014	39360290	Lenient_1063	2	CM,BF	0	1	1	0	0	1	1	0
chr1	39370611	39370889	Lenient_1064	4	CM,CF,BM,BF	1	1	1	1	0	0	1	0
chr1	39374411	39374684	Lenient_1065	4	CM,CF,BM,BF	1	1	1	1	1	2	0	0
chr1	39375024	39375341	Lenient_1066	4	CM,CF,BM,BF	1	1	1	1	1	3	4	2
chr1	39381664	39382164	Lenient_1067	4	CM,CF,BM,BF	1	1	1	1	3	3	2	2
chr1	39382393	39383032	Lenient_1068	4	CM,CF,BM,BF	1	1	1	1	2	3	3	1
chr1	39424069	39424541	Lenient_1069	4	CM,CF,BM,BF	1	1	1	1	5	4	5	3
chr1	39424808	39426020	Lenient_1070	4	CM,CF,BM,BF	1	1	1	1	5	5	5	5
chr1	39431770	39432000	Lenient_1071	1	BF	0	1	0	0	0	0	0	0
chr1	39449314	39449613	Lenient_1072	2	CM,BM	1	0	1	0	0	0	1	0
chr1	39450242	39450464	Lenient_1073	2	CM,BM	1	0	1	0	0	0	1	0
chr1	39457361	39457650	Lenient_1074	1	BM	1	0	0	0	1	0	0	0
chr1	39463805	39464071	Lenient_1075	2	CM,CF	0	0	1	1	0	0	0	0
chr1	39464376	39465515	Lenient_1076	4	CM,CF,BM,BF	1	1	1	1	4	3	1	1
chr1	39465761	39465929	Lenient_1077	4	CM,CF,BM,BF	1	1	1	1	2	2	0	1
chr1	39466392	39466523	Lenient_1078	2	BM,BF	1	1	0	0	1	2	0	0
chr1	39474483	39474823	Lenient_1079	4	CM,CF,BM,BF	1	1	1	1	3	3	2	0
chr1	39475658	39475954	Lenient_1080	1	CM	0	0	1	0	0	0	0	0
chr1	39482050	39482353	Lenient_1081	4	CM,CF,BM,BF	1	1	1	1	4	4	2	0
chr1	39482649	39483104	Lenient_1082	4	CM,CF,BM,BF	1	1	1	1	4	4	2	2
chr1	39483334	39483515	Lenient_1083	4	CM,CF,BM,BF	1	1	1	1	0	4	0	0
chr1	39490708	39491098	Lenient_1084	4	CM,CF,BM,BF	1	1	1	1	5	4	4	5
chr1	39491372	39492396	Lenient_1085	4	CM,CF,BM,BF	1	1	1	1	5	5	5	5
chr1	39492903	39493016	Lenient_1086	2	CF,BF	0	1	0	1	0	4	0	0
chr1	39502235	39502991	Lenient_1087	4	CM,CF,BM,BF	1	1	1	1	5	5	4	3
chr1	39506095	39506320	Lenient_1088	1	CF	0	0	0	1	2	0	0	0
chr1	39507836	39508242	Lenient_1089	3	CM,CF,BM	1	0	1	1	2	4	3	2
chr1	39508687	39509138	Lenient_1090	4	CM,CF,BM,BF	1	1	1	1	3	3	3	4
chr1	39509422	39509736	Lenient_1091	4	CM,CF,BM,BF	1	1	1	1	4	4	2	2
chr1	39514555	39515841	Lenient_1092	4	CM,CF,BM,BF	1	1	1	1	5	5	5	5
chr1	39528113	39528589	Lenient_1093	4	CM,CF,BM,BF	1	1	1	1	3	3	1	0
chr1	39528957	39529211	Lenient_1094	1	BM	1	0	0	0	0	0	0	0
chr1	39533919	39534101	Lenient_1095	4	CM,CF,BM,BF	1	1	1	1	0	0	0	0
chr1	39534358	39535553	Lenient_1096	4	CM,CF,BM,BF	1	1	1	1	5	5	5	5
chr1	39535804	39536018	Lenient_1097	4	CM,CF,BM,BF	1	1	1	1	4	0	0	0
chr1	39551563	39551781	Lenient_1098	1	BF	0	1	0	0	0	0	0	0
chr1	39561000	39561187	Lenient_1099	2	BM,BF	1	1	0	0	0	0	0	0
chr1	39571735	39572969	Lenient_1100	4	CM,CF,BM,BF	1	1	1	1	5	5	5	5
chr1	39579369	39579499	Lenient_1101	3	CF,BM,BF	1	1	0	1	0	0	0	1
chr1	39584489	39584793	Lenient_1102	1	BM	1	0	0	0	1	0	0	0
chr1	39585436	39585687	Lenient_1103	1	CF	0	0	0	1	0	0	0	1
chr1	39586965	39587563	Lenient_1104	4	CM,CF,BM,BF	1	1	1	1	1	0	4	0
chr1	39592184	39593428	Lenient_1105	4	CM,CF,BM,BF	1	1	1	1	5	5	5	5
chr1	39594134	39594349	Lenient_1106	1	CM	0	0	1	0	1	0	0	0
chr1	39594643	39595181	Lenient_1107	2	CM,CF	0	0	1	1	1	0	3	3
chr1	39600958	39601535	Lenient_1108	1	CM	0	0	1	0	0	0	0	0
chr1	39602471	39602800	Lenient_1109	1	BF	0	1	0	0	0	0	0	0
chr1	39605507	39605979	Lenient_1110	1	CF	0	0	0	1	0	0	0	0
chr1	39609349	39609660	Lenient_1111	1	CF	0	0	0	1	0	0	0	0
chr1	39611618	39611887	Lenient_1112	2	CM,BM	1	0	1	0	0	0	0	0
chr1	39622380	39622609	Lenient_1113	1	BM	1	0	0	0	0	0	0	0
chr1	39628327	39628789	Lenient_1114	2	CM,BM	1	0	1	0	2	0	3	0
chr1	39633080	39634179	Lenient_1115	4	CM,CF,BM,BF	1	1	1	1	5	5	5	5
chr1	39634479	39635598	Lenient_1116	4	CM,CF,BM,BF	1	1	1	1	5	5	5	5
chr1	39648139	39648306	Lenient_1117	4	CM,CF,BM,BF	1	1	1	1	5	5	1	0
chr1	39648757	39650579	Lenient_1118	4	CM,CF,BM,BF	1	1	1	1	5	5	5	5
chr1	39655500	39656512	Lenient_1119	4	CM,CF,BM,BF	1	1	1	1	2	3	4	3
chr1	39663333	39663604	Lenient_1120	1	BF	0	1	0	0	0	1	0	0
chr1	39665242	39665970	Lenient_1121	3	CM,CF,BM	1	0	1	1	3	1	4	5
chr1	39668991	39670159	Lenient_1122	4	CM,CF,BM,BF	1	1	1	1	5	5	5	5
chr1	39670772	39671192	Lenient_1123	1	CM	0	0	1	0	1	2	0	0
chr1	39671597	39671772	Lenient_1124	2	CM,BF	0	1	1	0	1	1	0	0
chr1	39707387	39707700	Lenient_1125	1	BF	0	1	0	0	0	0	0	0
chr1	39729080	39729884	Lenient_1126	2	CM,CF	0	0	1	1	1	0	4	5
chr1	39743016	39743629	Lenient_1127	4	CM,CF,BM,BF	1	1	1	1	2	1	2	1
chr1	39743898	39744189	Lenient_1128	2	CM,BF	0	1	1	0	0	0	0	0
chr1	39744523	39744721	Lenient_1129	3	CM,CF,BM	1	0	1	1	1	0	0	0
chr1	39752446	39752609	Lenient_1130	4	CM,CF,BM,BF	1	1	1	1	1	0	0	1
chr1	39753249	39753499	Lenient_1131	2	CF,BF	0	1	0	1	0	1	0	0
chr1	39755536	39755766	Lenient_1132	2	CM,BM	1	0	1	0	1	0	0	0
chr1	39766863	39767213	Lenient_1133	1	CM	0	0	1	0	0	1	0	0
chr1	39768867	39769148	Lenient_1134	1	CF	0	0	0	1	1	0	0	0
chr1	39770531	39770876	Lenient_1135	4	CM,CF,BM,BF	1	1	1	1	0	3	0	0
chr1	39771571	39771879	Lenient_1136	4	CM,CF,BM,BF	1	1	1	1	2	1	0	1
chr1	39776550	39776817	Lenient_1137	1	CF	0	0	0	1	0	0	0	1
chr1	39777678	39778005	Lenient_1138	4	CM,CF,BM,BF	1	1	1	1	4	3	1	0
chr1	39788179	39788374	Lenient_1139	4	CM,CF,BM,BF	1	1	1	1	0	1	1	1
chr1	39790737	39790981	Lenient_1140	1	CM	0	0	1	0	1	0	0	0
chr1	39791678	39791967	Lenient_1141	3	CM,CF,BF	0	1	1	1	0	1	0	0
chr1	39792432	39792648	Lenient_1142	4	CM,CF,BM,BF	1	1	1	1	0	2	1	2
chr1	39793093	39793339	Lenient_1143	4	CM,CF,BM,BF	1	1	1	1	3	2	0	1
chr1	39798298	39798449	Lenient_1144	2	CF,BM	1	0	0	1	1	0	0	0
chr1	39803314	39803570	Lenient_1145	3	CM,CF,BM	1	0	1	1	0	0	0	0
chr1	39806491	39806750	Lenient_1146	2	CM,BM	1	0	1	0	0	0	0	0
chr1	39814745	39815077	Lenient_1147	1	CF	0	0	0	1	0	0	0	0
chr1	39815770	39816039	Lenient_1148	2	CM,BM	1	0	1	0	2	2	1	0
chr1	39816285	39816557	Lenient_1149	1	BM	1	0	0	0	2	2	0	0
chr1	39818105	39818268	Lenient_1150	4	CM,CF,BM,BF	1	1	1	1	1	1	1	1
chr1	39818484	39818880	Lenient_1151	4	CM,CF,BM,BF	1	1	1	1	3	4	3	1
chr1	39819168	39819480	Lenient_1152	4	CM,CF,BM,BF	1	1	1	1	3	2	0	0
chr1	39829424	39829784	Lenient_1153	2	CM,BF	0	1	1	0	0	1	1	0
chr1	39869434	39869940	Lenient_1154	4	CM,CF,BM,BF	1	1	1	1	0	0	3	2
chr1	39902033	39902312	Lenient_1155	1	BF	0	1	0	0	0	0	0	0
chr1	39903185	39903423	Lenient_1156	1	BF	0	1	0	0	0	0	0	0
chr1	39903803	39904095	Lenient_1157	1	BF	0	1	0	0	0	1	0	0
chr1	39925108	39927156	Lenient_1158	4	CM,CF,BM,BF	1	1	1	1	1	1	5	5
chr1	39946195	39946546	Lenient_1159	1	CF	0	0	0	1	0	0	0	1
chr1	39957208	39957473	Lenient_1160	4	CM,CF,BM,BF	1	1	1	1	1	2	2	1
chr1	39957966	39959822	Lenient_1161	4	CM,CF,BM,BF	1	1	1	1	5	5	5	5
chr1	39960124	39960293	Lenient_1162	2	CM,BM	1	0	1	0	0	0	1	0
chr1	39965986	39966461	Lenient_1163	1	BF	0	1	0	0	0	0	0	0
chr1	39979932	39980482	Lenient_1164	4	CM,CF,BM,BF	1	1	1	1	2	3	1	1
chr1	39992533	39993446	Lenient_1165	4	CM,CF,BM,BF	1	1	1	1	2	1	5	4
chr1	40006316	40007014	Lenient_1166	4	CM,CF,BM,BF	1	1	1	1	1	1	3	1
chr1	40007413	40007710	Lenient_1167	1	BM	1	0	0	0	0	0	0	0
chr1	40038721	40039001	Lenient_1168	1	CF	0	0	0	1	0	0	0	1
chr1	40050081	40050620	Lenient_1169	1	BF	0	1	0	0	0	0	0	0
chr1	40142389	40143041	Lenient_1170	4	CM,CF,BM,BF	1	1	1	1	1	1	3	2
chr1	40172352	40172725	Lenient_1171	4	CM,CF,BM,BF	1	1	1	1	2	2	3	5
chr1	40172972	40173788	Lenient_1172	4	CM,CF,BM,BF	1	1	1	1	5	4	4	3
chr1	40174044	40174300	Lenient_1173	4	CM,CF,BM,BF	1	1	1	1	4	4	0	0
chr1	40174709	40175037	Lenient_1174	3	CM,CF,BM	1	0	1	1	0	1	2	2
chr1	40179017	40179409	Lenient_1175	2	BM,BF	1	1	0	0	0	1	0	0
chr1	40180587	40180612	Lenient_1176	2	BM,BF	1	1	0	0	0	1	0	0
chr1	40180880	40181183	Lenient_1177	2	CM,BM	1	0	1	0	1	0	0	0
chr1	40186143	40186371	Lenient_1178	1	CM	0	0	1	0	0	0	0	1
chr1	40189714	40190207	Lenient_1179	2	BM,BF	1	1	0	0	3	0	0	0
chr1	40195733	40195948	Lenient_1180	1	CF	0	0	0	1	0	0	0	0
chr1	40196201	40196723	Lenient_1181	4	CM,CF,BM,BF	1	1	1	1	2	3	3	2
chr1	40197004	40197540	Lenient_1182	4	CM,CF,BM,BF	1	1	1	1	2	2	0	2
chr1	40206162	40206425	Lenient_1183	4	CM,CF,BM,BF	1	1	1	1	1	1	2	0
chr1	40207130	40207319	Lenient_1184	4	CM,CF,BM,BF	1	1	1	1	1	0	1	1
chr1	40212409	40212874	Lenient_1185	4	CM,CF,BM,BF	1	1	1	1	5	4	5	4
chr1	40213213	40213976	Lenient_1186	4	CM,CF,BM,BF	1	1	1	1	5	5	5	5
chr1	40218162	40218533	Lenient_1187	2	BM,BF	1	1	0	0	4	4	0	0
chr1	40219549	40221212	Lenient_1188	4	CM,CF,BM,BF	1	1	1	1	5	5	5	5
chr1	40221482	40221713	Lenient_1189	4	CM,CF,BM,BF	1	1	1	1	0	5	0	0
chr1	40224318	40224761	Lenient_1190	1	CM	0	0	1	0	2	3	1	0
chr1	40226020	40226297	Lenient_1191	3	CM,CF,BF	0	1	1	1	4	4	3	0
chr1	40228697	40228934	Lenient_1192	1	BM	1	0	0	0	4	4	0	0
chr1	40232116	40232721	Lenient_1193	4	CM,CF,BM,BF	1	1	1	1	5	5	5	5
chr1	40232969	40233522	Lenient_1194	4	CM,CF,BM,BF	1	1	1	1	5	5	2	1
chr1	40236057	40236947	Lenient_1195	4	CM,CF,BM,BF	1	1	1	1	4	4	1	2
chr1	40237298	40237589	Lenient_1196	2	BM,BF	1	1	0	0	4	4	0	1
chr1	40244595	40245888	Lenient_1197	4	CM,CF,BM,BF	1	1	1	1	5	1	4	2
chr1	40251451	40251686	Lenient_1198	2	BM,BF	1	1	0	0	0	1	0	0
chr1	40258894	40259159	Lenient_1199	1	BF	0	1	0	0	0	1	0	0
chr1	40267845	40268064	Lenient_1200	4	CM,CF,BM,BF	1	1	1	1	2	0	0	1
chr1	40274037	40274440	Lenient_1201	2	BM,BF	1	1	0	0	2	0	0	0
chr1	40274669	40275097	Lenient_1202	1	BF	0	1	0	0	3	3	0	0
chr1	40278996	40279242	Lenient_1203	1	BF	0	1	0	0	4	4	0	0
chr1	40281368	40282676	Lenient_1204	4	CM,CF,BM,BF	1	1	1	1	5	5	4	5
chr1	40285052	40285862	Lenient_1205	4	CM,CF,BM,BF	1	1	1	1	4	5	5	4
chr1	40286382	40286694	Lenient_1206	4	CM,CF,BM,BF	1	1	1	1	0	0	1	0
chr1	40287009	40287448	Lenient_1207	4	CM,CF,BM,BF	1	1	1	1	5	5	4	5
chr1	40292230	40292535	Lenient_1208	2	BM,BF	1	1	0	0	0	4	0	0
chr1	40293190	40294240	Lenient_1209	4	CM,CF,BM,BF	1	1	1	1	5	4	4	3
chr1	40298863	40300816	Lenient_1210	4	CM,CF,BM,BF	1	1	1	1	5	5	5	5
chr1	40305599	40305807	Lenient_1211	2	CM,CF	0	0	1	1	1	0	0	0
chr1	40311053	40311335	Lenient_1212	4	CM,CF,BM,BF	1	1	1	1	0	2	1	1
chr1	40313486	40313585	Lenient_1213	4	CM,CF,BM,BF	1	1	1	1	1	1	2	0
chr1	40313959	40314212	Lenient_1214	2	CM,CF	0	0	1	1	1	0	0	0
chr1	40319740	40320204	Lenient_1215	1	BM	1	0	0	0	3	1	0	0
chr1	40322087	40322403	Lenient_1216	1	BF	0	1	0	0	1	3	0	0
chr1	40323353	40323907	Lenient_1217	4	CM,CF,BM,BF	1	1	1	1	5	5	5	5
chr1	40330257	40330448	Lenient_1218	4	CM,CF,BM,BF	1	1	1	1	2	2	0	1
chr1	40332637	40333042	Lenient_1219	3	CF,BM,BF	1	1	0	1	2	2	1	0
chr1	40340120	40340570	Lenient_1220	3	CM,CF,BM	1	0	1	1	2	0	3	2
chr1	40340873	40341162	Lenient_1221	3	CM,CF,BF	0	1	1	1	0	0	4	2
chr1	40341815	40342081	Lenient_1222	2	CM,CF	0	0	1	1	0	0	1	0
chr1	40345475	40345771	Lenient_1223	3	CM,BM,BF	1	1	1	0	2	3	0	0
chr1	40350961	40351175	Lenient_1224	1	CF	0	0	0	1	0	0	0	0
chr1	40351272	40351854	Lenient_1225	1	BF	0	1	0	0	1	1	0	0
chr1	40352716	40352934	Lenient_1226	1	BF	0	1	0	0	0	0	0	0
chr1	40367958	40369859	Lenient_1227	2	BM,BF	1	1	0	0	2	2	0	0
chr1	40381522	40381769	Lenient_1228	3	CM,BM,BF	1	1	1	0	0	2	0	1
chr1	40382079	40382934	Lenient_1229	4	CM,CF,BM,BF	1	1	1	1	4	1	5	5
chr1	40435868	40436095	Lenient_1230	4	CM,CF,BM,BF	1	1	1	1	0	0	0	1
chr1	40437166	40437465	Lenient_1231	1	CM	0	0	1	0	0	0	0	1
chr1	40445116	40445407	Lenient_1232	1	BM	1	0	0	0	0	1	0	0
chr1	40737683	40738300	Lenient_1233	1	BF	0	1	0	0	0	0	1	0
chr1	40847010	40848027	Lenient_1234	4	CM,CF,BM,BF	1	1	1	1	5	5	5	5
chr1	41600147	41600411	Lenient_1235	2	BM,BF	1	1	0	0	0	0	0	0
chr1	41600722	41601273	Lenient_1236	2	BM,BF	1	1	0	0	1	1	1	0
chr1	41611525	41612230	Lenient_1237	4	CM,CF,BM,BF	1	1	1	1	5	4	3	5
chr1	41612764	41613303	Lenient_1238	4	CM,CF,BM,BF	1	1	1	1	5	4	5	5
chr1	41614142	41614408	Lenient_1239	2	BM,BF	1	1	0	0	4	1	0	0
chr1	41615910	41616180	Lenient_1240	4	CM,CF,BM,BF	1	1	1	1	2	1	3	0
chr1	41617175	41617315	Lenient_1241	4	CM,CF,BM,BF	1	1	1	1	1	1	1	0
chr1	41708634	41708877	Lenient_1242	1	BM	1	0	0	0	0	0	0	0
chr1	41709401	41709615	Lenient_1243	3	CF,BM,BF	1	1	0	1	0	0	0	0
chr1	41709825	41710108	Lenient_1244	3	CM,BM,BF	1	1	1	0	1	0	1	0
chr1	41808765	41808785	Lenient_1245	2	CM,BM	1	0	1	0	0	0	0	0
chr1	41809144	41809425	Lenient_1246	3	CM,BM,BF	1	1	1	0	0	1	3	0
chr1	41810041	41810307	Lenient_1247	1	BF	0	1	0	0	0	0	0	0
chr1	42299672	42299896	Lenient_1248	1	CM	0	0	1	0	0	0	1	0
chr1	42502034	42502610	Lenient_1249	2	CM,CF	0	0	1	1	1	0	4	4
chr1	42522695	42522966	Lenient_1250	1	CF	0	0	0	1	0	0	0	0
chr1	42532565	42532885	Lenient_1251	4	CM,CF,BM,BF	1	1	1	1	1	0	4	0
chr1	42548551	42548936	Lenient_1252	4	CM,CF,BM,BF	1	1	1	1	2	0	5	5
chr1	42584784	42585053	Lenient_1253	4	CM,CF,BM,BF	1	1	1	1	1	2	2	1
chr1	42589320	42589791	Lenient_1254	4	CM,CF,BM,BF	1	1	1	1	3	5	3	3
chr1	42590008	42590252	Lenient_1255	4	CM,CF,BM,BF	1	1	1	1	1	4	2	1
chr1	42593348	42593627	Lenient_1256	4	CM,CF,BM,BF	1	1	1	1	3	5	3	0
chr1	42593906	42594117	Lenient_1257	4	CM,CF,BM,BF	1	1	1	1	0	3	0	2
chr1	42598518	42598751	Lenient_1258	3	CM,BM,BF	1	1	1	0	0	2	0	1
chr1	42599146	42600082	Lenient_1259	4	CM,CF,BM,BF	1	1	1	1	4	5	5	5
chr1	42771157	42771271	Lenient_1260	2	CM,CF	0	0	1	1	0	0	0	1
chr1	42907594	42909053	Lenient_1261	4	CM,CF,BM,BF	1	1	1	1	5	5	5	5
chr1	42916593	42917081	Lenient_1262	4	CM,CF,BM,BF	1	1	1	1	0	2	1	2
chr1	42917570	42917909	Lenient_1263	1	CM	0	0	1	0	0	0	0	0
chr1	42935933	42936163	Lenient_1264	1	CM	0	0	1	0	0	0	0	0
chr1	43117780	43118083	Lenient_1265	1	CF	0	0	0	1	0	0	0	0
chr1	43123180	43123437	Lenient_1266	1	BM	1	0	0	0	0	0	0	0
chr1	43136482	43136732	Lenient_1267	1	BF	0	1	0	0	0	1	0	0
chr1	43139798	43140020	Lenient_1268	1	BF	0	1	0	0	0	0	0	0
chr1	43148219	43149970	Lenient_1269	4	CM,CF,BM,BF	1	1	1	1	5	5	5	5
chr1	43154783	43156239	Lenient_1270	4	CM,CF,BM,BF	1	1	1	1	5	5	5	5
chr1	43167701	43167998	Lenient_1271	1	BF	0	1	0	0	0	0	0	0
chr1	43169712	43169945	Lenient_1272	1	BF	0	1	0	0	0	0	0	0
chr1	43196311	43196573	Lenient_1273	3	CM,BM,BF	1	1	1	0	0	0	1	0
chr1	43220503	43220732	Lenient_1274	1	CF	0	0	0	1	0	0	0	0
chr1	43281079	43281567	Lenient_1275	3	CM,CF,BM	1	0	1	1	1	0	2	2
chr1	43307453	43307796	Lenient_1276	1	BF	0	1	0	0	0	0	0	0
chr1	43321569	43321847	Lenient_1277	1	CM	0	0	1	0	0	0	0	0
chr1	43329728	43329989	Lenient_1278	1	BM	1	0	0	0	0	0	0	0
chr1	43350847	43351082	Lenient_1279	1	CF	0	0	0	1	0	0	0	0
chr1	43356626	43356940	Lenient_1280	1	BM	1	0	0	0	0	0	0	0
chr1	43361296	43361981	Lenient_1281	4	CM,CF,BM,BF	1	1	1	1	4	3	1	1
chr1	43362451	43363007	Lenient_1282	4	CM,CF,BM,BF	1	1	1	1	3	0	5	4
chr1	43381261	43381560	Lenient_1283	1	CF	0	0	0	1	0	0	0	0
chr1	43394009	43394025	Lenient_1284	3	CM,CF,BM	1	0	1	1	1	1	0	1
chr1	43395001	43395136	Lenient_1285	3	CM,CF,BM	1	0	1	1	0	0	0	0
chr1	43417953	43418205	Lenient_1286	2	CM,BF	0	1	1	0	0	1	0	0
chr1	43418648	43419003	Lenient_1287	1	BM	1	0	0	0	0	0	0	0
chr1	43419753	43420136	Lenient_1288	1	BF	0	1	0	0	0	0	0	0
chr1	43456120	43456135	Lenient_1289	3	CF,BM,BF	1	1	0	1	0	0	0	0
chr1	43502247	43503809	Lenient_1290	4	CM,CF,BM,BF	1	1	1	1	5	5	5	4
chr1	43519789	43520086	Lenient_1291	1	BF	0	1	0	0	0	0	0	0
chr1	43528919	43529285	Lenient_1292	1	CM	0	0	1	0	0	0	1	0
chr1	43531744	43531840	Lenient_1293	4	CM,CF,BM,BF	1	1	1	1	0	1	1	1
chr1	43542331	43542709	Lenient_1294	4	CM,CF,BM,BF	1	1	1	1	5	4	2	3
chr1	43543439	43543535	Lenient_1295	4	CM,CF,BM,BF	1	1	1	1	0	0	2	1
chr1	43558788	43559028	Lenient_1296	2	CM,CF	0	0	1	1	0	0	1	1
chr1	43559119	43559204	Lenient_1297	2	CM,BF	0	1	1	0	0	0	0	0
chr1	43563746	43563747	Lenient_1298	3	CM,BM,BF	1	1	1	0	0	0	2	0
chr1	43578029	43578961	Lenient_1299	4	CM,CF,BM,BF	1	1	1	1	1	1	2	1
chr1	43583990	43584237	Lenient_1300	1	CM	0	0	1	0	0	0	0	0
chr1	43587444	43587483	Lenient_1301	2	CM,BM	1	0	1	0	0	0	0	0
chr1	43590975	43591218	Lenient_1302	3	CM,BM,BF	1	1	1	0	1	0	0	0
chr1	43591567	43591952	Lenient_1303	3	CM,BM,BF	1	1	1	0	1	2	1	0
chr1	43592360	43592802	Lenient_1304	1	CF	0	0	0	1	1	0	0	0
chr1	43663878	43664968	Lenient_1305	1	CM	0	0	1	0	0	0	2	0
chr1	43751780	43751996	Lenient_1306	1	CM	0	0	1	0	0	0	0	0
chr1	43832520	43832814	Lenient_1307	1	CM	0	0	1	0	0	0	0	1
chr1	43837879	43838251	Lenient_1308	1	BM	1	0	0	0	0	0	0	0
chr1	43873914	43874136	Lenient_1309	3	CM,BM,BF	1	1	1	0	0	0	0	0
chr1	43883758	43884602	Lenient_1310	4	CM,CF,BM,BF	1	1	1	1	5	5	5	5
chr1	43884855	43885406	Lenient_1311	4	CM,CF,BM,BF	1	1	1	1	5	5	5	5
chr1	43951099	43951538	Lenient_1312	1	CM	0	0	1	0	0	0	0	1
chr1	43978658	43978895	Lenient_1313	1	CF	0	0	0	1	0	0	0	1
chr1	43989918	43991647	Lenient_1314	4	CM,CF,BM,BF	1	1	1	1	5	5	5	5
chr1	43991979	43992300	Lenient_1315	4	CM,CF,BM,BF	1	1	1	1	0	4	3	0
chr1	43999744	43999996	Lenient_1316	1	BM	1	0	0	0	1	0	0	0
chr1	44013327	44013616	Lenient_1317	1	CM	0	0	1	0	0	0	1	0
chr1	44024801	44025100	Lenient_1318	1	CF	0	0	0	1	0	0	0	0
chr1	44047517	44047788	Lenient_1319	1	CF	0	0	0	1	0	0	0	1
chr1	44072188	44072391	Lenient_1320	4	CM,CF,BM,BF	1	1	1	1	1	1	0	0
chr1	44098372	44098696	Lenient_1321	1	BF	0	1	0	0	1	0	0	0
chr1	44099061	44099422	Lenient_1322	4	CM,CF,BM,BF	1	1	1	1	0	1	0	0
chr1	44158104	44159677	Lenient_1323	4	CM,CF,BM,BF	1	1	1	1	5	5	5	5
chr1	44175050	44177254	Lenient_1324	4	CM,CF,BM,BF	1	1	1	1	5	5	5	5
chr1	44177546	44177792	Lenient_1325	1	CF	0	0	0	1	0	0	1	0
chr1	44186159	44186798	Lenient_1326	4	CM,CF,BM,BF	1	1	1	1	5	3	3	4
chr1	44187557	44188336	Lenient_1327	4	CM,CF,BM,BF	1	1	1	1	0	1	5	5
chr1	44188647	44188990	Lenient_1328	3	CM,CF,BM	1	0	1	1	0	0	4	5
chr1	44199297	44199627	Lenient_1329	3	CM,CF,BM	1	0	1	1	2	0	5	4
chr1	44199862	44200166	Lenient_1330	2	CM,CF	0	0	1	1	2	1	3	2
chr1	44200809	44201052	Lenient_1331	2	CM,CF	0	0	1	1	0	0	1	1
chr1	44204062	44205678	Lenient_1332	4	CM,CF,BM,BF	1	1	1	1	5	5	5	5
chr1	44211870	44212121	Lenient_1333	1	BM	1	0	0	0	0	0	0	0
chr1	44216072	44216360	Lenient_1334	1	CM	0	0	1	0	0	0	0	0
chr1	44226179	44226567	Lenient_1335	1	CM	0	0	1	0	0	0	0	0
chr1	44254712	44255924	Lenient_1336	4	CM,CF,BM,BF	1	1	1	1	1	3	5	5
chr1	44256158	44256369	Lenient_1337	3	CM,CF,BF	0	1	1	1	0	0	0	0
chr1	44608813	44609378	Lenient_1338	4	CM,CF,BM,BF	1	1	1	1	1	0	2	1
chr1	45313395	45313750	Lenient_1339	2	CM,BM	1	0	1	0	1	0	1	0
chr1	45559185	45559657	Lenient_1340	2	CM,CF	0	0	1	1	1	0	2	1
chr1	45644691	45645046	Lenient_1341	1	CM	0	0	1	0	0	0	1	0
chr1	45822598	45822960	Lenient_1342	1	BF	0	1	0	0	0	0	0	0
chr1	45851861	45853157	Lenient_1343	4	CM,CF,BM,BF	1	1	1	1	5	5	5	5
chr1	45874279	45874833	Lenient_1344	1	BM	1	0	0	0	0	0	0	0
chr1	45881613	45881931	Lenient_1345	4	CM,CF,BM,BF	1	1	1	1	0	0	0	1
chr1	45882288	45882656	Lenient_1346	2	CF,BM	1	0	0	1	1	1	0	1
chr1	45884092	45884197	Lenient_1347	4	CM,CF,BM,BF	1	1	1	1	0	1	0	0
chr1	45889385	45889640	Lenient_1348	1	CF	0	0	0	1	0	0	0	0
chr1	45892496	45892724	Lenient_1349	2	CM,CF	0	0	1	1	0	0	1	0
chr1	45894646	45894864	Lenient_1350	2	CM,CF	0	0	1	1	0	0	1	0
chr1	45895561	45895815	Lenient_1351	1	BF	0	1	0	0	0	0	0	0
chr1	45899377	45899859	Lenient_1352	4	CM,CF,BM,BF	1	1	1	1	0	0	1	0
chr1	45901115	45901395	Lenient_1353	1	CM	0	0	1	0	0	0	1	0
chr1	45910679	45910726	Lenient_1354	3	CM,CF,BM	1	0	1	1	1	0	0	0
chr1	45910732	45910945	Lenient_1355	3	CM,CF,BF	0	1	1	1	1	0	0	0
chr1	45916444	45918217	Lenient_1356	4	CM,CF,BM,BF	1	1	1	1	5	5	5	5
chr1	45921607	45921849	Lenient_1357	2	CM,CF	0	0	1	1	0	0	1	0
chr1	45922168	45922392	Lenient_1358	3	CM,CF,BF	0	1	1	1	4	4	2	0
chr1	45925322	45925573	Lenient_1359	4	CM,CF,BM,BF	1	1	1	1	4	3	1	1
chr1	45925818	45926029	Lenient_1360	4	CM,CF,BM,BF	1	1	1	1	4	4	1	1
chr1	45929234	45929477	Lenient_1361	1	BM	1	0	0	0	1	2	0	0
chr1	45930470	45930770	Lenient_1362	1	CM	0	0	1	0	2	0	0	0
chr1	45932742	45933165	Lenient_1363	3	CM,CF,BM	1	0	1	1	3	0	3	5
chr1	45933578	45933966	Lenient_1364	4	CM,CF,BM,BF	1	1	1	1	5	5	3	5
chr1	45937460	45937847	Lenient_1365	1	BF	0	1	0	0	1	2	0	0
chr1	45939383	45939610	Lenient_1366	1	CM	0	0	1	0	0	2	0	0
chr1	45944622	45944986	Lenient_1367	1	CF	0	0	0	1	1	1	0	0
chr1	45945553	45945925	Lenient_1368	2	CM,BF	0	1	1	0	0	0	1	0
chr1	45954308	45955039	Lenient_1369	4	CM,CF,BM,BF	1	1	1	1	5	5	5	5
chr1	45960695	45960978	Lenient_1370	3	CF,BM,BF	1	1	0	1	0	0	0	1
chr1	45961247	45962107	Lenient_1371	4	CM,CF,BM,BF	1	1	1	1	5	5	5	5
chr1	45962392	45962674	Lenient_1372	4	CM,CF,BM,BF	1	1	1	1	2	4	4	2
chr1	45969009	45969117	Lenient_1373	2	CM,BF	0	1	1	0	0	3	1	0
chr1	45970785	45971149	Lenient_1374	2	CM,CF	0	0	1	1	0	1	0	1
chr1	45976761	45977005	Lenient_1375	1	BM	1	0	0	0	4	3	0	0
chr1	45977933	45978214	Lenient_1376	3	CM,BM,BF	1	1	1	0	4	4	1	1
chr1	45980903	45981297	Lenient_1377	4	CM,CF,BM,BF	1	1	1	1	0	0	2	3
chr1	45981573	45983351	Lenient_1378	4	CM,CF,BM,BF	1	1	1	1	5	5	5	5
chr1	45991675	45991902	Lenient_1379	2	CM,BM	1	0	1	0	1	0	0	0
chr1	45992361	45993143	Lenient_1380	3	CM,CF,BM	1	0	1	1	2	0	2	2
chr1	46072542	46072773	Lenient_1381	3	CM,CF,BM	1	0	1	1	1	0	4	4
chr1	46105104	46105544	Lenient_1382	1	CF	0	0	0	1	0	0	0	0
chr1	46123717	46123942	Lenient_1383	4	CM,CF,BM,BF	1	1	1	1	1	1	3	2
chr1	46909377	46910271	Lenient_1384	4	CM,CF,BM,BF	1	1	1	1	5	5	5	5
chr1	46910522	46911638	Lenient_1385	4	CM,CF,BM,BF	1	1	1	1	5	5	5	5
chr1	46964314	46965027	Lenient_1386	4	CM,CF,BM,BF	1	1	1	1	1	2	3	1
chr1	46965522	46965932	Lenient_1387	2	CM,BM	1	0	1	0	3	0	1	0
chr1	47021936	47022251	Lenient_1388	2	CM,CF	0	0	1	1	0	0	1	0
chr1	47026593	47026810	Lenient_1389	1	CM	0	0	1	0	0	0	0	0
chr1	47027262	47027496	Lenient_1390	3	CF,BM,BF	1	1	0	1	0	0	0	0
chr1	49627381	49628048	Lenient_1391	1	BF	0	1	0	0	0	0	0	0
chr1	49630148	49630365	Lenient_1392	2	BM,BF	1	1	0	0	0	0	0	0
chr1	50528090	50528419	Lenient_1393	1	BF	0	1	0	0	0	1	0	0
chr1	50739259	50739606	Lenient_1394	3	CF,BM,BF	1	1	0	1	0	0	0	3
chr1	50740168	50740595	Lenient_1395	4	CM,CF,BM,BF	1	1	1	1	1	1	0	5
chr1	50742257	50742562	Lenient_1396	2	CF,BF	0	1	0	1	0	0	0	1
chr1	50992002	50992359	Lenient_1397	1	BM	1	0	0	0	0	0	0	0
chr1	50992607	50992855	Lenient_1398	1	BM	1	0	0	0	1	0	0	0
chr1	51014587	51014891	Lenient_1399	1	BM	1	0	0	0	0	0	0	0
chr1	51019581	51019813	Lenient_1400	4	CM,CF,BM,BF	1	1	1	1	2	1	2	1
chr1	51161578	51161803	Lenient_1401	1	CM	0	0	1	0	1	0	0	0
chr1	51163396	51163452	Lenient_1402	2	BM,BF	1	1	0	0	1	0	0	0
chr1	51193203	51193407	Lenient_1403	3	CM,CF,BM	1	0	1	1	0	0	0	1
chr1	51194195	51194524	Lenient_1404	2	CM,CF	0	0	1	1	0	0	0	0
chr1	51302168	51302665	Lenient_1405	1	CM	0	0	1	0	0	0	1	0
chr1	51321677	51321901	Lenient_1406	3	CM,CF,BF	0	1	1	1	1	0	2	2
chr1	51322306	51322459	Lenient_1407	4	CM,CF,BM,BF	1	1	1	1	0	0	1	0
chr1	51323245	51323289	Lenient_1408	3	CM,CF,BM	1	0	1	1	0	1	1	0
chr1	51323333	51323425	Lenient_1409	3	CM,BM,BF	1	1	1	0	2	1	1	0
chr1	51323955	51324070	Lenient_1410	2	BM,BF	1	1	0	0	2	1	0	0
chr1	51329514	51329837	Lenient_1411	2	CM,CF	0	0	1	1	0	0	0	0
chr1	51330175	51330427	Lenient_1412	1	CM	0	0	1	0	0	0	0	0
chr1	51334652	51335074	Lenient_1413	1	CM	0	0	1	0	0	0	0	0
chr1	51336675	51337052	Lenient_1414	1	CF	0	0	0	1	0	0	0	0
chr1	51345892	51347030	Lenient_1415	4	CM,CF,BM,BF	1	1	1	1	3	5	5	5
chr1	51347267	51347807	Lenient_1416	4	CM,CF,BM,BF	1	1	1	1	4	4	4	5
chr1	51348847	51349151	Lenient_1417	3	CM,CF,BF	0	1	1	1	1	2	3	2
chr1	51349535	51349830	Lenient_1418	3	CM,CF,BF	0	1	1	1	1	2	1	0
chr1	51359655	51359873	Lenient_1419	1	CF	0	0	0	1	0	0	0	0
chr1	51390256	51391236	Lenient_1420	4	CM,CF,BM,BF	1	1	1	1	4	4	5	5
chr1	51452383	51453283	Lenient_1421	2	CM,CF	0	0	1	1	0	0	4	1
chr1	51516252	51516472	Lenient_1422	1	CF	0	0	0	1	0	0	0	0
chr1	51522385	51522528	Lenient_1423	2	BM,BF	1	1	0	0	1	1	0	0
chr1	51523589	51523811	Lenient_1424	2	CM,BF	0	1	1	0	1	0	0	0
chr1	51524111	51524503	Lenient_1425	1	BM	1	0	0	0	1	0	0	0
chr1	51524919	51525200	Lenient_1426	2	CM,CF	0	0	1	1	0	0	0	1
chr1	51525509	51525782	Lenient_1427	1	BM	1	0	0	0	1	0	0	0
chr1	51534382	51535216	Lenient_1428	4	CM,CF,BM,BF	1	1	1	1	5	5	5	5
chr1	51535482	51536076	Lenient_1429	4	CM,CF,BM,BF	1	1	1	1	5	5	5	5
chr1	51550397	51550832	Lenient_1430	1	CM	0	0	1	0	0	0	0	0
chr1	51558166	51558216	Lenient_1431	2	CM,CF	0	0	1	1	1	0	1	0
chr1	51562343	51562535	Lenient_1432	3	CM,BM,BF	1	1	1	0	3	3	0	0
chr1	51565455	51566112	Lenient_1433	2	BM,BF	1	1	0	0	4	4	1	1
chr1	51566464	51566857	Lenient_1434	2	BM,BF	1	1	0	0	4	2	0	0
chr1	51568706	51569184	Lenient_1435	3	CM,CF,BM	1	0	1	1	4	3	3	5
chr1	51569655	51570256	Lenient_1436	4	CM,CF,BM,BF	1	1	1	1	3	4	4	4
chr1	51576945	51577089	Lenient_1437	3	CM,CF,BM	1	0	1	1	0	0	0	0
chr1	51586935	51587166	Lenient_1438	4	CM,CF,BM,BF	1	1	1	1	0	1	1	0
chr1	51590659	51590951	Lenient_1439	3	CM,CF,BM	1	0	1	1	1	0	1	1
chr1	51642075	51642307	Lenient_1440	2	CM,BM	1	0	1	0	1	0	0	0
chr1	51653749	51653845	Lenient_1441	4	CM,CF,BM,BF	1	1	1	1	0	0	2	2
chr1	51701102	51701390	Lenient_1442	1	CM	0	0	1	0	0	0	1	0
chr1	51704600	51705282	Lenient_1443	2	CM,CF	0	0	1	1	0	0	1	0
chr1	51725512	51725740	Lenient_1444	2	CM,BF	0	1	1	0	0	0	1	1
chr1	51726151	51726367	Lenient_1445	1	CF	0	0	0	1	0	0	0	1
chr1	51726938	51727040	Lenient_1446	2	CM,CF	0	0	1	1	0	1	0	1
chr1	51728093	51728392	Lenient_1447	1	CM	0	0	1	0	1	0	1	0
chr1	51746197	51746675	Lenient_1448	3	CM,CF,BF	0	1	1	1	0	0	2	3
chr1	51747233	51747536	Lenient_1449	1	CF	0	0	0	1	0	0	1	0
chr1	51753235	51753577	Lenient_1450	1	BF	0	1	0	0	0	0	0	0
chr1	51753995	51754169	Lenient_1451	3	CM,BM,BF	1	1	1	0	0	1	1	0
chr1	51754197	51754602	Lenient_1452	3	CM,CF,BF	0	1	1	1	0	1	1	0
chr1	51762947	51763645	Lenient_1453	2	CM,CF	0	0	1	1	0	0	1	1
chr1	51766858	51767216	Lenient_1454	1	CF	0	0	0	1	0	0	0	0
chr1	51767629	51767958	Lenient_1455	1	CF	0	0	0	1	0	0	0	0
chr1	51774773	51774969	Lenient_1456	3	CM,CF,BM	1	0	1	1	1	0	1	0
chr1	51775863	51776138	Lenient_1457	4	CM,CF,BM,BF	1	1	1	1	1	1	1	1
chr1	51776529	51777104	Lenient_1458	4	CM,CF,BM,BF	1	1	1	1	5	5	5	5
chr1	51777392	51777620	Lenient_1459	4	CM,CF,BM,BF	1	1	1	1	1	0	1	0
chr1	51778531	51778655	Lenient_1460	3	CM,CF,BM	1	0	1	1	2	2	0	1
chr1	51785043	51785217	Lenient_1461	4	CM,CF,BM,BF	1	1	1	1	2	0	0	4
chr1	51785464	51786491	Lenient_1462	4	CM,CF,BM,BF	1	1	1	1	1	3	5	4
chr1	51796537	51796638	Lenient_1463	2	CM,CF	0	0	1	1	0	0	1	0
chr1	51797017	51799657	Lenient_1464	4	CM,CF,BM,BF	1	1	1	1	5	5	5	5
chr1	51808219	51808456	Lenient_1465	4	CM,CF,BM,BF	1	1	1	1	5	1	1	1
chr1	51815364	51816426	Lenient_1466	4	CM,CF,BM,BF	1	1	1	1	5	5	4	5
chr1	51816835	51818485	Lenient_1467	4	CM,CF,BM,BF	1	1	1	1	5	5	5	5
chr1	51826193	51828081	Lenient_1468	4	CM,CF,BM,BF	1	1	1	1	5	5	5	5
chr1	51837375	51837600	Lenient_1469	4	CM,CF,BM,BF	1	1	1	1	2	0	3	4
chr1	51838362	51838644	Lenient_1470	4	CM,CF,BM,BF	1	1	1	1	0	1	4	5
chr1	51839020	51839418	Lenient_1471	3	CM,CF,BF	0	1	1	1	0	2	0	1
chr1	51844889	51845169	Lenient_1472	1	CM	0	0	1	0	0	0	0	0
chr1	51845613	51845860	Lenient_1473	1	BF	0	1	0	0	0	0	0	0
chr1	51846248	51846428	Lenient_1474	2	CF,BF	0	1	0	1	0	0	0	0
chr1	51852444	51852822	Lenient_1475	1	CM	0	0	1	0	0	0	0	0
chr1	51871574	51872319	Lenient_1476	4	CM,CF,BM,BF	1	1	1	1	2	0	4	2
chr1	51877810	51878552	Lenient_1477	4	CM,CF,BM,BF	1	1	1	1	0	3	3	5
chr1	51878787	51879690	Lenient_1478	4	CM,CF,BM,BF	1	1	1	1	4	3	5	4
chr1	51884015	51884238	Lenient_1479	2	CM,CF	0	0	1	1	0	0	1	0
chr1	51884545	51884879	Lenient_1480	1	CF	0	0	0	1	0	0	0	0
chr1	51894761	51895126	Lenient_1481	1	CF	0	0	0	1	0	0	0	1
chr1	51895744	51896233	Lenient_1482	1	CM	0	0	1	0	1	0	1	0
chr1	51896984	51897201	Lenient_1483	1	CF	0	0	0	1	0	0	0	0
chr1	51898808	51899187	Lenient_1484	1	BF	0	1	0	0	0	1	0	0
chr1	51904420	51904940	Lenient_1485	1	CM	0	0	1	0	0	0	0	0
chr1	51905401	51905654	Lenient_1486	2	CM,BF	0	1	1	0	2	1	1	0
chr1	51906029	51907074	Lenient_1487	4	CM,CF,BM,BF	1	1	1	1	5	3	4	3
chr1	51912026	51914348	Lenient_1488	4	CM,CF,BM,BF	1	1	1	1	5	5	5	5
chr1	51920668	51920901	Lenient_1489	1	BF	0	1	0	0	2	0	0	0
chr1	51922170	51924013	Lenient_1490	4	CM,CF,BM,BF	1	1	1	1	3	3	3	2
chr1	51927466	51927676	Lenient_1491	4	CM,CF,BM,BF	1	1	1	1	0	3	0	0
chr1	51928437	51928850	Lenient_1492	2	CM,CF	0	0	1	1	0	0	0	1
chr1	51929023	51929160	Lenient_1493	2	CM,BM	1	0	1	0	0	0	2	0
chr1	51929540	51929768	Lenient_1494	3	CM,CF,BM	1	0	1	1	0	0	0	0
chr1	51936132	51936381	Lenient_1495	4	CM,CF,BM,BF	1	1	1	1	4	2	1	2
chr1	51937813	51938065	Lenient_1496	4	CM,CF,BM,BF	1	1	1	1	0	4	1	0
chr1	51938365	51938899	Lenient_1497	4	CM,CF,BM,BF	1	1	1	1	5	4	2	5
chr1	51939122	51940125	Lenient_1498	4	CM,CF,BM,BF	1	1	1	1	5	4	5	3
chr1	51940557	51941123	Lenient_1499	4	CM,CF,BM,BF	1	1	1	1	4	4	1	1
chr1	51948651	51948923	Lenient_1500	4	CM,CF,BM,BF	1	1	1	1	0	5	1	0
chr1	51949749	51949892	Lenient_1501	4	CM,CF,BM,BF	1	1	1	1	0	0	1	0
chr1	51950257	51952675	Lenient_1502	4	CM,CF,BM,BF	1	1	1	1	5	5	5	5
chr1	51953419	51953666	Lenient_1503	4	CM,CF,BM,BF	1	1	1	1	5	4	2	0
chr1	51959444	51959759	Lenient_1504	1	BF	0	1	0	0	1	2	0	0
chr1	51961548	51961916	Lenient_1505	4	CM,CF,BM,BF	1	1	1	1	3	4	3	0
chr1	51962281	51962605	Lenient_1506	4	CM,CF,BM,BF	1	1	1	1	4	4	0	0
chr1	51971808	51973165	Lenient_1507	4	CM,CF,BM,BF	1	1	1	1	5	5	5	5
chr1	51979305	51979763	Lenient_1508	3	CM,BM,BF	1	1	1	0	3	5	1	0
chr1	51987269	51987863	Lenient_1509	1	CF	0	0	0	1	0	0	0	0
chr1	51991174	51991430	Lenient_1510	3	CM,CF,BF	0	1	1	1	1	1	3	1
chr1	51991719	51992215	Lenient_1511	4	CM,CF,BM,BF	1	1	1	1	4	1	4	1
chr1	51999189	51999511	Lenient_1512	2	CM,CF	0	0	1	1	0	0	1	0
chr1	51999822	52000054	Lenient_1513	1	CF	0	0	0	1	0	0	0	0
chr1	52001512	52001649	Lenient_1514	4	CM,CF,BM,BF	1	1	1	1	1	0	2	1
chr1	52002427	52002650	Lenient_1515	1	CF	0	0	0	1	0	0	0	0
chr1	52053743	52053938	Lenient_1516	4	CM,CF,BM,BF	1	1	1	1	0	0	2	0
chr1	52055388	52055825	Lenient_1517	1	CF	0	0	0	1	0	0	0	0
chr1	52079365	52079733	Lenient_1518	1	CM	0	0	1	0	0	0	0	0
chr1	52097062	52097219	Lenient_1519	4	CM,CF,BM,BF	1	1	1	1	0	1	2	0
chr1	52155619	52155720	Lenient_1520	3	CM,BM,BF	1	1	1	0	0	0	0	0
chr1	52156315	52156544	Lenient_1521	1	CF	0	0	0	1	0	0	0	0
chr1	52156808	52156886	Lenient_1522	2	CF,BF	0	1	0	1	0	1	0	0
chr1	52157118	52157776	Lenient_1523	4	CM,CF,BM,BF	1	1	1	1	0	0	3	0
chr1	52170002	52170609	Lenient_1524	4	CM,CF,BM,BF	1	1	1	1	5	5	5	5
chr1	52170845	52171200	Lenient_1525	1	BF	0	1	0	0	0	0	0	0
chr1	52175410	52177023	Lenient_1526	4	CM,CF,BM,BF	1	1	1	1	5	5	5	5
chr1	52196811	52197197	Lenient_1527	1	CM	0	0	1	0	0	0	1	0
chr1	52207164	52207456	Lenient_1528	1	BM	1	0	0	0	1	0	0	0
chr1	52214473	52215619	Lenient_1529	4	CM,CF,BM,BF	1	1	1	1	4	4	5	5
chr1	52220017	52220235	Lenient_1530	1	BF	0	1	0	0	0	1	0	0
chr1	52226568	52226954	Lenient_1531	1	CM	0	0	1	0	0	0	0	0
chr1	52227132	52227488	Lenient_1532	1	BM	1	0	0	0	0	0	0	0
chr1	52233731	52234129	Lenient_1533	1	CM	0	0	1	0	1	0	0	0
chr1	52288893	52290032	Lenient_1534	4	CM,CF,BM,BF	1	1	1	1	5	5	5	5
chr1	52290287	52290693	Lenient_1535	4	CM,CF,BM,BF	1	1	1	1	5	4	5	5
chr1	52359668	52360015	Lenient_1536	1	CM	0	0	1	0	0	0	1	0
chr1	52391121	52391466	Lenient_1537	1	CM	0	0	1	0	1	0	1	1
chr1	52444202	52444457	Lenient_1538	4	CM,CF,BM,BF	1	1	1	1	1	3	2	0
chr1	52444991	52445230	Lenient_1539	3	CM,BM,BF	1	1	1	0	1	2	0	0
chr1	52484721	52484964	Lenient_1540	2	BM,BF	1	1	0	0	0	2	1	0
chr1	52491078	52491672	Lenient_1541	4	CM,CF,BM,BF	1	1	1	1	5	5	3	1
chr1	52511460	52511819	Lenient_1542	1	BF	0	1	0	0	0	1	0	0
chr1	52512397	52512709	Lenient_1543	1	BF	0	1	0	0	0	0	0	0
chr1	52513470	52513973	Lenient_1544	1	BF	0	1	0	0	0	0	0	0
chr1	52521957	52522580	Lenient_1545	2	BM,BF	1	1	0	0	4	4	1	0
chr1	52523042	52523723	Lenient_1546	3	CM,BM,BF	1	1	1	0	4	5	1	0
chr1	52534556	52535708	Lenient_1547	2	BM,BF	1	1	0	0	3	2	0	0
chr1	52540564	52541333	Lenient_1548	3	CM,BM,BF	1	1	1	0	0	0	1	0
chr1	52552208	52552466	Lenient_1549	4	CM,CF,BM,BF	1	1	1	1	3	5	3	1
chr1	52552804	52553142	Lenient_1550	1	BF	0	1	0	0	0	4	0	0
chr1	52556425	52557132	Lenient_1551	4	CM,CF,BM,BF	1	1	1	1	5	5	5	5
chr1	52557429	52558157	Lenient_1552	4	CM,CF,BM,BF	1	1	1	1	5	5	5	5
chr1	52558874	52558998	Lenient_1553	4	CM,CF,BM,BF	1	1	1	1	4	5	1	1
chr1	52563960	52564234	Lenient_1554	2	BM,BF	1	1	0	0	1	1	0	0
chr1	52577933	52578465	Lenient_1555	1	BF	0	1	0	0	0	1	0	0
chr1	52654674	52655230	Lenient_1556	2	CF,BF	0	1	0	1	0	2	0	0
chr1	52687263	52687978	Lenient_1557	4	CM,CF,BM,BF	1	1	1	1	5	5	5	5
chr1	52705389	52705668	Lenient_1558	1	BM	1	0	0	0	0	0	0	0
chr1	52709801	52709950	Lenient_1559	2	CM,CF	0	0	1	1	0	0	1	1
chr1	52733171	52733400	Lenient_1560	1	CM	0	0	1	0	0	0	0	0
chr1	52759246	52759651	Lenient_1561	1	CM	0	0	1	0	0	0	0	0
chr1	52761815	52762054	Lenient_1562	2	BM,BF	1	1	0	0	0	1	0	0
chr1	52768399	52768614	Lenient_1563	1	CF	0	0	0	1	0	0	0	0
chr1	52783285	52784448	Lenient_1564	4	CM,CF,BM,BF	1	1	1	1	5	5	5	5
chr1	52805362	52806375	Lenient_1565	4	CM,CF,BM,BF	1	1	1	1	5	0	3	3
chr1	52807049	52807659	Lenient_1566	4	CM,CF,BM,BF	1	1	1	1	5	5	5	5
chr1	52820940	52821126	Lenient_1567	2	BM,BF	1	1	0	0	1	0	0	0
chr1	52822540	52823088	Lenient_1568	4	CM,CF,BM,BF	1	1	1	1	0	2	4	3
chr1	52846434	52846662	Lenient_1569	1	CM	0	0	1	0	0	0	0	0
chr1	52850381	52850558	Lenient_1570	3	CM,BM,BF	1	1	1	0	1	1	0	0
chr1	52855602	52855792	Lenient_1571	3	CM,BM,BF	1	1	1	0	0	4	0	0
chr1	52856031	52856636	Lenient_1572	3	CM,BM,BF	1	1	1	0	3	4	3	0
chr1	52857070	52857215	Lenient_1573	4	CM,CF,BM,BF	1	1	1	1	1	3	0	0
chr1	52861411	52861653	Lenient_1574	3	CM,BM,BF	1	1	1	0	2	2	0	0
chr1	52862092	52862380	Lenient_1575	4	CM,CF,BM,BF	1	1	1	1	3	0	3	0
chr1	52864969	52865367	Lenient_1576	1	BF	0	1	0	0	0	2	0	0
chr1	52865725	52865921	Lenient_1577	2	CF,BF	0	1	0	1	1	0	0	0
chr1	52866233	52866452	Lenient_1578	1	CF	0	0	0	1	0	1	0	0
chr1	52873369	52874814	Lenient_1579	4	CM,CF,BM,BF	1	1	1	1	5	5	5	5
chr1	52896716	52896936	Lenient_1580	1	BF	0	1	0	0	0	1	0	0
chr1	52901904	52902851	Lenient_1581	4	CM,CF,BM,BF	1	1	1	1	5	5	5	5
chr1	52903423	52903621	Lenient_1582	2	BM,BF	1	1	0	0	3	4	0	0
chr1	52905862	52906316	Lenient_1583	3	CM,BM,BF	1	1	1	0	5	4	0	0
chr1	52906655	52907123	Lenient_1584	4	CM,CF,BM,BF	1	1	1	1	5	5	2	0
chr1	52958606	52958834	Lenient_1585	2	CM,BF	0	1	1	0	0	0	0	0
chr1	53009582	53009811	Lenient_1586	4	CM,CF,BM,BF	1	1	1	1	0	0	0	1
chr1	53116317	53116508	Lenient_1587	4	CM,CF,BM,BF	1	1	1	1	5	5	1	0
chr1	53117033	53117694	Lenient_1588	4	CM,CF,BM,BF	1	1	1	1	5	5	4	4
chr1	53118811	53119103	Lenient_1589	1	CF	0	0	0	1	0	0	0	0
chr1	53119377	53120013	Lenient_1590	2	CM,CF	0	0	1	1	1	0	3	2
chr1	53120595	53120845	Lenient_1591	1	CF	0	0	0	1	0	0	0	0
chr1	53126663	53128578	Lenient_1592	4	CM,CF,BM,BF	1	1	1	1	5	5	5	5
chr1	53136774	53137010	Lenient_1593	2	CM,BM	1	0	1	0	0	0	0	0
chr1	53142067	53142422	Lenient_1594	4	CM,CF,BM,BF	1	1	1	1	2	0	0	1
chr1	53329088	53329365	Lenient_1595	1	CM	0	0	1	0	0	0	0	0
chr1	53329905	53330186	Lenient_1596	1	BM	1	0	0	0	0	0	0	0
chr1	53346267	53346533	Lenient_1597	4	CM,CF,BM,BF	1	1	1	1	0	2	0	0
chr1	53346940	53347468	Lenient_1598	4	CM,CF,BM,BF	1	1	1	1	0	4	0	0
chr1	53347788	53348028	Lenient_1599	4	CM,CF,BM,BF	1	1	1	1	5	5	5	0
chr1	53348347	53348698	Lenient_1600	4	CM,CF,BM,BF	1	1	1	1	5	5	5	1
chr1	53353440	53354613	Lenient_1601	4	CM,CF,BM,BF	1	1	1	1	5	5	5	5
chr1	53357203	53357482	Lenient_1602	2	BM,BF	1	1	0	0	2	1	0	0
chr1	53357759	53358105	Lenient_1603	1	BF	0	1	0	0	2	2	0	0
chr1	53369737	53371067	Lenient_1604	4	CM,CF,BM,BF	1	1	1	1	5	5	5	5
chr1	53408682	53409920	Lenient_1605	4	CM,CF,BM,BF	1	1	1	1	5	5	5	5
chr1	53773467	53773691	Lenient_1606	1	CM	0	0	1	0	0	0	0	0
chr1	53821870	53822165	Lenient_1607	1	BF	0	1	0	0	0	0	0	0
chr1	53822431	53822696	Lenient_1608	1	CF	0	0	0	1	0	0	0	0
chr1	53830447	53830681	Lenient_1609	1	CM	0	0	1	0	0	0	0	0
chr1	53831325	53831660	Lenient_1610	1	BF	0	1	0	0	0	1	0	0
chr1	53834198	53834510	Lenient_1611	2	CM,BM	1	0	1	0	0	0	2	0
chr1	53834988	53835219	Lenient_1612	1	BF	0	1	0	0	1	0	0	0
chr1	53841012	53842025	Lenient_1613	4	CM,CF,BM,BF	1	1	1	1	5	5	5	5
chr1	53842366	53842588	Lenient_1614	2	CM,BF	0	1	1	0	0	3	0	0
chr1	53848546	53848762	Lenient_1615	1	CM	0	0	1	0	0	0	0	0
chr1	53873296	53873579	Lenient_1616	1	BF	0	1	0	0	0	1	0	0
chr1	53874521	53874765	Lenient_1617	1	BF	0	1	0	0	0	1	0	0
chr1	53880590	53880784	Lenient_1618	4	CM,CF,BM,BF	1	1	1	1	1	3	1	0
chr1	53881067	53881097	Lenient_1619	4	CM,CF,BM,BF	1	1	1	1	0	0	1	0
chr1	53881973	53882220	Lenient_1620	1	BM	1	0	0	0	0	0	0	0
chr1	53895608	53896045	Lenient_1621	1	CM	0	0	1	0	0	0	1	0
chr1	53897071	53897317	Lenient_1622	2	CM,BM	1	0	1	0	1	0	0	0
chr1	53907545	53907944	Lenient_1623	4	CM,CF,BM,BF	1	1	1	1	2	2	3	1
chr1	53909386	53909658	Lenient_1624	1	CF	0	0	0	1	0	0	0	0
chr1	53946152	53946763	Lenient_1625	2	CM,CF	0	0	1	1	0	0	3	2
chr1	53967094	53967317	Lenient_1626	2	CM,CF	0	0	1	1	0	0	0	0
chr1	53987686	53987862	Lenient_1627	2	BM,BF	1	1	0	0	0	1	0	0
chr1	53988551	53988805	Lenient_1628	1	BF	0	1	0	0	1	1	0	0
chr1	53989175	53989436	Lenient_1629	1	CM	0	0	1	0	0	0	0	0
chr1	53991262	53991430	Lenient_1630	4	CM,CF,BM,BF	1	1	1	1	0	1	1	1
chr1	53996307	53996616	Lenient_1631	1	BF	0	1	0	0	0	1	0	0
chr1	53997412	53997629	Lenient_1632	2	CF,BM	1	0	0	1	0	0	0	0
chr1	54032338	54032659	Lenient_1633	1	BM	1	0	0	0	1	1	0	0
chr1	54033712	54033944	Lenient_1634	3	CM,CF,BF	0	1	1	1	0	0	0	0
chr1	54034781	54035324	Lenient_1635	4	CM,CF,BM,BF	1	1	1	1	2	1	3	5
chr1	54043060	54043391	Lenient_1636	4	CM,CF,BM,BF	1	1	1	1	1	0	1	3
chr1	54043888	54044213	Lenient_1637	2	CM,CF	0	0	1	1	0	0	1	1
chr1	54062426	54062761	Lenient_1638	1	BM	1	0	0	0	0	0	0	0
chr1	54063242	54063555	Lenient_1639	2	CM,BF	0	1	1	0	0	0	0	0
chr1	54072339	54072591	Lenient_1640	3	CM,CF,BF	0	1	1	1	0	0	0	0
chr1	54073190	54073413	Lenient_1641	1	CM	0	0	1	0	0	0	0	0
chr1	54073980	54074601	Lenient_1642	4	CM,CF,BM,BF	1	1	1	1	1	0	2	2
chr1	54103454	54103699	Lenient_1643	1	CM	0	0	1	0	0	0	1	0
chr1	54126137	54126572	Lenient_1644	1	BM	1	0	0	0	0	0	0	0
chr1	54251086	54251273	Lenient_1645	3	CM,CF,BF	0	1	1	1	0	1	0	0
chr1	54251646	54252091	Lenient_1646	4	CM,CF,BM,BF	1	1	1	1	1	0	4	2
chr1	54306788	54307994	Lenient_1647	4	CM,CF,BM,BF	1	1	1	1	5	5	5	4
chr1	54495122	54496072	Lenient_1648	4	CM,CF,BM,BF	1	1	1	1	5	5	5	5
chr1	54539374	54539733	Lenient_1649	3	CM,CF,BM	1	0	1	1	1	1	2	2
chr1	54552465	54552840	Lenient_1650	1	CM	0	0	1	0	0	0	1	0
chr1	54553273	54553479	Lenient_1651	2	CM,BM	1	0	1	0	0	0	0	0
chr1	54579668	54580041	Lenient_1652	1	CM	0	0	1	0	0	0	0	0
chr1	54580826	54581563	Lenient_1653	4	CM,CF,BM,BF	1	1	1	1	0	0	1	1
chr1	54599562	54599921	Lenient_1654	4	CM,CF,BM,BF	1	1	1	1	1	2	4	3
chr1	54600246	54600534	Lenient_1655	1	BM	1	0	0	0	1	0	0	0
chr1	54601957	54603137	Lenient_1656	4	CM,CF,BM,BF	1	1	1	1	5	5	5	5
chr1	54608951	54609223	Lenient_1657	1	BF	0	1	0	0	0	3	0	0
chr1	54613633	54615127	Lenient_1658	4	CM,CF,BM,BF	1	1	1	1	5	5	5	5
chr1	54620279	54620642	Lenient_1659	1	BF	0	1	0	0	0	0	0	0
chr1	54671512	54671865	Lenient_1660	4	CM,CF,BM,BF	1	1	1	1	3	2	2	3
chr1	54672128	54672498	Lenient_1661	4	CM,CF,BM,BF	1	1	1	1	3	2	2	2
chr1	54672798	54672897	Lenient_1662	3	CM,BM,BF	1	1	1	0	1	0	0	0
chr1	54722635	54722899	Lenient_1663	4	CM,CF,BM,BF	1	1	1	1	0	0	1	2
chr1	54723209	54723377	Lenient_1664	3	CF,BM,BF	1	1	0	1	0	0	0	0
chr1	54723630	54723726	Lenient_1665	2	CM,BF	0	1	1	0	0	1	0	0
chr1	54731990	54732397	Lenient_1666	1	CM	0	0	1	0	0	0	1	0
chr1	54733407	54733545	Lenient_1667	2	CM,BF	0	1	1	0	0	0	0	0
chr1	54734212	54734625	Lenient_1668	1	BF	0	1	0	0	0	0	0	0
chr1	54740505	54740735	Lenient_1669	4	CM,CF,BM,BF	1	1	1	1	4	2	0	0
chr1	54741534	54741966	Lenient_1670	4	CM,CF,BM,BF	1	1	1	1	5	3	4	1
chr1	54747267	54747544	Lenient_1671	4	CM,CF,BM,BF	1	1	1	1	3	1	0	0
chr1	54748616	54748715	Lenient_1672	4	CM,CF,BM,BF	1	1	1	1	4	1	0	0
chr1	54749303	54749674	Lenient_1673	1	CF	0	0	0	1	0	0	0	0
chr1	54751691	54751708	Lenient_1674	3	CM,CF,BF	0	1	1	1	1	0	0	0
chr1	54763296	54763627	Lenient_1675	1	BM	1	0	0	0	0	0	0	0
chr1	54770717	54771295	Lenient_1676	1	BM	1	0	0	0	1	0	0	0
chr1	54772166	54772406	Lenient_1677	3	CM,BM,BF	1	1	1	0	0	0	0	0
chr1	54783603	54783858	Lenient_1678	1	BF	0	1	0	0	0	0	0	0
chr1	54797552	54797791	Lenient_1679	1	BF	0	1	0	0	0	0	0	0
chr1	54798257	54798504	Lenient_1680	2	CM,BM	1	0	1	0	0	0	0	0
chr1	54804295	54804694	Lenient_1681	1	BM	1	0	0	0	0	0	0	0
chr1	54805712	54805967	Lenient_1682	2	CM,CF	0	0	1	1	0	0	0	1
chr1	54806651	54806667	Lenient_1683	4	CM,CF,BM,BF	1	1	1	1	0	0	0	0
chr1	54807239	54807240	Lenient_1684	2	CM,BF	0	1	1	0	0	0	0	0
chr1	54807502	54807540	Lenient_1685	2	CM,BF	0	1	1	0	0	0	0	0
chr1	54807629	54807815	Lenient_1686	3	CM,CF,BM	1	0	1	1	0	0	0	0
chr1	54813894	54813998	Lenient_1687	3	CF,BM,BF	1	1	0	1	0	1	0	0
chr1	54814034	54814101	Lenient_1688	3	CM,CF,BF	0	1	1	1	0	1	0	0
chr1	54814561	54814837	Lenient_1689	1	CF	0	0	0	1	0	0	0	2
chr1	54822543	54822696	Lenient_1690	4	CM,CF,BM,BF	1	1	1	1	1	0	0	0
chr1	54823178	54823391	Lenient_1691	4	CM,CF,BM,BF	1	1	1	1	1	1	1	1
chr1	54828100	54828328	Lenient_1692	4	CM,CF,BM,BF	1	1	1	1	0	0	0	1
chr1	54830750	54831157	Lenient_1693	1	BF	0	1	0	0	0	0	0	0
chr1	54845145	54845198	Lenient_1694	2	CF,BF	0	1	0	1	0	0	0	0
chr1	54845955	54846493	Lenient_1695	4	CM,CF,BM,BF	1	1	1	1	1	2	2	1
chr1	54846745	54846789	Lenient_1696	4	CM,CF,BM,BF	1	1	1	1	0	0	0	0
chr1	54851598	54851853	Lenient_1697	1	CF	0	0	0	1	0	0	0	0
chr1	54852542	54852784	Lenient_1698	1	BM	1	0	0	0	0	0	0	0
chr1	54859514	54859886	Lenient_1699	4	CM,CF,BM,BF	1	1	1	1	1	2	3	1
chr1	54864691	54864934	Lenient_1700	2	BM,BF	1	1	0	0	1	0	0	0
chr1	54872141	54872721	Lenient_1701	4	CM,CF,BM,BF	1	1	1	1	2	2	1	1
chr1	54882951	54883438	Lenient_1702	4	CM,CF,BM,BF	1	1	1	1	3	4	5	1
chr1	54883792	54884133	Lenient_1703	4	CM,CF,BM,BF	1	1	1	1	3	3	2	3
chr1	54884383	54884438	Lenient_1704	4	CM,CF,BM,BF	1	1	1	1	0	0	0	0
chr1	54889872	54890467	Lenient_1705	1	CF	0	0	0	1	0	0	0	2
chr1	54893947	54894195	Lenient_1706	3	CM,CF,BM	1	0	1	1	2	0	0	1
chr1	54894559	54895049	Lenient_1707	4	CM,CF,BM,BF	1	1	1	1	0	2	4	2
chr1	54895337	54895538	Lenient_1708	3	CM,BM,BF	1	1	1	0	0	0	0	0
chr1	54896467	54896725	Lenient_1709	2	CM,BM	1	0	1	0	1	1	1	0
chr1	54903898	54904170	Lenient_1710	2	CM,BM	1	0	1	0	2	0	2	0
chr1	54904207	54904427	Lenient_1711	2	CM,CF	0	0	1	1	2	0	0	0
chr1	54906684	54906900	Lenient_1712	4	CM,CF,BM,BF	1	1	1	1	2	0	0	1
chr1	54907182	54907418	Lenient_1713	4	CM,CF,BM,BF	1	1	1	1	2	2	1	1
chr1	54910251	54911109	Lenient_1714	4	CM,CF,BM,BF	1	1	1	1	4	4	5	4
chr1	54916613	54916967	Lenient_1715	3	CM,CF,BM	1	0	1	1	1	0	2	0
chr1	54917268	54917621	Lenient_1716	4	CM,CF,BM,BF	1	1	1	1	1	0	2	0
chr1	54922968	54923465	Lenient_1717	1	CM	0	0	1	0	1	0	1	0
chr1	54924218	54924570	Lenient_1718	2	CM,CF	0	0	1	1	0	1	1	1
chr1	54925004	54925260	Lenient_1719	1	CF	0	0	0	1	1	0	0	0
chr1	54928310	54928690	Lenient_1720	1	BF	0	1	0	0	0	1	0	0
chr1	54929886	54930341	Lenient_1721	1	CF	0	0	0	1	0	0	0	0
chr1	54934925	54935259	Lenient_1722	1	BM	1	0	0	0	2	0	0	0
chr1	54938250	54938482	Lenient_1723	2	CM,CF	0	0	1	1	0	0	3	0
chr1	54940116	54940145	Lenient_1724	3	CM,BM,BF	1	1	1	0	0	0	0	0
chr1	54940181	54940278	Lenient_1725	3	CM,CF,BM	1	0	1	1	0	0	2	0
chr1	54943055	54943355	Lenient_1726	1	CF	0	0	0	1	0	0	1	0
chr1	54944696	54945081	Lenient_1727	2	CM,BF	0	1	1	0	0	0	0	0
chr1	54953216	54953720	Lenient_1728	4	CM,CF,BM,BF	1	1	1	1	2	2	3	3
chr1	54954234	54954429	Lenient_1729	4	CM,CF,BM,BF	1	1	1	1	1	1	0	1
chr1	54955407	54955949	Lenient_1730	1	BM	1	0	0	0	0	0	0	1
chr1	54967486	54967716	Lenient_1731	4	CM,CF,BM,BF	1	1	1	1	3	1	1	2
chr1	54968370	54968826	Lenient_1732	1	CM	0	0	1	0	0	0	2	0
chr1	54969639	54969790	Lenient_1733	4	CM,CF,BM,BF	1	1	1	1	1	0	3	0
chr1	54982293	54983680	Lenient_1734	4	CM,CF,BM,BF	1	1	1	1	5	5	5	5
chr1	55036296	55036998	Lenient_1735	4	CM,CF,BM,BF	1	1	1	1	3	4	5	5
chr1	55039845	55040364	Lenient_1736	4	CM,CF,BM,BF	1	1	1	1	1	0	2	5
chr1	55040672	55040708	Lenient_1737	4	CM,CF,BM,BF	1	1	1	1	0	0	1	0
chr1	55052732	55053048	Lenient_1738	1	BF	0	1	0	0	0	0	0	1
chr1	55054615	55054853	Lenient_1739	1	CM	0	0	1	0	0	0	1	0
chr1	55063871	55064404	Lenient_1740	2	CM,CF	0	0	1	1	0	0	0	1
chr1	55077014	55077240	Lenient_1741	3	CM,CF,BM	1	0	1	1	0	0	0	0
chr1	55082867	55084665	Lenient_1742	4	CM,CF,BM,BF	1	1	1	1	5	5	5	5
chr1	55108745	55109375	Lenient_1743	4	CM,CF,BM,BF	1	1	1	1	5	5	5	5
chr1	55109719	55111032	Lenient_1744	4	CM,CF,BM,BF	1	1	1	1	5	5	5	5
chr1	55116926	55117250	Lenient_1745	4	CM,CF,BM,BF	1	1	1	1	5	5	1	0
chr1	55127599	55127718	Lenient_1746	3	CM,CF,BM	1	0	1	1	0	0	0	1
chr1	55132889	55132979	Lenient_1747	4	CM,CF,BM,BF	1	1	1	1	3	1	0	1
chr1	55133236	55133265	Lenient_1748	4	CM,CF,BM,BF	1	1	1	1	0	0	0	1
chr1	55133783	55134078	Lenient_1749	3	CM,CF,BM	1	0	1	1	2	0	1	1
chr1	55136285	55136632	Lenient_1750	4	CM,CF,BM,BF	1	1	1	1	5	3	2	3
chr1	55137276	55137503	Lenient_1751	2	CF,BF	0	1	0	1	3	3	0	2
chr1	55143789	55144695	Lenient_1752	4	CM,CF,BM,BF	1	1	1	1	5	5	5	5
chr1	55145223	55145901	Lenient_1753	4	CM,CF,BM,BF	1	1	1	1	5	5	5	5
chr1	55146303	55146581	Lenient_1754	4	CM,CF,BM,BF	1	1	1	1	5	0	2	2
chr1	55186888	55188881	Lenient_1755	4	CM,CF,BM,BF	1	1	1	1	5	5	5	5
chr1	55212442	55212663	Lenient_1756	1	CF	0	0	0	1	0	0	0	0
chr1	55218751	55219086	Lenient_1757	2	BM,BF	1	1	0	0	0	0	0	0
chr1	55221729	55222091	Lenient_1758	1	CM	0	0	1	0	0	0	2	0
chr1	55227750	55231577	Lenient_1759	4	CM,CF,BM,BF	1	1	1	1	5	5	5	5
chr1	55238487	55238750	Lenient_1760	1	CF	0	0	0	1	0	0	0	1
chr1	55248992	55249206	Lenient_1761	1	CF	0	0	0	1	0	0	0	0
chr1	55249845	55250310	Lenient_1762	3	CM,CF,BF	0	1	1	1	0	0	1	0
chr1	55253690	55254008	Lenient_1763	1	BF	0	1	0	0	0	1	0	0
chr1	55255086	55255533	Lenient_1764	1	BF	0	1	0	0	0	0	0	0
chr1	55258986	55259585	Lenient_1765	1	BF	0	1	0	0	0	0	0	0
chr1	55265889	55266237	Lenient_1766	1	BF	0	1	0	0	0	0	0	0
chr1	55267242	55267680	Lenient_1767	1	BF	0	1	0	0	0	0	0	0
chr1	55272601	55272780	Lenient_1768	4	CM,CF,BM,BF	1	1	1	1	0	0	0	1
chr1	55282402	55282562	Lenient_1769	3	CM,CF,BM	1	0	1	1	0	0	0	1
chr1	55282934	55283634	Lenient_1770	4	CM,CF,BM,BF	1	1	1	1	4	5	5	5
chr1	55284320	55284807	Lenient_1771	1	CM	0	0	1	0	0	0	0	0
chr1	55293714	55295199	Lenient_1772	4	CM,CF,BM,BF	1	1	1	1	5	5	5	5
chr1	55309400	55310232	Lenient_1773	1	CM	0	0	1	0	1	0	1	0
chr1	55316397	55316870	Lenient_1774	3	CM,CF,BM	1	0	1	1	1	0	4	5
chr1	55420346	55420686	Lenient_1775	4	CM,CF,BM,BF	1	1	1	1	4	2	5	4
chr1	55439257	55439541	Lenient_1776	1	CF	0	0	0	1	0	0	0	0
chr1	55440235	55440465	Lenient_1777	2	CM,CF	0	0	1	1	0	0	0	1
chr1	55462761	55463448	Lenient_1778	4	CM,CF,BM,BF	1	1	1	1	4	0	4	1
chr1	55543932	55544112	Lenient_1779	2	CM,CF	0	0	1	1	0	0	1	0
chr1	55544663	55545189	Lenient_1780	1	CF	0	0	0	1	0	0	0	1
chr1	55556907	55557132	Lenient_1781	4	CM,CF,BM,BF	1	1	1	1	1	1	0	0
chr1	55557784	55557999	Lenient_1782	2	CM,CF	0	0	1	1	0	0	1	0
chr1	55561896	55562635	Lenient_1783	3	CM,CF,BM	1	0	1	1	1	0	3	2
chr1	55562917	55562986	Lenient_1784	2	CM,CF	0	0	1	1	0	0	0	0
chr1	55563252	55563428	Lenient_1785	3	CM,CF,BM	1	0	1	1	1	0	0	2
chr1	55565792	55566538	Lenient_1786	1	CF	0	0	0	1	0	0	2	1
chr1	55570763	55571009	Lenient_1787	1	BF	0	1	0	0	0	0	0	0
chr1	55627680	55627905	Lenient_1788	2	CM,CF	0	0	1	1	0	0	1	0
chr1	55721657	55722165	Lenient_1789	1	CM	0	0	1	0	0	0	1	0
chr1	55722564	55723124	Lenient_1790	1	CF	0	0	0	1	0	0	0	1
chr1	55742313	55742557	Lenient_1791	1	BM	1	0	0	0	1	0	0	0
chr1	55756934	55757192	Lenient_1792	2	CM,BM	1	0	1	0	2	0	0	0
chr1	55762834	55763908	Lenient_1793	4	CM,CF,BM,BF	1	1	1	1	5	5	5	5
chr1	55774284	55774403	Lenient_1794	2	BM,BF	1	1	0	0	0	0	0	0
chr1	55774869	55776019	Lenient_1795	2	BM,BF	1	1	0	0	3	4	1	0
chr1	55776411	55776691	Lenient_1796	2	BM,BF	1	1	0	0	1	0	0	0
chr1	55792312	55792741	Lenient_1797	1	BF	0	1	0	0	1	0	0	0
chr1	55793518	55793814	Lenient_1798	3	CF,BM,BF	1	1	0	1	0	0	0	0
chr1	55805044	55805502	Lenient_1799	1	BM	1	0	0	0	1	0	0	0
chr1	55864154	55864570	Lenient_1800	2	BM,BF	1	1	0	0	0	0	0	0
chr1	55931397	55931699	Lenient_1801	1	BF	0	1	0	0	0	0	0	0
chr1	56305156	56305413	Lenient_1802	1	CF	0	0	0	1	0	0	0	0
chr1	56596220	56597528	Lenient_1803	4	CM,CF,BM,BF	1	1	1	1	5	4	5	5
chr1	56679199	56679623	Lenient_1804	1	CM	0	0	1	0	0	0	1	0
chr1	56680631	56680948	Lenient_1805	1	CM	0	0	1	0	0	0	0	0
chr1	56753273	56753492	Lenient_1806	2	CM,CF	0	0	1	1	0	0	0	0
chr1	56753780	56754532	Lenient_1807	2	CM,CF	0	0	1	1	1	0	2	1
chr1	56869664	56870160	Lenient_1808	1	CM	0	0	1	0	0	0	0	0
chr1	56870539	56870822	Lenient_1809	1	CF	0	0	0	1	0	0	0	1
chr1	57029045	57030700	Lenient_1810	4	CM,CF,BM,BF	1	1	1	1	5	5	5	5
chr1	57326870	57327128	Lenient_1811	1	BF	0	1	0	0	1	0	0	0
chr1	57329509	57329537	Lenient_1812	3	CM,CF,BM	1	0	1	1	0	0	0	1
chr1	57329547	57330039	Lenient_1813	3	CM,CF,BF	0	1	1	1	0	0	0	1
chr1	57330532	57330846	Lenient_1814	1	BF	0	1	0	0	0	1	0	0
chr1	57390631	57390948	Lenient_1815	1	BM	1	0	0	0	0	0	0	0
chr1	57396214	57397109	Lenient_1816	4	CM,CF,BM,BF	1	1	1	1	1	2	5	3
chr1	57397827	57398125	Lenient_1817	4	CM,CF,BM,BF	1	1	1	1	1	1	2	1
chr1	57398643	57398959	Lenient_1818	1	BM	1	0	0	0	0	0	0	0
chr1	57410325	57410673	Lenient_1819	1	CM	0	0	1	0	0	0	0	0
chr1	57411084	57411328	Lenient_1820	4	CM,CF,BM,BF	1	1	1	1	0	0	0	0
chr1	57425091	57425356	Lenient_1821	2	BM,BF	1	1	0	0	2	2	0	0
chr1	57425830	57426097	Lenient_1822	3	CM,CF,BM	1	0	1	1	2	0	1	1
chr1	57426569	57426675	Lenient_1823	3	CM,CF,BM	1	0	1	1	3	0	0	0
chr1	57427011	57427302	Lenient_1824	4	CM,CF,BM,BF	1	1	1	1	4	2	2	3
chr1	57430024	57430349	Lenient_1825	1	CM	0	0	1	0	3	2	0	0
chr1	57434468	57435406	Lenient_1826	4	CM,CF,BM,BF	1	1	1	1	5	5	5	5
chr1	57447315	57448242	Lenient_1827	4	CM,CF,BM,BF	1	1	1	1	5	5	5	5
chr1	57448526	57449166	Lenient_1828	4	CM,CF,BM,BF	1	1	1	1	4	4	4	4
chr1	57449614	57450165	Lenient_1829	4	CM,CF,BM,BF	1	1	1	1	5	5	4	4
chr1	57462900	57464340	Lenient_1830	4	CM,CF,BM,BF	1	1	1	1	5	5	5	5
chr1	57485742	57486308	Lenient_1831	4	CM,CF,BM,BF	1	1	1	1	0	2	2	1
chr1	57486604	57486625	Lenient_1832	3	CM,CF,BM	1	0	1	1	0	0	0	1
chr1	57486895	57487211	Lenient_1833	4	CM,CF,BM,BF	1	1	1	1	1	1	1	1
chr1	57492759	57493113	Lenient_1834	1	BM	1	0	0	0	1	0	0	0
chr1	57493795	57494070	Lenient_1835	4	CM,CF,BM,BF	1	1	1	1	3	1	2	1
chr1	57495564	57495819	Lenient_1836	2	CM,CF	0	0	1	1	1	0	1	0
chr1	57546630	57546888	Lenient_1837	1	CM	0	0	1	0	0	0	1	0
chr1	57695393	57695739	Lenient_1838	1	CM	0	0	1	0	0	0	0	0
chr1	57781756	57782200	Lenient_1839	1	BM	1	0	0	0	1	0	0	0
chr1	57782737	57783059	Lenient_1840	4	CM,CF,BM,BF	1	1	1	1	0	0	0	0
chr1	57798711	57799139	Lenient_1841	2	BM,BF	1	1	0	0	2	2	0	0
chr1	57799387	57799721	Lenient_1842	2	BM,BF	1	1	0	0	0	3	0	0
chr1	57830993	57832602	Lenient_1843	4	CM,CF,BM,BF	1	1	1	1	5	5	5	5
chr1	57858116	57858338	Lenient_1844	1	CF	0	0	0	1	0	0	0	0
chr1	57889109	57889411	Lenient_1845	1	CF	0	0	0	1	0	0	0	0
chr1	57892431	57892682	Lenient_1846	1	CM	0	0	1	0	0	0	0	0
chr1	57893922	57894043	Lenient_1847	3	CF,BM,BF	1	1	0	1	0	0	0	1
chr1	57894390	57894698	Lenient_1848	1	BM	1	0	0	0	0	0	0	0
chr1	57902130	57902367	Lenient_1849	2	CM,BF	0	1	1	0	0	0	0	0
chr1	57906946	57907151	Lenient_1850	3	CM,BM,BF	1	1	1	0	2	0	1	0
chr1	57907868	57908101	Lenient_1851	2	CM,CF	0	0	1	1	0	0	0	1
chr1	57909399	57910068	Lenient_1852	1	CM	0	0	1	0	0	0	2	0
chr1	57925191	57925492	Lenient_1853	2	CM,BM	1	0	1	0	0	0	0	0
chr1	57946805	57946913	Lenient_1854	4	CM,CF,BM,BF	1	1	1	1	1	2	1	1
chr1	57947396	57948206	Lenient_1855	4	CM,CF,BM,BF	1	1	1	1	2	0	2	0
chr1	58026196	58027696	Lenient_1856	4	CM,CF,BM,BF	1	1	1	1	5	5	5	5
chr1	58045791	58046106	Lenient_1857	3	CM,BM,BF	1	1	1	0	2	1	1	0
chr1	58052368	58053398	Lenient_1858	4	CM,CF,BM,BF	1	1	1	1	5	5	5	5
chr1	58075659	58076249	Lenient_1859	2	CM,CF	0	0	1	1	1	0	4	2
chr1	58086185	58086409	Lenient_1860	4	CM,CF,BM,BF	1	1	1	1	5	5	1	0
chr1	58086626	58087461	Lenient_1861	4	CM,CF,BM,BF	1	1	1	1	5	5	5	5
chr1	58087833	58088140	Lenient_1862	4	CM,CF,BM,BF	1	1	1	1	5	5	5	2
chr1	58089709	58089951	Lenient_1863	1	CM	0	0	1	0	3	0	0	0
chr1	58091707	58092023	Lenient_1864	1	CM	0	0	1	0	2	0	1	0
chr1	58097247	58097607	Lenient_1865	2	CM,BM	1	0	1	0	1	0	2	0
chr1	58098411	58098921	Lenient_1866	1	CM	0	0	1	0	0	0	0	0
chr1	58099207	58099426	Lenient_1867	1	CM	0	0	1	0	0	0	1	0
chr1	58100105	58100562	Lenient_1868	1	CM	0	0	1	0	1	0	2	0
chr1	58105631	58106084	Lenient_1869	2	CM,CF	0	0	1	1	2	0	3	3
chr1	58106406	58106581	Lenient_1870	2	CM,CF	0	0	1	1	0	0	0	0
chr1	58112149	58112620	Lenient_1871	1	CM	0	0	1	0	1	0	0	0
chr1	58121424	58121664	Lenient_1872	2	CM,CF	0	0	1	1	0	0	3	0
chr1	58121974	58122790	Lenient_1873	1	CM	0	0	1	0	2	0	3	1
chr1	58123047	58123335	Lenient_1874	1	CM	0	0	1	0	0	0	0	0
chr1	58127436	58127611	Lenient_1875	3	CM,BM,BF	1	1	1	0	5	2	0	0
chr1	58127860	58128277	Lenient_1876	4	CM,CF,BM,BF	1	1	1	1	5	5	5	3
chr1	58128983	58129201	Lenient_1877	4	CM,CF,BM,BF	1	1	1	1	5	3	5	3
chr1	58129903	58129965	Lenient_1878	2	CM,BM	1	0	1	0	0	0	0	0
chr1	58134358	58134523	Lenient_1879	4	CM,CF,BM,BF	1	1	1	1	4	2	1	0
chr1	58135177	58135887	Lenient_1880	4	CM,CF,BM,BF	1	1	1	1	5	5	4	4
chr1	58136392	58136662	Lenient_1881	2	CM,BM	1	0	1	0	0	2	1	0
chr1	58137540	58137757	Lenient_1882	3	CM,CF,BM	1	0	1	1	4	0	0	1
chr1	58138484	58138752	Lenient_1883	1	BM	1	0	0	0	0	0	0	0
chr1	58143921	58144052	Lenient_1884	2	CM,CF	0	0	1	1	1	0	0	0
chr1	58146054	58146294	Lenient_1885	2	CM,CF	0	0	1	1	4	0	3	0
chr1	58147335	58147364	Lenient_1886	3	CM,CF,BM	1	0	1	1	0	0	0	1
chr1	58148072	58148626	Lenient_1887	4	CM,CF,BM,BF	1	1	1	1	5	0	0	0
chr1	58148887	58149457	Lenient_1888	4	CM,CF,BM,BF	1	1	1	1	5	3	4	2
chr1	58149900	58150274	Lenient_1889	2	BM,BF	1	1	0	0	4	0	1	1
chr1	58154912	58155266	Lenient_1890	2	BM,BF	1	1	0	0	3	1	0	0
chr1	58157834	58158437	Lenient_1891	4	CM,CF,BM,BF	1	1	1	1	5	5	5	4
chr1	58159063	58159488	Lenient_1892	3	CM,BM,BF	1	1	1	0	5	3	1	1
chr1	58170087	58171275	Lenient_1893	4	CM,CF,BM,BF	1	1	1	1	5	5	5	3
chr1	58171609	58171936	Lenient_1894	4	CM,CF,BM,BF	1	1	1	1	5	0	2	2
chr1	58172775	58173018	Lenient_1895	1	CM	0	0	1	0	3	0	1	0
chr1	58174785	58175046	Lenient_1896	2	CF,BF	0	1	0	1	3	2	0	0
chr1	58175458	58175690	Lenient_1897	2	CM,BM	1	0	1	0	4	4	0	0
chr1	58183024	58183119	Lenient_1898	2	CM,CF	0	0	1	1	1	0	0	0
chr1	58183608	58183863	Lenient_1899	1	CM	0	0	1	0	0	0	0	0
chr1	58192207	58193021	Lenient_1900	2	CM,BM	1	0	1	0	2	0	3	0
chr1	58194370	58194876	Lenient_1901	4	CM,CF,BM,BF	1	1	1	1	2	1	0	1
chr1	58200120	58200291	Lenient_1902	2	CM,CF	0	0	1	1	3	2	1	0
chr1	58200893	58201176	Lenient_1903	4	CM,CF,BM,BF	1	1	1	1	3	4	0	0
chr1	58201625	58202204	Lenient_1904	4	CM,CF,BM,BF	1	1	1	1	4	5	5	3
chr1	58202640	58203084	Lenient_1905	2	CM,BM	1	0	1	0	3	1	0	0
chr1	58204016	58204241	Lenient_1906	1	CM	0	0	1	0	1	1	1	0
chr1	58208672	58209397	Lenient_1907	1	CM	0	0	1	0	0	0	0	0
chr1	58213144	58213525	Lenient_1908	1	BM	1	0	0	0	2	0	0	0
chr1	58214206	58214374	Lenient_1909	4	CM,CF,BM,BF	1	1	1	1	2	0	0	1
chr1	58215171	58215229	Lenient_1910	3	CM,BM,BF	1	1	1	0	2	0	0	0
chr1	58216232	58216587	Lenient_1911	1	CM	0	0	1	0	0	0	0	0
chr1	58216988	58217273	Lenient_1912	1	CM	0	0	1	0	0	0	0	0
chr1	58220608	58220869	Lenient_1913	1	BF	0	1	0	0	1	0	0	0
chr1	58235323	58235719	Lenient_1914	1	BM	1	0	0	0	0	0	0	1
chr1	58247045	58247395	Lenient_1915	1	CM	0	0	1	0	0	0	2	0
chr1	58252547	58253076	Lenient_1916	1	CM	0	0	1	0	0	0	0	0
chr1	58261178	58261397	Lenient_1917	1	CM	0	0	1	0	0	0	0	0
chr1	58269692	58269953	Lenient_1918	1	CF	0	0	0	1	0	0	0	0
chr1	58294761	58295083	Lenient_1919	1	BF	0	1	0	0	0	0	1	0
chr1	58346897	58347270	Lenient_1920	2	CM,CF	0	0	1	1	0	0	1	1
chr1	58353006	58353196	Lenient_1921	2	CM,CF	0	0	1	1	0	0	1	0
chr1	58353446	58353771	Lenient_1922	2	CM,CF	0	0	1	1	0	0	0	0
chr1	58364083	58364429	Lenient_1923	4	CM,CF,BM,BF	1	1	1	1	1	0	2	1
chr1	58371928	58372215	Lenient_1924	1	CM	0	0	1	0	0	0	1	0
chr1	58397861	58397933	Lenient_1925	3	CF,BM,BF	1	1	0	1	0	0	0	0
chr1	58398205	58399131	Lenient_1926	4	CM,CF,BM,BF	1	1	1	1	5	5	5	5
chr1	58409266	58411483	Lenient_1927	4	CM,CF,BM,BF	1	1	1	1	5	5	5	5
chr1	58439167	58439831	Lenient_1928	4	CM,CF,BM,BF	1	1	1	1	1	1	3	2
chr1	58448766	58450808	Lenient_1929	4	CM,CF,BM,BF	1	1	1	1	5	5	5	5
chr1	58458127	58459071	Lenient_1930	4	CM,CF,BM,BF	1	1	1	1	2	2	5	2
chr1	58459387	58459578	Lenient_1931	3	CM,CF,BM	1	0	1	1	2	0	0	0
chr1	58460619	58461043	Lenient_1932	3	CM,CF,BF	0	1	1	1	1	1	0	1
chr1	58465953	58465973	Lenient_1933	2	CM,BM	1	0	1	0	0	0	0	0
chr1	58467559	58467598	Lenient_1934	3	CF,BM,BF	1	1	0	1	0	0	0	1
chr1	58479723	58481253	Lenient_1935	4	CM,CF,BM,BF	1	1	1	1	5	5	5	5
chr1	58501592	58502991	Lenient_1936	4	CM,CF,BM,BF	1	1	1	1	5	5	5	5
chr1	58515411	58515713	Lenient_1937	1	BF	0	1	0	0	0	0	0	0
chr1	58532910	58533120	Lenient_1938	3	CM,BM,BF	1	1	1	0	0	1	1	0
chr1	58561055	58561806	Lenient_1939	4	CM,CF,BM,BF	1	1	1	1	5	5	5	5
chr1	58562026	58562519	Lenient_1940	4	CM,CF,BM,BF	1	1	1	1	4	2	4	2
chr1	58621850	58622139	Lenient_1941	1	CM	0	0	1	0	0	0	0	0
chr1	58623511	58623749	Lenient_1942	3	CF,BM,BF	1	1	0	1	0	0	0	1
chr1	58635041	58635323	Lenient_1943	1	CF	0	0	0	1	1	0	0	0
chr1	58635515	58635915	Lenient_1944	1	CM	0	0	1	0	0	0	1	0
chr1	58642140	58643941	Lenient_1945	4	CM,CF,BM,BF	1	1	1	1	5	5	5	5
chr1	58653776	58654116	Lenient_1946	2	CM,BM	1	0	1	0	2	0	1	0
chr1	58659591	58659807	Lenient_1947	3	CM,CF,BM	1	0	1	1	0	1	2	2
chr1	58661107	58661245	Lenient_1948	3	CM,CF,BM	1	0	1	1	4	0	2	1
chr1	58661249	58661638	Lenient_1949	3	CM,BM,BF	1	1	1	0	3	0	2	1
chr1	58661911	58662504	Lenient_1950	4	CM,CF,BM,BF	1	1	1	1	4	1	2	2
chr1	58666021	58666428	Lenient_1951	4	CM,CF,BM,BF	1	1	1	1	4	3	5	2
chr1	58667295	58667591	Lenient_1952	4	CM,CF,BM,BF	1	1	1	1	5	4	4	4
chr1	58668013	58668191	Lenient_1953	4	CM,CF,BM,BF	1	1	1	1	4	3	1	1
chr1	58671573	58673158	Lenient_1954	4	CM,CF,BM,BF	1	1	1	1	5	5	5	5
chr1	58678379	58678815	Lenient_1955	4	CM,CF,BM,BF	1	1	1	1	2	1	2	1
chr1	58680916	58681648	Lenient_1956	4	CM,CF,BM,BF	1	1	1	1	3	1	3	2
chr1	58708458	58708659	Lenient_1957	4	CM,CF,BM,BF	1	1	1	1	0	0	1	1
chr1	58709216	58710258	Lenient_1958	4	CM,CF,BM,BF	1	1	1	1	5	5	5	5
chr1	58734055	58734517	Lenient_1959	3	CM,CF,BM	1	0	1	1	1	0	3	1
chr1	58768919	58769493	Lenient_1960	4	CM,CF,BM,BF	1	1	1	1	5	4	4	5
chr1	58769833	58771415	Lenient_1961	4	CM,CF,BM,BF	1	1	1	1	5	5	5	5
chr1	58782446	58782728	Lenient_1962	4	CM,CF,BM,BF	1	1	1	1	1	1	3	1
chr1	58783657	58783908	Lenient_1963	1	CM	0	0	1	0	0	2	0	0
chr1	58784258	58784740	Lenient_1964	4	CM,CF,BM,BF	1	1	1	1	2	3	2	1
chr1	58790557	58790819	Lenient_1965	2	CF,BM	1	0	0	1	1	0	0	0
chr1	58791083	58791358	Lenient_1966	2	CF,BM	1	0	0	1	1	0	0	0
chr1	58799603	58799833	Lenient_1967	2	CF,BM	1	0	0	1	0	0	0	0
chr1	58800035	58800162	Lenient_1968	3	CM,CF,BF	0	1	1	1	0	0	0	0
chr1	58800436	58800692	Lenient_1969	1	BF	0	1	0	0	0	1	0	0
chr1	58800922	58801156	Lenient_1970	2	CM,BM	1	0	1	0	1	0	2	0
chr1	58801806	58801961	Lenient_1971	3	CM,CF,BM	1	0	1	1	0	0	0	3
chr1	58803583	58803806	Lenient_1972	1	CF	0	0	0	1	0	0	0	1
chr1	58805532	58805789	Lenient_1973	1	CF	0	0	0	1	0	0	0	0
chr1	58809052	58809448	Lenient_1974	1	BM	1	0	0	0	0	0	0	0
chr1	58812289	58812507	Lenient_1975	1	CM	0	0	1	0	0	0	0	0
chr1	58814978	58815200	Lenient_1976	1	CF	0	0	0	1	0	0	0	1
chr1	58816406	58816681	Lenient_1977	1	CM	0	0	1	0	0	0	0	1
chr1	58818182	58818567	Lenient_1978	4	CM,CF,BM,BF	1	1	1	1	1	0	2	0
chr1	58827308	58827484	Lenient_1979	3	CM,BM,BF	1	1	1	0	0	1	0	0
chr1	58830976	58831307	Lenient_1980	4	CM,CF,BM,BF	1	1	1	1	1	1	1	2
chr1	58845467	58845966	Lenient_1981	4	CM,CF,BM,BF	1	1	1	1	2	1	1	0
chr1	58851826	58853218	Lenient_1982	4	CM,CF,BM,BF	1	1	1	1	5	5	5	5
chr1	58853697	58854010	Lenient_1983	2	BM,BF	1	1	0	0	4	4	0	0
chr1	58859268	58860517	Lenient_1984	4	CM,CF,BM,BF	1	1	1	1	4	5	4	4
chr1	58860791	58860938	Lenient_1985	3	CM,BM,BF	1	1	1	0	0	0	0	0
chr1	58863874	58864230	Lenient_1986	1	BM	1	0	0	0	0	0	0	0
chr1	58880091	58880356	Lenient_1987	3	CM,BM,BF	1	1	1	0	0	1	0	0
chr1	58881441	58881502	Lenient_1988	3	CM,BM,BF	1	1	1	0	1	1	1	0
chr1	58994189	58994432	Lenient_1989	1	CF	0	0	0	1	0	0	0	0
chr1	59002704	59002989	Lenient_1990	4	CM,CF,BM,BF	1	1	1	1	3	2	3	1
chr1	59008012	59008293	Lenient_1991	4	CM,CF,BM,BF	1	1	1	1	2	2	1	0
chr1	59008575	59009243	Lenient_1992	4	CM,CF,BM,BF	1	1	1	1	3	4	3	1
chr1	59014099	59014349	Lenient_1993	2	CM,BF	0	1	1	0	0	3	0	0
chr1	59014959	59015195	Lenient_1994	2	CM,BF	0	1	1	0	0	1	1	0
chr1	59015648	59015878	Lenient_1995	1	CM	0	0	1	0	0	1	1	0
chr1	59017910	59018114	Lenient_1996	4	CM,CF,BM,BF	1	1	1	1	1	2	2	1
chr1	59018449	59018678	Lenient_1997	4	CM,CF,BM,BF	1	1	1	1	2	0	0	0
chr1	59019363	59019598	Lenient_1998	1	BF	0	1	0	0	1	1	0	0
[truncated: 137,410 more rows]

## Sheet: S5B_Robust H3K27 Peaks 
S5B_Table
Chrom	Start	Stop	Peak ID	Count of Groups with Peak	ID of Groups with Peaks	Bound by B6 M	Bound By B6 F	Bound by CAST M	Bound By CAST F	# of B6 M w/ peak	# of B6 F w/ peak	# of CAST M w/ peak	# of CAST F w/ peak
chr1	3467386	3467791	Robust_1	2	CF,CM	0	0	1	1	0	1	3	4
chr1	3468027	3468571	Robust_2	2	CF,CM	0	0	1	1	0	2	3	3
chr1	3504065	3505007	Robust_3	4	BF,CF,BM,CM	1	1	1	1	3	3	5	5
chr1	3505272	3505723	Robust_4	1	BM	1	0	0	0	3	1	2	2
chr1	3506022	3506844	Robust_5	3	BF,BM,CM	1	1	1	0	4	4	4	2
chr1	3541134	3542939	Robust_6	1	BF	0	1	0	0	1	3	2	1
chr1	4416550	4417566	Robust_7	4	BF,CF,BM,CM	1	1	1	1	3	4	3	5
chr1	4481862	4482505	Robust_8	1	CM	0	0	1	0	0	2	3	1
chr1	4487144	4487597	Robust_9	1	CF	0	0	0	1	1	2	1	3
chr1	4504256	4504906	Robust_10	3	CF,BM,CM	1	0	1	1	5	0	4	5
chr1	4510313	4510833	Robust_11	1	CM	0	0	1	0	1	0	3	2
chr1	4534136	4534749	Robust_12	1	CM	0	0	1	0	0	0	3	1
chr1	4561365	4562359	Robust_13	4	BF,CF,BM,CM	1	1	1	1	3	4	5	4
chr1	4587566	4588051	Robust_14	1	CM	0	0	1	0	1	0	3	0
chr1	4607310	4608269	Robust_15	1	CM	0	0	1	0	2	0	3	2
chr1	4643709	4645069	Robust_16	3	BF,CF,CM	0	1	1	1	2	4	5	4
chr1	4651015	4652507	Robust_17	2	BM,CM	1	0	1	0	3	1	5	2
chr1	4660509	4661374	Robust_18	3	BF,CF,CM	0	1	1	1	2	4	5	3
chr1	4661548	4662484	Robust_19	3	BF,BM,CM	1	1	1	0	4	2	4	1
chr1	4758419	4760378	Robust_20	4	BF,CF,BM,CM	1	1	1	1	5	5	5	5
chr1	4774004	4774439	Robust_21	3	BF,BM,CM	1	1	1	0	5	4	4	2
chr1	4774938	4776368	Robust_22	4	BF,CF,BM,CM	1	1	1	1	5	5	5	5
chr1	4791039	4791601	Robust_23	4	BF,CF,BM,CM	1	1	1	1	5	5	4	3
chr1	4792017	4792656	Robust_24	4	BF,CF,BM,CM	1	1	1	1	5	5	5	5
chr1	4797443	4798851	Robust_25	4	BF,CF,BM,CM	1	1	1	1	5	5	5	5
chr1	4800314	4800592	Robust_26	2	BF,BM	1	1	0	0	5	4	2	1
chr1	4808713	4809907	Robust_27	1	CM	0	0	1	0	0	0	3	1
chr1	4819136	4819821	Robust_28	3	BF,BM,CM	1	1	1	0	4	3	3	2
chr1	4847133	4848870	Robust_29	4	BF,CF,BM,CM	1	1	1	1	5	5	5	5
chr1	4849577	4849862	Robust_30	1	BM	1	0	0	0	3	1	0	0
chr1	5072838	5073844	Robust_31	4	BF,CF,BM,CM	1	1	1	1	5	5	5	5
chr1	5124001	5125144	Robust_32	2	CF,CM	0	0	1	1	2	1	4	3
chr1	5247767	5249139	Robust_33	2	CF,BM	1	0	0	1	3	0	2	4
chr1	5263757	5264789	Robust_34	1	BM	1	0	0	0	4	1	2	2
chr1	5301556	5302788	Robust_35	1	BM	1	0	0	0	4	0	2	0
chr1	6204010	6205787	Robust_36	4	BF,CF,BM,CM	1	1	1	1	5	5	5	5
chr1	6499679	6501663	Robust_37	1	BM	1	0	0	0	4	2	2	1
chr1	7078018	7078799	Robust_38	4	BF,CF,BM,CM	1	1	1	1	5	5	5	5
chr1	7079192	7080795	Robust_39	4	BF,CF,BM,CM	1	1	1	1	5	5	5	5
chr1	7092632	7093048	Robust_40	1	BM	1	0	0	0	3	0	0	0
chr1	7094004	7094394	Robust_41	1	BM	1	0	0	0	3	1	2	0
chr1	7111393	7111999	Robust_42	3	BF,BM,CM	1	1	1	0	5	3	4	1
chr1	7387721	7388042	Robust_43	4	BF,CF,BM,CM	1	1	1	1	5	5	5	5
chr1	7388260	7388781	Robust_44	4	BF,CF,BM,CM	1	1	1	1	5	5	5	5
chr1	8406678	8407220	Robust_45	4	BF,CF,BM,CM	1	1	1	1	4	3	3	4
chr1	8632003	8632377	Robust_46	1	CF	0	0	0	1	0	0	0	3
chr1	8832869	8833539	Robust_47	1	BM	1	0	0	0	3	2	1	0
chr1	8836148	8837133	Robust_48	2	BF,BM	1	1	0	0	3	3	1	0
chr1	8861928	8863753	Robust_49	2	BF,BM	1	1	0	0	5	5	2	2
chr1	8907926	8909002	Robust_50	1	BM	1	0	0	0	3	1	1	0
chr1	9535565	9535871	Robust_51	1	BM	1	0	0	0	4	4	2	0
chr1	9537537	9539229	Robust_52	4	BF,CF,BM,CM	1	1	1	1	5	5	5	5
chr1	9549399	9550224	Robust_53	1	CF	0	0	0	1	1	1	1	3
chr1	9553409	9554228	Robust_54	3	BF,BM,CM	1	1	1	0	5	3	3	1
chr1	9554474	9555276	Robust_55	3	BF,BM,CM	1	1	1	0	5	5	4	2
chr1	9572856	9573677	Robust_56	2	BF,BM	1	1	0	0	3	4	0	0
chr1	9574078	9574639	Robust_57	3	BF,BM,CM	1	1	1	0	5	5	3	2
chr1	9575010	9575400	Robust_58	4	BF,CF,BM,CM	1	1	1	1	4	5	5	4
chr1	9611222	9611645	Robust_59	2	BF,CM	0	1	1	0	2	4	3	2
chr1	9611964	9612537	Robust_60	4	BF,CF,BM,CM	1	1	1	1	5	5	5	4
chr1	9619886	9621635	Robust_61	4	BF,CF,BM,CM	1	1	1	1	5	5	5	3
chr1	9628383	9629642	Robust_62	3	BF,BM,CM	1	1	1	0	3	5	3	1
chr1	9690695	9691388	Robust_63	4	BF,CF,BM,CM	1	1	1	1	5	5	5	5
chr1	9737170	9738489	Robust_64	4	BF,CF,BM,CM	1	1	1	1	5	5	5	5
chr1	9738707	9739015	Robust_65	4	BF,CF,BM,CM	1	1	1	1	5	5	5	5
chr1	9777396	9778623	Robust_66	4	BF,CF,BM,CM	1	1	1	1	4	5	5	5
chr1	9787515	9789425	Robust_67	4	BF,CF,BM,CM	1	1	1	1	5	5	5	5
chr1	9795094	9795737	Robust_68	1	CM	0	0	1	0	0	1	4	0
chr1	9812853	9813601	Robust_69	1	BF	0	1	0	0	0	3	0	1
chr1	9837941	9839185	Robust_70	4	BF,CF,BM,CM	1	1	1	1	5	5	5	5
chr1	9840595	9841193	Robust_71	1	CF	0	0	0	1	0	1	0	3
chr1	9861938	9862683	Robust_72	2	CF,CM	0	0	1	1	0	0	3	4
chr1	9896399	9897854	Robust_73	1	CM	0	0	1	0	1	0	5	1
chr1	9933222	9934777	Robust_74	4	BF,CF,BM,CM	1	1	1	1	5	5	5	5
chr1	9957125	9958630	Robust_75	4	BF,CF,BM,CM	1	1	1	1	3	5	5	4
chr1	9971908	9972448	Robust_76	4	BF,CF,BM,CM	1	1	1	1	3	3	4	3
chr1	9975834	9976477	Robust_77	1	BF	0	1	0	0	2	4	1	0
chr1	9978210	9979117	Robust_78	4	BF,CF,BM,CM	1	1	1	1	5	5	5	5
chr1	9979761	9980188	Robust_79	2	BF,BM	1	1	0	0	1	3	0	0
chr1	10027433	10029262	Robust_80	4	BF,CF,BM,CM	1	1	1	1	5	5	5	5
chr1	10029583	10030261	Robust_81	4	BF,CF,BM,CM	1	1	1	1	5	5	5	5
chr1	10089152	10089889	Robust_82	1	CM	0	0	1	0	1	0	3	1
chr1	10132518	10133068	Robust_83	4	BF,CF,BM,CM	1	1	1	1	5	4	5	5
chr1	10133831	10134673	Robust_84	3	BF,BM,CM	1	1	1	0	4	4	3	1
chr1	10222110	10223962	Robust_85	4	BF,CF,BM,CM	1	1	1	1	5	5	5	5
chr1	10983620	10984243	Robust_86	4	BF,CF,BM,CM	1	1	1	1	5	5	5	5
chr1	11973081	11973549	Robust_87	2	CF,CM	0	0	1	1	0	0	4	3
chr1	13042287	13042659	Robust_88	1	CM	0	0	1	0	1	0	3	1
chr1	13105810	13106950	Robust_89	1	BM	1	0	0	0	4	2	2	1
chr1	13108639	13109070	Robust_90	1	CF	0	0	0	1	0	0	1	3
chr1	13161172	13162255	Robust_91	1	BM	1	0	0	0	3	1	2	0
chr1	13231891	13233242	Robust_92	3	BF,BM,CM	1	1	1	0	3	4	3	2
chr1	13291378	13292346	Robust_93	1	BF	0	1	0	0	2	3	0	1
chr1	13295275	13295960	Robust_94	1	BM	1	0	0	0	3	2	1	0
chr1	13302159	13303443	Robust_95	4	BF,CF,BM,CM	1	1	1	1	4	3	5	4
chr1	13312574	13313394	Robust_96	2	CF,CM	0	0	1	1	0	1	4	4
chr1	13362122	13364944	Robust_97	4	BF,CF,BM,CM	1	1	1	1	5	5	5	5
chr1	13416183	13417352	Robust_98	4	BF,CF,BM,CM	1	1	1	1	5	5	5	5
chr1	13436412	13437686	Robust_99	2	CF,CM	0	0	1	1	1	0	3	3
chr1	13456951	13458507	Robust_100	4	BF,CF,BM,CM	1	1	1	1	3	4	5	5
chr1	13477851	13478810	Robust_101	4	BF,CF,BM,CM	1	1	1	1	4	4	5	5
chr1	13521364	13522212	Robust_102	2	CF,CM	0	0	1	1	1	2	5	4
chr1	13551029	13552324	Robust_103	4	BF,CF,BM,CM	1	1	1	1	3	4	5	4
chr1	13564550	13565942	Robust_104	4	BF,CF,BM,CM	1	1	1	1	5	5	5	5
chr1	13566209	13566637	Robust_105	2	BF,BM	1	1	0	0	4	4	2	0
chr1	13566905	13567129	Robust_106	2	BF,BM	1	1	0	0	0	4	0	0
chr1	13577177	13577842	Robust_107	2	BF,BM	1	1	0	0	5	4	1	0
chr1	13578086	13578604	Robust_108	2	BF,BM	1	1	0	0	0	4	0	0
chr1	13578974	13579942	Robust_109	4	BF,CF,BM,CM	1	1	1	1	5	5	5	5
chr1	13618190	13619671	Robust_110	2	CF,CM	0	0	1	1	1	0	4	4
chr1	13645629	13646219	Robust_111	1	BF	0	1	0	0	0	4	0	0
chr1	13646728	13647070	Robust_112	1	BF	0	1	0	0	0	4	0	0
chr1	13647793	13648118	Robust_113	3	BF,BM,CM	1	1	1	0	0	4	0	0
chr1	13648368	13648832	Robust_114	3	BF,BM,CM	1	1	1	0	0	4	4	2
chr1	13649529	13650569	Robust_115	4	BF,CF,BM,CM	1	1	1	1	5	5	5	5
chr1	13650818	13651312	Robust_116	3	BF,CF,CM	0	1	1	1	0	4	4	4
chr1	13658115	13660065	Robust_117	4	BF,CF,BM,CM	1	1	1	1	5	5	5	5
chr1	13660678	13660983	Robust_118	1	BM	1	0	0	0	3	3	0	0
chr1	13666979	13667825	Robust_119	4	BF,CF,BM,CM	1	1	1	1	5	5	5	5
chr1	13668073	13668518	Robust_120	3	BF,BM,CM	1	1	1	0	5	4	3	1
chr1	13668955	13669578	Robust_121	4	BF,CF,BM,CM	1	1	1	1	5	5	5	5
chr1	13686025	13686407	Robust_122	1	BM	1	0	0	0	3	2	1	0
chr1	13687611	13688115	Robust_123	4	BF,CF,BM,CM	1	1	1	1	4	4	3	2
chr1	13688445	13689707	Robust_124	4	BF,CF,BM,CM	1	1	1	1	5	5	5	5
chr1	13689954	13690321	Robust_125	3	BF,BM,CM	1	1	1	0	3	3	3	2
chr1	14169205	14169843	Robust_126	2	CF,CM	0	0	1	1	1	0	4	4
chr1	14173422	14173993	Robust_127	1	CM	0	0	1	0	1	0	3	0
chr1	14174304	14175120	Robust_128	2	CF,CM	0	0	1	1	1	0	3	3
chr1	15194431	15195366	Robust_129	1	CM	0	0	1	0	0	0	3	1
chr1	15203846	15204774	Robust_130	1	CM	0	0	1	0	1	0	4	2
chr1	15205088	15205877	Robust_131	1	CM	0	0	1	0	1	0	3	2
chr1	15599384	15600749	Robust_132	1	BF	0	1	0	0	2	3	2	1
chr1	15601072	15601470	Robust_133	4	BF,CF,BM,CM	1	1	1	1	5	4	5	4
chr1	15605181	15605578	Robust_134	3	BF,CF,BM	1	1	0	1	3	3	2	4
chr1	15605962	15606310	Robust_135	2	BM,CM	1	0	1	0	3	0	3	1
chr1	15795215	15796846	Robust_136	4	BF,CF,BM,CM	1	1	1	1	5	5	5	5
chr1	15806889	15807900	Robust_137	2	BF,BM	1	1	0	0	3	3	2	2
chr1	15822141	15823025	Robust_138	2	BM,CM	1	0	1	0	3	0	4	1
chr1	15823367	15823680	Robust_139	3	CF,BM,CM	1	0	1	1	3	2	5	5
chr1	15866878	15868755	Robust_140	1	CM	0	0	1	0	1	0	3	2
chr1	15882439	15883156	Robust_141	1	CM	0	0	1	0	2	2	5	2
chr1	15986279	15987377	Robust_142	2	BF,BM	1	1	0	0	4	5	1	0
chr1	16093894	16096711	Robust_143	4	BF,CF,BM,CM	1	1	1	1	5	5	5	5
chr1	16162142	16163246	Robust_144	4	BF,CF,BM,CM	1	1	1	1	5	5	5	5
chr1	16176139	16177210	Robust_145	2	BF,CM	0	1	1	0	1	4	4	1
chr1	16189033	16189423	Robust_146	2	BF,CF	0	1	0	1	2	3	1	3
chr1	16189775	16190588	Robust_147	4	BF,CF,BM,CM	1	1	1	1	5	5	4	4
chr1	16218113	16219003	Robust_148	3	CF,BM,CM	1	0	1	1	3	2	3	5
chr1	16298765	16299836	Robust_149	2	BF,BM	1	1	0	0	3	4	1	1
chr1	16508651	16510242	Robust_150	4	BF,CF,BM,CM	1	1	1	1	5	5	5	5
chr1	16595241	16595742	Robust_151	1	CM	0	0	1	0	0	0	4	1
chr1	16597049	16597591	Robust_152	1	CF	0	0	0	1	2	2	2	3
chr1	16608450	16609882	Robust_153	4	BF,CF,BM,CM	1	1	1	1	5	5	5	5
chr1	16646272	16648029	Robust_154	4	BF,CF,BM,CM	1	1	1	1	5	5	5	5
chr1	16654964	16656218	Robust_155	4	BF,CF,BM,CM	1	1	1	1	5	5	5	5
chr1	16677541	16679190	Robust_156	4	BF,CF,BM,CM	1	1	1	1	5	5	5	5
chr1	16679589	16679805	Robust_157	2	BF,BM	1	1	0	0	4	3	0	0
chr1	17086812	17087887	Robust_158	4	BF,CF,BM,CM	1	1	1	1	5	5	5	5
chr1	18959674	18960694	Robust_159	4	BF,CF,BM,CM	1	1	1	1	3	5	3	5
chr1	20121469	20122518	Robust_160	4	BF,CF,BM,CM	1	1	1	1	5	5	5	5
chr1	20123822	20124200	Robust_161	2	BF,BM	1	1	0	0	4	4	0	0
chr1	20196320	20197778	Robust_162	2	CF,CM	0	0	1	1	1	0	4	3
chr1	20467492	20468076	Robust_163	2	BF,CF	0	1	0	1	1	3	2	3
chr1	20607317	20608623	Robust_164	4	BF,CF,BM,CM	1	1	1	1	5	5	5	5
chr1	20643373	20644866	Robust_165	4	BF,CF,BM,CM	1	1	1	1	3	5	5	5
chr1	20809794	20810339	Robust_166	4	BF,CF,BM,CM	1	1	1	1	3	4	4	3
chr1	20810587	20811020	Robust_167	4	BF,CF,BM,CM	1	1	1	1	1	1	5	5
chr1	20880169	20881549	Robust_168	2	CF,CM	0	0	1	1	1	2	5	5
chr1	20928976	20930751	Robust_169	4	BF,CF,BM,CM	1	1	1	1	4	3	5	5
chr1	20941043	20942079	Robust_170	4	BF,CF,BM,CM	1	1	1	1	3	3	4	5
chr1	21042177	21043088	Robust_171	1	BF	0	1	0	0	0	3	0	0
chr1	21049197	21050631	Robust_172	4	BF,CF,BM,CM	1	1	1	1	5	5	5	5
chr1	21059531	21060849	Robust_173	4	BF,CF,BM,CM	1	1	1	1	5	5	5	5
chr1	21068553	21069308	Robust_174	4	BF,CF,BM,CM	1	1	1	1	5	5	5	5
chr1	21069559	21070024	Robust_175	4	BF,CF,BM,CM	1	1	1	1	5	5	5	5
chr1	21090941	21092109	Robust_176	3	CF,BM,CM	1	0	1	1	4	2	5	5
chr1	21114415	21115838	Robust_177	4	BF,CF,BM,CM	1	1	1	1	5	3	5	5
chr1	21120993	21121484	Robust_178	1	BM	1	0	0	0	3	2	0	0
chr1	21122705	21123827	Robust_179	4	BF,CF,BM,CM	1	1	1	1	5	5	5	5
chr1	21156094	21157366	Robust_180	4	BF,CF,BM,CM	1	1	1	1	3	4	5	5
chr1	21208258	21209632	Robust_181	4	BF,CF,BM,CM	1	1	1	1	5	5	5	5
chr1	21217986	21218457	Robust_182	4	BF,CF,BM,CM	1	1	1	1	5	5	3	3
chr1	21219058	21219277	Robust_183	2	BF,BM	1	1	0	0	4	4	0	2
chr1	21221444	21222000	Robust_184	4	BF,CF,BM,CM	1	1	1	1	3	5	1	3
chr1	21222393	21223219	Robust_185	4	BF,CF,BM,CM	1	1	1	1	5	5	4	5
chr1	21229929	21230411	Robust_186	4	BF,CF,BM,CM	1	1	1	1	5	5	5	3
chr1	21230855	21232713	Robust_187	4	BF,CF,BM,CM	1	1	1	1	5	5	3	5
chr1	21233845	21234090	Robust_188	1	BM	1	0	0	0	4	0	0	0
chr1	21242371	21243036	Robust_189	4	BF,CF,BM,CM	1	1	1	1	3	3	3	3
chr1	21243400	21243700	Robust_190	3	BF,CF,BM	1	1	0	1	4	3	2	4
chr1	21256220	21257504	Robust_191	1	CF	0	0	0	1	1	1	0	3
chr1	21288825	21289551	Robust_192	1	BM	1	0	0	0	4	0	1	0
chr1	21294646	21295649	Robust_193	2	BM,CM	1	0	1	0	4	1	3	0
chr1	21295898	21296841	Robust_194	2	BM,CM	1	0	1	0	4	0	4	0
chr1	21305195	21306007	Robust_195	1	BM	1	0	0	0	5	0	2	0
chr1	21306568	21307150	Robust_196	1	BM	1	0	0	0	5	0	1	0
chr1	21309614	21309971	Robust_197	1	BM	1	0	0	0	4	1	2	0
chr1	21310729	21311152	Robust_198	1	BM	1	0	0	0	4	2	1	0
chr1	21313067	21314137	Robust_199	1	BM	1	0	0	0	4	2	1	0
chr1	21314665	21315168	Robust_200	2	BF,BM	1	1	0	0	5	3	2	0
chr1	21315780	21316090	Robust_201	1	BM	1	0	0	0	4	2	1	0
chr1	21318569	21319150	Robust_202	3	BF,BM,CM	1	1	1	0	5	3	5	0
chr1	21333097	21334584	Robust_203	1	BM	1	0	0	0	4	0	2	0
chr1	22106830	22107765	Robust_204	1	BF	0	1	0	0	1	5	1	0
chr1	22305479	22306826	Robust_205	1	BF	0	1	0	0	1	4	1	1
chr1	22627310	22627839	Robust_206	2	CF,CM	0	0	1	1	1	1	3	3
chr1	22640519	22641201	Robust_207	2	CF,CM	0	0	1	1	1	0	5	4
chr1	23003361	23004117	Robust_208	1	BM	1	0	0	0	3	1	2	0
chr1	23152731	23153574	Robust_209	4	BF,CF,BM,CM	1	1	1	1	4	5	5	5
chr1	23153859	23154426	Robust_210	1	BM	1	0	0	0	3	2	0	1
chr1	23168443	23168662	Robust_211	2	BF,BM	1	1	0	0	4	3	0	0
chr1	23169600	23170030	Robust_212	4	BF,CF,BM,CM	1	1	1	1	5	5	5	3
chr1	23170536	23171335	Robust_213	4	BF,CF,BM,CM	1	1	1	1	5	5	5	5
chr1	23179952	23180861	Robust_214	4	BF,CF,BM,CM	1	1	1	1	4	5	5	5
chr1	23189614	23190326	Robust_215	3	BF,BM,CM	1	1	1	0	4	4	4	1
chr1	23194370	23195372	Robust_216	4	BF,CF,BM,CM	1	1	1	1	5	5	5	5
chr1	23195885	23196149	Robust_217	1	BM	1	0	0	0	4	3	1	0
chr1	23209413	23210435	Robust_218	1	BM	1	0	0	0	3	2	1	0
chr1	23244574	23245563	Robust_219	2	BF,BM	1	1	0	0	3	4	1	1
chr1	23260843	23261506	Robust_220	1	BF	0	1	0	0	2	4	0	0
chr1	23261871	23262176	Robust_221	1	BM	1	0	0	0	4	0	0	0
chr1	23262347	23262830	Robust_222	1	BF	0	1	0	0	0	5	0	0
chr1	23263172	23264552	Robust_223	4	BF,CF,BM,CM	1	1	1	1	5	5	5	5
chr1	23271181	23271724	Robust_224	1	BM	1	0	0	0	4	2	2	0
chr1	23272200	23272691	Robust_225	4	BF,CF,BM,CM	1	1	1	1	5	5	5	4
chr1	23327370	23328921	Robust_226	4	BF,CF,BM,CM	1	1	1	1	5	5	5	5
chr1	23389306	23389975	Robust_227	4	BF,CF,BM,CM	1	1	1	1	5	5	5	5
chr1	23390374	23390879	Robust_228	4	BF,CF,BM,CM	1	1	1	1	5	5	5	5
chr1	23487686	23488360	Robust_229	1	BF	0	1	0	0	1	3	2	1
chr1	23490220	23490601	Robust_230	2	BF,BM	1	1	0	0	4	3	2	2
chr1	23490929	23491209	Robust_231	2	BF,BM	1	1	0	0	4	4	2	0
chr1	23491927	23492655	Robust_232	1	BM	1	0	0	0	3	2	1	1
chr1	23922442	23923003	Robust_233	1	BM	1	0	0	0	3	0	1	0
chr1	23928264	23929688	Robust_234	4	BF,CF,BM,CM	1	1	1	1	5	5	5	5
chr1	24011786	24012799	Robust_235	4	BF,CF,BM,CM	1	1	1	1	5	5	5	5
chr1	24096772	24097836	Robust_236	1	BM	1	0	0	0	3	0	1	0
chr1	24104336	24104633	Robust_237	2	BF,BM	1	1	0	0	3	4	0	0
chr1	24106111	24107777	Robust_238	4	BF,CF,BM,CM	1	1	1	1	5	5	5	5
chr1	24114199	24115384	Robust_239	4	BF,CF,BM,CM	1	1	1	1	5	5	5	5
chr1	24618474	24621641	Robust_240	2	CF,CM	0	0	1	1	0	0	5	5
chr1	24684578	24686518	Robust_241	4	BF,CF,BM,CM	1	1	1	1	5	5	5	5
chr1	24736769	24737569	Robust_242	1	CF	0	0	0	1	1	2	1	3
chr1	24749725	24750423	Robust_243	2	BF,BM	1	1	0	0	4	5	0	0
chr1	24755132	24755438	Robust_244	2	BF,BM	1	1	0	0	0	5	0	0
chr1	24756139	24757257	Robust_245	4	BF,CF,BM,CM	1	1	1	1	3	5	4	4
chr1	24757500	24757959	Robust_246	4	BF,CF,BM,CM	1	1	1	1	5	5	5	4
chr1	24799628	24801135	Robust_247	2	BF,BM	1	1	0	0	4	3	1	0
chr1	26742910	26745163	Robust_248	2	CF,CM	0	0	1	1	0	0	5	5
chr1	27563048	27563431	Robust_249	1	BM	1	0	0	0	3	0	1	0
chr1	27939805	27941569	Robust_250	4	BF,CF,BM,CM	1	1	1	1	5	5	4	5
chr1	27941820	27942395	Robust_251	4	BF,CF,BM,CM	1	1	1	1	4	5	5	4
chr1	30835312	30835687	Robust_252	2	CF,CM	0	0	1	1	1	1	3	4
chr1	30929588	30931923	Robust_253	4	BF,CF,BM,CM	1	1	1	1	5	5	5	5
chr1	30993794	30994291	Robust_254	3	CF,BM,CM	1	0	1	1	2	0	2	3
chr1	30994571	30995089	Robust_255	3	CF,BM,CM	1	0	1	1	3	2	4	4
chr1	31005375	31006460	Robust_256	4	BF,CF,BM,CM	1	1	1	1	5	5	5	5
chr1	31006728	31007894	Robust_257	4	BF,CF,BM,CM	1	1	1	1	5	5	5	5
chr1	31070948	31071014	Robust_258	2	BF,BM	1	1	0	0	4	4	0	0
chr1	31072581	31072993	Robust_259	4	BF,CF,BM,CM	1	1	1	1	4	5	5	5
chr1	31074005	31074555	Robust_260	4	BF,CF,BM,CM	1	1	1	1	5	4	5	4
chr1	31075145	31075253	Robust_261	3	BF,CF,BM	1	1	0	1	0	4	1	0
chr1	31075488	31075995	Robust_262	3	BF,CF,BM	1	1	0	1	5	4	1	4
chr1	31076433	31077026	Robust_263	4	BF,CF,BM,CM	1	1	1	1	5	5	5	5
chr1	31090386	31091632	Robust_264	4	BF,CF,BM,CM	1	1	1	1	5	5	4	4
chr1	31092640	31093252	Robust_265	2	BF,BM	1	1	0	0	3	4	1	1
chr1	31103530	31103793	Robust_266	3	BF,BM,CM	1	1	1	0	4	4	3	0
chr1	31106933	31107848	Robust_267	3	CF,BM,CM	1	0	1	1	4	2	3	3
chr1	31108286	31108552	Robust_268	2	BF,CF	0	1	0	1	1	4	0	1
chr1	31129282	31129953	Robust_269	4	BF,CF,BM,CM	1	1	1	1	5	5	5	5
chr1	31130227	31130885	Robust_270	4	BF,CF,BM,CM	1	1	1	1	5	5	5	5
chr1	31150484	31153305	Robust_271	4	BF,CF,BM,CM	1	1	1	1	5	5	5	5
chr1	31153854	31154108	Robust_272	2	BF,BM	1	1	0	0	0	4	0	0
chr1	31209911	31210853	Robust_273	4	BF,CF,BM,CM	1	1	1	1	5	3	3	4
chr1	31850659	31851169	Robust_274	1	CM	0	0	1	0	0	0	4	1
chr1	33153952	33155921	Robust_275	1	BM	1	0	0	0	4	2	1	0
chr1	33270301	33272290	Robust_276	2	BM,CM	1	0	1	0	5	0	5	0
chr1	33726176	33727527	Robust_277	4	BF,CF,BM,CM	1	1	1	1	5	5	5	5
chr1	33776720	33777589	Robust_278	4	BF,CF,BM,CM	1	1	1	1	5	5	5	5
chr1	33790134	33790294	Robust_279	2	BF,BM	1	1	0	0	3	4	0	0
chr1	33790627	33792114	Robust_280	4	BF,CF,BM,CM	1	1	1	1	5	5	4	3
chr1	33814090	33814974	Robust_281	4	BF,CF,BM,CM	1	1	1	1	5	5	5	5
chr1	33870495	33871671	Robust_282	4	BF,CF,BM,CM	1	1	1	1	5	5	5	5
chr1	34061990	34063299	Robust_283	2	CF,CM	0	0	1	1	2	1	5	4
chr1	34067942	34068888	Robust_284	1	CM	0	0	1	0	1	0	4	2
chr1	34117491	34118156	Robust_285	2	CF,CM	0	0	1	1	0	0	4	5
chr1	34118515	34118898	Robust_286	2	BF,CF	0	1	0	1	2	5	0	0
chr1	34160043	34161070	Robust_287	2	CF,CM	0	0	1	1	1	1	5	5
chr1	34177606	34178894	Robust_288	4	BF,CF,BM,CM	1	1	1	1	5	5	5	5
chr1	34180114	34180846	Robust_289	2	BM,CM	1	0	1	0	3	1	3	2
chr1	34192563	34192918	Robust_290	3	CF,BM,CM	1	0	1	1	3	2	4	5
chr1	34223733	34225284	Robust_291	2	CF,CM	0	0	1	1	2	0	5	5
chr1	34270750	34271544	Robust_292	1	CM	0	0	1	0	0	0	3	2
chr1	34293130	34295725	Robust_293	4	BF,CF,BM,CM	1	1	1	1	5	5	5	5
chr1	34308810	34309251	Robust_294	3	CF,BM,CM	1	0	1	1	4	1	4	3
chr1	34443977	34445955	Robust_295	4	BF,CF,BM,CM	1	1	1	1	5	5	5	5
chr1	34446590	34446979	Robust_296	1	BF	0	1	0	0	2	4	0	0
chr1	34455977	34456967	Robust_297	3	BF,CF,CM	0	1	1	1	2	4	4	4
chr1	34466454	34467114	Robust_298	2	CF,CM	0	0	1	1	1	0	5	3
chr1	34469165	34470001	Robust_299	2	BF,BM	1	1	0	0	3	5	1	1
chr1	34489677	34490372	Robust_300	4	BF,CF,BM,CM	1	1	1	1	5	5	4	5
chr1	34490705	34491553	Robust_301	4	BF,CF,BM,CM	1	1	1	1	5	5	3	4
chr1	34491896	34492212	Robust_302	2	BF,BM	1	1	0	0	3	3	1	0
chr1	34495960	34497270	Robust_303	4	BF,CF,BM,CM	1	1	1	1	5	5	5	5
chr1	34516036	34517249	Robust_304	2	CF,CM	0	0	1	1	2	2	5	5
chr1	34529327	34530320	Robust_305	4	BF,CF,BM,CM	1	1	1	1	3	3	4	4
chr1	34858294	34858919	Robust_306	4	BF,CF,BM,CM	1	1	1	1	3	4	3	3
chr1	34898648	34900590	Robust_307	4	BF,CF,BM,CM	1	1	1	1	5	5	5	5
chr1	34906333	34907310	Robust_308	4	BF,CF,BM,CM	1	1	1	1	5	5	5	5
chr1	35820277	35820929	Robust_309	3	BF,CF,BM	1	1	0	1	3	4	2	3
chr1	35821187	35821892	Robust_310	4	BF,CF,BM,CM	1	1	1	1	5	5	5	5
chr1	35892812	35894566	Robust_311	4	BF,CF,BM,CM	1	1	1	1	5	5	5	5
chr1	35906445	35907634	Robust_312	2	CF,CM	0	0	1	1	2	2	4	4
chr1	35937500	35937857	Robust_313	2	BF,BM	1	1	0	0	3	3	0	0
chr1	35982366	35983022	Robust_314	4	BF,CF,BM,CM	1	1	1	1	5	4	5	4
chr1	35983264	35984119	Robust_315	4	BF,CF,BM,CM	1	1	1	1	4	5	5	4
chr1	36121567	36122926	Robust_316	4	BF,CF,BM,CM	1	1	1	1	5	5	4	4
chr1	36124322	36124864	Robust_317	2	BF,BM	1	1	0	0	4	5	0	0
chr1	36125572	36126802	Robust_318	4	BF,CF,BM,CM	1	1	1	1	5	5	5	4
chr1	36131355	36131921	Robust_319	2	BF,CF	0	1	0	1	0	0	1	3
chr1	36132262	36132557	Robust_320	3	BF,BM,CM	1	1	1	0	0	5	2	1
chr1	36132813	36133307	Robust_321	4	BF,CF,BM,CM	1	1	1	1	5	5	4	3
chr1	36139035	36139451	Robust_322	2	BF,BM	1	1	0	0	4	4	0	0
chr1	36144523	36145248	Robust_323	1	BF	0	1	0	0	3	3	0	0
chr1	36145255	36145897	Robust_324	1	BM	1	0	0	0	4	2	1	0
chr1	36150038	36150667	Robust_325	4	BF,CF,BM,CM	1	1	1	1	4	4	4	3
chr1	36150972	36151462	Robust_326	4	BF,CF,BM,CM	1	1	1	1	5	3	4	4
chr1	36151865	36151881	Robust_327	2	CF,BM	1	0	0	1	3	2	0	0
chr1	36157001	36158447	Robust_328	2	BM,CM	1	0	1	0	4	1	3	2
chr1	36166118	36166938	Robust_329	3	CF,BM,CM	1	0	1	1	4	2	4	4
chr1	36189720	36190424	Robust_330	1	BM	1	0	0	0	3	2	0	0
chr1	36300159	36301528	Robust_331	4	BF,CF,BM,CM	1	1	1	1	5	5	5	5
chr1	36311626	36312954	Robust_332	4	BF,CF,BM,CM	1	1	1	1	4	3	5	5
chr1	36328388	36330240	Robust_333	3	BF,BM,CM	1	1	1	0	5	5	4	2
chr1	36330502	36330651	Robust_334	2	BF,CM	0	1	1	0	0	4	0	1
chr1	36364610	36365696	Robust_335	4	BF,CF,BM,CM	1	1	1	1	5	5	5	5
chr1	36372089	36373638	Robust_336	1	CM	0	0	1	0	1	0	4	2
chr1	36413227	36415112	Robust_337	4	BF,CF,BM,CM	1	1	1	1	5	5	5	4
chr1	36424735	36426414	Robust_338	4	BF,CF,BM,CM	1	1	1	1	5	5	5	5
chr1	36427545	36427853	Robust_339	1	BF	0	1	0	0	1	3	0	0
chr1	36501335	36502124	Robust_340	4	BF,CF,BM,CM	1	1	1	1	5	5	5	5
chr1	36522713	36523022	Robust_341	2	BF,BM	1	1	0	0	3	3	0	1
chr1	36526886	36527265	Robust_342	3	BF,BM,CM	1	1	1	0	5	5	5	1
chr1	36527632	36528313	Robust_343	4	BF,CF,BM,CM	1	1	1	1	5	5	5	5
chr1	36528591	36529032	Robust_344	4	BF,CF,BM,CM	1	1	1	1	5	5	5	5
chr1	36533013	36533800	Robust_345	2	BF,BM	1	1	0	0	3	5	1	2
chr1	36534911	36535420	Robust_346	1	BM	1	0	0	0	3	1	0	0
chr1	36568218	36569102	Robust_347	4	BF,CF,BM,CM	1	1	1	1	5	5	5	5
chr1	36569397	36569803	Robust_348	4	BF,CF,BM,CM	1	1	1	1	5	5	5	3
chr1	36582275	36584418	Robust_349	3	BF,BM,CM	1	1	1	0	4	5	3	1
chr1	36593101	36593357	Robust_350	2	BF,BM	1	1	0	0	3	4	0	0
chr1	36595484	36596205	Robust_351	4	BF,CF,BM,CM	1	1	1	1	5	5	5	5
chr1	36596423	36596837	Robust_352	4	BF,CF,BM,CM	1	1	1	1	5	3	4	2
chr1	36603323	36604055	Robust_353	4	BF,CF,BM,CM	1	1	1	1	5	5	5	5
chr1	36613154	36615205	Robust_354	4	BF,CF,BM,CM	1	1	1	1	5	5	5	5
chr1	36626075	36626305	Robust_355	1	BF	0	1	0	0	3	4	1	0
chr1	36628820	36629424	Robust_356	1	BF	0	1	0	0	1	3	1	0
chr1	36637133	36638028	Robust_357	4	BF,CF,BM,CM	1	1	1	1	3	4	4	4
chr1	36652607	36653449	Robust_358	1	BF	0	1	0	0	1	3	1	0
chr1	36740781	36741542	Robust_359	3	BF,CF,CM	0	1	1	1	1	4	5	3
chr1	36747772	36749293	Robust_360	4	BF,CF,BM,CM	1	1	1	1	5	5	5	5
chr1	36765725	36767400	Robust_361	4	BF,CF,BM,CM	1	1	1	1	5	5	5	5
chr1	36837056	36837709	Robust_362	4	BF,CF,BM,CM	1	1	1	1	4	0	5	5
chr1	36837934	36839445	Robust_363	4	BF,CF,BM,CM	1	1	1	1	5	5	5	5
chr1	36839676	36839992	Robust_364	2	BF,BM	1	1	0	0	4	4	0	0
chr1	36864490	36865357	Robust_365	4	BF,CF,BM,CM	1	1	1	1	3	4	5	5
chr1	36917962	36919413	Robust_366	2	CF,CM	0	0	1	1	2	2	5	3
chr1	36927894	36929029	Robust_367	1	CM	0	0	1	0	1	1	3	2
chr1	36931452	36932389	Robust_368	2	BF,BM	1	1	0	0	3	4	1	0
chr1	36959700	36960139	Robust_369	1	BM	1	0	0	0	3	2	1	1
chr1	36961245	36962224	Robust_370	3	BF,CF,CM	0	1	1	1	2	4	3	3
chr1	36976580	36977700	Robust_371	4	BF,CF,BM,CM	1	1	1	1	5	3	3	4
chr1	36985219	36985715	Robust_372	1	BF	0	1	0	0	1	3	1	0
chr1	36995498	36997249	Robust_373	4	BF,CF,BM,CM	1	1	1	1	5	5	5	5
chr1	37033472	37034585	Robust_374	3	BF,CF,CM	0	1	1	1	2	5	5	4
chr1	37053566	37054221	Robust_375	3	BF,CF,CM	0	1	1	1	2	5	5	5
chr1	37081882	37083297	Robust_376	4	BF,CF,BM,CM	1	1	1	1	5	5	5	5
chr1	37083674	37084079	Robust_377	3	CF,BM,CM	1	0	1	1	0	0	3	3
chr1	37085186	37086370	Robust_378	3	BF,BM,CM	1	1	1	0	5	4	3	2
chr1	37097645	37098016	Robust_379	3	CF,BM,CM	1	0	1	1	5	2	3	4
chr1	37098300	37099519	Robust_380	4	BF,CF,BM,CM	1	1	1	1	5	5	5	5
chr1	37102368	37102967	Robust_381	1	CF	0	0	0	1	0	0	1	3
chr1	37113683	37114449	Robust_382	4	BF,CF,BM,CM	1	1	1	1	4	5	4	4
chr1	37330465	37331376	Robust_383	2	CF,CM	0	0	1	1	1	0	3	3
chr1	37356344	37357853	Robust_384	4	BF,CF,BM,CM	1	1	1	1	5	5	5	5
chr1	37371330	37371858	Robust_385	2	BF,BM	1	1	0	0	3	3	0	0
chr1	37373412	37374636	Robust_386	1	CM	0	0	1	0	2	1	3	1
chr1	37390509	37391168	Robust_387	2	BF,BM	1	1	0	0	4	3	2	1
chr1	37397782	37399835	Robust_388	4	BF,CF,BM,CM	1	1	1	1	5	5	5	5
chr1	37403750	37404164	Robust_389	2	BF,BM	1	1	0	0	4	3	0	0
chr1	37404627	37404966	Robust_390	2	BF,BM	1	1	0	0	5	4	0	0
chr1	37407414	37408805	Robust_391	4	BF,CF,BM,CM	1	1	1	1	5	5	5	5
chr1	37417024	37417752	Robust_392	4	BF,CF,BM,CM	1	1	1	1	4	4	4	5
chr1	37418740	37419270	Robust_393	2	BF,BM	1	1	0	0	4	3	2	1
chr1	37485901	37487692	Robust_394	4	BF,CF,BM,CM	1	1	1	1	5	5	5	5
chr1	37597262	37597822	Robust_395	2	BF,CM	0	1	1	0	2	4	4	2
chr1	37667188	37668133	Robust_396	4	BF,CF,BM,CM	1	1	1	1	4	3	5	5
chr1	37921227	37921671	Robust_397	4	BF,CF,BM,CM	1	1	1	1	4	5	5	5
chr1	37922138	37922948	Robust_398	4	BF,CF,BM,CM	1	1	1	1	5	5	5	5
chr1	37928391	37929890	Robust_399	4	BF,CF,BM,CM	1	1	1	1	5	5	5	5
chr1	37934338	37935681	Robust_400	3	BF,BM,CM	1	1	1	0	5	3	5	2
chr1	37946351	37948030	Robust_401	4	BF,CF,BM,CM	1	1	1	1	5	5	5	5
chr1	38053337	38055713	Robust_402	4	BF,CF,BM,CM	1	1	1	1	5	5	5	5
chr1	38087910	38089098	Robust_403	2	BM,CM	1	0	1	0	4	2	5	2
chr1	38166359	38167426	Robust_404	4	BF,CF,BM,CM	1	1	1	1	4	4	5	5
chr1	38174887	38175516	Robust_405	3	CF,BM,CM	1	0	1	1	5	1	4	4
chr1	38175786	38176155	Robust_406	1	BM	1	0	0	0	4	2	1	0
chr1	38180866	38181254	Robust_407	3	BF,BM,CM	1	1	1	0	5	5	3	1
chr1	38185633	38186526	Robust_408	4	BF,CF,BM,CM	1	1	1	1	5	5	5	5
chr1	38186994	38187379	Robust_409	4	BF,CF,BM,CM	1	1	1	1	5	5	4	3
chr1	38232597	38233045	Robust_410	1	CM	0	0	1	0	2	0	4	2
chr1	38233721	38234224	Robust_411	1	BF	0	1	0	0	1	3	0	0
chr1	38297668	38298682	Robust_412	4	BF,CF,BM,CM	1	1	1	1	5	5	5	5
chr1	38299079	38300271	Robust_413	4	BF,CF,BM,CM	1	1	1	1	5	5	5	4
chr1	38308972	38309692	Robust_414	2	BF,CF	0	1	0	1	1	3	2	3
chr1	38364260	38366000	Robust_415	4	BF,CF,BM,CM	1	1	1	1	5	5	5	5
chr1	38414825	38416134	Robust_416	1	CM	0	0	1	0	0	0	3	1
chr1	38505806	38506268	Robust_417	1	CM	0	0	1	0	2	1	3	2
chr1	39043798	39045436	Robust_418	4	BF,CF,BM,CM	1	1	1	1	5	5	5	5
chr1	39124371	39124868	Robust_419	2	CF,CM	0	0	1	1	2	2	5	5
chr1	39125180	39125593	Robust_420	4	BF,CF,BM,CM	1	1	1	1	4	5	4	3
chr1	39159527	39159953	Robust_421	1	BF	0	1	0	0	2	5	2	1
chr1	39160245	39160591	Robust_422	2	BF,BM	1	1	0	0	3	3	1	0
chr1	39162005	39163146	Robust_423	4	BF,CF,BM,CM	1	1	1	1	5	5	5	5
chr1	39200351	39201345	Robust_424	4	BF,CF,BM,CM	1	1	1	1	3	4	3	4
chr1	39249256	39251306	Robust_425	4	BF,CF,BM,CM	1	1	1	1	4	5	5	4
chr1	39374370	39375449	Robust_426	2	BF,CM	0	1	1	0	1	3	4	2
chr1	39381664	39383032	Robust_427	3	BF,BM,CM	1	1	1	0	3	3	3	2
chr1	39424069	39424541	Robust_428	4	BF,CF,BM,CM	1	1	1	1	5	4	5	3
chr1	39424808	39426020	Robust_429	4	BF,CF,BM,CM	1	1	1	1	5	5	5	5
chr1	39464307	39465929	Robust_430	2	BF,BM	1	1	0	0	4	3	1	1
chr1	39474483	39475081	Robust_431	2	BF,BM	1	1	0	0	3	3	2	0
chr1	39481989	39482353	Robust_432	2	BF,BM	1	1	0	0	4	4	2	0
chr1	39482646	39483619	Robust_433	2	BF,BM	1	1	0	0	4	4	2	2
chr1	39490708	39491098	Robust_434	4	BF,CF,BM,CM	1	1	1	1	5	4	4	5
chr1	39491372	39492396	Robust_435	4	BF,CF,BM,CM	1	1	1	1	5	5	5	5
chr1	39492903	39493140	Robust_436	1	BF	0	1	0	0	0	4	0	0
chr1	39502235	39502991	Robust_437	4	BF,CF,BM,CM	1	1	1	1	5	5	4	3
chr1	39508687	39509138	Robust_438	4	BF,CF,BM,CM	1	1	1	1	3	3	3	4
chr1	39514555	39515841	Robust_439	4	BF,CF,BM,CM	1	1	1	1	5	5	5	5
chr1	39528113	39528637	Robust_440	2	BF,BM	1	1	0	0	3	3	1	0
chr1	39533919	39534101	Robust_441	4	BF,CF,BM,CM	1	1	1	1	0	0	0	0
chr1	39534358	39535553	Robust_442	4	BF,CF,BM,CM	1	1	1	1	5	5	5	5
chr1	39571735	39572969	Robust_443	4	BF,CF,BM,CM	1	1	1	1	5	5	5	5
chr1	39585901	39587610	Robust_444	1	CM	0	0	1	0	1	0	4	2
chr1	39592184	39593428	Robust_445	4	BF,CF,BM,CM	1	1	1	1	5	5	5	5
chr1	39594643	39595181	Robust_446	2	CF,CM	0	0	1	1	1	0	3	3
chr1	39628253	39628789	Robust_447	1	CM	0	0	1	0	2	0	3	0
chr1	39633080	39634179	Robust_448	4	BF,CF,BM,CM	1	1	1	1	5	5	5	5
chr1	39634479	39635598	Robust_449	4	BF,CF,BM,CM	1	1	1	1	5	5	5	5
chr1	39648757	39650579	Robust_450	4	BF,CF,BM,CM	1	1	1	1	5	5	5	5
chr1	39655500	39656527	Robust_451	3	BF,CF,CM	0	1	1	1	2	3	4	3
chr1	39665242	39665970	Robust_452	3	CF,BM,CM	1	0	1	1	3	1	4	5
chr1	39668991	39670159	Robust_453	4	BF,CF,BM,CM	1	1	1	1	5	5	5	5
chr1	39729080	39729884	Robust_454	2	CF,CM	0	0	1	1	1	0	4	5
chr1	39770096	39770893	Robust_455	1	BF	0	1	0	0	2	3	0	0
chr1	39777384	39778309	Robust_456	2	BF,BM	1	1	0	0	4	3	1	0
chr1	39793049	39793339	Robust_457	1	BM	1	0	0	0	3	2	0	1
chr1	39818105	39818880	Robust_458	3	BF,BM,CM	1	1	1	0	3	4	3	1
chr1	39869353	39870015	Robust_459	1	CM	0	0	1	0	0	0	3	2
chr1	39925108	39927266	Robust_460	2	CF,CM	0	0	1	1	1	1	5	5
chr1	39957966	39959822	Robust_461	4	BF,CF,BM,CM	1	1	1	1	5	5	5	5
chr1	39979820	39980873	Robust_462	1	BF	0	1	0	0	2	3	1	1
chr1	39992473	39993501	Robust_463	2	CF,CM	0	0	1	1	2	1	5	4
chr1	40005762	40007075	Robust_464	1	CM	0	0	1	0	1	1	3	1
chr1	40142389	40143189	Robust_465	1	CM	0	0	1	0	1	1	3	2
chr1	40172972	40173788	Robust_466	4	BF,CF,BM,CM	1	1	1	1	5	4	4	3
chr1	40174044	40174300	Robust_467	4	BF,CF,BM,CM	1	1	1	1	4	4	0	0
chr1	40189711	40190469	Robust_468	1	BM	1	0	0	0	3	0	0	0
chr1	40196187	40196733	Robust_469	2	BF,CM	0	1	1	0	2	3	3	2
chr1	40197004	40197768	Robust_470	2	BF,CM	0	1	1	0	2	2	4	2
chr1	40212409	40212874	Robust_471	4	BF,CF,BM,CM	1	1	1	1	5	4	5	4
chr1	40213213	40213976	Robust_472	4	BF,CF,BM,CM	1	1	1	1	5	5	5	5
chr1	40218162	40218533	Robust_473	2	BF,BM	1	1	0	0	4	4	0	0
chr1	40219549	40221212	Robust_474	4	BF,CF,BM,CM	1	1	1	1	5	5	5	5
chr1	40226010	40226310	Robust_475	2	BF,CM	0	1	1	0	4	4	3	0
chr1	40228697	40228934	Robust_476	1	BM	1	0	0	0	4	4	0	0
chr1	40232116	40232721	Robust_477	4	BF,CF,BM,CM	1	1	1	1	5	5	5	5
chr1	40232969	40233522	Robust_478	4	BF,CF,BM,CM	1	1	1	1	5	5	2	1
chr1	40236057	40237030	Robust_479	2	BF,BM	1	1	0	0	4	4	1	2
chr1	40237298	40237589	Robust_480	2	BF,BM	1	1	0	0	4	4	0	1
chr1	40244556	40245965	Robust_481	2	BM,CM	1	0	1	0	5	1	4	2
chr1	40274669	40275097	Robust_482	1	BF	0	1	0	0	3	3	0	0
chr1	40278996	40279242	Robust_483	1	BF	0	1	0	0	4	4	0	0
chr1	40281368	40282676	Robust_484	4	BF,CF,BM,CM	1	1	1	1	5	5	4	5
chr1	40285052	40285862	Robust_485	4	BF,CF,BM,CM	1	1	1	1	4	5	5	4
chr1	40287009	40287448	Robust_486	4	BF,CF,BM,CM	1	1	1	1	5	5	4	5
chr1	40292230	40292535	Robust_487	1	BF	0	1	0	0	0	4	0	0
chr1	40293190	40294240	Robust_488	4	BF,CF,BM,CM	1	1	1	1	5	4	4	3
chr1	40298863	40300816	Robust_489	4	BF,CF,BM,CM	1	1	1	1	5	5	5	5
chr1	40319740	40320204	Robust_490	1	BM	1	0	0	0	3	1	0	0
chr1	40322087	40322403	Robust_491	1	BF	0	1	0	0	1	3	0	0
chr1	40323353	40323907	Robust_492	4	BF,CF,BM,CM	1	1	1	1	5	5	5	5
chr1	40332518	40333541	Robust_493	1	BM	1	0	0	0	3	2	1	0
chr1	40339991	40341543	Robust_494	1	CM	0	0	1	0	2	0	4	2
chr1	40345388	40346075	Robust_495	1	BF	0	1	0	0	2	3	0	0
chr1	40382079	40383043	Robust_496	3	CF,BM,CM	1	0	1	1	4	1	5	5
chr1	40847010	40848027	Robust_497	4	BF,CF,BM,CM	1	1	1	1	5	5	5	5
chr1	41611525	41612230	Robust_498	4	BF,CF,BM,CM	1	1	1	1	5	4	3	5
chr1	41612764	41613303	Robust_499	4	BF,CF,BM,CM	1	1	1	1	5	4	5	5
chr1	41614022	41614469	Robust_500	1	BM	1	0	0	0	4	1	0	0
chr1	41615851	41616211	Robust_501	1	CM	0	0	1	0	2	1	3	0
chr1	41808765	41809474	Robust_502	1	CM	0	0	1	0	0	1	3	0
chr1	42502034	42502610	Robust_503	2	CF,CM	0	0	1	1	1	0	4	4
chr1	42531773	42533099	Robust_504	2	CF,CM	0	0	1	1	1	0	5	5
chr1	42548101	42549027	Robust_505	2	CF,CM	0	0	1	1	2	0	5	5
chr1	42589320	42589791	Robust_506	4	BF,CF,BM,CM	1	1	1	1	3	5	3	3
chr1	42590008	42590252	Robust_507	4	BF,CF,BM,CM	1	1	1	1	1	4	2	1
chr1	42593348	42593643	Robust_508	3	BF,BM,CM	1	1	1	0	3	5	3	0
chr1	42599146	42600082	Robust_509	4	BF,CF,BM,CM	1	1	1	1	4	5	5	5
chr1	42907594	42909053	Robust_510	4	BF,CF,BM,CM	1	1	1	1	5	5	5	5
chr1	43148219	43149970	Robust_511	4	BF,CF,BM,CM	1	1	1	1	5	5	5	5
chr1	43154783	43156239	Robust_512	4	BF,CF,BM,CM	1	1	1	1	5	5	5	5
chr1	43361262	43362006	Robust_513	2	BF,BM	1	1	0	0	4	3	1	1
chr1	43362451	43363143	Robust_514	3	CF,BM,CM	1	0	1	1	3	0	5	4
chr1	43502247	43503809	Robust_515	4	BF,CF,BM,CM	1	1	1	1	5	5	5	4
chr1	43542331	43542709	Robust_516	3	BF,CF,BM	1	1	0	1	5	4	2	3
chr1	43563142	43563747	Robust_517	1	BM	1	0	0	0	3	0	2	0
chr1	43883758	43884602	Robust_518	4	BF,CF,BM,CM	1	1	1	1	5	5	5	5
chr1	43884855	43885406	Robust_519	4	BF,CF,BM,CM	1	1	1	1	5	5	5	5
chr1	43989918	43991647	Robust_520	4	BF,CF,BM,CM	1	1	1	1	5	5	5	5
chr1	43991979	43992300	Robust_521	3	BF,BM,CM	1	1	1	0	0	4	3	0
chr1	44158104	44159677	Robust_522	4	BF,CF,BM,CM	1	1	1	1	5	5	5	5
chr1	44175050	44177254	Robust_523	4	BF,CF,BM,CM	1	1	1	1	5	5	5	5
chr1	44186159	44186798	Robust_524	4	BF,CF,BM,CM	1	1	1	1	5	3	3	4
chr1	44187505	44188344	Robust_525	3	CF,BM,CM	1	0	1	1	0	1	5	5
chr1	44198908	44199643	Robust_526	2	CF,CM	0	0	1	1	2	0	5	4
chr1	44199862	44200166	Robust_527	2	CF,CM	0	0	1	1	2	1	3	2
chr1	44204062	44205678	Robust_528	4	BF,CF,BM,CM	1	1	1	1	5	5	5	5
chr1	44254712	44255932	Robust_529	3	BF,CF,CM	0	1	1	1	1	3	5	5
chr1	45851861	45853157	Robust_530	4	BF,CF,BM,CM	1	1	1	1	5	5	5	5
chr1	45916444	45918217	Robust_531	4	BF,CF,BM,CM	1	1	1	1	5	5	5	5
chr1	45922152	45922392	Robust_532	1	BF	0	1	0	0	4	4	2	0
chr1	45925306	45925573	Robust_533	2	BF,BM	1	1	0	0	4	3	1	1
chr1	45925818	45926029	Robust_534	2	BF,BM	1	1	0	0	4	4	1	1
chr1	45932742	45933165	Robust_535	3	CF,BM,CM	1	0	1	1	3	0	3	5
chr1	45933578	45933966	Robust_536	4	BF,CF,BM,CM	1	1	1	1	5	5	3	5
chr1	45954308	45955039	Robust_537	4	BF,CF,BM,CM	1	1	1	1	5	5	5	5
chr1	45961247	45962107	Robust_538	4	BF,CF,BM,CM	1	1	1	1	5	5	5	5
chr1	45962348	45962742	Robust_539	2	BF,CM	0	1	1	0	2	4	4	2
chr1	45968822	45969117	Robust_540	1	BF	0	1	0	0	0	3	1	0
chr1	45976761	45977005	Robust_541	1	BM	1	0	0	0	4	3	0	0
chr1	45977933	45978214	Robust_542	2	BF,BM	1	1	0	0	4	4	1	1
chr1	45980857	45981347	Robust_543	2	CF,CM	0	0	1	1	0	0	2	3
chr1	45981573	45983351	Robust_544	4	BF,CF,BM,CM	1	1	1	1	5	5	5	5
chr1	46072076	46073505	Robust_545	2	CF,CM	0	0	1	1	1	0	4	4
chr1	46123539	46124084	Robust_546	1	CM	0	0	1	0	1	1	3	2
chr1	46909377	46910271	Robust_547	4	BF,CF,BM,CM	1	1	1	1	5	5	5	5
chr1	46910522	46911638	Robust_548	4	BF,CF,BM,CM	1	1	1	1	5	5	5	5
chr1	46964257	46965077	Robust_549	1	CM	0	0	1	0	1	2	3	1
chr1	46965522	46965940	Robust_550	1	BM	1	0	0	0	3	0	1	0
chr1	50739250	50739777	Robust_551	1	CF	0	0	0	1	0	0	0	3
chr1	50740093	50740728	Robust_552	1	CF	0	0	0	1	1	1	0	5
chr1	51345892	51347030	Robust_553	4	BF,CF,BM,CM	1	1	1	1	3	5	5	5
chr1	51347267	51347807	Robust_554	4	BF,CF,BM,CM	1	1	1	1	4	4	4	5
chr1	51348792	51349208	Robust_555	1	CM	0	0	1	0	1	2	3	2
chr1	51390256	51391236	Robust_556	4	BF,CF,BM,CM	1	1	1	1	4	4	5	5
chr1	51452383	51453283	Robust_557	1	CM	0	0	1	0	0	0	4	1
chr1	51534382	51535216	Robust_558	4	BF,CF,BM,CM	1	1	1	1	5	5	5	5
chr1	51535482	51536076	Robust_559	4	BF,CF,BM,CM	1	1	1	1	5	5	5	5
chr1	51562343	51562944	Robust_560	2	BF,BM	1	1	0	0	3	3	0	0
chr1	51565455	51566112	Robust_561	2	BF,BM	1	1	0	0	4	4	1	1
chr1	51566345	51566908	Robust_562	1	BM	1	0	0	0	4	2	0	0
chr1	51568706	51569184	Robust_563	3	CF,BM,CM	1	0	1	1	4	3	3	5
chr1	51569655	51570256	Robust_564	4	BF,CF,BM,CM	1	1	1	1	3	4	4	4
chr1	51746021	51746915	Robust_565	1	CF	0	0	0	1	0	0	2	3
chr1	51776529	51777104	Robust_566	4	BF,CF,BM,CM	1	1	1	1	5	5	5	5
chr1	51785043	51786491	Robust_567	3	BF,CF,CM	0	1	1	1	2	3	5	4
chr1	51797017	51799657	Robust_568	4	BF,CF,BM,CM	1	1	1	1	5	5	5	5
chr1	51807736	51808552	Robust_569	1	BM	1	0	0	0	5	1	1	1
chr1	51815364	51816426	Robust_570	4	BF,CF,BM,CM	1	1	1	1	5	5	4	5
chr1	51816835	51818485	Robust_571	4	BF,CF,BM,CM	1	1	1	1	5	5	5	5
chr1	51826193	51828081	Robust_572	4	BF,CF,BM,CM	1	1	1	1	5	5	5	5
chr1	51837141	51837813	Robust_573	2	CF,CM	0	0	1	1	2	0	3	4
chr1	51838086	51839418	Robust_574	2	CF,CM	0	0	1	1	0	2	4	5
chr1	51871392	51872738	Robust_575	2	CF,CM	0	0	1	1	2	0	4	3
chr1	51877810	51878552	Robust_576	4	BF,CF,BM,CM	1	1	1	1	0	3	3	5
chr1	51878787	51879690	Robust_577	4	BF,CF,BM,CM	1	1	1	1	4	3	5	4
chr1	51906029	51907074	Robust_578	4	BF,CF,BM,CM	1	1	1	1	5	3	4	3
chr1	51912026	51914348	Robust_579	4	BF,CF,BM,CM	1	1	1	1	5	5	5	5
chr1	51922170	51924070	Robust_580	3	BF,BM,CM	1	1	1	0	3	3	3	2
chr1	51927454	51927737	Robust_581	1	BF	0	1	0	0	0	3	0	0
chr1	51936132	51936716	Robust_582	1	BM	1	0	0	0	4	3	1	2
chr1	51937681	51938065	Robust_583	1	BF	0	1	0	0	0	4	1	0
chr1	51938365	51938899	Robust_584	3	BF,CF,BM	1	1	0	1	5	4	2	5
chr1	51939122	51940125	Robust_585	4	BF,CF,BM,CM	1	1	1	1	5	4	5	3
chr1	51940557	51941123	Robust_586	2	BF,BM	1	1	0	0	4	4	1	1
chr1	51948559	51948926	Robust_587	1	BF	0	1	0	0	0	5	1	0
chr1	51950257	51952675	Robust_588	4	BF,CF,BM,CM	1	1	1	1	5	5	5	5
chr1	51953162	51953690	Robust_589	2	BF,BM	1	1	0	0	5	4	2	0
chr1	51961548	51962605	Robust_590	3	BF,BM,CM	1	1	1	0	4	4	3	0
chr1	51971808	51973165	Robust_591	4	BF,CF,BM,CM	1	1	1	1	5	5	5	5
chr1	51979168	51980007	Robust_592	2	BF,BM	1	1	0	0	3	5	1	0
chr1	51991661	51992215	Robust_593	2	BM,CM	1	0	1	0	4	1	4	1
chr1	52096890	52098125	Robust_594	1	BM	1	0	0	0	3	1	2	0
chr1	52157113	52157831	Robust_595	1	CM	0	0	1	0	0	0	3	0
chr1	52170002	52170609	Robust_596	4	BF,CF,BM,CM	1	1	1	1	5	5	5	5
chr1	52175410	52177023	Robust_597	4	BF,CF,BM,CM	1	1	1	1	5	5	5	5
chr1	52214473	52215619	Robust_598	4	BF,CF,BM,CM	1	1	1	1	4	4	5	5
chr1	52288893	52290032	Robust_599	4	BF,CF,BM,CM	1	1	1	1	5	5	5	5
chr1	52290287	52290693	Robust_600	4	BF,CF,BM,CM	1	1	1	1	5	4	5	5
chr1	52444140	52446044	Robust_601	1	BF	0	1	0	0	1	3	2	0
chr1	52491078	52492056	Robust_602	3	BF,BM,CM	1	1	1	0	5	5	3	1
chr1	52521957	52522580	Robust_603	2	BF,BM	1	1	0	0	4	4	1	0
chr1	52522998	52524025	Robust_604	2	BF,BM	1	1	0	0	4	5	1	0
chr1	52534529	52535708	Robust_605	1	BM	1	0	0	0	3	2	0	0
chr1	52552208	52552466	Robust_606	3	BF,BM,CM	1	1	1	0	3	5	3	1
chr1	52552804	52553142	Robust_607	1	BF	0	1	0	0	0	4	0	0
chr1	52556425	52557132	Robust_608	4	BF,CF,BM,CM	1	1	1	1	5	5	5	5
chr1	52557429	52558157	Robust_609	4	BF,CF,BM,CM	1	1	1	1	5	5	5	5
chr1	52558874	52558998	Robust_610	2	BF,BM	1	1	0	0	4	5	1	1
chr1	52687263	52687978	Robust_611	4	BF,CF,BM,CM	1	1	1	1	5	5	5	5
chr1	52783285	52784448	Robust_612	4	BF,CF,BM,CM	1	1	1	1	5	5	5	5
chr1	52807049	52807659	Robust_613	4	BF,CF,BM,CM	1	1	1	1	5	5	5	5
chr1	52822540	52823109	Robust_614	2	CF,CM	0	0	1	1	0	2	4	3
chr1	52856031	52856636	Robust_615	3	BF,BM,CM	1	1	1	0	3	4	3	0
chr1	52861954	52862589	Robust_616	2	BM,CM	1	0	1	0	3	0	3	0
chr1	52873369	52874814	Robust_617	4	BF,CF,BM,CM	1	1	1	1	5	5	5	5
chr1	52901904	52902851	Robust_618	4	BF,CF,BM,CM	1	1	1	1	5	5	5	5
chr1	52903423	52903621	Robust_619	2	BF,BM	1	1	0	0	3	4	0	0
chr1	52905787	52906316	Robust_620	2	BF,BM	1	1	0	0	5	4	0	0
chr1	52906603	52907486	Robust_621	2	BF,BM	1	1	0	0	5	5	2	0
chr1	53115873	53116628	Robust_622	2	BF,BM	1	1	0	0	5	5	1	0
chr1	53117033	53117694	Robust_623	4	BF,CF,BM,CM	1	1	1	1	5	5	4	4
chr1	53119132	53120013	Robust_624	1	CM	0	0	1	0	1	0	3	2
chr1	53126663	53128578	Robust_625	4	BF,CF,BM,CM	1	1	1	1	5	5	5	5
chr1	53346940	53348882	Robust_626	3	BF,BM,CM	1	1	1	0	5	5	5	1
chr1	53353440	53354613	Robust_627	4	BF,CF,BM,CM	1	1	1	1	5	5	5	5
chr1	53369737	53371067	Robust_628	4	BF,CF,BM,CM	1	1	1	1	5	5	5	5
chr1	53408682	53409920	Robust_629	4	BF,CF,BM,CM	1	1	1	1	5	5	5	5
chr1	53841012	53842025	Robust_630	4	BF,CF,BM,CM	1	1	1	1	5	5	5	5
chr1	53880322	53880784	Robust_631	1	BF	0	1	0	0	1	3	1	0
chr1	53907322	53908103	Robust_632	1	CM	0	0	1	0	2	2	3	1
chr1	53946152	53946763	Robust_633	1	CM	0	0	1	0	0	0	3	2
chr1	54034520	54035356	Robust_634	2	CF,CM	0	0	1	1	2	1	3	5
chr1	54042977	54043414	Robust_635	1	CF	0	0	0	1	1	0	1	3
chr1	54250878	54252209	Robust_636	1	CM	0	0	1	0	1	1	4	2
chr1	54306788	54307994	Robust_637	4	BF,CF,BM,CM	1	1	1	1	5	5	5	4
chr1	54495122	54496072	Robust_638	4	BF,CF,BM,CM	1	1	1	1	5	5	5	5
chr1	54599539	54599929	Robust_639	2	CF,CM	0	0	1	1	1	2	4	3
chr1	54601957	54603137	Robust_640	4	BF,CF,BM,CM	1	1	1	1	5	5	5	5
chr1	54608951	54609223	Robust_641	1	BF	0	1	0	0	0	3	0	0
chr1	54613633	54615127	Robust_642	4	BF,CF,BM,CM	1	1	1	1	5	5	5	5
chr1	54671400	54671892	Robust_643	2	CF,BM	1	0	0	1	3	2	2	3
chr1	54741448	54741966	Robust_644	3	BF,BM,CM	1	1	1	0	5	3	4	1
chr1	54747195	54747549	Robust_645	1	BM	1	0	0	0	3	1	0	0
chr1	54748378	54748856	Robust_646	1	BM	1	0	0	0	4	1	0	0
chr1	54859288	54859901	Robust_647	1	CM	0	0	1	0	1	2	3	1
chr1	54882951	54883453	Robust_648	3	BF,BM,CM	1	1	1	0	3	4	5	1
chr1	54883784	54884133	Robust_649	3	BF,CF,BM	1	1	0	1	3	3	2	3
chr1	54884383	54884438	Robust_650	3	BF,CF,BM	1	1	0	1	0	0	0	0
chr1	54893795	54895111	Robust_651	1	CM	0	0	1	0	2	2	4	2
chr1	54910251	54911109	Robust_652	4	BF,CF,BM,CM	1	1	1	1	4	4	5	4
chr1	54938075	54939025	Robust_653	1	CM	0	0	1	0	0	0	3	0
chr1	54953216	54953910	Robust_654	2	CF,CM	0	0	1	1	2	2	3	3
chr1	54967337	54967966	Robust_655	1	BM	1	0	0	0	3	1	1	2
chr1	54969121	54969892	Robust_656	1	CM	0	0	1	0	1	0	3	1
chr1	54982293	54983680	Robust_657	4	BF,CF,BM,CM	1	1	1	1	5	5	5	5
chr1	55036296	55036998	Robust_658	4	BF,CF,BM,CM	1	1	1	1	3	4	5	5
chr1	55039685	55040365	Robust_659	1	CF	0	0	0	1	1	0	2	5
chr1	55076945	55077921	Robust_660	1	CM	0	0	1	0	0	0	3	0
chr1	55082867	55084665	Robust_661	4	BF,CF,BM,CM	1	1	1	1	5	5	5	5
chr1	55108745	55109375	Robust_662	4	BF,CF,BM,CM	1	1	1	1	5	5	5	5
chr1	55109719	55111032	Robust_663	4	BF,CF,BM,CM	1	1	1	1	5	5	5	5
chr1	55116425	55117643	Robust_664	2	BF,BM	1	1	0	0	5	5	1	0
chr1	55132524	55133347	Robust_665	1	BM	1	0	0	0	3	1	1	1
chr1	55136247	55136632	Robust_666	3	BF,CF,BM	1	1	0	1	5	3	2	3
chr1	55137276	55137503	Robust_667	1	BF	0	1	0	0	3	3	0	2
chr1	55143789	55144695	Robust_668	4	BF,CF,BM,CM	1	1	1	1	5	5	5	5
chr1	55145223	55145901	Robust_669	4	BF,CF,BM,CM	1	1	1	1	5	5	5	5
chr1	55186888	55188881	Robust_670	4	BF,CF,BM,CM	1	1	1	1	5	5	5	5
chr1	55227750	55231577	Robust_671	4	BF,CF,BM,CM	1	1	1	1	5	5	5	5
chr1	55282934	55283634	Robust_672	4	BF,CF,BM,CM	1	1	1	1	4	5	5	5
chr1	55293714	55295199	Robust_673	4	BF,CF,BM,CM	1	1	1	1	5	5	5	5
chr1	55315590	55317214	Robust_674	2	CF,CM	0	0	1	1	1	0	4	5
chr1	55419969	55420686	Robust_675	3	CF,BM,CM	1	0	1	1	4	2	5	4
chr1	55462761	55463599	Robust_676	2	BM,CM	1	0	1	0	4	0	4	1
chr1	55561837	55562986	Robust_677	1	CM	0	0	1	0	1	0	3	2
chr1	55762834	55763908	Robust_678	4	BF,CF,BM,CM	1	1	1	1	5	5	5	5
chr1	55774869	55776019	Robust_679	2	BF,BM	1	1	0	0	3	4	1	0
chr1	56596220	56597528	Robust_680	4	BF,CF,BM,CM	1	1	1	1	5	4	5	5
chr1	57029045	57030700	Robust_681	4	BF,CF,BM,CM	1	1	1	1	5	5	5	5
chr1	57396214	57397152	Robust_682	2	CF,CM	0	0	1	1	1	2	5	3
chr1	57426569	57426675	Robust_683	2	CF,BM	1	0	0	1	3	0	0	0
chr1	57427010	57427466	Robust_684	2	CF,BM	1	0	0	1	4	2	2	3
chr1	57434468	57435406	Robust_685	4	BF,CF,BM,CM	1	1	1	1	5	5	5	5
chr1	57447315	57448242	Robust_686	4	BF,CF,BM,CM	1	1	1	1	5	5	5	5
chr1	57448526	57449166	Robust_687	4	BF,CF,BM,CM	1	1	1	1	4	4	4	4
chr1	57449614	57450165	Robust_688	4	BF,CF,BM,CM	1	1	1	1	5	5	4	4
chr1	57462900	57464340	Robust_689	4	BF,CF,BM,CM	1	1	1	1	5	5	5	5
chr1	57493611	57494530	Robust_690	2	BM,CM	1	0	1	0	3	1	3	1
chr1	57799387	57800018	Robust_691	1	BF	0	1	0	0	0	3	0	0
chr1	57830993	57832602	Robust_692	4	BF,CF,BM,CM	1	1	1	1	5	5	5	5
chr1	58026196	58027696	Robust_693	4	BF,CF,BM,CM	1	1	1	1	5	5	5	5
chr1	58052368	58053398	Robust_694	4	BF,CF,BM,CM	1	1	1	1	5	5	5	5
chr1	58075633	58076249	Robust_695	1	CM	0	0	1	0	1	0	4	2
chr1	58086626	58087461	Robust_696	4	BF,CF,BM,CM	1	1	1	1	5	5	5	5
chr1	58087762	58088192	Robust_697	3	BF,BM,CM	1	1	1	0	5	5	5	2
chr1	58105631	58106084	Robust_698	2	CF,CM	0	0	1	1	2	0	3	3
chr1	58121359	58121716	Robust_699	1	CM	0	0	1	0	0	0	3	0
chr1	58121974	58122790	Robust_700	1	CM	0	0	1	0	2	0	3	1
chr1	58127860	58128277	Robust_701	4	BF,CF,BM,CM	1	1	1	1	5	5	5	3
chr1	58128983	58129201	Robust_702	4	BF,CF,BM,CM	1	1	1	1	5	3	5	3
chr1	58134358	58134579	Robust_703	2	CF,BM	1	0	0	1	4	2	1	0
chr1	58135177	58135887	Robust_704	4	BF,CF,BM,CM	1	1	1	1	5	5	4	4
chr1	58137398	58137811	Robust_705	1	BM	1	0	0	0	4	1	0	1
chr1	58145685	58146360	Robust_706	1	CM	0	0	1	0	4	0	3	0
chr1	58148878	58149457	Robust_707	3	BF,BM,CM	1	1	1	0	5	3	4	2
chr1	58149900	58150274	Robust_708	2	BF,BM	1	1	0	0	4	0	1	1
chr1	58154547	58155424	Robust_709	1	BM	1	0	0	0	3	1	0	0
chr1	58157834	58158437	Robust_710	4	BF,CF,BM,CM	1	1	1	1	5	5	5	4
chr1	58159019	58159488	Robust_711	2	BF,BM	1	1	0	0	5	3	1	1
chr1	58170087	58171275	Robust_712	4	BF,CF,BM,CM	1	1	1	1	5	5	5	3
chr1	58175458	58175754	Robust_713	1	BM	1	0	0	0	4	4	0	0
chr1	58192207	58193449	Robust_714	1	CM	0	0	1	0	2	0	3	0
chr1	58200893	58201176	Robust_715	2	BF,BM	1	1	0	0	3	4	0	0
chr1	58201625	58202204	Robust_716	4	BF,CF,BM,CM	1	1	1	1	4	5	5	3
chr1	58398205	58399131	Robust_717	4	BF,CF,BM,CM	1	1	1	1	5	5	5	5
chr1	58409266	58411483	Robust_718	4	BF,CF,BM,CM	1	1	1	1	5	5	5	5
chr1	58438886	58439918	Robust_719	1	CM	0	0	1	0	1	1	3	2
chr1	58448766	58450808	Robust_720	4	BF,CF,BM,CM	1	1	1	1	5	5	5	5
chr1	58458062	58459071	Robust_721	1	CM	0	0	1	0	2	2	5	2
chr1	58479723	58481253	Robust_722	4	BF,CF,BM,CM	1	1	1	1	5	5	5	5
chr1	58501592	58502991	Robust_723	4	BF,CF,BM,CM	1	1	1	1	5	5	5	5
chr1	58561055	58561806	Robust_724	4	BF,CF,BM,CM	1	1	1	1	5	5	5	5
chr1	58642140	58643941	Robust_725	4	BF,CF,BM,CM	1	1	1	1	5	5	5	5
chr1	58660966	58662640	Robust_726	1	BM	1	0	0	0	4	1	2	2
chr1	58666021	58666428	Robust_727	3	BF,BM,CM	1	1	1	0	4	3	5	2
chr1	58667295	58667591	Robust_728	4	BF,CF,BM,CM	1	1	1	1	5	4	4	4
chr1	58668013	58668191	Robust_729	2	BF,BM	1	1	0	0	4	3	1	1
chr1	58671573	58673158	Robust_730	4	BF,CF,BM,CM	1	1	1	1	5	5	5	5
chr1	58680852	58681725	Robust_731	2	BM,CM	1	0	1	0	3	1	3	2
chr1	58709216	58710258	Robust_732	4	BF,CF,BM,CM	1	1	1	1	5	5	5	5
chr1	58733693	58734612	Robust_733	1	CM	0	0	1	0	1	0	3	1
chr1	58768919	58769493	Robust_734	4	BF,CF,BM,CM	1	1	1	1	5	4	4	5
chr1	58769833	58771415	Robust_735	4	BF,CF,BM,CM	1	1	1	1	5	5	5	5
chr1	58782179	58782789	Robust_736	1	CM	0	0	1	0	1	1	3	1
chr1	58784177	58785180	Robust_737	1	BF	0	1	0	0	2	3	2	1
chr1	58801511	58802150	Robust_738	1	CF	0	0	0	1	2	0	0	3
chr1	58851826	58853218	Robust_739	4	BF,CF,BM,CM	1	1	1	1	5	5	5	5
chr1	58853697	58854010	Robust_740	2	BF,BM	1	1	0	0	4	4	0	0
chr1	58859268	58860517	Robust_741	4	BF,CF,BM,CM	1	1	1	1	4	5	4	4
chr1	59002632	59002989	Robust_742	2	BM,CM	1	0	1	0	3	2	3	1
chr1	59008012	59009243	Robust_743	3	BF,BM,CM	1	1	1	0	3	4	3	1
chr1	59014099	59014469	Robust_744	1	BF	0	1	0	0	1	3	0	0
chr1	59029703	59031492	Robust_745	4	BF,CF,BM,CM	1	1	1	1	5	5	5	5
chr1	59113529	59114606	Robust_746	3	BF,CF,CM	0	1	1	1	1	3	5	5
chr1	59158855	59159576	Robust_747	4	BF,CF,BM,CM	1	1	1	1	3	3	5	5
chr1	59167001	59168241	Robust_748	4	BF,CF,BM,CM	1	1	1	1	5	4	5	5
chr1	59176350	59177578	Robust_749	4	BF,CF,BM,CM	1	1	1	1	5	5	5	5
chr1	59208472	59209182	Robust_750	1	BM	1	0	0	0	3	2	0	0
chr1	59214134	59214765	Robust_751	4	BF,CF,BM,CM	1	1	1	1	3	3	5	5
chr1	59215052	59215468	Robust_752	3	CF,BM,CM	1	0	1	1	4	2	4	0
chr1	59222308	59223076	Robust_753	1	BF	0	1	0	0	2	3	1	0
chr1	59226576	59227016	Robust_754	1	BM	1	0	0	0	4	2	0	1
chr1	59230187	59230579	Robust_755	2	BF,BM	1	1	0	0	4	4	0	0
chr1	59231614	59232687	Robust_756	4	BF,CF,BM,CM	1	1	1	1	5	5	5	5
chr1	59257899	59260053	Robust_757	4	BF,CF,BM,CM	1	1	1	1	5	5	5	5
chr1	59265453	59266114	Robust_758	2	BF,BM	1	1	0	0	4	5	1	0
chr1	59267947	59268848	Robust_759	4	BF,CF,BM,CM	1	1	1	1	5	5	5	5
chr1	59269513	59269885	Robust_760	4	BF,CF,BM,CM	1	1	1	1	5	4	4	4
chr1	59270933	59271186	Robust_761	2	BF,BM	1	1	0	0	4	4	0	0
chr1	59278197	59278727	Robust_762	2	BF,CM	0	1	1	0	2	3	3	2
chr1	59284920	59285628	Robust_763	4	BF,CF,BM,CM	1	1	1	1	5	4	4	4
chr1	59293344	59294927	Robust_764	4	BF,CF,BM,CM	1	1	1	1	5	5	5	5
chr1	59373056	59373401	Robust_765	1	BM	1	0	0	0	4	4	0	0
chr1	59377524	59378395	Robust_766	4	BF,CF,BM,CM	1	1	1	1	5	5	5	5
chr1	59378678	59380113	Robust_767	4	BF,CF,BM,CM	1	1	1	1	5	5	5	5
chr1	59417157	59418168	Robust_768	1	BM	1	0	0	0	3	1	1	2
chr1	59418455	59419132	Robust_769	1	BM	1	0	0	0	3	0	2	0
chr1	59419545	59420237	Robust_770	1	CM	0	0	1	0	2	0	4	2
chr1	59424546	59425083	Robust_771	4	BF,CF,BM,CM	1	1	1	1	5	5	5	5
chr1	59438230	59438714	Robust_772	1	BF	0	1	0	0	0	4	0	0
chr1	59439213	59440677	Robust_773	4	BF,CF,BM,CM	1	1	1	1	5	5	5	4
chr1	59444557	59446008	Robust_774	2	BF,BM	1	1	0	0	4	5	1	0
chr1	59446353	59446972	Robust_775	2	BF,BM	1	1	0	0	3	5	0	0
chr1	59452339	59453371	Robust_776	4	BF,CF,BM,CM	1	1	1	1	5	4	3	3
chr1	59454814	59455240	Robust_777	1	BM	1	0	0	0	3	3	0	0
chr1	59460073	59460402	Robust_778	1	BM	1	0	0	0	3	1	0	0
chr1	59469627	59470777	Robust_779	2	BF,BM	1	1	0	0	3	5	2	1
chr1	59474980	59475586	Robust_780	2	BF,BM	1	1	0	0	4	4	1	0
chr1	59479733	59480618	Robust_781	3	BF,BM,CM	1	1	1	0	5	5	5	1
chr1	59481859	59482329	Robust_782	3	BF,BM,CM	1	1	1	0	4	4	3	0
chr1	59487392	59487706	Robust_783	2	BF,BM	1	1	0	0	4	4	1	0
chr1	59492780	59493261	Robust_784	4	BF,CF,BM,CM	1	1	1	1	5	5	4	5
chr1	59493588	59494028	Robust_785	3	BF,BM,CM	1	1	1	0	5	5	5	2
chr1	59494408	59495089	Robust_786	1	BF	0	1	0	0	4	4	0	0
chr1	59496272	59497297	Robust_787	4	BF,CF,BM,CM	1	1	1	1	5	5	5	5
chr1	59502700	59503474	Robust_788	2	BM,CM	1	0	1	0	3	1	4	2
chr1	59538243	59538702	Robust_789	4	BF,CF,BM,CM	1	1	1	1	5	5	4	5
chr1	59539052	59540644	Robust_790	4	BF,CF,BM,CM	1	1	1	1	5	5	5	5
chr1	59541933	59542213	Robust_791	1	BF	0	1	0	0	0	4	2	1
chr1	59544566	59545004	Robust_792	4	BF,CF,BM,CM	1	1	1	1	5	5	5	4
chr1	59554413	59556255	Robust_793	2	BF,BM	1	1	0	0	5	5	2	0
chr1	59559621	59561347	Robust_794	4	BF,CF,BM,CM	1	1	1	1	5	5	5	5
chr1	59626421	59627188	Robust_795	1	CM	0	0	1	0	0	1	3	1
chr1	59649289	59650753	Robust_796	2	CF,CM	0	0	1	1	2	1	3	3
chr1	59685885	59686470	Robust_797	2	CF,CM	0	0	1	1	0	0	3	3
chr1	59726698	59728378	Robust_798	4	BF,CF,BM,CM	1	1	1	1	5	5	5	5
chr1	59740876	59742613	Robust_799	4	BF,CF,BM,CM	1	1	1	1	5	5	5	5
chr1	59819453	59821821	Robust_800	4	BF,CF,BM,CM	1	1	1	1	5	5	5	5
chr1	59828183	59828895	Robust_801	1	CM	0	0	1	0	1	0	4	2
chr1	59860775	59861838	Robust_802	1	CF	0	0	0	1	2	1	2	3
chr1	59969316	59970906	Robust_803	4	BF,CF,BM,CM	1	1	1	1	5	5	5	5
chr1	60055450	60055859	Robust_804	1	CM	0	0	1	0	0	0	3	2
chr1	60099439	60100492	Robust_805	1	CF	0	0	0	1	0	0	2	3
chr1	60154032	60155969	Robust_806	4	BF,CF,BM,CM	1	1	1	1	5	5	5	5
chr1	60215063	60215470	Robust_807	3	BF,CF,CM	0	1	1	1	2	3	4	3
chr1	60226553	60227886	Robust_808	4	BF,CF,BM,CM	1	1	1	1	5	5	5	5
chr1	60236364	60237136	Robust_809	4	BF,CF,BM,CM	1	1	1	1	5	5	5	5
chr1	60237451	60238231	Robust_810	4	BF,CF,BM,CM	1	1	1	1	5	5	5	5
chr1	60350136	60351859	Robust_811	2	BF,BM	1	1	0	0	4	5	1	0
chr1	60399491	60400843	Robust_812	4	BF,CF,BM,CM	1	1	1	1	5	5	5	5
chr1	60465778	60467206	Robust_813	4	BF,CF,BM,CM	1	1	1	1	5	5	5	5
chr1	60600380	60601066	Robust_814	1	CM	0	0	1	0	1	0	3	2
chr1	60601588	60602517	Robust_815	1	CM	0	0	1	0	1	1	3	2
chr1	60608457	60608793	Robust_816	1	BM	1	0	0	0	3	0	0	0
chr1	60620189	60620851	Robust_817	2	BF,BM	1	1	0	0	5	4	1	1
chr1	60622158	60623493	Robust_818	4	BF,CF,BM,CM	1	1	1	1	5	5	5	5
chr1	60623922	60624351	Robust_819	4	BF,CF,BM,CM	1	1	1	1	5	4	5	3
chr1	60628169	60628483	Robust_820	3	BF,BM,CM	1	1	1	0	5	5	3	2
chr1	60628825	60629897	Robust_821	4	BF,CF,BM,CM	1	1	1	1	5	4	5	5
chr1	60636678	60637228	Robust_822	1	CF	0	0	0	1	0	1	1	3
chr1	60645818	60646463	Robust_823	1	CM	0	0	1	0	1	1	3	1
chr1	60652743	60652977	Robust_824	3	BF,BM,CM	1	1	1	0	4	4	1	1
chr1	60653459	60654560	Robust_825	4	BF,CF,BM,CM	1	1	1	1	5	5	5	5
chr1	60655329	60656264	Robust_826	4	BF,CF,BM,CM	1	1	1	1	5	5	4	4
chr1	60656500	60657048	Robust_827	4	BF,CF,BM,CM	1	1	1	1	5	5	5	5
chr1	60665894	60666499	Robust_828	3	BF,BM,CM	1	1	1	0	4	4	5	2
chr1	60683641	60683889	Robust_829	1	BF	0	1	0	0	3	3	0	0
chr1	60684156	60685762	Robust_830	4	BF,CF,BM,CM	1	1	1	1	5	5	5	5
chr1	60693682	60694017	Robust_831	1	BF	0	1	0	0	0	4	0	1
chr1	60694401	60695179	Robust_832	4	BF,CF,BM,CM	1	1	1	1	5	5	5	5
chr1	60697660	60697912	Robust_833	4	BF,CF,BM,CM	1	1	1	1	0	0	2	3
chr1	60698173	60698978	Robust_834	4	BF,CF,BM,CM	1	1	1	1	5	5	5	4
chr1	60706429	60707689	Robust_835	3	BF,BM,CM	1	1	1	0	5	4	4	2
chr1	60715169	60715988	Robust_836	4	BF,CF,BM,CM	1	1	1	1	5	5	5	5
chr1	60716381	60716625	Robust_837	1	BF	0	1	0	0	0	5	1	1
chr1	60716962	60718157	Robust_838	1	BM	1	0	0	0	4	0	2	1
chr1	60718810	60719614	Robust_839	4	BF,CF,BM,CM	1	1	1	1	5	5	5	5
chr1	60724659	60725606	Robust_840	4	BF,CF,BM,CM	1	1	1	1	5	5	5	5
chr1	60726153	60726678	Robust_841	4	BF,CF,BM,CM	1	1	1	1	5	5	5	5
chr1	60772417	60772891	Robust_842	4	BF,CF,BM,CM	1	1	1	1	4	5	4	4
chr1	60790896	60791239	Robust_843	1	BF	0	1	0	0	1	3	1	0
chr1	60791870	60793421	Robust_844	3	CF,BM,CM	1	0	1	1	4	2	4	3
chr1	60878379	60878943	Robust_845	2	BF,BM	1	1	0	0	3	4	0	0
chr1	60881739	60882142	Robust_846	4	BF,CF,BM,CM	1	1	1	1	5	4	5	4
chr1	60884276	60884739	Robust_847	4	BF,CF,BM,CM	1	1	1	1	5	5	5	4
chr1	60885000	60885281	Robust_848	1	BF	0	1	0	0	0	4	0	0
chr1	60886670	60886844	Robust_849	2	BF,BM	1	1	0	0	4	3	2	0
chr1	60889891	60890714	Robust_850	1	BM	1	0	0	0	5	2	1	0
chr1	60903284	60904231	Robust_851	4	BF,CF,BM,CM	1	1	1	1	5	4	5	5
chr1	60916203	60917628	Robust_852	4	BF,CF,BM,CM	1	1	1	1	5	5	5	5
chr1	61016212	61016716	Robust_853	1	CM	0	0	1	0	0	2	3	0
chr1	61320287	61321125	Robust_854	2	CF,CM	0	0	1	1	0	0	3	5
chr1	61433316	61434087	Robust_855	3	BF,BM,CM	1	1	1	0	5	3	5	2
chr1	61684859	61686200	Robust_856	4	BF,CF,BM,CM	1	1	1	1	5	5	5	5
chr1	61695932	61696444	Robust_857	1	BM	1	0	0	0	3	0	0	0
chr1	61696898	61698429	Robust_858	2	BM,CM	1	0	1	0	3	0	3	0
chr1	61892637	61893164	Robust_859	2	CF,CM	0	0	1	1	2	1	4	3
chr1	62221226	62223102	Robust_860	1	CM	0	0	1	0	0	1	3	1
chr1	62512092	62513211	Robust_861	2	BF,CM	0	1	1	0	1	3	3	2
chr1	62515688	62516154	Robust_862	1	BF	0	1	0	0	0	3	0	0
chr1	62545470	62546371	Robust_863	4	BF,CF,BM,CM	1	1	1	1	5	5	5	5
chr1	62749400	62750335	Robust_864	2	BF,BM	1	1	0	0	4	5	2	1
chr1	62753027	62754236	Robust_865	4	BF,CF,BM,CM	1	1	1	1	5	5	5	4
chr1	62766591	62766872	Robust_866	1	BF	0	1	0	0	0	3	0	0
chr1	62769918	62770475	Robust_867	4	BF,CF,BM,CM	1	1	1	1	5	5	3	4
chr1	62770745	62771795	Robust_868	4	BF,CF,BM,CM	1	1	1	1	5	5	5	5
chr1	62772099	62772366	Robust_869	2	BF,BM	1	1	0	0	4	4	1	0
chr1	62780777	62781269	Robust_870	4	BF,CF,BM,CM	1	1	1	1	4	4	4	4
chr1	62794360	62794839	Robust_871	4	BF,CF,BM,CM	1	1	1	1	4	4	4	4
chr1	62797988	62798618	Robust_872	1	BF	0	1	0	0	2	3	1	2
chr1	62824057	62824958	Robust_873	4	BF,CF,BM,CM	1	1	1	1	5	5	5	5
chr1	62842002	62842693	Robust_874	2	CF,CM	0	0	1	1	0	2	4	5
chr1	62854750	62856242	Robust_875	4	BF,CF,BM,CM	1	1	1	1	5	5	4	5
chr1	62856463	62857586	Robust_876	4	BF,CF,BM,CM	1	1	1	1	5	5	4	5
chr1	62869654	62870233	Robust_877	4	BF,CF,BM,CM	1	1	1	1	5	5	4	5
chr1	62873666	62874681	Robust_878	4	BF,CF,BM,CM	1	1	1	1	4	5	5	5
chr1	63051504	63052146	Robust_879	1	CM	0	0	1	0	1	1	4	1
chr1	63159370	63161845	Robust_880	4	BF,CF,BM,CM	1	1	1	1	5	5	5	5
chr1	63170007	63171358	Robust_881	4	BF,CF,BM,CM	1	1	1	1	5	5	5	5
chr1	63175862	63176420	Robust_882	2	BF,BM	1	1	0	0	4	3	2	0
chr1	63176676	63177545	Robust_883	2	BF,BM	1	1	0	0	4	5	1	0
chr1	63182928	63183474	Robust_884	1	BM	1	0	0	0	3	1	0	0
chr1	63184508	63185320	Robust_885	2	BM,CM	1	0	1	0	5	0	4	2
chr1	63185765	63186107	Robust_886	2	BM,CM	1	0	1	0	3	0	3	1
chr1	63222384	63224328	Robust_887	4	BF,CF,BM,CM	1	1	1	1	5	5	5	5
chr1	63235439	63236094	Robust_888	2	CF,CM	0	0	1	1	0	0	4	4
chr1	63477563	63478618	Robust_889	2	BF,CM	0	1	1	0	1	3	3	1
chr1	63492506	63493319	Robust_890	1	CM	0	0	1	0	2	2	4	1
chr1	63776674	63777922	Robust_891	4	BF,CF,BM,CM	1	1	1	1	5	5	5	5
chr1	64098767	64099201	Robust_892	1	BM	1	0	0	0	3	0	0	2
chr1	64167242	64168031	Robust_893	4	BF,CF,BM,CM	1	1	1	1	5	5	5	3
chr1	64168418	64169248	Robust_894	4	BF,CF,BM,CM	1	1	1	1	5	5	5	5
chr1	64269470	64270848	Robust_895	1	BF	0	1	0	0	2	3	1	0
chr1	64321545	64322231	Robust_896	1	CM	0	0	1	0	1	0	4	1
chr1	64341418	64342537	Robust_897	2	BM,CM	1	0	1	0	3	2	4	2
chr1	64347686	64348016	Robust_898	2	BF,CM	0	1	1	0	0	3	0	0
chr1	64349177	64349590	Robust_899	1	BM	1	0	0	0	3	1	0	2
chr1	64349757	64350062	Robust_900	1	BF	0	1	0	0	2	3	0	0
chr1	64350721	64350950	Robust_901	1	BM	1	0	0	0	4	2	0	1
chr1	64351750	64352178	Robust_902	1	BF	0	1	0	0	2	4	1	1
chr1	64420495	64421248	Robust_903	3	BF,CF,CM	0	1	1	1	1	3	4	3
chr1	64578384	64580735	Robust_904	4	BF,CF,BM,CM	1	1	1	1	5	5	5	5
chr1	64663331	64664825	Robust_905	4	BF,CF,BM,CM	1	1	1	1	5	5	5	5
chr1	64736155	64737170	Robust_906	2	BM,CM	1	0	1	0	4	0	3	2
chr1	64737780	64738429	Robust_907	4	BF,CF,BM,CM	1	1	1	1	5	5	5	5
chr1	64782986	64784278	Robust_908	4	BF,CF,BM,CM	1	1	1	1	5	5	5	5
chr1	64784613	64785716	Robust_909	4	BF,CF,BM,CM	1	1	1	1	5	5	5	5
chr1	64789052	64790073	Robust_910	4	BF,CF,BM,CM	1	1	1	1	5	5	5	5
chr1	64799874	64801644	Robust_911	3	BF,BM,CM	1	1	1	0	5	5	4	2
chr1	64802904	64803761	Robust_912	4	BF,CF,BM,CM	1	1	1	1	5	5	5	4
chr1	64804115	64804417	Robust_913	4	BF,CF,BM,CM	1	1	1	1	4	4	3	0
chr1	64833690	64834226	Robust_914	4	BF,CF,BM,CM	1	1	1	1	5	4	4	4
chr1	64834518	64835125	Robust_915	4	BF,CF,BM,CM	1	1	1	1	5	5	5	5
chr1	64839164	64840105	Robust_916	4	BF,CF,BM,CM	1	1	1	1	5	4	4	5
chr1	64841562	64841888	Robust_917	1	BF	0	1	0	0	2	4	0	0
chr1	64895338	64896089	Robust_918	1	BM	1	0	0	0	3	0	1	1
chr1	64954551	64955271	Robust_919	2	BM,CM	1	0	1	0	4	0	4	0
chr1	64965282	64965999	Robust_920	3	CF,BM,CM	1	0	1	1	4	1	5	5
chr1	65002694	65003759	Robust_921	4	BF,CF,BM,CM	1	1	1	1	5	5	5	5
chr1	65158892	65159996	Robust_922	4	BF,CF,BM,CM	1	1	1	1	5	5	5	5
chr1	65160217	65160411	Robust_923	4	BF,CF,BM,CM	1	1	1	1	0	4	0	2
chr1	65164533	65165943	Robust_924	4	BF,CF,BM,CM	1	1	1	1	5	5	5	5
chr1	65201487	65202638	Robust_925	3	CF,BM,CM	1	0	1	1	4	0	5	4
chr1	65216109	65216254	Robust_926	2	BF,BM	1	1	0	0	0	3	2	2
chr1	65222803	65223657	Robust_927	3	CF,BM,CM	1	0	1	1	5	0	4	3
chr1	65223936	65224625	Robust_928	4	BF,CF,BM,CM	1	1	1	1	5	5	4	5
chr1	65225041	65225607	Robust_929	4	BF,CF,BM,CM	1	1	1	1	5	5	5	5
chr1	65225932	65226357	Robust_930	4	BF,CF,BM,CM	1	1	1	1	5	5	3	3
chr1	65232127	65232995	Robust_931	4	BF,CF,BM,CM	1	1	1	1	5	5	5	5
chr1	65233276	65233980	Robust_932	4	BF,CF,BM,CM	1	1	1	1	5	5	5	5
chr1	65359205	65359623	Robust_933	1	CF	0	0	0	1	1	1	1	4
chr1	65384191	65385386	Robust_934	1	BM	1	0	0	0	4	0	1	1
chr1	66312480	66313262	Robust_935	3	BF,CF,CM	0	1	1	1	1	4	3	5
chr1	66397982	66399237	Robust_936	1	CM	0	0	1	0	0	0	4	1
chr1	66415795	66416276	Robust_937	1	CM	0	0	1	0	0	0	3	2
chr1	66746847	66748365	Robust_938	4	BF,CF,BM,CM	1	1	1	1	5	5	5	5
chr1	66862344	66864136	Robust_939	4	BF,CF,BM,CM	1	1	1	1	5	5	5	5
chr1	66864357	66864745	Robust_940	4	BF,CF,BM,CM	1	1	1	1	5	5	5	3
chr1	66871085	66871661	Robust_941	1	BM	1	0	0	0	3	0	0	0
chr1	66884417	66885968	Robust_942	1	BF	0	1	0	0	2	3	1	0
chr1	66908353	66910218	Robust_943	4	BF,CF,BM,CM	1	1	1	1	5	5	5	5
chr1	66942109	66943274	Robust_944	2	CF,CM	0	0	1	1	2	1	5	5
chr1	67039537	67039907	Robust_945	1	CF	0	0	0	1	0	0	1	3
chr1	67045464	67046218	Robust_946	1	CM	0	0	1	0	0	2	3	2
chr1	67048264	67048855	Robust_947	4	BF,CF,BM,CM	1	1	1	1	3	4	3	3
chr1	67049160	67049624	Robust_948	3	CF,BM,CM	1	0	1	1	2	1	3	3
chr1	67084917	67086086	Robust_949	4	BF,CF,BM,CM	1	1	1	1	5	5	5	5
chr1	67101944	67103154	Robust_950	4	BF,CF,BM,CM	1	1	1	1	5	3	5	5
chr1	67107655	67109243	Robust_951	4	BF,CF,BM,CM	1	1	1	1	5	5	5	5
chr1	67113433	67113857	Robust_952	2	BF,BM	1	1	0	0	5	4	2	0
chr1	67114443	67115056	Robust_953	4	BF,CF,BM,CM	1	1	1	1	5	4	5	3
chr1	67123052	67123305	Robust_954	2	BF,BM	1	1	0	0	4	4	2	0
chr1	67123649	67124399	Robust_955	4	BF,CF,BM,CM	1	1	1	1	5	5	5	5
chr1	67124615	67126397	Robust_956	4	BF,CF,BM,CM	1	1	1	1	5	5	5	5
chr1	67132756	67133770	Robust_957	1	CF	0	0	0	1	1	2	2	4
chr1	67138412	67139615	Robust_958	4	BF,CF,BM,CM	1	1	1	1	5	5	5	5
chr1	67140352	67140594	Robust_959	1	BF	0	1	0	0	0	4	0	0
chr1	67148968	67150608	Robust_960	4	BF,CF,BM,CM	1	1	1	1	5	5	5	5
chr1	67150916	67152083	Robust_961	4	BF,CF,BM,CM	1	1	1	1	5	5	5	5
chr1	67158340	67158709	Robust_962	2	BF,BM	1	1	0	0	4	3	1	0
chr1	67159119	67159740	Robust_963	2	BF,BM	1	1	0	0	5	5	2	1
chr1	67161989	67163038	Robust_964	4	BF,CF,BM,CM	1	1	1	1	5	5	5	5
chr1	67169748	67171884	Robust_965	4	BF,CF,BM,CM	1	1	1	1	5	5	5	5
chr1	67173708	67174058	Robust_966	1	BF	0	1	0	0	4	4	0	1
chr1	67314724	67315315	Robust_967	1	BM	1	0	0	0	3	0	2	0
chr1	67318881	67319333	Robust_968	3	CF,BM,CM	1	0	1	1	4	2	3	5
chr1	67359264	67359969	Robust_969	1	CM	0	0	1	0	2	0	3	0
chr1	69019840	69020446	Robust_970	3	BF,BM,CM	1	1	1	0	4	5	4	2
chr1	69021411	69021642	Robust_971	1	BF	0	1	0	0	3	3	0	0
chr1	69023731	69024056	Robust_972	1	BF	0	1	0	0	2	3	0	0
chr1	69024821	69026315	Robust_973	2	BF,BM	1	1	0	0	4	5	1	1
chr1	69151637	69154067	Robust_974	2	BF,BM	1	1	0	0	4	5	1	0
chr1	69154295	69154870	Robust_975	2	BF,BM	1	1	0	0	0	5	0	0
chr1	69734185	69734694	Robust_976	3	BF,BM,CM	1	1	1	0	4	4	5	2
chr1	71148720	71149268	Robust_977	4	BF,CF,BM,CM	1	1	1	1	4	4	5	5
chr1	71149819	71150495	Robust_978	4	BF,CF,BM,CM	1	1	1	1	5	5	5	5
chr1	71277306	71278378	Robust_979	4	BF,CF,BM,CM	1	1	1	1	5	5	5	5
chr1	71540816	71541295	Robust_980	1	CM	0	0	1	0	0	0	3	0
chr1	71603243	71604451	Robust_981	4	BF,CF,BM,CM	1	1	1	1	5	4	5	5
chr1	71622899	71623184	Robust_982	3	CF,BM,CM	1	0	1	1	4	1	2	5
chr1	71625756	71626648	Robust_983	2	CF,CM	0	0	1	1	2	2	4	4
chr1	71677491	71678193	Robust_984	1	BF	0	1	0	0	4	4	0	0
chr1	71678633	71679115	Robust_985	4	BF,CF,BM,CM	1	1	1	1	5	5	4	4
chr1	71680500	71681042	Robust_986	2	BF,BM	1	1	0	0	4	4	1	0
chr1	71681684	71682659	Robust_987	2	BF,BM	1	1	0	0	3	4	1	0
chr1	71693730	71693953	Robust_988	2	BF,BM	1	1	0	0	4	4	2	0
chr1	71694225	71694509	Robust_989	2	BF,BM	1	1	0	0	4	4	0	0
chr1	71697047	71697324	Robust_990	3	BF,BM,CM	1	1	1	0	5	4	3	0
chr1	71697669	71698362	Robust_991	2	BF,BM	1	1	0	0	5	5	2	2
chr1	71699108	71699686	Robust_992	4	BF,CF,BM,CM	1	1	1	1	5	5	5	5
chr1	71700016	71700520	Robust_993	4	BF,CF,BM,CM	1	1	1	1	5	5	4	3
chr1	71747663	71748533	Robust_994	2	BF,CF	0	1	0	1	1	3	1	3
chr1	71769163	71770377	Robust_995	4	BF,CF,BM,CM	1	1	1	1	5	5	5	5
chr1	71777568	71778965	Robust_996	4	BF,CF,BM,CM	1	1	1	1	5	5	5	5
chr1	71806013	71807321	Robust_997	1	CM	0	0	1	0	1	0	4	0
chr1	71853507	71855002	Robust_998	4	BF,CF,BM,CM	1	1	1	1	5	4	5	3
chr1	71883717	71884714	Robust_999	4	BF,CF,BM,CM	1	1	1	1	5	5	5	5
chr1	71932901	71933548	Robust_1000	3	BF,BM,CM	1	1	1	0	5	4	3	1
chr1	71933797	71934356	Robust_1001	3	BF,BM,CM	1	1	1	0	5	5	3	1
chr1	71934645	71935797	Robust_1002	4	BF,CF,BM,CM	1	1	1	1	5	5	5	5
chr1	71945087	71946620	Robust_1003	4	BF,CF,BM,CM	1	1	1	1	5	5	5	4
chr1	71957987	71958959	Robust_1004	4	BF,CF,BM,CM	1	1	1	1	5	4	3	4
chr1	71959363	71960336	Robust_1005	4	BF,CF,BM,CM	1	1	1	1	5	5	5	5
chr1	71971671	71972645	Robust_1006	3	BF,BM,CM	1	1	1	0	5	3	4	1
chr1	71982895	71985192	Robust_1007	4	BF,CF,BM,CM	1	1	1	1	5	5	3	3
chr1	71985453	71985773	Robust_1008	2	BF,BM	1	1	0	0	3	4	1	0
chr1	71987088	71987521	Robust_1009	1	BF	0	1	0	0	2	4	0	1
chr1	72010924	72011865	Robust_1010	4	BF,CF,BM,CM	1	1	1	1	4	4	5	5
chr1	72055805	72056655	Robust_1011	4	BF,CF,BM,CM	1	1	1	1	5	4	5	5
chr1	72058757	72059364	Robust_1012	4	BF,CF,BM,CM	1	1	1	1	5	5	5	5
chr1	72059588	72060112	Robust_1013	4	BF,CF,BM,CM	1	1	1	1	5	5	3	3
chr1	72061749	72062018	Robust_1014	2	BF,BM	1	1	0	0	3	5	1	0
chr1	72073595	72074004	Robust_1015	2	BF,BM	1	1	0	0	4	3	2	1
chr1	72077759	72078021	Robust_1016	2	BM,CM	1	0	1	0	4	0	0	0
chr1	72078595	72078965	Robust_1017	3	BF,BM,CM	1	1	1	0	4	4	4	2
chr1	72079275	72079908	Robust_1018	2	BF,BM	1	1	0	0	4	5	2	1
chr1	72082415	72083120	Robust_1019	2	BF,BM	1	1	0	0	5	5	1	2
chr1	72169643	72170836	Robust_1020	3	CF,BM,CM	1	0	1	1	3	1	4	5
chr1	72217833	72218919	Robust_1021	1	BM	1	0	0	0	4	5	0	0
chr1	72219502	72219957	Robust_1022	4	BF,CF,BM,CM	1	1	1	1	5	5	5	4
chr1	72220251	72220649	Robust_1023	3	BF,CF,CM	0	1	1	1	0	5	3	3
chr1	72226118	72226553	Robust_1024	3	BF,BM,CM	1	1	1	0	5	5	3	1
chr1	72226854	72227104	Robust_1025	2	BF,BM	1	1	0	0	0	4	0	0
chr1	72229468	72229812	Robust_1026	2	BF,BM	1	1	0	0	3	4	0	0
chr1	72257151	72259108	Robust_1027	4	BF,CF,BM,CM	1	1	1	1	5	5	5	5
chr1	72272194	72272718	Robust_1028	2	CF,CM	0	0	1	1	2	2	5	4
chr1	72282750	72283345	Robust_1029	3	CF,BM,CM	1	0	1	1	3	2	5	5
chr1	72290127	72290799	Robust_1030	4	BF,CF,BM,CM	1	1	1	1	5	5	5	5
chr1	72300680	72301463	Robust_1031	3	BF,CF,CM	0	1	1	1	2	4	5	5
chr1	72301778	72302397	Robust_1032	1	BF	0	1	0	0	2	3	2	1
chr1	72324411	72324691	Robust_1033	2	BF,BM	1	1	0	0	4	3	0	1
chr1	72325011	72325418	Robust_1034	3	BF,CF,BM	1	1	0	1	5	4	2	4
chr1	72328161	72329189	Robust_1035	4	BF,CF,BM,CM	1	1	1	1	5	5	5	4
chr1	72330420	72330801	Robust_1036	4	BF,CF,BM,CM	1	1	1	1	5	5	5	4
chr1	72334778	72336208	Robust_1037	4	BF,CF,BM,CM	1	1	1	1	5	5	4	4
chr1	72340050	72341440	Robust_1038	4	BF,CF,BM,CM	1	1	1	1	5	5	5	5
chr1	72343998	72344256	Robust_1039	2	BF,BM	1	1	0	0	3	3	1	1
chr1	72353399	72354727	Robust_1040	4	BF,CF,BM,CM	1	1	1	1	5	5	5	5
chr1	72380656	72381370	Robust_1041	4	BF,CF,BM,CM	1	1	1	1	5	4	5	5
chr1	72629267	72630567	Robust_1042	4	BF,CF,BM,CM	1	1	1	1	5	5	5	5
chr1	72757885	72758882	Robust_1043	4	BF,CF,BM,CM	1	1	1	1	5	5	5	5
chr1	72765324	72766087	Robust_1044	4	BF,CF,BM,CM	1	1	1	1	5	5	4	5
chr1	72771779	72772652	Robust_1045	4	BF,CF,BM,CM	1	1	1	1	5	5	5	5
chr1	72772886	72773256	Robust_1046	2	BF,BM	1	1	0	0	3	3	0	0
chr1	72785241	72786428	Robust_1047	1	CM	0	0	1	0	2	2	3	2
chr1	72806600	72807064	Robust_1048	3	BF,BM,CM	1	1	1	0	4	4	5	2
chr1	72816209	72816467	Robust_1049	1	BF	0	1	0	0	2	4	0	0
chr1	72818230	72818469	Robust_1050	2	BF,BM	1	1	0	0	3	5	2	0
chr1	72818992	72819888	Robust_1051	4	BF,CF,BM,CM	1	1	1	1	5	5	5	5
chr1	72820176	72820616	Robust_1052	3	BF,BM,CM	1	1	1	0	5	5	4	2
chr1	72825363	72826142	Robust_1053	3	CF,BM,CM	1	0	1	1	3	2	3	4
chr1	72836791	72838865	Robust_1054	4	BF,CF,BM,CM	1	1	1	1	5	5	5	5
chr1	72855214	72855912	Robust_1055	4	BF,CF,BM,CM	1	1	1	1	5	4	5	5
chr1	72856205	72857749	Robust_1056	4	BF,CF,BM,CM	1	1	1	1	5	5	5	5
chr1	72870438	72870881	Robust_1057	4	BF,CF,BM,CM	1	1	1	1	5	5	5	3
chr1	72871126	72872903	Robust_1058	4	BF,CF,BM,CM	1	1	1	1	5	5	5	5
chr1	72883495	72884368	Robust_1059	4	BF,CF,BM,CM	1	1	1	1	4	4	4	3
chr1	72885834	72886242	Robust_1060	1	BF	0	1	0	0	0	4	0	0
chr1	72888929	72889270	Robust_1061	4	BF,CF,BM,CM	1	1	1	1	5	4	2	3
chr1	72889513	72889955	Robust_1062	4	BF,CF,BM,CM	1	1	1	1	5	5	5	4
chr1	72900379	72901616	Robust_1063	4	BF,CF,BM,CM	1	1	1	1	5	5	5	5
chr1	72916477	72917775	Robust_1064	4	BF,CF,BM,CM	1	1	1	1	5	5	5	4
chr1	72918222	72918395	Robust_1065	4	BF,CF,BM,CM	1	1	1	1	4	3	0	0
chr1	73345957	73347637	Robust_1066	3	BF,CF,CM	0	1	1	1	2	5	4	5
chr1	73574617	73575981	Robust_1067	2	BF,CF	0	1	0	1	1	3	2	3
chr1	73581993	73582720	Robust_1068	1	CM	0	0	1	0	0	0	3	2
chr1	73677183	73677857	Robust_1069	4	BF,CF,BM,CM	1	1	1	1	5	5	3	5
chr1	73679935	73680431	Robust_1070	1	BF	0	1	0	0	1	4	0	0
chr1	73718176	73719077	Robust_1071	1	BF	0	1	0	0	0	3	0	0
chr1	73719601	73720420	Robust_1072	1	BF	0	1	0	0	1	3	0	0
chr1	73729438	73730240	Robust_1073	1	BF	0	1	0	0	1	5	1	0
chr1	73730458	73731278	Robust_1074	1	BF	0	1	0	0	0	4	1	0
chr1	73948413	73949929	Robust_1075	2	CF,CM	0	0	1	1	1	1	4	4
chr1	73975445	73975882	Robust_1076	4	BF,CF,BM,CM	1	1	1	1	5	4	4	4
chr1	73976106	73977276	Robust_1077	4	BF,CF,BM,CM	1	1	1	1	5	5	5	5
chr1	73978112	73979222	Robust_1078	2	BM,CM	1	0	1	0	5	0	4	1
chr1	73979499	73979897	Robust_1079	2	BF,CF	0	1	0	1	0	5	2	3
chr1	73983046	73983161	Robust_1080	2	BF,BM	1	1	0	0	4	0	2	1
chr1	73983423	73984874	Robust_1081	3	BF,BM,CM	1	1	1	0	4	4	3	2
chr1	74009085	74009483	Robust_1082	1	BF	0	1	0	0	2	3	1	1
chr1	74034735	74035625	Robust_1083	1	BM	1	0	0	0	3	1	2	0
chr1	74045328	74045392	Robust_1084	4	BF,CF,BM,CM	1	1	1	1	4	4	4	0
chr1	74054585	74055678	Robust_1085	4	BF,CF,BM,CM	1	1	1	1	5	4	5	5
chr1	74055950	74056250	Robust_1086	2	BF,BM	1	1	0	0	0	4	1	1
chr1	74059136	74059823	Robust_1087	2	BF,BM	1	1	0	0	5	5	0	0
chr1	74060300	74061102	Robust_1088	4	BF,CF,BM,CM	1	1	1	1	5	5	5	3
chr1	74061685	74063292	Robust_1089	4	BF,CF,BM,CM	1	1	1	1	4	5	4	5
chr1	74067275	74067554	Robust_1090	1	BM	1	0	0	0	4	4	0	0
chr1	74073808	74074910	Robust_1091	4	BF,CF,BM,CM	1	1	1	1	4	4	5	4
chr1	74077914	74078240	Robust_1092	1	BF	0	1	0	0	4	4	0	0
chr1	74082884	74083681	Robust_1093	3	BF,CF,BM	1	1	0	1	5	5	2	4
chr1	74089739	74090365	Robust_1094	4	BF,CF,BM,CM	1	1	1	1	5	5	4	4
chr1	74090598	74091113	Robust_1095	4	BF,CF,BM,CM	1	1	1	1	5	5	5	5
chr1	74091353	74091883	Robust_1096	3	BF,BM,CM	1	1	1	0	5	4	2	1
chr1	74093912	74094840	Robust_1097	3	BF,BM,CM	1	1	1	0	4	4	3	1
chr1	74105143	74106983	Robust_1098	4	BF,CF,BM,CM	1	1	1	1	5	5	5	5
chr1	74114435	74116659	Robust_1099	4	BF,CF,BM,CM	1	1	1	1	5	5	5	5
chr1	74121093	74121455	Robust_1100	4	BF,CF,BM,CM	1	1	1	1	4	4	4	5
chr1	74123804	74124386	Robust_1101	1	BM	1	0	0	0	3	2	0	0
chr1	74128220	74130120	Robust_1102	4	BF,CF,BM,CM	1	1	1	1	5	5	5	5
chr1	74152594	74152994	Robust_1103	1	BF	0	1	0	0	0	4	0	1
chr1	74155875	74156325	Robust_1104	2	BF,BM	1	1	0	0	4	5	1	1
chr1	74157774	74158453	Robust_1105	1	BF	0	1	0	0	0	4	0	0
chr1	74159404	74160031	Robust_1106	2	BF,BM	1	1	0	0	3	3	0	1
chr1	74170885	74171828	Robust_1107	4	BF,CF,BM,CM	1	1	1	1	4	5	5	5
chr1	74236633	74237752	Robust_1108	4	BF,CF,BM,CM	1	1	1	1	5	5	5	5
chr1	74239007	74239302	Robust_1109	1	BM	1	0	0	0	4	3	0	0
chr1	74242977	74244729	Robust_1110	4	BF,CF,BM,CM	1	1	1	1	5	5	5	4
chr1	74244984	74245139	Robust_1111	2	CF,BM	1	0	0	1	0	0	2	0
chr1	74245557	74245914	Robust_1112	2	CF,BM	1	0	0	1	3	0	2	0
chr1	74252223	74253113	Robust_1113	4	BF,CF,BM,CM	1	1	1	1	5	4	5	5
chr1	74273976	74274467	Robust_1114	2	BM,CM	1	0	1	0	3	1	3	1
chr1	74276428	74276647	Robust_1115	2	BF,BM	1	1	0	0	4	4	0	0
chr1	74277503	74277900	Robust_1116	3	BF,BM,CM	1	1	1	0	4	0	4	0
chr1	74278125	74278458	Robust_1117	3	BF,BM,CM	1	1	1	0	4	4	0	0
chr1	74282555	74284111	Robust_1118	4	BF,CF,BM,CM	1	1	1	1	5	5	5	5
chr1	74295383	74297285	Robust_1119	4	BF,CF,BM,CM	1	1	1	1	5	5	5	5
chr1	74330372	74331261	Robust_1120	4	BF,CF,BM,CM	1	1	1	1	5	5	5	5
chr1	74331625	74332210	Robust_1121	4	BF,CF,BM,CM	1	1	1	1	5	5	5	5
chr1	74342080	74343342	Robust_1122	4	BF,CF,BM,CM	1	1	1	1	4	4	3	4
chr1	74350058	74351329	Robust_1123	4	BF,CF,BM,CM	1	1	1	1	5	5	5	5
chr1	74353973	74354189	Robust_1124	1	BF	0	1	0	0	2	4	0	0
chr1	74379247	74380280	Robust_1125	4	BF,CF,BM,CM	1	1	1	1	5	5	5	5
chr1	74381349	74382026	Robust_1126	4	BF,CF,BM,CM	1	1	1	1	5	5	4	3
chr1	74386389	74386901	Robust_1127	3	BF,CF,BM	1	1	0	1	4	4	1	3
chr1	74389640	74390234	Robust_1128	4	BF,CF,BM,CM	1	1	1	1	5	4	4	4
chr1	74398807	74400327	Robust_1129	1	BF	0	1	0	0	2	3	0	1
chr1	74408015	74409051	Robust_1130	2	BM,CM	1	0	1	0	1	2	3	0
chr1	74423023	74423300	Robust_1131	1	BM	1	0	0	0	3	4	0	0
chr1	74424692	74424931	Robust_1132	1	BM	1	0	0	0	5	2	0	0
chr1	74425267	74425577	Robust_1133	3	BF,BM,CM	1	1	1	0	5	4	2	0
chr1	74425873	74426753	Robust_1134	4	BF,CF,BM,CM	1	1	1	1	5	5	5	5
chr1	74433056	74434248	Robust_1135	4	BF,CF,BM,CM	1	1	1	1	5	5	5	5
chr1	74437600	74437965	Robust_1136	1	BF	0	1	0	0	4	4	0	0
chr1	74438393	74439285	Robust_1137	4	BF,CF,BM,CM	1	1	1	1	5	5	5	5
chr1	74439525	74439940	Robust_1138	3	BF,BM,CM	1	1	1	0	5	5	3	1
chr1	74442772	74443643	Robust_1139	4	BF,CF,BM,CM	1	1	1	1	5	5	5	5
chr1	74444178	74444864	Robust_1140	4	BF,CF,BM,CM	1	1	1	1	5	5	5	4
chr1	74447467	74448059	Robust_1141	1	BF	0	1	0	0	4	4	0	0
chr1	74450992	74451525	Robust_1142	2	BF,BM	1	1	0	0	4	5	1	0
chr1	74499134	74500082	Robust_1143	1	CM	0	0	1	0	1	1	3	2
chr1	74551818	74553683	Robust_1144	4	BF,CF,BM,CM	1	1	1	1	5	5	5	5
chr1	74633893	74635476	Robust_1145	4	BF,CF,BM,CM	1	1	1	1	5	5	5	5
chr1	74647310	74648429	Robust_1146	4	BF,CF,BM,CM	1	1	1	1	5	5	5	5
chr1	74707598	74708036	Robust_1147	3	CF,BM,CM	1	0	1	1	4	2	5	4
chr1	74708291	74709322	Robust_1148	4	BF,CF,BM,CM	1	1	1	1	5	5	5	5
chr1	74743746	74745432	Robust_1149	4	BF,CF,BM,CM	1	1	1	1	5	4	5	5
chr1	74745650	74746091	Robust_1150	4	BF,CF,BM,CM	1	1	1	1	5	4	5	5
chr1	74759531	74761234	Robust_1151	4	BF,CF,BM,CM	1	1	1	1	5	5	5	5
chr1	74765556	74765831	Robust_1152	1	BM	1	0	0	0	4	4	1	1
chr1	74767552	74768304	Robust_1153	1	BM	1	0	0	0	4	4	2	1
chr1	74768620	74769149	Robust_1154	2	BF,BM	1	1	0	0	4	4	1	2
chr1	74769667	74769974	Robust_1155	1	BF	0	1	0	0	4	4	0	0
chr1	74795189	74795587	Robust_1156	3	BF,BM,CM	1	1	1	0	4	3	5	2
chr1	74797606	74798027	Robust_1157	2	BF,BM	1	1	0	0	4	3	2	2
chr1	74849888	74850321	Robust_1158	1	CF	0	0	0	1	2	0	2	3
chr1	74853383	74855257	Robust_1159	3	CF,BM,CM	1	0	1	1	4	2	4	3
chr1	74863057	74864203	Robust_1160	4	BF,CF,BM,CM	1	1	1	1	5	5	5	5
chr1	74946929	74947550	Robust_1161	1	BF	0	1	0	0	1	3	2	0
chr1	74995672	74997172	Robust_1162	4	BF,CF,BM,CM	1	1	1	1	5	5	5	5
chr1	75008692	75010185	Robust_1163	4	BF,CF,BM,CM	1	1	1	1	5	5	5	3
chr1	75017789	75019030	Robust_1164	2	BF,BM	1	1	0	0	4	3	1	1
chr1	75053471	75054460	Robust_1165	1	BM	1	0	0	0	4	2	1	0
chr1	75055363	75055669	Robust_1166	2	BF,BM	1	1	0	0	4	4	1	0
chr1	75056292	75056851	Robust_1167	2	BF,BM	1	1	0	0	5	4	2	1
chr1	75057473	75057696	Robust_1168	2	BF,BM	1	1	0	0	5	4	1	1
chr1	75061279	75062380	Robust_1169	3	BF,CF,BM	1	1	0	1	5	5	2	3
chr1	75070417	75071064	Robust_1170	2	BF,BM	1	1	0	0	5	3	2	1
chr1	75071367	75071892	Robust_1171	4	BF,CF,BM,CM	1	1	1	1	5	5	5	4
chr1	75120624	75122401	Robust_1172	4	BF,CF,BM,CM	1	1	1	1	5	5	5	5
chr1	75137481	75140015	Robust_1173	4	BF,CF,BM,CM	1	1	1	1	5	5	5	5
chr1	75143811	75145372	Robust_1174	4	BF,CF,BM,CM	1	1	1	1	5	5	5	5
chr1	75145646	75146577	Robust_1175	4	BF,CF,BM,CM	1	1	1	1	5	5	5	5
chr1	75164813	75166877	Robust_1176	4	BF,CF,BM,CM	1	1	1	1	5	5	5	5
chr1	75175968	75176993	Robust_1177	4	BF,CF,BM,CM	1	1	1	1	5	5	5	5
chr1	75187697	75189502	Robust_1178	4	BF,CF,BM,CM	1	1	1	1	5	5	5	5
chr1	75206962	75208050	Robust_1179	4	BF,CF,BM,CM	1	1	1	1	5	5	5	5
chr1	75211373	75211613	Robust_1180	1	BM	1	0	0	0	4	4	1	1
chr1	75214116	75215762	Robust_1181	4	BF,CF,BM,CM	1	1	1	1	5	5	5	5
chr1	75216026	75216544	Robust_1182	4	BF,CF,BM,CM	1	1	1	1	5	5	5	5
chr1	75232500	75233935	Robust_1183	4	BF,CF,BM,CM	1	1	1	1	5	5	5	5
chr1	75247889	75248662	Robust_1184	4	BF,CF,BM,CM	1	1	1	1	5	5	5	5
chr1	75312877	75313984	Robust_1185	4	BF,CF,BM,CM	1	1	1	1	5	5	5	5
chr1	75314646	75315124	Robust_1186	4	BF,CF,BM,CM	1	1	1	1	3	4	5	5
chr1	75334020	75335084	Robust_1187	1	CF	0	0	0	1	2	0	2	3
chr1	75432122	75433320	Robust_1188	4	BF,CF,BM,CM	1	1	1	1	5	5	5	5
chr1	75444084	75444710	Robust_1189	3	CF,BM,CM	1	0	1	1	4	0	5	4
chr1	75475026	75476367	Robust_1190	1	CM	0	0	1	0	2	2	4	2
chr1	75502266	75502920	Robust_1191	1	BM	1	0	0	0	3	1	1	0
chr1	75517530	75518719	Robust_1192	4	BF,CF,BM,CM	1	1	1	1	5	5	5	5
chr1	75533739	75535339	Robust_1193	1	CF	0	0	0	1	1	0	1	3
chr1	75649619	75650778	Robust_1194	3	BF,BM,CM	1	1	1	0	4	3	4	2
chr1	75656639	75658160	Robust_1195	2	BF,BM	1	1	0	0	4	5	1	1
chr1	76907734	76908794	Robust_1196	2	CF,CM	0	0	1	1	0	0	3	4
chr1	76915624	76916202	Robust_1197	4	BF,CF,BM,CM	1	1	1	1	3	3	5	5
chr1	77202569	77203092	Robust_1198	2	CF,CM	0	0	1	1	0	1	3	4
chr1	77462002	77462873	Robust_1199	2	BF,BM	1	1	0	0	4	4	1	0
chr1	77961490	77962156	Robust_1200	3	CF,BM,CM	1	0	1	1	4	2	3	4
chr1	77962471	77962858	Robust_1201	2	CF,CM	0	0	1	1	2	0	3	4
chr1	78139241	78140210	Robust_1202	1	CM	0	0	1	0	2	0	5	0
chr1	78479387	78479976	Robust_1203	1	BM	1	0	0	0	3	1	1	0
chr1	78484749	78486342	Robust_1204	4	BF,CF,BM,CM	1	1	1	1	5	5	5	5
chr1	78507064	78507585	Robust_1205	4	BF,CF,BM,CM	1	1	1	1	4	5	5	5
chr1	78507802	78508691	Robust_1206	4	BF,CF,BM,CM	1	1	1	1	3	5	4	3
chr1	78533297	78535002	Robust_1207	4	BF,CF,BM,CM	1	1	1	1	4	5	5	5
chr1	78564063	78565562	Robust_1208	4	BF,CF,BM,CM	1	1	1	1	4	5	5	5
chr1	78583440	78584625	Robust_1209	3	BF,BM,CM	1	1	1	0	4	5	4	0
chr1	78645413	78647246	Robust_1210	2	BF,BM	1	1	0	0	4	5	2	0
chr1	78653840	78654245	Robust_1211	4	BF,CF,BM,CM	1	1	1	1	5	5	4	4
chr1	78654502	78655753	Robust_1212	4	BF,CF,BM,CM	1	1	1	1	5	5	5	5
chr1	78860310	78861523	Robust_1213	1	CM	0	0	1	0	0	1	3	2
chr1	79412560	79413611	Robust_1214	2	CF,CM	0	0	1	1	1	0	4	3
chr1	79462553	79463116	Robust_1215	1	CM	0	0	1	0	2	2	3	2
chr1	79463452	79463888	Robust_1216	4	BF,CF,BM,CM	1	1	1	1	5	5	5	5
chr1	79668151	79669061	Robust_1217	4	BF,CF,BM,CM	1	1	1	1	5	5	5	3
chr1	79679776	79680321	Robust_1218	1	CF	0	0	0	1	1	0	1	3
chr1	79747922	79748898	Robust_1219	4	BF,CF,BM,CM	1	1	1	1	5	5	5	5
chr1	79751969	79752231	Robust_1220	2	BF,BM	1	1	0	0	3	3	0	0
chr1	79757156	79758304	Robust_1221	4	BF,CF,BM,CM	1	1	1	1	5	5	5	5
chr1	79772123	79773354	Robust_1222	4	BF,CF,BM,CM	1	1	1	1	5	5	5	5
chr1	79810983	79811555	Robust_1223	2	BM,CM	1	0	1	0	5	0	5	1
chr1	79812125	79812746	Robust_1224	2	CF,CM	0	0	1	1	2	0	4	4
chr1	79819092	79821210	Robust_1225	2	CF,CM	0	0	1	1	2	1	5	5
chr1	79846491	79847011	Robust_1226	2	CF,CM	0	0	1	1	2	0	5	4
chr1	79847234	79847885	Robust_1227	1	CM	0	0	1	0	0	0	5	1
chr1	79854345	79855619	Robust_1228	3	CF,BM,CM	1	0	1	1	5	1	5	5
chr1	80032707	80033173	Robust_1229	2	CF,CM	0	0	1	1	0	0	4	4
chr1	80033544	80034296	Robust_1230	2	CF,CM	0	0	1	1	1	0	4	5
chr1	80167192	80167948	Robust_1231	1	CM	0	0	1	0	1	0	3	0
chr1	80320940	80321813	Robust_1232	1	BF	0	1	0	0	1	4	1	0
chr1	80335801	80338206	Robust_1233	4	BF,CF,BM,CM	1	1	1	1	5	5	5	5
chr1	80423779	80424573	Robust_1234	4	BF,CF,BM,CM	1	1	1	1	4	4	5	4
chr1	81741132	81742439	Robust_1235	3	BF,CF,CM	0	1	1	1	2	3	5	5
chr1	81946224	81946950	Robust_1236	3	CF,BM,CM	1	0	1	1	4	2	5	5
chr1	81947187	81948185	Robust_1237	3	CF,BM,CM	1	0	1	1	4	1	4	3
chr1	81963874	81964396	Robust_1238	3	BF,BM,CM	1	1	1	0	4	4	5	2
chr1	81964741	81965213	Robust_1239	2	BF,BM	1	1	0	0	4	1	1	2
chr1	82015186	82015922	Robust_1240	1	CM	0	0	1	0	0	2	3	1
chr1	82026377	82027343	Robust_1241	2	BF,CM	0	1	1	0	2	5	5	2
chr1	82029253	82029825	Robust_1242	4	BF,CF,BM,CM	1	1	1	1	5	5	5	5
chr1	82120824	82121934	Robust_1243	1	CM	0	0	1	0	1	1	3	2
chr1	82142013	82142549	Robust_1244	1	CM	0	0	1	0	0	0	3	1
chr1	82155287	82156584	Robust_1245	4	BF,CF,BM,CM	1	1	1	1	5	5	5	4
chr1	82164160	82165590	Robust_1246	4	BF,CF,BM,CM	1	1	1	1	5	5	5	5
chr1	82165834	82166565	Robust_1247	4	BF,CF,BM,CM	1	1	1	1	5	5	5	4
chr1	82177243	82177684	Robust_1248	4	BF,CF,BM,CM	1	1	1	1	5	5	4	5
chr1	82179685	82180550	Robust_1249	4	BF,CF,BM,CM	1	1	1	1	5	5	4	4
chr1	82181438	82181756	Robust_1250	3	BF,CF,BM	1	1	0	1	4	5	2	3
chr1	82184094	82184523	Robust_1251	1	BM	1	0	0	0	5	0	1	1
chr1	82184887	82185559	Robust_1252	2	BF,BM	1	1	0	0	5	5	1	0
chr1	82185805	82186090	Robust_1253	2	BF,BM	1	1	0	0	4	4	1	0
chr1	82230610	82231154	Robust_1254	4	BF,CF,BM,CM	1	1	1	1	5	5	5	4
chr1	82231531	82232159	Robust_1255	4	BF,CF,BM,CM	1	1	1	1	5	5	5	4
chr1	82235139	82235617	Robust_1256	2	BF,BM	1	1	0	0	5	4	2	1
chr1	82239556	82239864	Robust_1257	1	BF	0	1	0	0	4	4	0	0
chr1	82243627	82244739	Robust_1258	4	BF,CF,BM,CM	1	1	1	1	5	5	5	4
chr1	82254212	82255713	Robust_1259	1	BM	1	0	0	0	3	2	1	0
chr1	82258642	82259119	Robust_1260	2	BF,CM	0	1	1	0	1	3	4	2
chr1	82260228	82261139	Robust_1261	1	BM	1	0	0	0	4	2	2	2
chr1	82280038	82281293	Robust_1262	4	BF,CF,BM,CM	1	1	1	1	5	5	5	5
chr1	82282321	82283026	Robust_1263	4	BF,CF,BM,CM	1	1	1	1	5	5	4	4
chr1	82286550	82288848	Robust_1264	4	BF,CF,BM,CM	1	1	1	1	5	5	5	5
chr1	82312545	82313936	Robust_1265	4	BF,CF,BM,CM	1	1	1	1	5	5	5	5
chr1	82322991	82323826	Robust_1266	2	CF,CM	0	0	1	1	1	0	3	3
chr1	82329351	82330400	Robust_1267	1	CM	0	0	1	0	0	0	3	2
chr1	82572007	82572940	Robust_1268	1	CF	0	0	0	1	1	0	2	4
chr1	82583030	82584158	Robust_1269	2	CF,CM	0	0	1	1	1	0	3	4
chr1	82602246	82602971	Robust_1270	2	CF,CM	0	0	1	1	0	1	3	5
chr1	82637900	82638408	Robust_1271	4	BF,CF,BM,CM	1	1	1	1	4	4	5	5
chr1	82720966	82722406	Robust_1272	4	BF,CF,BM,CM	1	1	1	1	5	5	5	5
chr1	82812178	82813124	Robust_1273	4	BF,CF,BM,CM	1	1	1	1	5	5	5	5
chr1	82835718	82836917	Robust_1274	4	BF,CF,BM,CM	1	1	1	1	5	5	5	5
chr1	83034583	83035233	Robust_1275	1	BM	1	0	0	0	4	2	1	0
chr1	83156144	83156605	Robust_1276	1	BM	1	0	0	0	3	2	1	0
chr1	83903130	83904287	Robust_1277	3	CF,BM,CM	1	0	1	1	3	2	5	5
chr1	84237361	84237721	Robust_1278	4	BF,CF,BM,CM	1	1	1	1	3	4	0	2
chr1	84238062	84239136	Robust_1279	4	BF,CF,BM,CM	1	1	1	1	5	5	5	5
chr1	84243923	84244422	Robust_1280	1	BM	1	0	0	0	3	1	0	0
chr1	84249244	84249640	Robust_1281	1	BF	0	1	0	0	2	3	0	0
chr1	84249994	84250529	Robust_1282	4	BF,CF,BM,CM	1	1	1	1	5	5	4	4
chr1	84250798	84251878	Robust_1283	4	BF,CF,BM,CM	1	1	1	1	5	5	5	5
chr1	84256999	84258785	Robust_1284	2	CF,CM	0	0	1	1	1	2	4	4
chr1	84268545	84269494	Robust_1285	4	BF,CF,BM,CM	1	1	1	1	5	5	5	4
chr1	84269777	84270219	Robust_1286	4	BF,CF,BM,CM	1	1	1	1	5	5	5	5
chr1	84273834	84274531	Robust_1287	2	BF,BM	1	1	0	0	5	4	2	0
chr1	84275306	84275564	Robust_1288	3	BF,CF,BM	1	1	0	1	4	4	0	3
chr1	84276471	84277206	Robust_1289	1	BF	0	1	0	0	0	4	0	0
chr1	84279870	84281476	Robust_1290	4	BF,CF,BM,CM	1	1	1	1	5	5	5	5
chr1	84281855	84282438	Robust_1291	1	CM	0	0	1	0	0	0	3	1
chr1	84295862	84297085	Robust_1292	3	CF,BM,CM	1	0	1	1	3	0	4	3
chr1	84314372	84315521	Robust_1293	1	CM	0	0	1	0	1	0	3	1
chr1	84344306	84344916	Robust_1294	1	CM	0	0	1	0	1	0	3	0
chr1	84346200	84347358	Robust_1295	1	CM	0	0	1	0	1	0	3	0
chr1	84358235	84359397	Robust_1296	4	BF,CF,BM,CM	1	1	1	1	4	5	5	5
chr1	84359725	84360105	Robust_1297	2	BF,BM	1	1	0	0	3	3	2	2
chr1	84395736	84396293	Robust_1298	4	BF,CF,BM,CM	1	1	1	1	5	5	5	3
chr1	84396594	84397424	Robust_1299	4	BF,CF,BM,CM	1	1	1	1	4	5	5	5
chr1	84405708	84406153	Robust_1300	2	BF,CM	0	1	1	0	0	3	4	1
chr1	84415167	84415868	Robust_1301	3	BF,BM,CM	1	1	1	0	5	3	3	2
chr1	84416223	84416880	Robust_1302	3	BF,BM,CM	1	1	1	0	5	5	4	2
chr1	84718528	84719113	Robust_1303	2	CF,CM	0	0	1	1	2	2	5	5
chr1	84719371	84720469	Robust_1304	2	CF,CM	0	0	1	1	2	0	3	3
chr1	84786207	84787207	Robust_1305	1	BM	1	0	0	0	3	0	2	1
chr1	84834859	84837168	Robust_1306	4	BF,CF,BM,CM	1	1	1	1	5	5	5	5
chr1	84847578	84848932	Robust_1307	4	BF,CF,BM,CM	1	1	1	1	5	5	5	5
chr1	84862547	84863390	Robust_1308	2	CF,CM	0	0	1	1	1	0	4	4
chr1	84867436	84869750	Robust_1309	4	BF,CF,BM,CM	1	1	1	1	5	5	5	5
chr1	84874118	84875022	Robust_1310	4	BF,CF,BM,CM	1	1	1	1	5	5	3	3
chr1	84876172	84876581	Robust_1311	2	BF,BM	1	1	0	0	3	4	1	0
chr1	85274230	85274614	Robust_1312	2	CF,CM	0	0	1	1	0	0	5	5
chr1	87487605	87489953	Robust_1313	2	CF,CM	0	0	1	1	0	0	5	5
chr1	87599819	87600272	Robust_1314	1	CM	0	0	1	0	2	1	3	0
chr1	87631755	87633217	Robust_1315	1	BF	0	1	0	0	2	3	2	0
chr1	87689680	87691493	Robust_1316	4	BF,CF,BM,CM	1	1	1	1	5	5	5	5
chr1	87790861	87792172	Robust_1317	4	BF,CF,BM,CM	1	1	1	1	5	5	5	5
chr1	87829831	87830894	Robust_1318	1	BM	1	0	0	0	4	1	1	0
chr1	87855987	87856739	Robust_1319	3	BF,CF,CM	0	1	1	1	2	4	3	3
chr1	87878343	87879383	Robust_1320	2	CF,CM	0	0	1	1	0	1	5	4
chr1	87914591	87915443	Robust_1321	4	BF,CF,BM,CM	1	1	1	1	4	4	5	5
chr1	87934493	87936560	Robust_1322	4	BF,CF,BM,CM	1	1	1	1	5	5	5	5
chr1	87937006	87937704	Robust_1323	3	BF,BM,CM	1	1	1	0	4	5	4	0
chr1	87942290	87944378	Robust_1324	4	BF,CF,BM,CM	1	1	1	1	5	5	5	5
chr1	87949325	87950650	Robust_1325	3	CF,BM,CM	1	0	1	1	5	0	4	4
chr1	87951692	87952837	Robust_1326	4	BF,CF,BM,CM	1	1	1	1	5	5	5	3
chr1	87953159	87953845	Robust_1327	4	BF,CF,BM,CM	1	1	1	1	5	5	5	5
chr1	87955528	87956060	Robust_1328	4	BF,CF,BM,CM	1	1	1	1	5	4	5	5
chr1	87960581	87962223	Robust_1329	4	BF,CF,BM,CM	1	1	1	1	5	5	5	5
chr1	88050432	88051673	Robust_1330	4	BF,CF,BM,CM	1	1	1	1	5	5	5	5
chr1	88062550	88063159	Robust_1331	1	CM	0	0	1	0	1	0	3	1
chr1	88071968	88074000	Robust_1332	4	BF,CF,BM,CM	1	1	1	1	5	5	5	4
chr1	88255076	88255953	Robust_1333	4	BF,CF,BM,CM	1	1	1	1	5	5	5	5
chr1	88256272	88256724	Robust_1334	4	BF,CF,BM,CM	1	1	1	1	4	4	5	5
chr1	88303111	88304561	Robust_1335	4	BF,CF,BM,CM	1	1	1	1	5	5	5	5
chr1	88311600	88312955	Robust_1336	1	CF	0	0	0	1	0	1	1	3
chr1	88330351	88331742	Robust_1337	4	BF,CF,BM,CM	1	1	1	1	5	5	5	5
chr1	88337353	88339810	Robust_1338	4	BF,CF,BM,CM	1	1	1	1	5	5	5	5
chr1	88367185	88368058	Robust_1339	4	BF,CF,BM,CM	1	1	1	1	5	5	5	5
chr1	88369047	88369442	Robust_1340	4	BF,CF,BM,CM	1	1	1	1	4	4	1	4
chr1	88375469	88376671	Robust_1341	3	BF,BM,CM	1	1	1	0	5	4	4	2
chr1	88383478	88384058	Robust_1342	4	BF,CF,BM,CM	1	1	1	1	5	5	5	4
chr1	88384344	88385308	Robust_1343	4	BF,CF,BM,CM	1	1	1	1	5	5	5	5
chr1	88387772	88388263	Robust_1344	2	BF,BM	1	1	0	0	4	4	0	0
chr1	88388534	88388786	Robust_1345	2	BF,BM	1	1	0	0	4	4	0	1
chr1	88393584	88394611	Robust_1346	4	BF,CF,BM,CM	1	1	1	1	5	5	5	5
chr1	88394899	88395461	Robust_1347	2	BF,BM	1	1	0	0	4	4	0	0
chr1	88400239	88401475	Robust_1348	4	BF,CF,BM,CM	1	1	1	1	5	5	5	5
chr1	88406196	88406558	Robust_1349	2	BM,CM	1	0	1	0	3	2	5	1
chr1	88416672	88417289	Robust_1350	1	BM	1	0	0	0	4	2	1	1
chr1	88421380	88423139	Robust_1351	4	BF,CF,BM,CM	1	1	1	1	5	5	5	5
chr1	88423515	88425247	Robust_1352	4	BF,CF,BM,CM	1	1	1	1	5	5	5	5
chr1	88478575	88480018	Robust_1353	4	BF,CF,BM,CM	1	1	1	1	5	5	5	5
chr1	88483306	88484148	Robust_1354	4	BF,CF,BM,CM	1	1	1	1	5	5	5	5
chr1	88490999	88491886	Robust_1355	2	BF,BM	1	1	0	0	5	4	0	0
chr1	88492331	88493429	Robust_1356	4	BF,CF,BM,CM	1	1	1	1	5	5	4	5
chr1	88496089	88496808	Robust_1357	2	BF,BM	1	1	0	0	4	4	0	0
chr1	88497033	88497670	Robust_1358	2	BF,BM	1	1	0	0	4	4	1	0
chr1	88502397	88502699	Robust_1359	2	BF,BM	1	1	0	0	4	3	1	0
chr1	88503946	88504715	Robust_1360	3	BF,BM,CM	1	1	1	0	4	5	4	2
chr1	88505051	88505290	Robust_1361	2	BF,BM	1	1	0	0	3	3	0	1
chr1	88529631	88531215	Robust_1362	3	BF,CF,BM	1	1	0	1	5	5	2	3
chr1	88599806	88601128	Robust_1363	4	BF,CF,BM,CM	1	1	1	1	5	5	5	5
chr1	88608203	88610422	Robust_1364	4	BF,CF,BM,CM	1	1	1	1	5	5	5	5
chr1	88643428	88644327	Robust_1365	4	BF,CF,BM,CM	1	1	1	1	4	5	3	3
chr1	88774952	88776271	Robust_1366	4	BF,CF,BM,CM	1	1	1	1	5	5	5	5
chr1	88848020	88849603	Robust_1367	2	BF,BM	1	1	0	0	4	5	1	0
chr1	88916371	88917431	Robust_1368	2	BF,BM	1	1	0	0	4	4	2	0
chr1	88919824	88920046	Robust_1369	1	BF	0	1	0	0	0	3	0	0
chr1	88920363	88921497	Robust_1370	2	BF,BM	1	1	0	0	4	4	1	0
chr1	88925134	88926035	Robust_1371	2	BF,BM	1	1	0	0	5	4	1	0
chr1	88928646	88929019	Robust_1372	2	BF,BM	1	1	0	0	3	3	1	0
chr1	88929387	88930103	Robust_1373	2	BF,BM	1	1	0	0	4	3	1	0
chr1	88937131	88938441	Robust_1374	1	BM	1	0	0	0	4	0	1	0
chr1	89070504	89071373	Robust_1375	3	BF,BM,CM	1	1	1	0	3	4	4	2
chr1	89083297	89084035	Robust_1376	1	BF	0	1	0	0	2	4	2	1
chr1	89109886	89111472	Robust_1377	4	BF,CF,BM,CM	1	1	1	1	5	5	5	5
chr1	89154797	89155544	Robust_1378	3	CF,BM,CM	1	0	1	1	3	1	5	5
chr1	89190391	89192049	Robust_1379	4	BF,CF,BM,CM	1	1	1	1	5	5	5	5
chr1	89213462	89213887	Robust_1380	3	BF,CF,CM	0	1	1	1	2	3	5	5
chr1	89223577	89224632	Robust_1381	4	BF,CF,BM,CM	1	1	1	1	5	5	5	5
chr1	89256324	89257061	Robust_1382	2	BF,BM	1	1	0	0	5	4	1	0
chr1	89368465	89370208	Robust_1383	2	CF,CM	0	0	1	1	1	1	4	5
chr1	89429018	89429924	Robust_1384	1	CF	0	0	0	1	0	0	2	3
chr1	89450907	89451627	Robust_1385	2	CF,CM	0	0	1	1	1	2	4	3
chr1	89469443	89470438	Robust_1386	4	BF,CF,BM,CM	1	1	1	1	5	5	5	5
chr1	89470748	89471955	Robust_1387	4	BF,CF,BM,CM	1	1	1	1	5	5	5	5
chr1	89480085	89481015	Robust_1388	4	BF,CF,BM,CM	1	1	1	1	4	5	5	5
chr1	89516949	89518116	Robust_1389	4	BF,CF,BM,CM	1	1	1	1	5	5	5	3
chr1	89536435	89537100	Robust_1390	3	CF,BM,CM	1	0	1	1	3	1	3	4
chr1	89651999	89653590	Robust_1391	4	BF,CF,BM,CM	1	1	1	1	5	5	5	5
chr1	89660097	89660516	Robust_1392	4	BF,CF,BM,CM	1	1	1	1	2	3	4	3
chr1	89660731	89661435	Robust_1393	4	BF,CF,BM,CM	1	1	1	1	5	5	5	5
chr1	89675095	89676894	Robust_1394	4	BF,CF,BM,CM	1	1	1	1	5	5	5	5
chr1	89694334	89694881	Robust_1395	4	BF,CF,BM,CM	1	1	1	1	3	4	0	3
chr1	89695117	89695877	Robust_1396	4	BF,CF,BM,CM	1	1	1	1	2	2	4	5
chr1	89725933	89726306	Robust_1397	1	BM	1	0	0	0	3	1	0	0
chr1	89743028	89744588	Robust_1398	3	BF,CF,CM	0	1	1	1	2	3	5	4
chr1	89749289	89750820	Robust_1399	4	BF,CF,BM,CM	1	1	1	1	5	5	5	5
chr1	89776004	89777170	Robust_1400	4	BF,CF,BM,CM	1	1	1	1	5	5	5	5
chr1	89787556	89788697	Robust_1401	4	BF,CF,BM,CM	1	1	1	1	5	5	5	5
chr1	89788946	89789675	Robust_1402	3	BF,BM,CM	1	1	1	0	5	5	4	0
chr1	89797269	89798473	Robust_1403	4	BF,CF,BM,CM	1	1	1	1	5	5	5	5
chr1	89802747	89803645	Robust_1404	4	BF,CF,BM,CM	1	1	1	1	4	4	4	4
chr1	89805005	89806062	Robust_1405	3	BF,BM,CM	1	1	1	0	3	4	3	2
chr1	89820984	89822203	Robust_1406	4	BF,CF,BM,CM	1	1	1	1	4	5	5	5
chr1	89888569	89889371	Robust_1407	2	BF,BM	1	1	0	0	3	4	2	0
chr1	89903826	89905526	Robust_1408	4	BF,CF,BM,CM	1	1	1	1	5	5	5	5
chr1	89909826	89911297	Robust_1409	4	BF,CF,BM,CM	1	1	1	1	5	5	5	5
chr1	89912826	89913103	Robust_1410	1	BF	0	1	0	0	2	3	0	0
chr1	89913414	89913855	Robust_1411	1	BM	1	0	0	0	3	2	0	0
chr1	89921273	89921966	Robust_1412	1	BF	0	1	0	0	2	3	2	0
chr1	89943309	89943838	Robust_1413	2	BM,CM	1	0	1	0	3	1	3	2
chr1	89946098	89946555	Robust_1414	1	CM	0	0	1	0	0	0	3	0
chr1	89951534	89952253	Robust_1415	2	CF,CM	0	0	1	1	1	0	5	5
chr1	89966825	89967138	Robust_1416	1	BM	1	0	0	0	3	4	1	0
chr1	89968680	89969604	Robust_1417	4	BF,CF,BM,CM	1	1	1	1	4	5	4	5
chr1	89970410	89971085	Robust_1418	4	BF,CF,BM,CM	1	1	1	1	5	5	3	4
chr1	89971337	89972109	Robust_1419	4	BF,CF,BM,CM	1	1	1	1	5	5	5	5
chr1	89981981	89983409	Robust_1420	2	CF,BM	1	0	0	1	3	1	2	3
chr1	89991275	89991928	Robust_1421	4	BF,CF,BM,CM	1	1	1	1	5	5	4	5
chr1	89998992	89999708	Robust_1422	4	BF,CF,BM,CM	1	1	1	1	4	4	5	4
chr1	90000756	90002022	Robust_1423	4	BF,CF,BM,CM	1	1	1	1	5	5	5	3
chr1	90002671	90003364	Robust_1424	4	BF,CF,BM,CM	1	1	1	1	5	5	5	4
chr1	90030462	90031258	Robust_1425	4	BF,CF,BM,CM	1	1	1	1	5	5	5	5
chr1	90034372	90034907	Robust_1426	1	BM	1	0	0	0	3	1	0	1
chr1	90049421	90049955	Robust_1427	1	BF	0	1	0	0	2	3	1	1
chr1	90059258	90059500	Robust_1428	1	BF	0	1	0	0	1	3	0	0
chr1	90062032	90063231	Robust_1429	4	BF,CF,BM,CM	1	1	1	1	5	5	5	5
chr1	90063578	90064132	Robust_1430	3	BF,CF,BM	1	1	0	1	4	5	2	4
chr1	90064904	90065793	Robust_1431	1	BF	0	1	0	0	0	3	1	0
chr1	90074089	90075493	Robust_1432	3	CF,BM,CM	1	0	1	1	3	2	5	4
chr1	90075831	90076333	Robust_1433	4	BF,CF,BM,CM	1	1	1	1	4	5	5	5
chr1	90076580	90077557	Robust_1434	2	BF,BM	1	1	0	0	5	5	2	1
chr1	90102658	90103430	Robust_1435	2	BF,BM	1	1	0	0	4	4	1	2
chr1	90103723	90104006	Robust_1436	3	BF,BM,CM	1	1	1	0	3	5	3	0
chr1	90108580	90111399	Robust_1437	2	CF,CM	0	0	1	1	0	0	5	5
chr1	90120147	90121068	Robust_1438	2	CF,CM	0	0	1	1	0	0	5	5
chr1	90122015	90122608	Robust_1439	2	CF,CM	0	0	1	1	0	0	3	4
chr1	90142780	90143783	Robust_1440	2	CF,CM	0	0	1	1	0	0	4	3
chr1	90148725	90150696	Robust_1441	2	CF,CM	0	0	1	1	0	0	5	5
chr1	90155740	90157758	Robust_1442	2	CF,CM	0	0	1	1	0	0	5	5
chr1	90163860	90166785	Robust_1443	2	CF,CM	0	0	1	1	0	0	5	5
chr1	90173420	90175273	Robust_1444	2	CF,CM	0	0	1	1	0	0	5	5
chr1	90175540	90176839	Robust_1445	2	CF,CM	0	0	1	1	0	0	5	5
chr1	90181121	90183280	Robust_1446	2	CF,CM	0	0	1	1	0	0	5	5
chr1	90183539	90184082	Robust_1447	2	CF,CM	0	0	1	1	0	0	5	4
chr1	90184359	90185561	Robust_1448	2	CF,CM	0	0	1	1	1	2	5	5
chr1	90205816	90206736	Robust_1449	1	CF	0	0	0	1	0	1	1	3
chr1	90302899	90305130	Robust_1450	4	BF,CF,BM,CM	1	1	1	1	5	5	5	5
chr1	90315017	90315632	Robust_1451	4	BF,CF,BM,CM	1	1	1	1	5	5	5	3
chr1	90315864	90316371	Robust_1452	4	BF,CF,BM,CM	1	1	1	1	5	5	3	4
chr1	90318943	90319214	Robust_1453	4	BF,CF,BM,CM	1	1	1	1	4	4	3	5
chr1	90388172	90389000	Robust_1454	1	CM	0	0	1	0	2	0	5	1
chr1	90455122	90455391	Robust_1455	2	CF,CM	0	0	1	1	0	0	0	0
chr1	90455716	90456347	Robust_1456	4	BF,CF,BM,CM	1	1	1	1	5	4	5	5
chr1	90462986	90464026	Robust_1457	1	CM	0	0	1	0	1	0	3	1
chr1	90472112	90473239	Robust_1458	4	BF,CF,BM,CM	1	1	1	1	3	3	5	5
chr1	90532467	90532931	Robust_1459	1	BM	1	0	0	0	3	1	2	1
chr1	90597926	90599288	Robust_1460	4	BF,CF,BM,CM	1	1	1	1	5	5	5	5
chr1	90642022	90642791	Robust_1461	2	CF,CM	0	0	1	1	2	0	5	3
chr1	90645207	90645693	Robust_1462	1	BM	1	0	0	0	3	0	0	0
chr1	90656543	90656785	Robust_1463	1	BM	1	0	0	0	3	0	0	0
chr1	90660493	90660971	Robust_1464	2	BM,CM	1	0	1	0	5	0	4	0
chr1	90756672	90758560	Robust_1465	1	BM	1	0	0	0	4	0	1	0
chr1	90851106	90851456	Robust_1466	4	BF,CF,BM,CM	1	1	1	1	3	5	4	4
chr1	90871955	90873021	Robust_1467	1	CM	0	0	1	0	2	0	5	1
chr1	90921930	90923705	Robust_1468	4	BF,CF,BM,CM	1	1	1	1	5	5	5	5
chr1	90966116	90966570	Robust_1469	4	BF,CF,BM,CM	1	1	1	1	5	5	5	5
chr1	90966952	90967866	Robust_1470	4	BF,CF,BM,CM	1	1	1	1	5	5	5	5
chr1	90974909	90975965	Robust_1471	2	CF,CM	0	0	1	1	2	2	4	3
chr1	91000339	91001039	Robust_1472	4	BF,CF,BM,CM	1	1	1	1	3	3	3	3
chr1	91001318	91001688	Robust_1473	3	BF,BM,CM	1	1	1	0	2	3	1	0
chr1	91087029	91088449	Robust_1474	1	CM	0	0	1	0	2	0	3	0
chr1	91165342	91166176	Robust_1475	1	CM	0	0	1	0	1	1	5	2
chr1	91183366	91185145	Robust_1476	2	CF,CM	0	0	1	1	2	0	4	5
chr1	91350587	91352468	Robust_1477	4	BF,CF,BM,CM	1	1	1	1	5	5	5	5
chr1	91353450	91353762	Robust_1478	1	BM	1	0	0	0	3	2	0	1
chr1	91363509	91364800	Robust_1479	2	BF,BM	1	1	0	0	5	5	2	1
chr1	91370334	91371490	Robust_1480	4	BF,CF,BM,CM	1	1	1	1	4	4	3	3
chr1	91392481	91392850	Robust_1481	3	CF,BM,CM	1	0	1	1	3	1	5	5
chr1	91394628	91395193	Robust_1482	1	CF	0	0	0	1	0	1	2	3
chr1	91409873	91410777	Robust_1483	1	CM	0	0	1	0	2	3	3	2
chr1	91411794	91413007	Robust_1484	2	BF,BM	1	1	0	0	3	3	1	0
chr1	91451553	91451885	Robust_1485	3	BF,CF,BM	1	1	0	1	0	5	2	3
chr1	91452793	91454837	Robust_1486	4	BF,CF,BM,CM	1	1	1	1	5	5	5	5
chr1	91542931	91543644	Robust_1487	3	BF,CF,CM	0	1	1	1	2	4	4	4
chr1	91548248	91549162	Robust_1488	3	CF,BM,CM	1	0	1	1	3	1	4	3
chr1	91565701	91567000	Robust_1489	4	BF,CF,BM,CM	1	1	1	1	5	1	5	3
chr1	91567218	91567571	Robust_1490	4	BF,CF,BM,CM	1	1	1	1	4	4	5	2
chr1	91588782	91589547	Robust_1491	1	BF	0	1	0	0	1	3	0	0
chr1	91605715	91606442	Robust_1492	3	BF,CF,BM	1	1	0	1	3	4	1	4
chr1	91610439	91611256	Robust_1493	3	BF,BM,CM	1	1	1	0	4	4	5	2
chr1	91611624	91612408	Robust_1494	3	CF,BM,CM	1	0	1	1	3	2	4	4
chr1	91718411	91719964	Robust_1495	3	BF,CF,BM	1	1	0	1	3	5	2	3
chr1	91723355	91724315	Robust_1496	1	BF	0	1	0	0	1	4	1	0
chr1	91805760	91806521	Robust_1497	1	BF	0	1	0	0	2	4	2	2
chr1	91815972	91816848	Robust_1498	2	BM,CM	1	0	1	0	4	2	4	2
chr1	92130522	92131224	Robust_1499	1	BM	1	0	0	0	3	2	2	1
chr1	92131516	92132129	Robust_1500	4	BF,CF,BM,CM	1	1	1	1	5	4	3	4
chr1	92133536	92133781	Robust_1501	1	BF	0	1	0	0	2	3	0	0
chr1	92301211	92302742	Robust_1502	1	CM	0	0	1	0	2	1	3	0
chr1	92488829	92489540	Robust_1503	2	CF,CM	0	0	1	1	2	1	4	4
chr1	92499350	92500657	Robust_1504	4	BF,CF,BM,CM	1	1	1	1	5	5	5	5
chr1	92547872	92548823	Robust_1505	1	CM	0	0	1	0	2	1	4	1
chr1	92694009	92694630	Robust_1506	1	CM	0	0	1	0	1	0	3	2
chr1	92806000	92806505	Robust_1507	1	CM	0	0	1	0	1	0	4	0
chr1	92811300	92812059	Robust_1508	2	BF,BM	1	1	0	0	3	3	1	0
chr1	92864432	92866631	Robust_1509	4	BF,CF,BM,CM	1	1	1	1	5	5	5	5
chr1	92894857	92895849	Robust_1510	4	BF,CF,BM,CM	1	1	1	1	4	4	5	5
chr1	92919917	92921315	Robust_1511	1	BM	1	0	0	0	3	2	1	2
chr1	92949214	92950979	Robust_1512	4	BF,CF,BM,CM	1	1	1	1	5	5	5	5
chr1	92953232	92954048	Robust_1513	4	BF,CF,BM,CM	1	1	1	1	5	0	5	3
chr1	92954270	92954817	Robust_1514	4	BF,CF,BM,CM	1	1	1	1	5	5	4	4
chr1	92960734	92962560	Robust_1515	4	BF,CF,BM,CM	1	1	1	1	5	5	5	5
chr1	92992488	92992906	Robust_1516	3	BF,BM,CM	1	1	1	0	5	5	4	2
chr1	92995399	92995708	Robust_1517	1	BF	0	1	0	0	4	4	0	0
chr1	92997394	92998311	Robust_1518	4	BF,CF,BM,CM	1	1	1	1	5	5	4	5
chr1	92998605	92999509	Robust_1519	4	BF,CF,BM,CM	1	1	1	1	5	5	5	5
chr1	93141230	93142194	Robust_1520	2	BM,CM	1	0	1	0	4	2	4	2
chr1	93146270	93146617	Robust_1521	1	BM	1	0	0	0	4	1	0	0
chr1	93146908	93148169	Robust_1522	4	BF,CF,BM,CM	1	1	1	1	5	5	5	5
chr1	93148448	93148693	Robust_1523	1	BF	0	1	0	0	0	3	0	0
chr1	93154286	93154929	Robust_1524	2	BM,CM	1	0	1	0	3	1	3	1
chr1	93184923	93186529	Robust_1525	1	BM	1	0	0	0	4	2	2	2
chr1	93194948	93196292	Robust_1526	4	BF,CF,BM,CM	1	1	1	1	5	5	5	5
chr1	93196596	93197423	Robust_1527	3	BF,BM,CM	1	1	1	0	5	0	4	2
chr1	93197706	93199173	Robust_1528	4	BF,CF,BM,CM	1	1	1	1	5	5	5	5
chr1	93209136	93209570	Robust_1529	1	BF	0	1	0	0	1	3	0	0
chr1	93213308	93214323	Robust_1530	4	BF,CF,BM,CM	1	1	1	1	5	5	5	5
chr1	93214582	93215379	Robust_1531	4	BF,CF,BM,CM	1	1	1	1	5	5	4	1
chr1	93262749	93263460	Robust_1532	2	CF,CM	0	0	1	1	2	1	4	3
chr1	93277400	93278182	Robust_1533	1	BM	1	0	0	0	3	2	2	2
chr1	93294298	93296089	Robust_1534	4	BF,CF,BM,CM	1	1	1	1	5	5	5	5
chr1	93309118	93311208	Robust_1535	4	BF,CF,BM,CM	1	1	1	1	5	5	5	5
chr1	93316611	93317922	Robust_1536	4	BF,CF,BM,CM	1	1	1	1	5	5	5	4
chr1	93325157	93325925	Robust_1537	2	BF,BM	1	1	0	0	4	4	1	0
chr1	93332258	93333962	Robust_1538	4	BF,CF,BM,CM	1	1	1	1	5	5	5	5
chr1	93335978	93336423	Robust_1539	2	BF,BM	1	1	0	0	4	4	0	1
chr1	93336958	93337261	Robust_1540	1	BM	1	0	0	0	4	4	0	0
chr1	93338547	93338922	Robust_1541	1	BM	1	0	0	0	4	4	0	0
chr1	93339185	93340048	Robust_1542	4	BF,CF,BM,CM	1	1	1	1	5	5	5	5
chr1	93341619	93342595	Robust_1543	4	BF,CF,BM,CM	1	1	1	1	5	5	5	5
chr1	93343010	93343622	Robust_1544	4	BF,CF,BM,CM	1	1	1	1	5	5	5	5
chr1	93351719	93353993	Robust_1545	4	BF,CF,BM,CM	1	1	1	1	5	5	5	5
chr1	93355243	93355859	Robust_1546	2	CF,CM	0	0	1	1	0	0	5	4
chr1	93359761	93361114	Robust_1547	4	BF,CF,BM,CM	1	1	1	1	5	5	5	5
chr1	93361387	93362042	Robust_1548	4	BF,CF,BM,CM	1	1	1	1	5	4	5	5
chr1	93362352	93362752	Robust_1549	2	BF,BM	1	1	0	0	5	3	2	0
chr1	93379581	93380522	Robust_1550	4	BF,CF,BM,CM	1	1	1	1	5	4	4	3
chr1	93390867	93392145	Robust_1551	4	BF,CF,BM,CM	1	1	1	1	5	5	5	5
chr1	93410930	93412038	Robust_1552	1	CM	0	0	1	0	1	0	3	1
chr1	93426522	93427674	Robust_1553	4	BF,CF,BM,CM	1	1	1	1	5	5	5	5
chr1	93436263	93436959	Robust_1554	4	BF,CF,BM,CM	1	1	1	1	5	5	5	5
chr1	93437243	93438020	Robust_1555	4	BF,CF,BM,CM	1	1	1	1	5	5	5	5
chr1	93653739	93654328	Robust_1556	2	CF,CM	0	0	1	1	1	2	3	5
chr1	93666456	93667735	Robust_1557	1	CM	0	0	1	0	2	0	3	2
chr1	93718452	93720288	Robust_1558	4	BF,CF,BM,CM	1	1	1	1	5	5	5	5
chr1	93720532	93720971	Robust_1559	3	BF,BM,CM	1	1	1	0	5	4	4	2
chr1	93767834	93768251	Robust_1560	1	BM	1	0	0	0	3	2	0	1
chr1	93768506	93769961	Robust_1561	1	CM	0	0	1	0	0	1	3	1
chr1	93770905	93771760	Robust_1562	1	BM	1	0	0	0	3	0	1	1
chr1	93779243	93779753	Robust_1563	4	BF,CF,BM,CM	1	1	1	1	5	4	5	4
chr1	93779970	93780311	Robust_1564	4	BF,CF,BM,CM	1	1	1	1	3	5	5	4
chr1	93790485	93791430	Robust_1565	4	BF,CF,BM,CM	1	1	1	1	5	5	5	5
chr1	93799551	93800254	Robust_1566	4	BF,CF,BM,CM	1	1	1	1	5	5	5	5
chr1	93800485	93801416	Robust_1567	4	BF,CF,BM,CM	1	1	1	1	5	5	5	5
chr1	93818172	93818978	Robust_1568	2	CF,CM	0	0	1	1	0	0	3	3
chr1	93857616	93858728	Robust_1569	2	BM,CM	1	0	1	0	3	2	3	0
chr1	93884752	93885539	Robust_1570	4	BF,CF,BM,CM	1	1	1	1	5	4	5	5
chr1	93886123	93886767	Robust_1571	3	BF,BM,CM	1	1	1	0	4	4	3	2
chr1	93912563	93913280	Robust_1572	4	BF,CF,BM,CM	1	1	1	1	4	4	4	5
chr1	93924494	93925348	Robust_1573	3	BF,CF,CM	0	1	1	1	2	4	3	3
chr1	93984630	93985468	Robust_1574	1	CM	0	0	1	0	2	1	4	1
chr1	93995745	93998118	Robust_1575	4	BF,CF,BM,CM	1	1	1	1	5	5	5	5
chr1	94009502	94010537	Robust_1576	4	BF,CF,BM,CM	1	1	1	1	4	3	5	3
chr1	94026361	94027009	Robust_1577	4	BF,CF,BM,CM	1	1	1	1	4	4	3	4
chr1	94027285	94027717	Robust_1578	4	BF,CF,BM,CM	1	1	1	1	5	4	5	5
chr1	94075668	94076640	Robust_1579	4	BF,CF,BM,CM	1	1	1	1	5	5	5	5
chr1	94077176	94077898	Robust_1580	4	BF,CF,BM,CM	1	1	1	1	5	5	5	5
chr1	94369575	94371149	Robust_1581	4	BF,CF,BM,CM	1	1	1	1	5	5	5	5
chr1	94537780	94539068	Robust_1582	4	BF,CF,BM,CM	1	1	1	1	5	5	5	5
chr1	94544656	94545967	Robust_1583	1	CM	0	0	1	0	1	1	3	0
chr1	94553500	94554131	Robust_1584	2	CF,CM	0	0	1	1	1	0	4	4
chr1	94561990	94563288	Robust_1585	1	CM	0	0	1	0	2	0	3	0
chr1	94605784	94607585	Robust_1586	4	BF,CF,BM,CM	1	1	1	1	5	5	5	4
chr1	94614637	94615628	Robust_1587	2	BF,BM	1	1	0	0	4	4	1	0
chr1	94620331	94620807	Robust_1588	4	BF,CF,BM,CM	1	1	1	1	5	4	4	4
chr1	94727925	94729438	Robust_1589	2	BM,CM	1	0	1	0	5	2	5	2
chr1	94797488	94799421	Robust_1590	2	CF,CM	0	0	1	1	2	2	4	5
chr1	94803580	94804386	Robust_1591	4	BF,CF,BM,CM	1	1	1	1	5	5	5	5
chr1	94806655	94808451	Robust_1592	4	BF,CF,BM,CM	1	1	1	1	5	5	5	5
chr1	94830401	94831995	Robust_1593	4	BF,CF,BM,CM	1	1	1	1	5	5	5	5
chr1	94832521	94833618	Robust_1594	4	BF,CF,BM,CM	1	1	1	1	4	5	3	3
chr1	94925538	94926043	Robust_1595	4	BF,CF,BM,CM	1	1	1	1	3	4	3	4
chr1	94926466	94926859	Robust_1596	3	BF,BM,CM	1	1	1	0	3	4	4	2
chr1	95019454	95019781	Robust_1597	2	BF,BM	1	1	0	0	4	5	2	1
chr1	95020110	95020620	Robust_1598	4	BF,CF,BM,CM	1	1	1	1	5	5	5	5
chr1	95020949	95021624	Robust_1599	4	BF,CF,BM,CM	1	1	1	1	3	4	4	3
chr1	95024525	95024869	Robust_1600	1	BF	0	1	0	0	2	4	0	0
chr1	95025177	95025842	Robust_1601	2	BF,BM	1	1	0	0	4	5	1	0
chr1	95028950	95029305	Robust_1602	2	BF,BM	1	1	0	0	5	4	1	2
chr1	95029625	95030044	Robust_1603	4	BF,CF,BM,CM	1	1	1	1	5	5	3	3
chr1	95031944	95032798	Robust_1604	4	BF,CF,BM,CM	1	1	1	1	5	5	5	5
chr1	95034848	95035194	Robust_1605	3	BF,CF,BM	1	1	0	1	5	5	2	3
chr1	95042531	95043259	Robust_1606	1	CM	0	0	1	0	1	2	3	0
chr1	95056870	95058108	Robust_1607	4	BF,CF,BM,CM	1	1	1	1	3	5	4	4
chr1	95106522	95107053	Robust_1608	1	CF	0	0	0	1	0	2	0	3
chr1	95122460	95122786	Robust_1609	2	CF,CM	0	0	1	1	0	0	0	3
chr1	95132402	95133460	Robust_1610	4	BF,CF,BM,CM	1	1	1	1	5	5	5	5
chr1	95158057	95159226	Robust_1611	1	CF	0	0	0	1	0	0	2	5
chr1	95201708	95202898	Robust_1612	4	BF,CF,BM,CM	1	1	1	1	5	5	5	5
chr1	95239550	95240759	Robust_1613	4	BF,CF,BM,CM	1	1	1	1	5	5	5	5
chr1	95328380	95328873	Robust_1614	4	BF,CF,BM,CM	1	1	1	1	3	5	5	3
chr1	95340866	95342761	Robust_1615	4	BF,CF,BM,CM	1	1	1	1	5	5	5	5
chr1	95350496	95351390	Robust_1616	3	CF,BM,CM	1	0	1	1	3	2	4	3
chr1	95373553	95373833	Robust_1617	1	BF	0	1	0	0	0	4	0	0
chr1	95374252	95376451	Robust_1618	4	BF,CF,BM,CM	1	1	1	1	5	5	5	5
chr1	95407901	95409491	Robust_1619	4	BF,CF,BM,CM	1	1	1	1	5	5	5	5
chr1	95459891	95461035	Robust_1620	1	BM	1	0	0	0	3	2	1	1
chr1	95463400	95464373	Robust_1621	4	BF,CF,BM,CM	1	1	1	1	4	5	5	3
chr1	95531379	95532311	Robust_1622	4	BF,CF,BM,CM	1	1	1	1	5	5	5	5
chr1	95532534	95533135	Robust_1623	4	BF,CF,BM,CM	1	1	1	1	5	5	5	5
chr1	95564507	95566051	Robust_1624	4	BF,CF,BM,CM	1	1	1	1	5	5	5	5
chr1	95575181	95575862	Robust_1625	2	BF,BM	1	1	0	0	4	3	1	0
chr1	95582164	95584692	Robust_1626	4	BF,CF,BM,CM	1	1	1	1	5	5	5	4
chr1	95585230	95585537	Robust_1627	1	BM	1	0	0	0	4	2	0	0
chr1	95589694	95590886	Robust_1628	4	BF,CF,BM,CM	1	1	1	1	5	5	5	4
chr1	95591745	95592097	Robust_1629	4	BF,CF,BM,CM	1	1	1	1	3	4	4	3
chr1	95609043	95610026	Robust_1630	1	CM	0	0	1	0	2	2	4	2
chr1	95617513	95618290	Robust_1631	1	BM	1	0	0	0	4	2	0	0
chr1	95623337	95623992	Robust_1632	1	CM	0	0	1	0	0	0	4	1
chr1	95642339	95643606	Robust_1633	2	BF,BM	1	1	0	0	4	3	2	2
chr1	95650359	95652170	Robust_1634	4	BF,CF,BM,CM	1	1	1	1	5	5	5	5
chr1	95698088	95699205	Robust_1635	4	BF,CF,BM,CM	1	1	1	1	5	5	5	5
chr1	95699977	95701249	Robust_1636	4	BF,CF,BM,CM	1	1	1	1	5	5	5	5
chr1	95720931	95722724	Robust_1637	4	BF,CF,BM,CM	1	1	1	1	5	5	5	5
chr1	95931423	95932020	Robust_1638	1	CM	0	0	1	0	0	0	3	1
chr1	97209777	97211103	Robust_1639	4	BF,CF,BM,CM	1	1	1	1	5	5	5	5
chr1	97348500	97348808	Robust_1640	2	CF,CM	0	0	1	1	1	0	5	5
chr1	99469835	99470552	Robust_1641	1	CM	0	0	1	0	0	0	3	1
chr1	99495355	99496548	Robust_1642	1	CM	0	0	1	0	0	1	4	2
chr1	99551403	99551798	Robust_1643	1	BM	1	0	0	0	3	1	0	0
chr1	99557310	99559205	Robust_1644	4	BF,CF,BM,CM	1	1	1	1	5	5	5	5
chr1	99664075	99664620	Robust_1645	1	BM	1	0	0	0	4	4	0	0
chr1	99664753	99664993	Robust_1646	1	BF	0	1	0	0	0	4	0	0
chr1	99665386	99667587	Robust_1647	4	BF,CF,BM,CM	1	1	1	1	5	5	5	5
chr1	99698922	99699293	Robust_1648	1	BM	1	0	0	0	3	0	0	0
chr1	99873025	99874154	Robust_1649	2	CF,CM	0	0	1	1	2	1	5	5
chr1	99947638	99948581	Robust_1650	1	CM	0	0	1	0	0	0	3	0
chr1	99991231	99992704	Robust_1651	4	BF,CF,BM,CM	1	1	1	1	5	5	5	5
chr1	100025563	100026138	Robust_1652	2	BF,CM	0	1	1	0	2	3	5	2
chr1	100689510	100690003	Robust_1653	1	CF	0	0	0	1	0	0	2	3
chr1	100881737	100882707	Robust_1654	1	CF	0	0	0	1	0	0	1	4
chr1	101778200	101779056	Robust_1655	1	CM	0	0	1	0	1	0	3	1
chr1	101814097	101814464	Robust_1656	1	CM	0	0	1	0	0	0	3	1
chr1	101814851	101815237	Robust_1657	2	CF,CM	0	0	1	1	1	0	3	3
chr1	102278074	102279362	Robust_1658	1	BM	1	0	0	0	4	2	0	1
chr1	102281923	102282568	Robust_1659	2	CF,CM	0	0	1	1	2	0	3	3
chr1	102448190	102448998	Robust_1660	2	BF,BM	1	1	0	0	4	4	1	0
chr1	102552278	102552956	Robust_1661	1	CM	0	0	1	0	2	1	4	0
chr1	102578762	102579400	Robust_1662	3	CF,BM,CM	1	0	1	1	4	0	5	5
chr1	102579715	102580240	Robust_1663	3	CF,BM,CM	1	0	1	1	4	2	3	3
chr1	102603703	102604566	Robust_1664	4	BF,CF,BM,CM	1	1	1	1	5	5	5	5
chr1	102605912	102606585	Robust_1665	3	BF,BM,CM	1	1	1	0	5	4	5	2
chr1	102607054	102607431	Robust_1666	1	BF	0	1	0	0	0	3	0	0
chr1	104822705	104823446	Robust_1667	2	CF,CM	0	0	1	1	1	0	3	4
chr1	104823702	104824332	Robust_1668	2	CF,CM	0	0	1	1	1	0	3	4
chr1	105658107	105659741	Robust_1669	2	CF,CM	0	0	1	1	2	2	5	5
chr1	106501158	106503035	Robust_1670	4	BF,CF,BM,CM	1	1	1	1	5	5	5	5
chr1	106988914	106989887	Robust_1671	4	BF,CF,BM,CM	1	1	1	1	5	5	5	4
chr1	106990125	106990706	Robust_1672	1	BM	1	0	0	0	3	2	2	0
chr1	107001830	107002341	Robust_1673	3	BF,BM,CM	1	1	1	0	4	5	3	2
chr1	107008892	107009263	Robust_1674	4	BF,CF,BM,CM	1	1	1	1	4	5	4	4
chr1	107009958	107011436	Robust_1675	4	BF,CF,BM,CM	1	1	1	1	5	5	5	5
chr1	107012241	107012916	Robust_1676	2	BF,BM	1	1	0	0	4	5	0	1
chr1	107054083	107054462	Robust_1677	1	BF	0	1	0	0	1	3	1	0
chr1	107071905	107073514	Robust_1678	4	BF,CF,BM,CM	1	1	1	1	5	5	5	4
chr1	107073967	107074169	Robust_1679	4	BF,CF,BM,CM	1	1	1	1	0	0	4	1
chr1	107074836	107075398	Robust_1680	4	BF,CF,BM,CM	1	1	1	1	5	5	5	5
chr1	107075674	107076311	Robust_1681	3	BF,CF,CM	0	1	1	1	2	3	3	4
chr1	107226510	107227167	Robust_1682	1	CM	0	0	1	0	1	0	3	1
chr1	107228662	107229649	Robust_1683	1	CM	0	0	1	0	2	1	4	1
chr1	107252388	107254128	Robust_1684	4	BF,CF,BM,CM	1	1	1	1	5	5	5	5
chr1	107280573	107281801	Robust_1685	4	BF,CF,BM,CM	1	1	1	1	5	5	5	4
chr1	107559492	107561442	Robust_1686	4	BF,CF,BM,CM	1	1	1	1	5	5	5	5
chr1	107590713	107592062	Robust_1687	4	BF,CF,BM,CM	1	1	1	1	5	4	3	4
chr1	107592318	107593222	Robust_1688	3	BF,BM,CM	1	1	1	0	2	4	3	2
chr1	107634516	107635172	Robust_1689	1	BF	0	1	0	0	1	4	0	0
chr1	107676866	107677814	Robust_1690	1	CF	0	0	0	1	1	2	1	5
chr1	107787834	107788503	Robust_1691	4	BF,CF,BM,CM	1	1	1	1	5	5	5	5
chr1	107796684	107798324	Robust_1692	4	BF,CF,BM,CM	1	1	1	1	5	5	5	5
chr1	107802096	107802587	Robust_1693	1	BF	0	1	0	0	0	4	1	0
chr1	107802895	107803169	Robust_1694	2	BF,CM	0	1	1	0	0	4	4	0
chr1	107804593	107805270	Robust_1695	4	BF,CF,BM,CM	1	1	1	1	5	4	5	5
chr1	107805585	107805938	Robust_1696	4	BF,CF,BM,CM	1	1	1	1	5	5	5	5
chr1	107806373	107806599	Robust_1697	1	BF	0	1	0	0	4	4	1	0
chr1	107821045	107822324	Robust_1698	4	BF,CF,BM,CM	1	1	1	1	5	5	5	5
chr1	107822742	107823304	Robust_1699	4	BF,CF,BM,CM	1	1	1	1	5	5	4	3
chr1	107823757	107824156	Robust_1700	2	BF,BM	1	1	0	0	5	4	1	2
chr1	107843530	107844268	Robust_1701	4	BF,CF,BM,CM	1	1	1	1	3	3	3	3
chr1	107850195	107850702	Robust_1702	4	BF,CF,BM,CM	1	1	1	1	5	5	5	5
chr1	107850979	107851823	Robust_1703	3	BF,BM,CM	1	1	1	0	4	4	4	2
chr1	107867872	107869184	Robust_1704	4	BF,CF,BM,CM	1	1	1	1	5	5	5	5
chr1	107873865	107875171	Robust_1705	3	BF,BM,CM	1	1	1	0	5	5	5	2
chr1	107877367	107877395	Robust_1706	2	BM,CM	1	0	1	0	0	0	0	0
chr1	107877720	107877999	Robust_1707	4	BF,CF,BM,CM	1	1	1	1	4	3	5	3
chr1	107886288	107886773	Robust_1708	4	BF,CF,BM,CM	1	1	1	1	5	5	5	5
chr1	107887650	107888874	Robust_1709	4	BF,CF,BM,CM	1	1	1	1	5	5	5	5
chr1	107890110	107890552	Robust_1710	4	BF,CF,BM,CM	1	1	1	1	5	5	5	5
chr1	108051276	108052474	Robust_1711	4	BF,CF,BM,CM	1	1	1	1	4	3	5	5
chr1	108067393	108067792	Robust_1712	4	BF,CF,BM,CM	1	1	1	1	5	5	4	5
chr1	108068397	108070329	Robust_1713	4	BF,CF,BM,CM	1	1	1	1	5	5	5	5
chr1	108074580	108075160	Robust_1714	2	BF,BM	1	1	0	0	3	4	2	1
chr1	108089284	108090799	Robust_1715	4	BF,CF,BM,CM	1	1	1	1	5	5	5	5
chr1	108096191	108097035	Robust_1716	3	BF,BM,CM	1	1	1	0	4	5	4	2
chr1	108097570	108098269	Robust_1717	4	BF,CF,BM,CM	1	1	1	1	5	4	5	3
chr1	108127929	108128163	Robust_1718	1	BF	0	1	0	0	0	3	2	0
chr1	108128744	108129353	Robust_1719	4	BF,CF,BM,CM	1	1	1	1	5	4	5	3
chr1	108137989	108139135	Robust_1720	3	BF,CF,BM	1	1	0	1	4	4	1	2
chr1	108139511	108140560	Robust_1721	3	BF,CF,BM	1	1	0	1	3	3	2	3
chr1	108153437	108154289	Robust_1722	4	BF,CF,BM,CM	1	1	1	1	3	4	5	4
chr1	108164458	108165347	Robust_1723	4	BF,CF,BM,CM	1	1	1	1	5	4	4	4
chr1	108176031	108176775	Robust_1724	4	BF,CF,BM,CM	1	1	1	1	5	4	5	5
chr1	108212911	108214132	Robust_1725	3	BF,BM,CM	1	1	1	0	4	3	3	1
chr1	108610116	108610910	Robust_1726	4	BF,CF,BM,CM	1	1	1	1	4	3	5	5
chr1	108655460	108656225	Robust_1727	4	BF,CF,BM,CM	1	1	1	1	5	5	5	5
chr1	108656552	108657764	Robust_1728	4	BF,CF,BM,CM	1	1	1	1	5	5	5	5
chr1	108658040	108658234	Robust_1729	2	BF,BM	1	1	0	0	0	3	0	0
chr1	108670419	108670767	Robust_1730	1	BM	1	0	0	0	3	1	0	0
chr1	108671243	108672311	Robust_1731	4	BF,CF,BM,CM	1	1	1	1	5	5	5	5
chr1	108692252	108693892	Robust_1732	4	BF,CF,BM,CM	1	1	1	1	5	5	5	5
chr1	109486348	109487298	Robust_1733	4	BF,CF,BM,CM	1	1	1	1	5	5	5	5
chr1	109505652	109506301	Robust_1734	1	CM	0	0	1	0	0	2	3	2
chr1	109509922	109511579	Robust_1735	4	BF,CF,BM,CM	1	1	1	1	5	5	5	5
chr1	109536379	109537582	Robust_1736	2	BF,CF	0	1	0	1	2	4	2	3
chr1	109541947	109542490	Robust_1737	3	BF,CF,CM	0	1	1	1	2	4	4	4
chr1	109813446	109814523	Robust_1738	3	CF,BM,CM	1	0	1	1	5	1	5	3
chr1	109824422	109825037	Robust_1739	1	CM	0	0	1	0	0	0	3	1
chr1	109833419	109833746	Robust_1740	1	BM	1	0	0	0	3	1	1	0
chr1	109834264	109835234	Robust_1741	3	BF,BM,CM	1	1	1	0	5	5	3	1
chr1	109838105	109838599	Robust_1742	4	BF,CF,BM,CM	1	1	1	1	4	5	4	4
chr1	113760751	113761542	Robust_1743	2	CF,CM	0	0	1	1	1	1	5	5
chr1	117886677	117888041	Robust_1744	2	CF,CM	0	0	1	1	2	2	4	5
chr1	120206991	120208229	Robust_1745	4	BF,CF,BM,CM	1	1	1	1	5	5	5	5
chr1	120217814	120219279	Robust_1746	4	BF,CF,BM,CM	1	1	1	1	5	5	5	5
chr1	120231459	120233070	Robust_1747	4	BF,CF,BM,CM	1	1	1	1	5	5	5	5
chr1	120284698	120286852	Robust_1748	4	BF,CF,BM,CM	1	1	1	1	5	5	5	5
chr1	120345228	120346526	Robust_1749	2	BM,CM	1	0	1	0	3	0	3	0
chr1	120355103	120356597	Robust_1750	4	BF,CF,BM,CM	1	1	1	1	5	5	5	5
chr1	120377459	120378584	Robust_1751	1	BM	1	0	0	0	4	0	2	0
chr1	120486723	120487155	Robust_1752	2	CF,BM	1	0	0	1	3	2	1	4
chr1	120491141	120492968	Robust_1753	4	BF,CF,BM,CM	1	1	1	1	5	5	5	5
chr1	120494855	120495175	Robust_1754	1	BM	1	0	0	0	4	2	0	0
chr1	120508733	120509045	Robust_1755	1	BM	1	0	0	0	3	3	0	1
chr1	120510029	120511098	Robust_1756	4	BF,CF,BM,CM	1	1	1	1	5	5	5	5
chr1	120523929	120525207	Robust_1757	4	BF,CF,BM,CM	1	1	1	1	5	5	5	5
chr1	120539365	120540718	Robust_1758	2	CF,CM	0	0	1	1	1	0	3	4
chr1	120568463	120569152	Robust_1759	2	CF,CM	0	0	1	1	1	0	4	4
chr1	120578357	120579631	Robust_1760	3	BF,CF,CM	0	1	1	1	2	3	5	5
chr1	120708003	120708656	Robust_1761	1	BM	1	0	0	0	3	0	1	0
chr1	120708911	120709943	Robust_1762	2	BM,CM	1	0	1	0	5	2	5	1
chr1	120862732	120863111	Robust_1763	3	BF,BM,CM	1	1	1	0	2	3	4	0
chr1	120863404	120863839	Robust_1764	4	BF,CF,BM,CM	1	1	1	1	4	2	5	3
chr1	120879388	120880631	Robust_1765	2	CF,CM	0	0	1	1	2	1	5	3
chr1	120915424	120915710	Robust_1766	1	BF	0	1	0	0	2	4	0	0
chr1	120918429	120918843	Robust_1767	2	BF,BM	1	1	0	0	3	4	0	0
chr1	120919180	120919719	Robust_1768	2	BF,BM	1	1	0	0	4	4	0	0
chr1	120922274	120922875	Robust_1769	1	BF	0	1	0	0	1	4	0	0
chr1	120927674	120928519	Robust_1770	1	BF	0	1	0	0	1	4	0	0
chr1	121059716	121060614	Robust_1771	2	BF,CF	0	1	0	1	1	1	2	4
chr1	121070287	121070764	Robust_1772	2	BF,CF	0	1	0	1	2	5	2	4
chr1	121115661	121116455	Robust_1773	1	BF	0	1	0	0	1	3	2	1
chr1	121188643	121189346	Robust_1774	2	BF,BM	1	1	0	0	4	4	0	0
chr1	121190720	121191696	Robust_1775	1	BF	0	1	0	0	1	4	2	1
chr1	121317917	121318732	Robust_1776	3	CF,BM,CM	1	0	1	1	3	1	3	4
chr1	121388503	121389314	Robust_1777	4	BF,CF,BM,CM	1	1	1	1	3	4	3	3
chr1	121400438	121401271	Robust_1778	4	BF,CF,BM,CM	1	1	1	1	5	5	5	5
chr1	121401553	121402027	Robust_1779	4	BF,CF,BM,CM	1	1	1	1	5	5	5	5
chr1	121414838	121415297	Robust_1780	3	BF,CF,BM	1	1	0	1	4	3	2	3
chr1	121415695	121416296	Robust_1781	4	BF,CF,BM,CM	1	1	1	1	5	5	5	5
chr1	121422047	121423389	Robust_1782	4	BF,CF,BM,CM	1	1	1	1	5	5	5	5
chr1	121437257	121438189	Robust_1783	4	BF,CF,BM,CM	1	1	1	1	5	5	5	5
chr1	121448087	121449097	Robust_1784	3	BF,BM,CM	1	1	1	0	3	5	4	0
chr1	121453759	121455691	Robust_1785	2	BF,BM	1	1	0	0	4	5	1	0
chr1	121462319	121463239	Robust_1786	4	BF,CF,BM,CM	1	1	1	1	3	5	5	5
chr1	121486067	121486723	Robust_1787	1	CM	0	0	1	0	2	1	3	0
chr1	121533299	121533845	Robust_1788	1	BM	1	0	0	0	3	2	0	1
chr1	121534185	121534746	Robust_1789	4	BF,CF,BM,CM	1	1	1	1	5	5	5	5
chr1	121543219	121543438	Robust_1790	1	BF	0	1	0	0	2	4	0	0
chr1	121544549	121546014	Robust_1791	4	BF,CF,BM,CM	1	1	1	1	5	5	5	5
chr1	121563322	121564301	Robust_1792	4	BF,CF,BM,CM	1	1	1	1	5	5	5	5
chr1	121733059	121734081	Robust_1793	4	BF,CF,BM,CM	1	1	1	1	5	5	5	5
chr1	121803307	121804419	Robust_1794	4	BF,CF,BM,CM	1	1	1	1	5	5	5	5
chr1	121808755	121810246	Robust_1795	4	BF,CF,BM,CM	1	1	1	1	5	5	5	5
chr1	121921133	121922067	Robust_1796	3	BF,CF,CM	0	1	1	1	1	3	3	5
chr1	121929851	121930458	Robust_1797	2	BF,BM	1	1	0	0	5	3	0	2
chr1	121933667	121934737	Robust_1798	4	BF,CF,BM,CM	1	1	1	1	5	5	5	5
chr1	121960332	121961568	Robust_1799	4	BF,CF,BM,CM	1	1	1	1	5	5	5	4
chr1	121962376	121962689	Robust_1800	1	BF	0	1	0	0	0	3	0	0
chr1	121963007	121963372	Robust_1801	2	BF,BM	1	1	0	0	3	4	2	2
chr1	121968857	121969487	Robust_1802	2	BF,BM	1	1	0	0	4	4	0	1
chr1	121969733	121971006	Robust_1803	4	BF,CF,BM,CM	1	1	1	1	5	5	5	5
chr1	121979503	121980105	Robust_1804	1	CM	0	0	1	0	2	2	3	0
chr1	121989513	121990240	Robust_1805	2	CF,CM	0	0	1	1	2	2	4	4
chr1	121996614	121997784	Robust_1806	4	BF,CF,BM,CM	1	1	1	1	4	4	5	4
chr1	122002095	122002461	Robust_1807	2	BF,BM	1	1	0	0	3	5	1	1
chr1	122012036	122012314	Robust_1808	1	BM	1	0	0	0	4	4	1	0
chr1	122014992	122015371	Robust_1809	1	BF	0	1	0	0	0	4	0	0
chr1	122015676	122016707	Robust_1810	2	BF,BM	1	1	0	0	4	4	2	1
chr1	122017037	122017563	Robust_1811	4	BF,CF,BM,CM	1	1	1	1	5	5	5	5
chr1	122017869	122018507	Robust_1812	4	BF,CF,BM,CM	1	1	1	1	5	5	5	5
chr1	122161086	122162377	Robust_1813	4	BF,CF,BM,CM	1	1	1	1	5	5	5	5
chr1	122166080	122167268	Robust_1814	2	BF,BM	1	1	0	0	4	5	1	0
chr1	122551159	122551537	Robust_1815	3	BF,CF,BM	1	1	0	1	3	4	1	4
chr1	122551917	122552596	Robust_1816	1	CF	0	0	0	1	1	0	1	3
chr1	122746304	122747495	Robust_1817	1	CM	0	0	1	0	0	0	3	2
chr1	122993579	122994389	Robust_1818	1	CM	0	0	1	0	1	2	3	2
chr1	123139983	123140953	Robust_1819	3	BF,CF,CM	0	1	1	1	2	3	5	3
chr1	123223681	123225127	Robust_1820	4	BF,CF,BM,CM	1	1	1	1	5	5	5	4
chr1	123226817	123227287	Robust_1821	3	BF,BM,CM	1	1	1	0	4	5	3	2
chr1	123227818	123228078	Robust_1822	2	BM,CM	1	0	1	0	4	0	3	2
chr1	123231561	123232376	Robust_1823	1	BM	1	0	0	0	4	4	0	0
chr1	123232753	123233094	Robust_1824	4	BF,CF,BM,CM	1	1	1	1	5	5	4	3
chr1	123240717	123241407	Robust_1825	4	BF,CF,BM,CM	1	1	1	1	4	4	4	3
chr1	123245199	123245882	Robust_1826	4	BF,CF,BM,CM	1	1	1	1	5	5	4	3
chr1	123246186	123247733	Robust_1827	4	BF,CF,BM,CM	1	1	1	1	5	5	5	5
chr1	123286719	123287731	Robust_1828	4	BF,CF,BM,CM	1	1	1	1	5	4	4	5
chr1	123327614	123328614	Robust_1829	4	BF,CF,BM,CM	1	1	1	1	5	5	5	5
chr1	123463740	123464997	Robust_1830	4	BF,CF,BM,CM	1	1	1	1	5	5	5	5
chr1	125363699	125364642	Robust_1831	2	CF,CM	0	0	1	1	1	0	3	4
chr1	127292164	127292634	Robust_1832	1	CM	0	0	1	0	1	0	3	2
chr1	127293094	127293824	Robust_1833	2	CF,CM	0	0	1	1	0	0	4	5
chr1	127294056	127294908	Robust_1834	2	CF,BM	1	0	0	1	3	1	1	4
chr1	127330936	127332064	Robust_1835	4	BF,CF,BM,CM	1	1	1	1	5	5	5	5
chr1	127332494	127332966	Robust_1836	4	BF,CF,BM,CM	1	1	1	1	5	5	5	5
chr1	127337729	127338810	Robust_1837	1	CM	0	0	1	0	2	1	3	0
chr1	127385626	127386212	Robust_1838	3	BF,CF,CM	0	1	1	1	0	3	4	4
chr1	127416152	127416712	Robust_1839	4	BF,CF,BM,CM	1	1	1	1	5	5	5	5
chr1	127456441	127458469	Robust_1840	4	BF,CF,BM,CM	1	1	1	1	5	5	5	5
chr1	127573543	127574115	Robust_1841	4	BF,CF,BM,CM	1	1	1	1	5	5	5	5
chr1	127581615	127582391	Robust_1842	3	BF,BM,CM	1	1	1	0	3	5	5	1
chr1	127590190	127591742	Robust_1843	4	BF,CF,BM,CM	1	1	1	1	5	5	5	5
chr1	127611662	127613420	Robust_1844	1	BM	1	0	0	0	3	2	1	1
chr1	127617561	127618490	Robust_1845	2	BF,BM	1	1	0	0	4	3	1	1
chr1	127980736	127982100	Robust_1846	2	CF,CM	0	0	1	1	1	0	5	5
chr1	128262916	128264284	Robust_1847	3	CF,BM,CM	1	0	1	1	4	1	5	4
chr1	128307992	128308640	Robust_1848	2	CF,CM	0	0	1	1	0	1	3	3
chr1	128333549	128335011	Robust_1849	1	CF	0	0	0	1	1	0	2	3
chr1	128634338	128634779	Robust_1850	2	CF,CM	0	0	1	1	1	1	3	3
chr1	128726531	128727323	Robust_1851	1	BF	0	1	0	0	2	3	0	1
chr1	128941634	128943535	Robust_1852	2	BM,CM	1	0	1	0	4	0	5	1
chr1	129063654	129064960	Robust_1853	2	CF,CM	0	0	1	1	1	0	4	5
chr1	129101207	129103028	Robust_1854	4	BF,CF,BM,CM	1	1	1	1	5	5	5	5
chr1	129115532	129116567	Robust_1855	1	BM	1	0	0	0	3	1	0	0
chr1	129139003	129139604	Robust_1856	1	BM	1	0	0	0	3	1	0	0
chr1	129166843	129167217	Robust_1857	3	BF,BM,CM	1	1	1	0	4	3	2	0
chr1	129174886	129175723	Robust_1858	3	BF,BM,CM	1	1	1	0	4	4	4	0
chr1	129248882	129249598	Robust_1859	3	BF,BM,CM	1	1	1	0	4	3	3	2
chr1	129251286	129251653	Robust_1860	1	BM	1	0	0	0	3	0	0	0
chr1	129252035	129252934	Robust_1861	1	BM	1	0	0	0	4	2	2	2
chr1	129293445	129295514	Robust_1862	4	BF,CF,BM,CM	1	1	1	1	5	3	5	5
chr1	129315224	129315900	Robust_1863	2	BF,CM	0	1	1	0	2	3	3	2
chr1	129379759	129380557	Robust_1864	2	CF,CM	0	0	1	1	0	0	4	4
chr1	129545687	129546859	Robust_1865	1	CM	0	0	1	0	1	0	3	1
chr1	129573802	129574657	Robust_1866	1	CM	0	0	1	0	0	0	4	0
chr1	129598569	129599392	Robust_1867	1	CM	0	0	1	0	0	0	3	0
chr1	129627160	129628300	Robust_1868	4	BF,CF,BM,CM	1	1	1	1	5	5	4	2
chr1	129628595	129629052	Robust_1869	4	BF,CF,BM,CM	1	1	1	1	5	5	5	5
chr1	129629394	129629919	Robust_1870	3	CF,BM,CM	1	0	1	1	5	0	4	3
chr1	129642132	129643013	Robust_1871	2	BF,BM	1	1	0	0	4	3	2	2
chr1	129646594	129647274	Robust_1872	3	BF,BM,CM	1	1	1	0	5	4	4	2
chr1	129647617	129648287	Robust_1873	4	BF,CF,BM,CM	1	1	1	1	5	4	4	5
chr1	129652705	129653378	Robust_1874	4	BF,CF,BM,CM	1	1	1	1	5	4	4	3
chr1	129669880	129670424	Robust_1875	4	BF,CF,BM,CM	1	1	1	1	5	4	5	5
chr1	129670781	129672134	Robust_1876	4	BF,CF,BM,CM	1	1	1	1	5	5	5	5
chr1	129672678	129673342	Robust_1877	1	BM	1	0	0	0	4	3	0	0
chr1	129723285	129724034	Robust_1878	3	CF,BM,CM	1	0	1	1	3	1	3	3
chr1	129764965	129766261	Robust_1879	4	BF,CF,BM,CM	1	1	1	1	5	5	5	5
chr1	129795181	129796721	Robust_1880	2	BM,CM	1	0	1	0	3	0	4	2
chr1	129885991	129887512	Robust_1881	4	BF,CF,BM,CM	1	1	1	1	5	5	5	5
chr1	129970751	129971165	Robust_1882	4	BF,CF,BM,CM	1	1	1	1	4	4	3	3
chr1	129977103	129977417	Robust_1883	4	BF,CF,BM,CM	1	1	1	1	3	3	4	3
chr1	129977702	129978036	Robust_1884	4	BF,CF,BM,CM	1	1	1	1	5	4	4	4
chr1	129978422	129979921	Robust_1885	4	BF,CF,BM,CM	1	1	1	1	5	5	4	5
chr1	129991710	129992299	Robust_1886	1	CM	0	0	1	0	1	0	3	0
chr1	129998698	129999649	Robust_1887	4	BF,CF,BM,CM	1	1	1	1	5	5	5	5
chr1	129999903	130000717	Robust_1888	4	BF,CF,BM,CM	1	1	1	1	5	5	5	5
chr1	130053686	130054249	Robust_1889	2	CF,CM	0	0	1	1	2	2	4	4
chr1	130131286	130132547	Robust_1890	4	BF,CF,BM,CM	1	1	1	1	4	3	5	5
chr1	130140255	130142095	Robust_1891	4	BF,CF,BM,CM	1	1	1	1	5	5	5	5
chr1	130142505	130142859	Robust_1892	1	BM	1	0	0	0	4	2	0	0
chr1	130252564	130252854	Robust_1893	1	BF	0	1	0	0	2	3	0	1
chr1	130255758	130256244	Robust_1894	4	BF,CF,BM,CM	1	1	1	1	5	4	5	5
chr1	130313090	130314369	Robust_1895	4	BF,CF,BM,CM	1	1	1	1	5	5	5	5
chr1	130488352	130489828	Robust_1896	1	CM	0	0	1	0	1	0	5	2
chr1	130510591	130511622	Robust_1897	2	BF,BM	1	1	0	0	3	4	1	0
chr1	130511863	130512288	Robust_1898	2	BF,BM	1	1	0	0	3	2	1	0
chr1	130604163	130605174	Robust_1899	2	CF,CM	0	0	1	1	1	0	4	3
chr1	130722271	130723039	Robust_1900	4	BF,CF,BM,CM	1	1	1	1	5	5	5	5
chr1	130723311	130723837	Robust_1901	4	BF,CF,BM,CM	1	1	1	1	5	4	5	5
chr1	130728653	130729336	Robust_1902	4	BF,CF,BM,CM	1	1	1	1	5	5	5	5
chr1	131146920	131148333	Robust_1903	1	CM	0	0	1	0	0	0	3	2
chr1	132205858	132206249	Robust_1904	1	CM	0	0	1	0	1	0	3	0
chr1	132358959	132359839	Robust_1905	4	BF,CF,BM,CM	1	1	1	1	3	3	5	4
chr1	132444731	132445122	Robust_1906	2	BF,CM	0	1	1	0	1	3	3	2
chr1	132555057	132555678	Robust_1907	2	BF,BM	1	1	0	0	4	4	0	0
chr1	132556721	132559002	Robust_1908	4	BF,CF,BM,CM	1	1	1	1	5	5	5	5
chr1	132560628	132560942	Robust_1909	1	BF	0	1	0	0	4	4	1	0
chr1	132574451	132575199	Robust_1910	4	BF,CF,BM,CM	1	1	1	1	5	5	5	5
chr1	132575525	132576909	Robust_1911	4	BF,CF,BM,CM	1	1	1	1	5	5	5	5
chr1	132577174	132577620	Robust_1912	4	BF,CF,BM,CM	1	1	1	1	0	4	0	3
chr1	132577876	132578283	Robust_1913	4	BF,CF,BM,CM	1	1	1	1	5	4	2	0
chr1	132578553	132578964	Robust_1914	3	CF,BM,CM	1	0	1	1	5	0	2	2
chr1	132596991	132597419	Robust_1915	1	BM	1	0	0	0	3	0	0	1
chr1	132602137	132603883	Robust_1916	2	CF,CM	0	0	1	1	1	0	4	5
chr1	132611840	132612326	Robust_1917	4	BF,CF,BM,CM	1	1	1	1	5	5	5	3
chr1	132612742	132614638	Robust_1918	4	BF,CF,BM,CM	1	1	1	1	5	5	5	5
chr1	132629728	132631520	Robust_1919	4	BF,CF,BM,CM	1	1	1	1	5	5	5	5
chr1	132637125	132638503	Robust_1920	4	BF,CF,BM,CM	1	1	1	1	5	4	5	5
chr1	132646180	132647668	Robust_1921	2	CF,CM	0	0	1	1	1	0	3	3
chr1	132657519	132658234	Robust_1922	4	BF,CF,BM,CM	1	1	1	1	5	5	5	5
chr1	132658521	132658997	Robust_1923	3	BF,BM,CM	1	1	1	0	5	4	4	0
chr1	132660012	132660683	Robust_1924	4	BF,CF,BM,CM	1	1	1	1	5	5	5	5
chr1	132661185	132661413	Robust_1925	2	CF,BM	1	0	0	1	5	0	0	5
chr1	132663557	132663775	Robust_1926	2	BF,BM	1	1	0	0	4	5	0	0
chr1	132672374	132672801	Robust_1927	3	CF,BM,CM	1	0	1	1	5	2	4	3
chr1	132680061	132680867	Robust_1928	2	CF,CM	0	0	1	1	0	0	4	4
chr1	132693504	132695738	Robust_1929	4	BF,CF,BM,CM	1	1	1	1	5	5	5	5
chr1	132717628	132718819	Robust_1930	4	BF,CF,BM,CM	1	1	1	1	5	5	5	5
chr1	132719084	132719518	Robust_1931	4	BF,CF,BM,CM	1	1	1	1	5	5	3	5
chr1	132723334	132724629	Robust_1932	4	BF,CF,BM,CM	1	1	1	1	5	4	5	5
chr1	132725560	132726224	Robust_1933	2	BF,BM	1	1	0	0	4	4	1	0
chr1	132729233	132729572	Robust_1934	1	BF	0	1	0	0	4	5	0	0
chr1	132730859	132731842	Robust_1935	1	BF	0	1	0	0	0	4	0	0
chr1	132732183	132732841	Robust_1936	2	BF,BM	1	1	0	0	5	5	1	1
chr1	132737093	132737626	Robust_1937	4	BF,CF,BM,CM	1	1	1	1	5	5	5	4
chr1	132737967	132738744	Robust_1938	4	BF,CF,BM,CM	1	1	1	1	5	5	5	5
chr1	132753759	132754702	Robust_1939	2	BF,BM	1	1	0	0	3	4	1	0
chr1	132945625	132946750	Robust_1940	1	CM	0	0	1	0	2	2	3	0
chr1	132968417	132969857	Robust_1941	2	BF,BM	1	1	0	0	4	5	1	0
chr1	132979968	132980274	Robust_1942	3	BF,BM,CM	1	1	1	0	5	4	2	2
chr1	132980520	132981462	Robust_1943	4	BF,CF,BM,CM	1	1	1	1	5	5	5	5
chr1	132983282	132984069	Robust_1944	1	BF	0	1	0	0	4	4	0	0
chr1	132986255	132986831	Robust_1945	4	BF,CF,BM,CM	1	1	1	1	5	5	5	4
chr1	132987079	132988103	Robust_1946	2	BM,CM	1	0	1	0	5	0	4	1
chr1	132990745	132991073	Robust_1947	1	BM	1	0	0	0	4	4	0	0
chr1	132992969	132994346	Robust_1948	4	BF,CF,BM,CM	1	1	1	1	5	5	5	5
chr1	133007314	133007754	Robust_1949	1	BF	0	1	0	0	1	4	0	0
chr1	133017074	133017608	Robust_1950	1	BF	0	1	0	0	1	4	0	0
chr1	133022136	133023801	Robust_1951	4	BF,CF,BM,CM	1	1	1	1	5	5	5	5
chr1	133034364	133036234	Robust_1952	4	BF,CF,BM,CM	1	1	1	1	5	5	5	5
chr1	133049294	133050573	Robust_1953	4	BF,CF,BM,CM	1	1	1	1	5	5	5	5
chr1	133060704	133061546	Robust_1954	1	BF	0	1	0	0	0	3	2	2
chr1	133070192	133070658	Robust_1955	1	BF	0	1	0	0	1	3	1	1
chr1	133080353	133081022	Robust_1956	4	BF,CF,BM,CM	1	1	1	1	5	4	4	3
chr1	133081796	133082866	Robust_1957	4	BF,CF,BM,CM	1	1	1	1	5	5	5	5
chr1	133094790	133096550	Robust_1958	4	BF,CF,BM,CM	1	1	1	1	5	5	5	3
chr1	133102815	133103564	Robust_1959	2	BF,BM	1	1	0	0	5	4	0	0
chr1	133104269	133104761	Robust_1960	4	BF,CF,BM,CM	1	1	1	1	5	5	4	4
chr1	133107653	133108297	Robust_1961	2	CF,CM	0	0	1	1	0	0	4	3
chr1	133108566	133108913	Robust_1962	4	BF,CF,BM,CM	1	1	1	1	4	4	3	3
chr1	133110618	133110894	Robust_1963	2	BF,BM	1	1	0	0	0	3	0	0
chr1	133111142	133111471	Robust_1964	2	BF,BM	1	1	0	0	4	3	1	1
chr1	133134681	133134694	Robust_1965	2	BF,BM	1	1	0	0	4	0	1	0
chr1	133135016	133135571	Robust_1966	4	BF,CF,BM,CM	1	1	1	1	4	4	5	4
chr1	133139043	133139322	Robust_1967	2	BF,BM	1	1	0	0	4	4	0	0
chr1	133141084	133142634	Robust_1968	4	BF,CF,BM,CM	1	1	1	1	5	5	5	5
chr1	133171245	133173468	Robust_1969	4	BF,CF,BM,CM	1	1	1	1	5	5	5	5
chr1	133178758	133179076	Robust_1970	4	BF,CF,BM,CM	1	1	1	1	4	4	3	5
chr1	133184011	133184832	Robust_1971	3	BF,BM,CM	1	1	1	0	5	3	5	1
chr1	133242235	133243259	Robust_1972	1	CM	0	0	1	0	2	0	3	1
chr1	133274678	133276402	Robust_1973	1	BF	0	1	0	0	2	3	2	2
chr1	133280856	133281709	Robust_1974	1	BM	1	0	0	0	3	2	2	1
chr1	133328130	133329065	Robust_1975	1	BM	1	0	0	0	3	1	0	1
chr1	133351816	133352154	Robust_1976	1	CM	0	0	1	0	1	0	3	0
chr1	133361936	133363129	Robust_1977	2	BF,BM	1	1	0	0	4	5	0	0
chr1	133375033	133375909	Robust_1978	2	BF,CF	0	1	0	1	2	5	2	3
chr1	133382515	133383299	Robust_1979	1	BF	0	1	0	0	1	3	2	2
chr1	133385763	133386508	Robust_1980	2	BF,BM	1	1	0	0	5	5	1	0
chr1	133401133	133401733	Robust_1981	1	BF	0	1	0	0	2	4	0	1
chr1	133407713	133407977	Robust_1982	1	BF	0	1	0	0	2	3	0	0
chr1	133408278	133409293	Robust_1983	4	BF,CF,BM,CM	1	1	1	1	5	5	5	5
chr1	133422233	133423936	Robust_1984	4	BF,CF,BM,CM	1	1	1	1	5	5	5	5
chr1	133424586	133425299	Robust_1985	2	BF,BM	1	1	0	0	5	4	0	1
chr1	133443265	133443638	Robust_1986	4	BF,CF,BM,CM	1	1	1	1	4	5	3	4
chr1	133443948	133445786	Robust_1987	4	BF,CF,BM,CM	1	1	1	1	5	5	5	5
chr1	133451381	133451865	Robust_1988	3	CF,BM,CM	1	0	1	1	3	0	4	5
chr1	133467212	133467739	Robust_1989	1	CM	0	0	1	0	0	0	3	2
chr1	133509318	133509861	Robust_1990	4	BF,CF,BM,CM	1	1	1	1	5	5	3	3
chr1	133510231	133511349	Robust_1991	4	BF,CF,BM,CM	1	1	1	1	3	5	4	5
chr1	133516784	133517119	Robust_1992	1	BF	0	1	0	0	1	4	0	0
chr1	133517489	133517841	Robust_1993	1	BF	0	1	0	0	0	4	0	0
chr1	133519834	133521325	Robust_1994	4	BF,CF,BM,CM	1	1	1	1	5	5	5	4
chr1	133522101	133522367	Robust_1995	1	BF	0	1	0	0	0	3	0	0
chr1	133533296	133533948	Robust_1996	1	BF	0	1	0	0	0	3	0	0
chr1	133534583	133535406	Robust_1997	4	BF,CF,BM,CM	1	1	1	1	4	4	4	4
chr1	133554193	133555144	Robust_1998	1	CM	0	0	1	0	1	0	4	2
[truncated: 56,602 more rows]

## Sheet: S5C_Lenient DHS
S5C_Table
Chrom	Start	Stop	Peak ID	Count of Groups with Peak	ID of Groups with Peaks	Bound by B6 M	Bound By B6 F	Bound by CAST M	Bound By CAST F	# of B6 M w/ peak	# of B6 F w/ peak	# of CAST M w/ peak	# of CAST F w/ peak
chr1	3466857	3467180	Lenient_1	1	CM	0	0	1	0	0	0	0	0
chr1	3467532	3467811	Lenient_2	1	CM	0	0	1	0	0	0	1	0
chr1	3504768	3505442	Lenient_3	4	CM,CF,BF,BM	1	1	1	1	4	4	4	4
chr1	3541574	3542127	Lenient_4	1	BF	1	0	0	0	1	0	0	0
chr1	3576254	3576840	Lenient_5	1	CM	0	0	1	0	0	0	1	0
chr1	4156675	4156931	Lenient_6	1	BF	1	0	0	0	0	0	0	0
chr1	4416725	4417302	Lenient_7	1	CM	0	0	1	0	0	0	1	1
chr1	4482159	4482421	Lenient_8	2	CM,BF	1	0	1	0	0	0	0	0
chr1	4483628	4484035	Lenient_9	1	BF	1	0	0	0	0	0	0	0
chr1	4504069	4504456	Lenient_10	4	CM,CF,BF,BM	1	1	1	1	2	1	3	2
chr1	4561832	4561981	Lenient_11	4	CM,CF,BF,BM	1	1	1	1	2	0	1	1
chr1	4572794	4573097	Lenient_12	2	CM,CF	0	0	1	1	0	0	1	1
chr1	4587846	4588965	Lenient_13	1	CM	0	0	1	0	0	0	1	0
chr1	4607677	4608026	Lenient_14	2	CF,BF	1	0	0	1	1	0	1	1
chr1	4612526	4612987	Lenient_15	1	CM	0	0	1	0	0	0	0	0
chr1	4644191	4644495	Lenient_16	2	CM,BF	1	0	1	0	2	0	1	0
chr1	4651946	4652232	Lenient_17	3	CM,BF,BM	1	1	1	0	4	0	4	0
chr1	4661263	4661969	Lenient_18	4	CM,CF,BF,BM	1	1	1	1	4	3	4	3
chr1	4758694	4759499	Lenient_19	4	CM,CF,BF,BM	1	1	1	1	4	4	4	4
chr1	4759980	4760498	Lenient_20	1	CF	0	0	0	1	0	0	0	0
chr1	4774243	4774635	Lenient_21	3	CM,CF,BF	1	0	1	1	1	0	1	1
chr1	4775541	4776145	Lenient_22	4	CM,CF,BF,BM	1	1	1	1	4	3	4	3
chr1	4791759	4792239	Lenient_23	4	CM,CF,BF,BM	1	1	1	1	4	3	4	3
chr1	4797626	4798235	Lenient_24	4	CM,CF,BF,BM	1	1	1	1	3	4	4	4
chr1	4798645	4799033	Lenient_25	2	CM,BF	1	0	1	0	0	0	2	0
chr1	4800615	4800942	Lenient_26	1	BF	1	0	0	0	2	1	0	0
chr1	4808952	4809286	Lenient_27	1	CM	0	0	1	0	0	0	1	0
chr1	4819281	4819739	Lenient_28	1	CM	0	0	1	0	1	0	1	0
chr1	4847465	4848379	Lenient_29	4	CM,CF,BF,BM	1	1	1	1	4	4	4	2
chr1	5073017	5073636	Lenient_30	4	CM,CF,BF,BM	1	1	1	1	3	2	3	3
chr1	5124070	5124768	Lenient_31	1	CM	0	0	1	0	0	0	1	0
chr1	5264933	5265235	Lenient_32	2	CM,BF	1	0	1	0	2	0	1	0
chr1	5301713	5302189	Lenient_33	1	BF	1	0	0	0	2	0	0	0
chr1	6204263	6205073	Lenient_34	4	CM,CF,BF,BM	1	1	1	1	4	4	4	4
chr1	6500695	6500935	Lenient_35	3	CM,BF,BM	1	1	1	0	2	0	2	0
chr1	6986038	6986446	Lenient_36	1	BF	1	0	0	0	2	0	1	0
chr1	7078627	7079400	Lenient_37	4	CM,CF,BF,BM	1	1	1	1	4	4	4	4
chr1	7079726	7079950	Lenient_38	3	CM,BF,BM	1	1	1	0	2	0	0	0
chr1	7093608	7094570	Lenient_39	1	CM	0	0	1	0	1	0	1	0
chr1	7387752	7388512	Lenient_40	4	CM,CF,BF,BM	1	1	1	1	4	4	4	3
chr1	8407236	8407527	Lenient_41	3	CM,CF,BF	1	0	1	1	2	0	0	1
chr1	8631786	8632143	Lenient_42	2	CM,CF	0	0	1	1	0	0	1	1
chr1	8812088	8812496	Lenient_43	1	BF	1	0	0	0	1	0	0	0
chr1	8862902	8863125	Lenient_44	3	CM,BF,BM	1	1	1	0	4	1	1	0
chr1	8901006	8901242	Lenient_45	1	BF	1	0	0	0	0	0	0	0
chr1	9535230	9535557	Lenient_46	4	CM,CF,BF,BM	1	1	1	1	4	2	4	1
chr1	9537803	9538212	Lenient_47	4	CM,CF,BF,BM	1	1	1	1	2	2	3	2
chr1	9549846	9550205	Lenient_48	2	CM,CF	0	0	1	1	0	0	2	1
chr1	9554103	9554548	Lenient_49	2	CM,BF	1	0	1	0	3	0	1	1
chr1	9555132	9555388	Lenient_50	1	BF	1	0	0	0	0	0	0	0
chr1	9570301	9570596	Lenient_51	1	CM	0	0	1	0	0	0	0	0
chr1	9574751	9575131	Lenient_52	3	CM,BF,BM	1	1	1	0	2	0	1	0
chr1	9611615	9612042	Lenient_53	4	CM,CF,BF,BM	1	1	1	1	4	2	3	2
chr1	9620536	9620816	Lenient_54	3	CM,CF,BM	0	1	1	1	0	1	1	1
chr1	9621490	9621909	Lenient_55	4	CM,CF,BF,BM	1	1	1	1	4	2	3	2
chr1	9628872	9629217	Lenient_56	4	CM,CF,BF,BM	1	1	1	1	4	2	4	0
chr1	9639141	9639395	Lenient_57	1	CM	0	0	1	0	0	0	1	0
chr1	9690385	9690948	Lenient_58	4	CM,CF,BF,BM	1	1	1	1	4	2	2	1
chr1	9738317	9738943	Lenient_59	4	CM,CF,BF,BM	1	1	1	1	4	4	4	4
chr1	9787830	9788201	Lenient_60	4	CM,CF,BF,BM	1	1	1	1	2	1	2	1
chr1	9790014	9790360	Lenient_61	1	BM	0	1	0	0	0	0	0	0
chr1	9838407	9838532	Lenient_62	3	CM,BF,BM	1	1	1	0	1	0	1	0
chr1	9840275	9840531	Lenient_63	1	CF	0	0	0	1	0	0	1	0
chr1	9862513	9862942	Lenient_64	1	CM	0	0	1	0	0	0	1	0
chr1	9896586	9897406	Lenient_65	1	CM	0	0	1	0	0	0	1	0
chr1	9921966	9922359	Lenient_66	1	CM	0	0	1	0	0	0	0	0
chr1	9933920	9934575	Lenient_67	4	CM,CF,BF,BM	1	1	1	1	3	3	4	4
chr1	9937665	9938027	Lenient_68	2	CM,BF	1	0	1	0	2	0	1	0
chr1	9957144	9957549	Lenient_69	2	CM,BF	1	0	1	0	0	0	1	0
chr1	9957792	9958376	Lenient_70	2	BF,BM	1	1	0	0	2	1	1	0
chr1	9971881	9972196	Lenient_71	2	CM,BF	1	0	1	0	0	1	2	0
chr1	9975555	9975912	Lenient_72	2	BF,BM	1	1	0	0	1	2	0	0
chr1	9978740	9979454	Lenient_73	4	CM,CF,BF,BM	1	1	1	1	4	1	4	2
chr1	10018244	10018620	Lenient_74	1	BF	1	0	0	0	0	0	0	0
chr1	10028000	10028278	Lenient_75	4	CM,CF,BF,BM	1	1	1	1	4	3	4	2
chr1	10029830	10030265	Lenient_76	4	CM,CF,BF,BM	1	1	1	1	4	4	3	2
chr1	10089653	10089959	Lenient_77	1	BF	1	0	0	0	1	0	0	0
chr1	10117320	10117598	Lenient_78	1	BM	0	1	0	0	0	0	0	0
chr1	10132828	10133244	Lenient_79	2	CM,BF	1	0	1	0	2	0	1	0
chr1	10134637	10134875	Lenient_80	1	CM	0	0	1	0	0	0	0	0
chr1	10222850	10223472	Lenient_81	4	CM,CF,BF,BM	1	1	1	1	3	4	4	3
chr1	10594296	10594589	Lenient_82	2	CM,BF	1	0	1	0	1	0	2	0
chr1	10980924	10981176	Lenient_83	2	CM,BF	1	0	1	0	1	0	1	0
chr1	10983307	10983803	Lenient_84	4	CM,CF,BF,BM	1	1	1	1	2	1	1	1
chr1	11023433	11023771	Lenient_85	1	CM	0	0	1	0	0	0	0	0
chr1	11972815	11974061	Lenient_86	1	CM	0	0	1	0	0	0	2	0
chr1	12275699	12275932	Lenient_87	1	BF	1	0	0	0	0	0	0	0
chr1	12604729	12604948	Lenient_88	1	CM	0	0	1	0	0	0	1	0
chr1	12708550	12708787	Lenient_89	2	CM,BF	1	0	1	0	0	0	1	0
chr1	13046225	13046487	Lenient_90	1	BM	0	1	0	0	0	0	0	0
chr1	13080942	13081258	Lenient_91	1	CF	0	0	0	1	0	0	0	0
chr1	13105886	13106586	Lenient_92	2	CM,BF	1	0	1	0	1	0	1	0
chr1	13115934	13116666	Lenient_93	1	CM	0	0	1	0	1	0	1	0
chr1	13116715	13117072	Lenient_94	1	CF	0	0	0	1	0	0	1	0
chr1	13193764	13194091	Lenient_95	1	BF	1	0	0	0	1	0	0	0
chr1	13231435	13231692	Lenient_96	3	CM,CF,BF	1	0	1	1	1	0	1	0
chr1	13233000	13233300	Lenient_97	1	BF	1	0	0	0	0	0	0	0
chr1	13262377	13262646	Lenient_98	1	CM	0	0	1	0	0	0	0	0
chr1	13264808	13265151	Lenient_99	1	BM	0	1	0	0	0	0	0	0
chr1	13291628	13292052	Lenient_100	1	CM	0	0	1	0	0	0	1	0
chr1	13302812	13303030	Lenient_101	2	CM,BF	1	0	1	0	1	0	1	0
chr1	13362369	13363206	Lenient_102	4	CM,CF,BF,BM	1	1	1	1	4	4	4	4
chr1	13364147	13364690	Lenient_103	4	CM,CF,BF,BM	1	1	1	1	4	3	4	2
chr1	13416453	13416914	Lenient_104	3	CM,CF,BF	1	0	1	1	2	0	1	2
chr1	13436716	13437266	Lenient_105	1	CM	0	0	1	0	0	0	1	0
chr1	13455867	13456121	Lenient_106	1	BM	0	1	0	0	0	0	0	0
chr1	13457177	13457543	Lenient_107	2	CM,CF	0	0	1	1	0	0	3	0
chr1	13478139	13478415	Lenient_108	2	CM,CF	0	0	1	1	1	0	2	0
chr1	13551710	13551995	Lenient_109	2	CM,BF	1	0	1	0	2	0	1	0
chr1	13564966	13565374	Lenient_110	2	CM,BF	1	0	1	0	1	0	1	0
chr1	13566669	13566917	Lenient_111	1	BF	1	0	0	0	0	0	0	0
chr1	13579598	13580176	Lenient_112	4	CM,CF,BF,BM	1	1	1	1	4	3	3	1
chr1	13618589	13618842	Lenient_113	3	CM,CF,BF	1	0	1	1	0	0	2	0
chr1	13636343	13636988	Lenient_114	1	BF	1	0	0	0	2	0	0	0
chr1	13646342	13646661	Lenient_115	1	BF	1	0	0	0	0	0	0	0
chr1	13648682	13649194	Lenient_116	1	CM	0	0	1	0	0	0	1	0
chr1	13649917	13650939	Lenient_117	4	CM,CF,BF,BM	1	1	1	1	4	4	4	4
chr1	13658837	13659115	Lenient_118	4	CM,CF,BF,BM	1	1	1	1	3	1	2	1
chr1	13667684	13668121	Lenient_119	3	CM,BF,BM	1	1	1	0	3	1	1	0
chr1	13668649	13668941	Lenient_120	2	CM,BF	1	0	1	0	0	0	0	0
chr1	13688030	13688680	Lenient_121	1	CM	0	0	1	0	0	0	1	0
chr1	13689879	13690123	Lenient_122	4	CM,CF,BF,BM	1	1	1	1	1	0	1	0
chr1	13705562	13706385	Lenient_123	1	CM	0	0	1	0	1	0	1	0
chr1	13797757	13798055	Lenient_124	1	CM	0	0	1	0	0	0	1	0
chr1	13869155	13869514	Lenient_125	1	CM	0	0	1	0	0	0	1	0
chr1	14169768	14170171	Lenient_126	2	CM,CF	0	0	1	1	0	0	2	2
chr1	14174100	14174351	Lenient_127	2	CM,CF	0	0	1	1	0	0	1	0
chr1	14723342	14723645	Lenient_128	1	CM	0	0	1	0	0	0	1	0
chr1	14745321	14745555	Lenient_129	2	BF,BM	1	1	0	0	0	1	0	0
chr1	14785324	14785550	Lenient_130	3	CM,BF,BM	1	1	1	0	0	0	1	0
chr1	15203667	15204037	Lenient_131	1	CM	0	0	1	0	0	0	1	0
chr1	15598318	15598777	Lenient_132	3	CM,BF,BM	1	1	1	0	1	0	2	0
chr1	15600806	15601130	Lenient_133	3	CM,CF,BF	1	0	1	1	2	0	1	1
chr1	15605854	15605961	Lenient_134	4	CM,CF,BF,BM	1	1	1	1	1	0	2	1
chr1	15795484	15796699	Lenient_135	4	CM,CF,BF,BM	1	1	1	1	4	3	4	2
chr1	15806983	15807384	Lenient_136	2	CM,BF	1	0	1	0	1	0	1	0
chr1	15807968	15808205	Lenient_137	1	BM	0	1	0	0	0	0	0	0
chr1	15823393	15823725	Lenient_138	4	CM,CF,BF,BM	1	1	1	1	3	0	3	1
chr1	15867251	15867615	Lenient_139	2	CM,BF	1	0	1	0	2	0	1	0
chr1	15882514	15882806	Lenient_140	1	CM	0	0	1	0	0	0	0	0
chr1	15987054	15987671	Lenient_141	2	BF,BM	1	1	0	0	2	2	0	0
chr1	16094464	16095788	Lenient_142	4	CM,CF,BF,BM	1	1	1	1	4	4	4	4
chr1	16102026	16102294	Lenient_143	2	CM,BM	0	1	1	0	0	0	1	0
chr1	16112927	16113319	Lenient_144	1	CM	0	0	1	0	0	0	0	0
chr1	16162244	16162523	Lenient_145	2	BF,BM	1	1	0	0	1	0	0	0
chr1	16189375	16189775	Lenient_146	4	CM,CF,BF,BM	1	1	1	1	2	2	3	2
chr1	16192049	16192277	Lenient_147	1	CM	0	0	1	0	0	0	1	0
chr1	16218397	16218826	Lenient_148	3	CM,BF,BM	1	1	1	0	2	0	1	0
chr1	16225131	16225482	Lenient_149	1	CM	0	0	1	0	0	0	1	0
chr1	16299079	16300495	Lenient_150	1	BF	1	0	0	0	1	0	0	0
chr1	16386622	16386895	Lenient_151	1	CM	0	0	1	0	0	0	0	0
chr1	16509079	16509282	Lenient_152	2	CM,BF	1	0	1	0	1	1	1	0
chr1	16560992	16561235	Lenient_153	1	CM	0	0	1	0	0	0	1	0
chr1	16608763	16609717	Lenient_154	4	CM,CF,BF,BM	1	1	1	1	4	2	4	2
chr1	16646747	16647549	Lenient_155	4	CM,CF,BF,BM	1	1	1	1	4	4	4	4
chr1	16655207	16655611	Lenient_156	4	CM,CF,BF,BM	1	1	1	1	3	0	1	2
chr1	16678239	16678778	Lenient_157	3	CM,BF,BM	1	1	1	0	3	1	1	0
chr1	17087691	17088055	Lenient_158	4	CM,CF,BF,BM	1	1	1	1	3	1	1	2
chr1	19258790	19259034	Lenient_159	1	BM	0	1	0	0	0	0	0	0
chr1	20048368	20048553	Lenient_160	2	CM,BF	1	0	1	0	1	0	1	0
chr1	20059932	20060141	Lenient_161	2	CM,BF	1	0	1	0	1	0	1	0
chr1	20122100	20122570	Lenient_162	4	CM,CF,BF,BM	1	1	1	1	4	4	2	4
chr1	20196853	20197110	Lenient_163	2	CM,CF	0	0	1	1	0	0	1	0
chr1	20467813	20468201	Lenient_164	1	BF	1	0	0	0	0	0	0	0
chr1	20472166	20472467	Lenient_165	1	BM	0	1	0	0	1	0	0	0
chr1	20608031	20608113	Lenient_166	3	CF,BF,BM	1	1	0	1	0	0	1	0
chr1	20643765	20644409	Lenient_167	4	CM,CF,BF,BM	1	1	1	1	2	2	2	3
chr1	20810246	20810598	Lenient_168	3	CM,BF,BM	1	1	1	0	4	1	1	0
chr1	20880484	20880883	Lenient_169	1	BF	1	0	0	0	1	0	1	0
chr1	20929204	20929533	Lenient_170	1	CM	0	0	1	0	0	0	0	0
chr1	20930203	20930363	Lenient_171	2	CM,CF	0	0	1	1	0	0	1	1
chr1	20941392	20941747	Lenient_172	3	CM,BF,BM	1	1	1	0	2	1	1	0
chr1	21049713	21049891	Lenient_173	4	CM,CF,BF,BM	1	1	1	1	4	2	1	0
chr1	21059928	21060315	Lenient_174	2	CM,BF	1	0	1	0	0	0	1	0
chr1	21069364	21069788	Lenient_175	4	CM,CF,BF,BM	1	1	1	1	4	4	4	1
chr1	21070445	21070859	Lenient_176	1	BF	1	0	0	0	1	0	0	0
chr1	21091459	21091582	Lenient_177	3	CM,CF,BF	1	0	1	1	1	0	1	1
chr1	21115006	21115549	Lenient_178	2	CM,BF	1	0	1	0	2	0	1	0
chr1	21122496	21122932	Lenient_179	4	CM,CF,BF,BM	1	1	1	1	3	2	4	4
chr1	21156515	21156747	Lenient_180	3	CM,CF,BF	1	0	1	1	1	0	3	0
chr1	21195492	21195782	Lenient_181	1	CF	0	0	0	1	0	0	0	0
chr1	21195785	21196284	Lenient_182	1	CM	0	0	1	0	0	0	0	0
chr1	21197741	21198188	Lenient_183	1	CF	0	0	0	1	0	0	0	0
chr1	21198377	21198940	Lenient_184	1	CM	0	0	1	0	0	0	0	0
chr1	21208603	21208912	Lenient_185	4	CM,CF,BF,BM	1	1	1	1	3	1	2	1
chr1	21218964	21219286	Lenient_186	4	CM,CF,BF,BM	1	1	1	1	4	3	2	2
chr1	21221788	21222304	Lenient_187	4	CM,CF,BF,BM	1	1	1	1	4	3	4	3
chr1	21230249	21230722	Lenient_188	4	CM,CF,BF,BM	1	1	1	1	3	2	2	3
chr1	21234256	21234517	Lenient_189	1	BF	1	0	0	0	0	0	0	0
chr1	21236311	21236558	Lenient_190	2	CM,BF	1	0	1	0	1	0	0	0
chr1	21242957	21243449	Lenient_191	3	CM,CF,BF	1	0	1	1	1	0	4	1
chr1	21256005	21256310	Lenient_192	1	BF	1	0	0	0	0	0	0	0
chr1	21256629	21256993	Lenient_193	1	BF	1	0	0	0	1	0	0	0
chr1	21294008	21295072	Lenient_194	1	BF	1	0	0	0	2	0	0	0
chr1	21310380	21310833	Lenient_195	2	CM,BF	1	0	1	0	4	0	1	0
chr1	21314304	21314539	Lenient_196	2	CM,BF	1	0	1	0	3	0	1	0
chr1	21316862	21317373	Lenient_197	2	CM,BF	1	0	1	0	4	0	4	0
chr1	21318550	21318870	Lenient_198	1	BF	1	0	0	0	1	0	0	0
chr1	21333910	21334259	Lenient_199	1	CM	0	0	1	0	0	0	0	0
chr1	21819989	21820258	Lenient_200	1	BF	1	0	0	0	0	0	0	0
chr1	22106734	22107433	Lenient_201	2	BF,BM	1	1	0	0	3	0	0	0
chr1	22125707	22126060	Lenient_202	2	BF,BM	1	1	0	0	3	1	0	0
chr1	22601746	22602217	Lenient_203	1	BF	1	0	0	0	1	0	0	0
chr1	22627624	22628080	Lenient_204	2	CM,BF	1	0	1	0	0	0	2	0
chr1	22640778	22641170	Lenient_205	2	CM,CF	0	0	1	1	0	0	3	0
chr1	22917724	22918210	Lenient_206	1	CM	0	0	1	0	0	0	1	0
chr1	23003471	23003752	Lenient_207	1	BF	1	0	0	0	1	0	1	0
chr1	23153047	23153608	Lenient_208	1	CM	0	0	1	0	1	0	1	0
chr1	23170164	23170884	Lenient_209	4	CM,CF,BF,BM	1	1	1	1	4	4	4	3
chr1	23189531	23189860	Lenient_210	1	CM	0	0	1	0	1	0	1	0
chr1	23194455	23194828	Lenient_211	4	CM,CF,BF,BM	1	1	1	1	2	3	2	2
chr1	23209534	23209778	Lenient_212	3	CM,CF,BF	1	0	1	1	0	0	1	0
chr1	23244271	23245436	Lenient_213	1	BF	1	0	0	0	1	0	0	0
chr1	23261072	23261538	Lenient_214	1	BF	1	0	0	0	2	0	0	0
chr1	23262780	23263813	Lenient_215	4	CM,CF,BF,BM	1	1	1	1	4	3	4	3
chr1	23272615	23272844	Lenient_216	3	CM,CF,BF	1	0	1	1	2	0	1	1
chr1	23321597	23321859	Lenient_217	1	CM	0	0	1	0	0	0	1	0
chr1	23327634	23327929	Lenient_218	3	CM,CF,BF	1	0	1	1	0	0	3	1
chr1	23328350	23328845	Lenient_219	3	CM,CF,BF	1	0	1	1	1	0	0	0
chr1	23331682	23331979	Lenient_220	1	BM	0	1	0	0	0	1	0	0
chr1	23390042	23390471	Lenient_221	4	CM,CF,BF,BM	1	1	1	1	2	2	2	1
chr1	23487791	23488040	Lenient_222	4	CM,CF,BF,BM	1	1	1	1	3	1	1	0
chr1	23491265	23491869	Lenient_223	4	CM,CF,BF,BM	1	1	1	1	4	2	4	2
chr1	23769512	23769749	Lenient_224	1	BM	0	1	0	0	0	0	0	0
chr1	23928782	23929516	Lenient_225	4	CM,CF,BF,BM	1	1	1	1	2	2	1	2
chr1	24012204	24012580	Lenient_226	4	CM,CF,BF,BM	1	1	1	1	4	3	3	2
chr1	24089580	24089875	Lenient_227	1	CF	0	0	0	1	0	0	0	0
chr1	24106766	24107575	Lenient_228	4	CM,CF,BF,BM	1	1	1	1	4	3	4	4
chr1	24114515	24115404	Lenient_229	4	CM,CF,BF,BM	1	1	1	1	4	4	1	1
chr1	24254945	24255181	Lenient_230	1	BF	1	0	0	0	0	0	0	0
chr1	24618432	24621852	Lenient_231	2	CM,CF	0	0	1	1	0	0	4	4
chr1	24629607	24629876	Lenient_232	1	CM	0	0	1	0	0	0	0	0
chr1	24685085	24685970	Lenient_233	4	CM,CF,BF,BM	1	1	1	1	4	4	4	4
chr1	24757089	24757477	Lenient_234	3	CM,CF,BF	1	0	1	1	2	0	3	1
chr1	24800211	24800553	Lenient_235	2	BF,BM	1	1	0	0	1	0	0	0
chr1	26255739	26255983	Lenient_236	1	CF	0	0	0	1	0	0	0	0
chr1	26743247	26743445	Lenient_237	4	CM,CF,BF,BM	1	1	1	1	0	0	4	3
chr1	26743722	26745130	Lenient_238	4	CM,CF,BF,BM	1	1	1	1	4	4	4	3
chr1	27940452	27941075	Lenient_239	4	CM,CF,BF,BM	1	1	1	1	3	2	2	2
chr1	27941558	27941933	Lenient_240	2	CM,BF	1	0	1	0	0	0	0	0
chr1	28130511	28130812	Lenient_241	1	BM	0	1	0	0	0	0	0	0
chr1	30840456	30840799	Lenient_242	1	BF	1	0	0	0	2	0	0	0
chr1	30924446	30924689	Lenient_243	1	BF	1	0	0	0	0	0	0	0
chr1	30930034	30931049	Lenient_244	4	CM,CF,BF,BM	1	1	1	1	4	4	4	4
chr1	30931444	30931819	Lenient_245	1	BM	0	1	0	0	0	0	0	0
chr1	30994289	30994560	Lenient_246	4	CM,CF,BF,BM	1	1	1	1	3	0	1	2
chr1	30997611	30997865	Lenient_247	1	BF	1	0	0	0	1	0	0	0
chr1	31006366	31007513	Lenient_248	4	CM,CF,BF,BM	1	1	1	1	4	4	4	4
chr1	31048811	31049058	Lenient_249	1	BF	1	0	0	0	0	0	0	0
chr1	31072837	31073347	Lenient_250	4	CM,CF,BF,BM	1	1	1	1	2	2	2	3
chr1	31074311	31074616	Lenient_251	4	CM,CF,BF,BM	1	1	1	1	2	2	2	1
chr1	31076142	31076620	Lenient_252	4	CM,CF,BF,BM	1	1	1	1	4	3	3	2
chr1	31090727	31091193	Lenient_253	4	CM,CF,BF,BM	1	1	1	1	4	3	4	3
chr1	31103227	31103518	Lenient_254	2	CM,BF	1	0	1	0	1	0	1	0
chr1	31107207	31107535	Lenient_255	1	CM	0	0	1	0	0	0	1	0
chr1	31129686	31130387	Lenient_256	4	CM,CF,BF,BM	1	1	1	1	4	3	4	4
chr1	31151567	31152169	Lenient_257	4	CM,CF,BF,BM	1	1	1	1	4	4	4	2
chr1	31153063	31153494	Lenient_258	4	CM,CF,BF,BM	1	1	1	1	2	2	3	1
chr1	31210729	31210989	Lenient_259	4	CM,CF,BF,BM	1	1	1	1	3	0	3	1
chr1	31850145	31851223	Lenient_260	2	CM,CF	0	0	1	1	0	0	3	1
chr1	33099164	33099623	Lenient_261	1	BF	1	0	0	0	1	0	0	0
chr1	33131544	33131846	Lenient_262	1	BF	1	0	0	0	1	0	1	0
chr1	33153819	33154194	Lenient_263	1	BF	1	0	0	0	1	0	0	0
chr1	33270678	33271669	Lenient_264	2	CM,BF	1	0	1	0	3	0	2	0
chr1	33335926	33336299	Lenient_265	1	CM	0	0	1	0	0	0	0	0
chr1	33726843	33727263	Lenient_266	2	CM,BF	1	0	1	0	1	0	1	1
chr1	33776706	33777040	Lenient_267	4	CM,CF,BF,BM	1	1	1	1	2	1	1	0
chr1	33791086	33791420	Lenient_268	4	CM,CF,BF,BM	1	1	1	1	4	3	1	0
chr1	33811819	33812263	Lenient_269	2	CM,BF	1	0	1	0	0	1	1	0
chr1	33814451	33814792	Lenient_270	2	CM,BF	1	0	1	0	0	0	0	0
chr1	33871122	33871617	Lenient_271	4	CM,CF,BF,BM	1	1	1	1	3	1	1	1
chr1	34117940	34118193	Lenient_272	1	CM	0	0	1	0	0	0	1	0
chr1	34160505	34160878	Lenient_273	4	CM,CF,BF,BM	1	1	1	1	2	1	4	2
chr1	34178121	34178530	Lenient_274	1	CM	0	0	1	0	0	0	1	0
chr1	34179913	34180338	Lenient_275	4	CM,CF,BF,BM	1	1	1	1	3	1	1	2
chr1	34192565	34192854	Lenient_276	1	CM	0	0	1	0	0	0	1	0
chr1	34216453	34216726	Lenient_277	1	CM	0	0	1	0	0	0	1	0
chr1	34224146	34224817	Lenient_278	2	CM,CF	0	0	1	1	0	0	4	4
chr1	34293331	34293608	Lenient_279	2	CM,BM	0	1	1	0	1	0	1	0
chr1	34294345	34294949	Lenient_280	4	CM,CF,BF,BM	1	1	1	1	3	1	4	4
chr1	34309072	34309430	Lenient_281	2	CM,BF	1	0	1	0	1	0	1	0
chr1	34367773	34368035	Lenient_282	1	BF	1	0	0	0	0	0	0	0
chr1	34444666	34445142	Lenient_283	4	CM,CF,BF,BM	1	1	1	1	3	2	4	2
chr1	34446437	34446736	Lenient_284	1	CF	0	0	0	1	0	0	0	0
chr1	34456393	34456632	Lenient_285	1	CM	0	0	1	0	0	0	0	0
chr1	34491586	34491814	Lenient_286	3	CM,BF,BM	1	1	1	0	1	1	0	0
chr1	34496214	34496816	Lenient_287	4	CM,CF,BF,BM	1	1	1	1	4	4	4	4
chr1	34516413	34516622	Lenient_288	4	CM,CF,BF,BM	1	1	1	1	1	0	1	0
chr1	34529780	34530092	Lenient_289	1	BF	1	0	0	0	1	0	0	0
chr1	34899358	34900159	Lenient_290	4	CM,CF,BF,BM	1	1	1	1	2	2	1	2
chr1	34906585	34907009	Lenient_291	4	CM,CF,BF,BM	1	1	1	1	3	2	3	0
chr1	35294088	35294375	Lenient_292	1	CM	0	0	1	0	0	0	0	0
chr1	35437615	35437866	Lenient_293	2	CF,BF	1	0	0	1	2	0	0	0
chr1	35455631	35456240	Lenient_294	1	CM	0	0	1	0	0	0	1	0
chr1	35820844	35821358	Lenient_295	4	CM,CF,BF,BM	1	1	1	1	2	2	3	0
chr1	35893296	35893850	Lenient_296	4	CM,CF,BF,BM	1	1	1	1	4	3	3	1
chr1	35926443	35926685	Lenient_297	1	CM	0	0	1	0	0	0	1	0
chr1	35932189	35932431	Lenient_298	1	BF	1	0	0	0	0	0	0	0
chr1	35983204	35983849	Lenient_299	3	CM,BF,BM	1	1	1	0	2	0	1	1
chr1	35990491	35990734	Lenient_300	1	CM	0	0	1	0	0	0	1	0
chr1	35999042	35999402	Lenient_301	1	BF	1	0	0	0	0	0	0	0
chr1	36059240	36059505	Lenient_302	1	CF	0	0	0	1	0	0	0	0
chr1	36086889	36087139	Lenient_303	1	CM	0	0	1	0	0	0	0	0
chr1	36087160	36087399	Lenient_304	1	BF	1	0	0	0	1	0	0	0
chr1	36122994	36123347	Lenient_305	4	CM,CF,BF,BM	1	1	1	1	3	2	3	2
chr1	36124605	36125225	Lenient_306	4	CM,CF,BF,BM	1	1	1	1	4	4	4	4
chr1	36129868	36130529	Lenient_307	4	CM,CF,BF,BM	1	1	1	1	4	3	4	4
chr1	36131780	36132699	Lenient_308	4	CM,CF,BF,BM	1	1	1	1	4	4	4	3
chr1	36147024	36147268	Lenient_309	1	BM	0	1	0	0	0	0	0	0
chr1	36150495	36150891	Lenient_310	3	CM,CF,BF	1	0	1	1	2	0	2	1
chr1	36158309	36158562	Lenient_311	4	CM,CF,BF,BM	1	1	1	1	2	0	2	3
chr1	36165920	36166204	Lenient_312	1	BM	0	1	0	0	0	0	0	0
chr1	36166917	36167132	Lenient_313	3	CM,CF,BF	1	0	1	1	2	0	2	0
chr1	36240162	36240504	Lenient_314	1	CM	0	0	1	0	0	0	0	0
chr1	36300896	36301331	Lenient_315	4	CM,CF,BF,BM	1	1	1	1	3	1	3	2
chr1	36311968	36312089	Lenient_316	4	CM,CF,BF,BM	1	1	1	1	0	0	1	1
chr1	36320936	36321367	Lenient_317	1	BF	1	0	0	0	1	0	0	0
chr1	36330058	36330312	Lenient_318	3	CM,BF,BM	1	1	1	0	1	1	1	0
chr1	36335961	36336242	Lenient_319	1	CM	0	0	1	0	0	0	0	0
chr1	36364469	36364828	Lenient_320	4	CM,CF,BF,BM	1	1	1	1	3	1	3	0
chr1	36372045	36372291	Lenient_321	1	CM	0	0	1	0	0	0	0	0
chr1	36373673	36374048	Lenient_322	1	CM	0	0	1	0	0	0	1	0
chr1	36413835	36414295	Lenient_323	3	CM,BF,BM	1	1	1	0	2	0	1	0
chr1	36425491	36426040	Lenient_324	4	CM,CF,BF,BM	1	1	1	1	4	4	2	1
chr1	36427833	36428299	Lenient_325	1	BF	1	0	0	0	0	0	0	0
chr1	36501904	36502360	Lenient_326	3	CM,BF,BM	1	1	1	0	1	1	2	0
chr1	36522691	36522973	Lenient_327	4	CM,CF,BF,BM	1	1	1	1	4	1	1	1
chr1	36526879	36527232	Lenient_328	3	CM,BF,BM	1	1	1	0	4	1	3	0
chr1	36528132	36528432	Lenient_329	4	CM,CF,BF,BM	1	1	1	1	2	1	2	1
chr1	36533340	36533699	Lenient_330	1	BF	1	0	0	0	0	0	0	0
chr1	36568386	36569025	Lenient_331	4	CM,CF,BF,BM	1	1	1	1	4	3	4	3
chr1	36582540	36582819	Lenient_332	3	CM,BF,BM	1	1	1	0	2	0	1	0
chr1	36583779	36584186	Lenient_333	3	CM,CF,BF	1	0	1	1	2	0	1	1
chr1	36593134	36593432	Lenient_334	1	BF	1	0	0	0	0	0	0	0
chr1	36595960	36596245	Lenient_335	3	CM,CF,BF	1	0	1	1	3	0	1	0
chr1	36603861	36604279	Lenient_336	4	CM,CF,BF,BM	1	1	1	1	2	3	3	1
chr1	36613641	36614247	Lenient_337	4	CM,CF,BF,BM	1	1	1	1	2	1	1	0
chr1	36615216	36615463	Lenient_338	1	BF	1	0	0	0	1	0	0	0
chr1	36628563	36628773	Lenient_339	2	BF,BM	1	1	0	0	1	1	0	0
chr1	36637425	36637722	Lenient_340	1	BF	1	0	0	0	1	0	0	0
chr1	36661434	36661819	Lenient_341	2	CM,BF	1	0	1	0	2	1	1	0
chr1	36748055	36748604	Lenient_342	4	CM,CF,BF,BM	1	1	1	1	4	3	3	1
chr1	36766599	36767044	Lenient_343	4	CM,CF,BF,BM	1	1	1	1	3	2	2	1
chr1	36837576	36837955	Lenient_344	4	CM,CF,BF,BM	1	1	1	1	3	4	2	1
chr1	36839273	36839589	Lenient_345	3	CM,CF,BF	1	0	1	1	1	0	1	1
chr1	36864803	36865051	Lenient_346	2	CM,CF	0	0	1	1	0	0	1	0
chr1	36918616	36918973	Lenient_347	2	CM,BF	1	0	1	0	1	0	2	0
chr1	36931780	36932223	Lenient_348	1	BF	1	0	0	0	1	0	0	0
chr1	36959547	36959585	Lenient_349	2	CM,CF	0	0	1	1	0	0	0	0
chr1	36961291	36961689	Lenient_350	1	CM	0	0	1	0	0	0	0	1
chr1	36962131	36962394	Lenient_351	1	CM	0	0	1	0	0	0	1	0
chr1	36971621	36972046	Lenient_352	1	CM	0	0	1	0	0	0	1	0
chr1	36977123	36977467	Lenient_353	2	CM,BF	1	0	1	0	2	0	1	0
chr1	36985564	36985929	Lenient_354	2	CM,BF	1	0	1	0	1	0	0	0
chr1	36996296	36997043	Lenient_355	4	CM,CF,BF,BM	1	1	1	1	4	4	4	4
chr1	37033631	37034074	Lenient_356	3	CM,BF,BM	1	1	1	0	4	2	2	0
chr1	37053568	37053846	Lenient_357	1	BF	1	0	0	0	1	0	0	0
chr1	37082673	37083463	Lenient_358	4	CM,CF,BF,BM	1	1	1	1	4	4	4	4
chr1	37085666	37085950	Lenient_359	2	CM,BF	1	0	1	0	1	0	2	0
chr1	37097966	37098465	Lenient_360	4	CM,CF,BF,BM	1	1	1	1	4	2	4	3
chr1	37113867	37114368	Lenient_361	2	BF,BM	1	1	0	0	2	1	0	0
chr1	37330797	37331197	Lenient_362	1	CM	0	0	1	0	0	0	1	0
chr1	37356286	37357037	Lenient_363	4	CM,CF,BF,BM	1	1	1	1	4	3	4	3
chr1	37373354	37373981	Lenient_364	1	BF	1	0	0	0	1	0	0	0
chr1	37380324	37380583	Lenient_365	1	CM	0	0	1	0	0	0	0	0
chr1	37398448	37399119	Lenient_366	4	CM,CF,BF,BM	1	1	1	1	4	4	4	2
chr1	37404169	37404483	Lenient_367	3	CM,BF,BM	1	1	1	0	2	0	2	0
chr1	37408028	37408323	Lenient_368	4	CM,CF,BF,BM	1	1	1	1	3	2	2	2
chr1	37417621	37418028	Lenient_369	2	CM,BF	1	0	1	0	2	0	1	0
chr1	37486625	37487255	Lenient_370	4	CM,CF,BF,BM	1	1	1	1	4	4	4	4
chr1	37597956	37598230	Lenient_371	1	BF	1	0	0	0	1	0	1	0
chr1	37667905	37668200	Lenient_372	2	CM,BF	1	0	1	0	1	0	1	0
chr1	37921558	37922398	Lenient_373	4	CM,CF,BF,BM	1	1	1	1	4	4	4	4
chr1	37928758	37929484	Lenient_374	4	CM,CF,BF,BM	1	1	1	1	4	3	2	2
chr1	37934815	37935118	Lenient_375	4	CM,CF,BF,BM	1	1	1	1	3	2	2	1
chr1	37946935	37947561	Lenient_376	4	CM,CF,BF,BM	1	1	1	1	4	4	4	3
chr1	38053786	38055201	Lenient_377	4	CM,CF,BF,BM	1	1	1	1	4	4	4	4
chr1	38063598	38063892	Lenient_378	1	CM	0	0	1	0	0	0	0	0
chr1	38088093	38088657	Lenient_379	1	CM	0	0	1	0	0	0	1	0
chr1	38166620	38167048	Lenient_380	1	CM	0	0	1	0	0	0	0	0
chr1	38175486	38175978	Lenient_381	1	BF	1	0	0	0	1	0	1	0
chr1	38186222	38187062	Lenient_382	4	CM,CF,BF,BM	1	1	1	1	4	3	4	2
chr1	38232879	38233252	Lenient_383	4	CM,CF,BF,BM	1	1	1	1	1	1	1	1
chr1	38298178	38299733	Lenient_384	4	CM,CF,BF,BM	1	1	1	1	4	4	4	4
chr1	38365203	38365824	Lenient_385	4	CM,CF,BF,BM	1	1	1	1	4	3	4	3
chr1	38415034	38415302	Lenient_386	3	CM,CF,BF	1	0	1	1	2	0	1	1
chr1	38506147	38506776	Lenient_387	2	CM,BF	1	0	1	0	3	0	2	0
chr1	39044166	39044898	Lenient_388	4	CM,CF,BF,BM	1	1	1	1	4	4	4	4
chr1	39072561	39072837	Lenient_389	2	BF,BM	1	1	0	0	1	0	0	0
chr1	39124728	39125071	Lenient_390	4	CM,CF,BF,BM	1	1	1	1	4	2	1	0
chr1	39127013	39127257	Lenient_391	2	CM,CF	0	0	1	1	0	0	1	1
chr1	39159445	39159804	Lenient_392	4	CM,CF,BF,BM	1	1	1	1	3	0	2	1
chr1	39162536	39162811	Lenient_393	4	CM,CF,BF,BM	1	1	1	1	3	1	1	1
chr1	39189909	39190198	Lenient_394	2	CM,BF	1	0	1	0	0	0	1	0
chr1	39200436	39200904	Lenient_395	2	CM,BF	1	0	1	0	1	0	1	0
chr1	39243855	39244254	Lenient_396	1	BF	1	0	0	0	1	1	0	0
chr1	39249389	39249986	Lenient_397	4	CM,CF,BF,BM	1	1	1	1	3	3	3	1
chr1	39284906	39285204	Lenient_398	1	CF	0	0	0	1	0	0	0	0
chr1	39374891	39375181	Lenient_399	1	BF	1	0	0	0	0	0	0	0
chr1	39382451	39382517	Lenient_400	2	BF,BM	1	1	0	0	0	0	0	0
chr1	39424363	39424751	Lenient_401	3	CM,BF,BM	1	1	1	0	3	1	2	0
chr1	39474763	39475000	Lenient_402	1	BF	1	0	0	0	0	0	1	0
chr1	39482211	39482611	Lenient_403	2	BF,BM	1	1	0	0	3	2	0	0
chr1	39491016	39491593	Lenient_404	4	CM,CF,BF,BM	1	1	1	1	3	3	2	2
chr1	39502429	39502852	Lenient_405	2	CM,BF	1	0	1	0	2	0	1	0
chr1	39509137	39509429	Lenient_406	4	CM,CF,BF,BM	1	1	1	1	1	0	1	2
chr1	39515152	39515612	Lenient_407	4	CM,CF,BF,BM	1	1	1	1	4	2	4	4
chr1	39535337	39535833	Lenient_408	4	CM,CF,BF,BM	1	1	1	1	3	3	4	3
chr1	39571964	39572570	Lenient_409	3	CM,BF,BM	1	1	1	0	2	0	2	0
chr1	39586276	39586730	Lenient_410	1	CM	0	0	1	0	0	0	1	0
chr1	39587160	39587274	Lenient_411	2	CM,BF	1	0	1	0	0	0	1	0
chr1	39592334	39593011	Lenient_412	4	CM,CF,BF,BM	1	1	1	1	4	4	4	4
chr1	39594117	39594655	Lenient_413	2	CM,CF	0	0	1	1	0	0	3	1
chr1	39633928	39634648	Lenient_414	4	CM,CF,BF,BM	1	1	1	1	4	4	4	3
chr1	39648647	39649240	Lenient_415	4	CM,CF,BF,BM	1	1	1	1	4	3	1	1
chr1	39665271	39665651	Lenient_416	2	CM,CF	0	0	1	1	0	0	1	1
chr1	39669386	39669490	Lenient_417	4	CM,CF,BF,BM	1	1	1	1	1	0	1	0
chr1	39671858	39672161	Lenient_418	1	BF	1	0	0	0	0	0	0	0
chr1	39751946	39752453	Lenient_419	1	CM	0	0	1	0	0	0	1	1
chr1	39770802	39771428	Lenient_420	4	CM,CF,BF,BM	1	1	1	1	4	2	2	1
chr1	39787877	39788138	Lenient_421	1	CF	0	0	0	1	0	0	0	0
chr1	39792691	39793188	Lenient_422	3	CM,BF,BM	1	1	1	0	2	0	2	0
chr1	39818351	39818579	Lenient_423	3	CM,BF,BM	1	1	1	0	1	0	1	0
chr1	39818843	39819099	Lenient_424	2	BF,BM	1	1	0	0	0	0	1	0
chr1	39869887	39870380	Lenient_425	2	CM,BM	0	1	1	0	0	0	1	0
chr1	39908320	39908604	Lenient_426	1	BF	1	0	0	0	0	0	0	0
chr1	39925871	39926480	Lenient_427	4	CM,CF,BF,BM	1	1	1	1	3	2	2	2
chr1	39927023	39927028	Lenient_428	3	CM,CF,BM	0	1	1	1	0	1	0	0
chr1	39945755	39946215	Lenient_429	1	CM	0	0	1	0	0	0	1	0
chr1	39957321	39957646	Lenient_430	1	CM	0	0	1	0	0	0	0	0
chr1	39959685	39960067	Lenient_431	4	CM,CF,BF,BM	1	1	1	1	4	2	2	2
chr1	39979648	39979925	Lenient_432	1	BF	1	0	0	0	1	0	0	0
chr1	39993260	39993522	Lenient_433	3	CM,BF,BM	1	1	1	0	1	0	1	0
chr1	40087693	40087946	Lenient_434	1	BF	1	0	0	0	0	0	0	0
chr1	40174601	40174783	Lenient_435	3	CM,BF,BM	1	1	1	0	1	0	2	0
chr1	40196615	40196835	Lenient_436	2	CM,CF	0	0	1	1	0	0	1	0
chr1	40212901	40213453	Lenient_437	4	CM,CF,BF,BM	1	1	1	1	4	2	3	1
chr1	40213917	40214227	Lenient_438	1	BF	1	0	0	0	0	0	0	0
chr1	40220283	40220675	Lenient_439	4	CM,CF,BF,BM	1	1	1	1	4	3	0	1
chr1	40221068	40221418	Lenient_440	4	CM,CF,BF,BM	1	1	1	1	2	0	3	1
chr1	40232581	40233091	Lenient_441	4	CM,CF,BF,BM	1	1	1	1	4	2	1	2
chr1	40236279	40236697	Lenient_442	2	CM,BF	1	0	1	0	1	0	1	0
chr1	40244825	40245212	Lenient_443	2	CM,BF	1	0	1	0	1	0	1	0
chr1	40274393	40274826	Lenient_444	1	BF	1	0	0	0	1	0	0	0
chr1	40281759	40282114	Lenient_445	4	CM,CF,BF,BM	1	1	1	1	4	1	3	2
chr1	40284764	40284953	Lenient_446	4	CM,CF,BF,BM	1	1	1	1	1	1	1	1
chr1	40286765	40287037	Lenient_447	4	CM,CF,BF,BM	1	1	1	1	2	0	1	0
chr1	40293565	40294070	Lenient_448	2	CM,BF	1	0	1	0	1	0	1	0
chr1	40297511	40297773	Lenient_449	1	BF	1	0	0	0	0	0	0	0
chr1	40299648	40299979	Lenient_450	3	CM,CF,BF	1	0	1	1	1	0	2	2
chr1	40300355	40300625	Lenient_451	3	CM,CF,BF	1	0	1	1	1	0	2	0
chr1	40323224	40323657	Lenient_452	3	CM,BF,BM	1	1	1	0	1	1	1	0
chr1	40368243	40368826	Lenient_453	1	BF	1	0	0	0	0	0	0	0
chr1	40382432	40382695	Lenient_454	2	CM,CF	0	0	1	1	0	0	1	0
chr1	40804662	40805037	Lenient_455	1	CF	0	0	0	1	0	0	0	0
chr1	40847264	40847772	Lenient_456	3	CM,BF,BM	1	1	1	0	2	1	1	0
chr1	41600494	41600748	Lenient_457	1	BF	1	0	0	0	0	0	0	0
chr1	41608412	41608879	Lenient_458	1	BF	1	0	0	0	1	0	0	0
chr1	41612540	41612898	Lenient_459	4	CM,CF,BF,BM	1	1	1	1	4	0	2	1
chr1	41616028	41616437	Lenient_460	4	CM,CF,BF,BM	1	1	1	1	4	4	2	1
chr1	41809362	41809687	Lenient_461	1	BF	1	0	0	0	1	0	1	0
chr1	42452506	42452744	Lenient_462	1	BM	0	1	0	0	0	1	0	0
chr1	42532256	42532622	Lenient_463	2	CM,CF	0	0	1	1	0	0	3	1
chr1	42584842	42585104	Lenient_464	1	CM	0	0	1	0	0	0	0	0
chr1	42589781	42590149	Lenient_465	1	CM	0	0	1	0	0	0	1	0
chr1	42598963	42599238	Lenient_466	2	CM,BF	1	0	1	0	2	0	1	0
chr1	42599541	42599799	Lenient_467	1	CM	0	0	1	0	0	0	0	0
chr1	42673480	42673722	Lenient_468	1	CF	0	0	0	1	0	0	0	1
chr1	42740358	42740633	Lenient_469	1	CF	0	0	0	1	0	0	0	0
chr1	42750364	42750797	Lenient_470	1	CM	0	0	1	0	0	0	1	0
chr1	42756377	42756613	Lenient_471	2	CM,BF	1	0	1	0	0	0	0	0
chr1	42771037	42771296	Lenient_472	1	CF	0	0	0	1	0	0	0	0
chr1	42907855	42908391	Lenient_473	4	CM,CF,BF,BM	1	1	1	1	4	4	4	3
chr1	43149478	43149808	Lenient_474	3	CM,BF,BM	1	1	1	0	2	0	1	0
chr1	43155207	43155959	Lenient_475	4	CM,CF,BF,BM	1	1	1	1	4	3	4	1
chr1	43307096	43307471	Lenient_476	3	CM,BF,BM	1	1	1	0	2	0	1	0
chr1	43362169	43362818	Lenient_477	4	CM,CF,BF,BM	1	1	1	1	3	2	3	2
chr1	43367849	43368101	Lenient_478	1	CM	0	0	1	0	0	0	0	0
chr1	43394306	43394555	Lenient_479	1	BM	0	1	0	0	0	0	0	0
chr1	43456006	43456240	Lenient_480	4	CM,CF,BF,BM	1	1	1	1	2	1	1	0
chr1	43502760	43502852	Lenient_481	2	CM,BF	1	0	1	0	0	0	1	0
chr1	43503692	43504061	Lenient_482	1	CM	0	0	1	0	0	0	0	0
chr1	43542084	43542357	Lenient_483	2	CM,BF	1	0	1	0	0	0	1	0
chr1	43543405	43543745	Lenient_484	1	CM	0	0	1	0	0	1	1	0
chr1	43587127	43587422	Lenient_485	1	BF	1	0	0	0	0	0	0	0
chr1	43591350	43591616	Lenient_486	1	BF	1	0	0	0	1	0	0	0
chr1	43664295	43665028	Lenient_487	1	CM	0	0	1	0	0	0	2	0
chr1	43884255	43885009	Lenient_488	4	CM,CF,BF,BM	1	1	1	1	4	3	4	3
chr1	43990430	43991268	Lenient_489	4	CM,CF,BF,BM	1	1	1	1	4	4	4	4
chr1	44072237	44072688	Lenient_490	2	CM,BF	1	0	1	0	0	0	1	0
chr1	44090500	44090812	Lenient_491	1	BM	0	1	0	0	0	0	0	0
chr1	44158876	44159392	Lenient_492	4	CM,CF,BF,BM	1	1	1	1	4	3	4	2
chr1	44175745	44176005	Lenient_493	4	CM,CF,BF,BM	1	1	1	1	4	0	0	0
chr1	44176248	44177006	Lenient_494	4	CM,CF,BF,BM	1	1	1	1	0	2	4	3
chr1	44186942	44187279	Lenient_495	3	CM,CF,BF	1	0	1	1	4	0	4	3
chr1	44188205	44188808	Lenient_496	1	CM	0	0	1	0	0	0	2	0
chr1	44199717	44200096	Lenient_497	2	CM,CF	0	0	1	1	0	0	2	2
chr1	44200363	44200772	Lenient_498	2	CM,CF	0	0	1	1	0	0	2	2
chr1	44204398	44205082	Lenient_499	4	CM,CF,BF,BM	1	1	1	1	3	4	3	2
chr1	44255238	44255492	Lenient_500	4	CM,CF,BF,BM	1	1	1	1	1	0	1	0
chr1	45368214	45368487	Lenient_501	1	BF	1	0	0	0	1	0	0	0
chr1	45488746	45489076	Lenient_502	1	CM	0	0	1	0	0	0	0	0
chr1	45644626	45644920	Lenient_503	1	CM	0	0	1	0	0	0	1	0
chr1	45851864	45852607	Lenient_504	4	CM,CF,BF,BM	1	1	1	1	4	4	4	4
chr1	45899259	45899504	Lenient_505	1	CM	0	0	1	0	0	0	1	0
chr1	45917227	45917531	Lenient_506	3	CM,CF,BF	1	0	1	1	2	0	1	0
chr1	45925213	45925775	Lenient_507	1	BF	1	0	0	0	1	0	0	0
chr1	45933345	45933697	Lenient_508	2	CM,BF	1	0	1	0	1	0	1	0
chr1	45954862	45955187	Lenient_509	3	CM,CF,BF	1	0	1	1	0	0	1	0
chr1	45960945	45961297	Lenient_510	3	CM,CF,BF	1	0	1	1	2	0	2	2
chr1	45961970	45962523	Lenient_511	4	CM,CF,BF,BM	1	1	1	1	4	3	4	3
chr1	45977579	45978038	Lenient_512	4	CM,CF,BF,BM	1	1	1	1	4	3	4	2
chr1	45980229	45980614	Lenient_513	1	CM	0	0	1	0	0	0	1	0
chr1	45982285	45982780	Lenient_514	4	CM,CF,BF,BM	1	1	1	1	2	2	3	1
chr1	46072580	46073052	Lenient_515	2	CM,CF	0	0	1	1	0	0	1	0
chr1	46910142	46911082	Lenient_516	4	CM,CF,BF,BM	1	1	1	1	4	4	4	4
chr1	47147740	47147978	Lenient_517	1	CM	0	0	1	0	0	0	1	0
chr1	48503201	48503463	Lenient_518	1	BF	1	0	0	0	0	0	0	0
chr1	48564811	48565084	Lenient_519	1	CF	0	0	0	1	0	0	0	0
chr1	48623062	48623335	Lenient_520	1	BF	1	0	0	0	0	0	0	0
chr1	49627617	49628079	Lenient_521	1	BF	1	0	0	0	1	0	0	0
chr1	49629368	49629871	Lenient_522	1	BF	1	0	0	0	2	0	0	0
chr1	50739696	50740339	Lenient_523	4	CM,CF,BF,BM	1	1	1	1	4	4	4	3
chr1	50992187	50992561	Lenient_524	1	BF	1	0	0	0	2	0	0	0
chr1	51321932	51322530	Lenient_525	3	CM,CF,BF	1	0	1	1	2	0	3	3
chr1	51322950	51323063	Lenient_526	3	CM,BF,BM	1	1	1	0	0	0	2	0
chr1	51345805	51346073	Lenient_527	4	CM,CF,BF,BM	1	1	1	1	2	1	4	2
chr1	51346717	51347044	Lenient_528	3	CM,CF,BM	0	1	1	1	0	1	0	1
chr1	51349141	51349412	Lenient_529	2	CM,BM	0	1	1	0	0	0	1	0
chr1	51357156	51357579	Lenient_530	2	CM,BF	1	0	1	0	1	0	1	0
chr1	51390821	51391159	Lenient_531	2	CM,BF	1	0	1	0	1	0	1	0
chr1	51452684	51453177	Lenient_532	1	CM	0	0	1	0	0	0	1	0
chr1	51535020	51535765	Lenient_533	4	CM,CF,BF,BM	1	1	1	1	4	4	4	4
chr1	51557262	51557521	Lenient_534	1	BM	0	1	0	0	0	0	0	0
chr1	51565951	51566468	Lenient_535	1	BF	1	0	0	0	2	0	0	0
chr1	51569119	51569564	Lenient_536	4	CM,CF,BF,BM	1	1	1	1	4	0	3	4
chr1	51776927	51777466	Lenient_537	4	CM,CF,BF,BM	1	1	1	1	4	4	4	3
chr1	51797508	51798162	Lenient_538	4	CM,CF,BF,BM	1	1	1	1	4	1	4	4
chr1	51816373	51817003	Lenient_539	4	CM,CF,BF,BM	1	1	1	1	4	3	4	4
chr1	51826885	51827232	Lenient_540	4	CM,CF,BF,BM	1	1	1	1	2	2	3	3
chr1	51837604	51838075	Lenient_541	2	CM,CF	0	0	1	1	0	0	1	2
chr1	51871844	51872306	Lenient_542	1	CM	0	0	1	0	0	0	1	0
chr1	51878330	51878861	Lenient_543	2	CM,CF	0	0	1	1	0	0	1	1
chr1	51879256	51879646	Lenient_544	1	CM	0	0	1	0	0	0	1	0
chr1	51884333	51884696	Lenient_545	1	CM	0	0	1	0	0	0	1	0
chr1	51906557	51906838	Lenient_546	4	CM,CF,BF,BM	1	1	1	1	1	1	1	1
chr1	51912815	51913993	Lenient_547	4	CM,CF,BF,BM	1	1	1	1	4	2	4	3
chr1	51939738	51940416	Lenient_548	4	CM,CF,BF,BM	1	1	1	1	4	2	4	4
chr1	51948833	51949328	Lenient_549	1	CM	0	0	1	0	0	0	2	0
chr1	51950863	51951237	Lenient_550	3	CM,CF,BF	1	0	1	1	0	0	1	1
chr1	51952660	51953304	Lenient_551	4	CM,CF,BF,BM	1	1	1	1	4	3	3	2
chr1	51972039	51972154	Lenient_552	2	CM,BF	1	0	1	0	0	0	1	0
chr1	51972532	51972753	Lenient_553	3	CM,BF,BM	1	1	1	0	3	1	1	0
chr1	51991708	51991973	Lenient_554	1	CM	0	0	1	0	0	0	1	0
chr1	52097407	52097679	Lenient_555	2	CM,BF	1	0	1	0	1	0	1	0
chr1	52170363	52170921	Lenient_556	4	CM,CF,BF,BM	1	1	1	1	4	4	3	4
chr1	52175935	52176621	Lenient_557	3	CM,BF,BM	1	1	1	0	4	2	1	0
chr1	52214839	52215092	Lenient_558	2	CM,BF	1	0	1	0	1	0	1	0
chr1	52289261	52289458	Lenient_559	2	BF,BM	1	1	0	0	0	0	0	0
chr1	52289870	52290443	Lenient_560	4	CM,CF,BF,BM	1	1	1	1	3	4	3	1
chr1	52491024	52491504	Lenient_561	2	BF,BM	1	1	0	0	3	1	0	0
chr1	52522465	52523391	Lenient_562	2	BF,BM	1	1	0	0	3	2	0	0
chr1	52540748	52541028	Lenient_563	1	CM	0	0	1	0	0	0	1	0
chr1	52552534	52552818	Lenient_564	2	CM,BF	1	0	1	0	0	0	1	0
chr1	52556495	52556911	Lenient_565	4	CM,CF,BF,BM	1	1	1	1	0	3	2	0
chr1	52557303	52557689	Lenient_566	4	CM,CF,BF,BM	1	1	1	1	4	4	3	1
chr1	52558635	52558804	Lenient_567	2	CM,BM	0	1	1	0	0	0	1	0
chr1	52687496	52687741	Lenient_568	3	CM,BF,BM	1	1	1	0	1	0	1	0
chr1	52783868	52784154	Lenient_569	2	CM,BF	1	0	1	0	1	0	0	0
chr1	52807087	52807285	Lenient_570	3	CM,BF,BM	1	1	1	0	1	0	1	0
chr1	52874238	52874629	Lenient_571	4	CM,CF,BF,BM	1	1	1	1	4	2	2	1
chr1	52901635	52902165	Lenient_572	4	CM,CF,BF,BM	1	1	1	1	4	4	4	3
chr1	52906438	52906733	Lenient_573	2	BF,BM	1	1	0	0	2	1	0	0
chr1	53117465	53117739	Lenient_574	3	CM,CF,BM	0	1	1	1	0	0	2	0
chr1	53120756	53121033	Lenient_575	1	CM	0	0	1	0	0	0	0	0
chr1	53127428	53127738	Lenient_576	4	CM,CF,BF,BM	1	1	1	1	2	3	3	1
chr1	53348079	53348374	Lenient_577	3	CM,BF,BM	1	1	1	0	1	0	1	0
chr1	53353600	53354225	Lenient_578	4	CM,CF,BF,BM	1	1	1	1	4	2	3	2
chr1	53370228	53370730	Lenient_579	4	CM,CF,BF,BM	1	1	1	1	3	1	2	1
chr1	53404799	53405057	Lenient_580	1	CM	0	0	1	0	0	0	0	0
chr1	53409298	53409744	Lenient_581	4	CM,CF,BF,BM	1	1	1	1	4	3	3	0
chr1	53841778	53842101	Lenient_582	4	CM,CF,BF,BM	1	1	1	1	3	1	3	2
chr1	53908044	53908356	Lenient_583	2	CM,BF	1	0	1	0	1	0	1	0
chr1	54035217	54035541	Lenient_584	3	CM,BF,BM	1	1	1	0	1	0	1	0
chr1	54062800	54063032	Lenient_585	1	BF	1	0	0	0	1	0	1	0
chr1	54074687	54074978	Lenient_586	2	CM,BF	1	0	1	0	1	0	1	0
chr1	54307301	54307858	Lenient_587	3	CM,BF,BM	1	1	1	0	2	2	2	0
chr1	54438895	54439162	Lenient_588	1	CF	0	0	0	1	0	0	0	0
chr1	54495611	54496003	Lenient_589	2	CM,BF	1	0	1	0	1	1	1	0
chr1	54580731	54581028	Lenient_590	3	CM,CF,BF	1	0	1	1	2	0	1	0
chr1	54599979	54600216	Lenient_591	3	CM,BF,BM	1	1	1	0	0	1	1	0
chr1	54602204	54602775	Lenient_592	4	CM,CF,BF,BM	1	1	1	1	4	3	4	4
chr1	54614333	54614853	Lenient_593	4	CM,CF,BF,BM	1	1	1	1	4	3	4	1
chr1	54671723	54672220	Lenient_594	3	CM,BF,BM	1	1	1	0	2	1	1	0
chr1	54741181	54741464	Lenient_595	3	CM,BF,BM	1	1	1	0	2	0	1	1
chr1	54747467	54747813	Lenient_596	2	BF,BM	1	1	0	0	0	1	1	0
chr1	54771747	54772149	Lenient_597	1	BF	1	0	0	0	0	0	0	0
chr1	54806616	54806870	Lenient_598	3	CM,CF,BF	1	0	1	1	1	0	1	0
chr1	54822584	54822856	Lenient_599	1	BF	1	0	0	0	0	0	1	0
chr1	54828355	54828646	Lenient_600	2	CM,CF	0	0	1	1	0	0	1	1
chr1	54846300	54846615	Lenient_601	1	CM	0	0	1	0	1	0	1	0
chr1	54883360	54883872	Lenient_602	4	CM,CF,BF,BM	1	1	1	1	4	3	3	2
chr1	54894854	54895069	Lenient_603	3	CM,CF,BF	1	0	1	1	1	0	1	1
chr1	54896876	54897176	Lenient_604	1	CM	0	0	1	0	0	0	1	0
chr1	54904078	54904457	Lenient_605	1	CM	0	0	1	0	0	0	1	0
chr1	54910733	54910895	Lenient_606	2	CM,BF	1	0	1	0	0	0	1	0
chr1	54969802	54970058	Lenient_607	1	CM	0	0	1	0	0	0	1	0
chr1	54982982	54983491	Lenient_608	2	CM,BF	1	0	1	0	2	0	2	0
chr1	55036268	55036666	Lenient_609	1	CM	0	0	1	0	0	0	1	0
chr1	55040288	55040863	Lenient_610	2	CM,CF	0	0	1	1	0	0	2	3
chr1	55070027	55070282	Lenient_611	1	BF	1	0	0	0	0	0	0	0
chr1	55083853	55084530	Lenient_612	4	CM,CF,BF,BM	1	1	1	1	4	4	4	4
chr1	55109156	55110081	Lenient_613	4	CM,CF,BF,BM	1	1	1	1	4	4	4	4
chr1	55133808	55134194	Lenient_614	1	CM	0	0	1	0	0	0	0	0
chr1	55136639	55136885	Lenient_615	3	CM,CF,BF	1	0	1	1	0	0	1	0
chr1	55144288	55145444	Lenient_616	4	CM,CF,BF,BM	1	1	1	1	4	4	4	4
chr1	55187643	55188519	Lenient_617	4	CM,CF,BF,BM	1	1	1	1	4	4	4	4
chr1	55216410	55216656	Lenient_618	1	BF	1	0	0	0	0	0	0	0
chr1	55228077	55228791	Lenient_619	4	CM,CF,BF,BM	1	1	1	1	4	2	4	3
chr1	55230493	55231174	Lenient_620	4	CM,CF,BF,BM	1	1	1	1	4	4	4	4
chr1	55283057	55283497	Lenient_621	1	CM	0	0	1	0	0	0	1	0
chr1	55293884	55294306	Lenient_622	4	CM,CF,BF,BM	1	1	1	1	4	2	2	2
chr1	55308746	55308992	Lenient_623	1	CM	0	0	1	0	0	0	0	0
chr1	55315847	55316267	Lenient_624	1	CM	0	0	1	0	0	0	1	0
chr1	55420419	55420666	Lenient_625	3	CM,CF,BF	1	0	1	1	1	0	1	1
chr1	55462674	55463015	Lenient_626	3	CM,BF,BM	1	1	1	0	3	0	1	0
chr1	55556716	55557135	Lenient_627	1	CM	0	0	1	0	0	0	1	0
chr1	55562883	55563273	Lenient_628	2	CM,BM	0	1	1	0	0	0	1	0
chr1	55566460	55566787	Lenient_629	1	CM	0	0	1	0	0	0	1	0
chr1	55756751	55757032	Lenient_630	1	BF	1	0	0	0	1	0	0	0
chr1	55763768	55764017	Lenient_631	4	CM,CF,BF,BM	1	1	1	1	3	1	1	0
chr1	55775225	55775502	Lenient_632	1	BF	1	0	0	0	1	0	0	0
chr1	56283941	56284206	Lenient_633	1	CM	0	0	1	0	0	0	0	0
chr1	56305482	56305772	Lenient_634	1	CM	0	0	1	0	0	0	0	0
chr1	56596645	56597288	Lenient_635	4	CM,CF,BF,BM	1	1	1	1	4	3	4	3
chr1	56680996	56681408	Lenient_636	1	CM	0	0	1	0	0	0	3	0
chr1	56718866	56719442	Lenient_637	1	CM	0	0	1	0	0	0	1	0
chr1	57029712	57031010	Lenient_638	4	CM,CF,BF,BM	1	1	1	1	4	4	4	3
chr1	57396171	57396423	Lenient_639	3	CM,CF,BF	1	0	1	1	1	0	0	0
chr1	57398008	57398531	Lenient_640	1	BF	1	0	0	0	1	0	1	0
chr1	57425222	57425562	Lenient_641	1	CM	0	0	1	0	0	0	1	0
chr1	57428262	57428580	Lenient_642	2	CM,BF	1	0	1	0	1	0	1	0
chr1	57434367	57434725	Lenient_643	4	CM,CF,BF,BM	1	1	1	1	2	1	1	1
chr1	57435095	57435332	Lenient_644	2	CM,BF	1	0	1	0	1	0	1	1
chr1	57448104	57448603	Lenient_645	4	CM,CF,BF,BM	1	1	1	1	4	2	2	1
chr1	57449277	57449586	Lenient_646	2	CM,BF	1	0	1	0	1	0	0	0
chr1	57463092	57463820	Lenient_647	4	CM,CF,BF,BM	1	1	1	1	4	4	4	4
chr1	57485856	57485898	Lenient_648	2	CM,BF	1	0	1	0	0	0	0	0
chr1	57493310	57493613	Lenient_649	3	CM,BF,BM	1	1	1	0	1	0	1	0
chr1	57546848	57547116	Lenient_650	2	BF,BM	1	1	0	0	1	0	1	0
chr1	57668976	57669219	Lenient_651	1	CF	0	0	0	1	0	0	0	0
chr1	57831572	57831805	Lenient_652	3	CF,BF,BM	1	1	0	1	1	1	0	0
chr1	57893741	57894017	Lenient_653	1	BF	1	0	0	0	1	0	0	0
chr1	57909543	57909816	Lenient_654	1	CM	0	0	1	0	1	0	0	0
chr1	57947364	57947582	Lenient_655	2	CM,BF	1	0	1	0	0	0	1	0
chr1	58026621	58027032	Lenient_656	4	CM,CF,BF,BM	1	1	1	1	3	1	3	1
chr1	58052691	58053057	Lenient_657	3	CM,BF,BM	1	1	1	0	2	1	1	0
chr1	58086529	58087812	Lenient_658	4	CM,CF,BF,BM	1	1	1	1	4	3	3	3
chr1	58105956	58106478	Lenient_659	1	CM	0	0	1	0	0	0	1	0
chr1	58121528	58122572	Lenient_660	1	CM	0	0	1	0	0	0	3	0
chr1	58128337	58128479	Lenient_661	4	CM,CF,BF,BM	1	1	1	1	4	0	4	3
chr1	58134897	58135403	Lenient_662	4	CM,CF,BF,BM	1	1	1	1	3	1	4	2
chr1	58146305	58146618	Lenient_663	1	CM	0	0	1	0	0	0	1	0
chr1	58149195	58149754	Lenient_664	2	CM,BF	1	0	1	0	2	0	1	0
chr1	58158250	58158815	Lenient_665	4	CM,CF,BF,BM	1	1	1	1	4	4	4	4
chr1	58169781	58170125	Lenient_666	3	CM,BF,BM	1	1	1	0	2	1	1	0
chr1	58170837	58171084	Lenient_667	2	BF,BM	1	1	0	0	2	0	0	0
chr1	58171748	58172162	Lenient_668	1	BF	1	0	0	0	1	0	0	0
chr1	58173972	58174349	Lenient_669	1	CM	0	0	1	0	0	0	1	0
chr1	58175036	58175338	Lenient_670	2	CM,BF	1	0	1	0	1	0	1	0
chr1	58192578	58192958	Lenient_671	1	CM	0	0	1	0	0	0	0	0
chr1	58194261	58195248	Lenient_672	1	CM	0	0	1	0	1	0	1	0
chr1	58201171	58201789	Lenient_673	4	CM,CF,BF,BM	1	1	1	1	4	3	4	2
chr1	58209036	58209274	Lenient_674	1	CM	0	0	1	0	0	0	0	0
chr1	58260171	58260507	Lenient_675	1	BF	1	0	0	0	0	0	0	0
chr1	58410545	58410803	Lenient_676	4	CM,CF,BF,BM	1	1	1	1	3	2	1	1
chr1	58449598	58450132	Lenient_677	4	CM,CF,BF,BM	1	1	1	1	4	4	4	4
chr1	58458281	58458589	Lenient_678	1	CM	0	0	1	0	0	0	1	0
chr1	58475031	58475181	Lenient_679	2	BF,BM	1	1	0	0	1	1	0	0
chr1	58480055	58481049	Lenient_680	4	CM,CF,BF,BM	1	1	1	1	3	4	4	3
chr1	58502073	58502510	Lenient_681	4	CM,CF,BF,BM	1	1	1	1	1	0	1	1
chr1	58561560	58562121	Lenient_682	4	CM,CF,BF,BM	1	1	1	1	3	2	2	1
chr1	58643095	58643476	Lenient_683	4	CM,CF,BF,BM	1	1	1	1	4	2	4	3
chr1	58659831	58660196	Lenient_684	1	CM	0	0	1	0	0	0	0	0
chr1	58661546	58661927	Lenient_685	1	CM	0	0	1	0	0	0	1	0
chr1	58667257	58667709	Lenient_686	4	CM,CF,BF,BM	1	1	1	1	4	3	4	4
chr1	58671441	58671760	Lenient_687	4	CM,CF,BF,BM	1	1	1	1	2	2	3	1
chr1	58672253	58672456	Lenient_688	4	CM,CF,BF,BM	1	1	1	1	0	0	0	1
chr1	58681340	58681990	Lenient_689	1	CM	0	0	1	0	0	0	1	0
chr1	58709474	58709656	Lenient_690	2	CM,BF	1	0	1	0	1	0	1	0
chr1	58768083	58768538	Lenient_691	2	CM,BF	1	0	1	0	0	0	0	0
chr1	58769166	58770105	Lenient_692	4	CM,CF,BF,BM	1	1	1	1	4	4	4	4
chr1	58770602	58770920	Lenient_693	2	CM,BF	1	0	1	0	1	0	0	0
chr1	58776796	58777128	Lenient_694	1	CM	0	0	1	0	0	0	0	0
chr1	58783823	58784244	Lenient_695	2	CM,BF	1	0	1	0	0	0	1	0
chr1	58809614	58810076	Lenient_696	1	BF	1	0	0	0	1	0	0	0
chr1	58852080	58852540	Lenient_697	4	CM,CF,BF,BM	1	1	1	1	4	4	1	2
chr1	58882628	58883006	Lenient_698	1	BM	0	1	0	0	0	0	0	0
chr1	59002684	59002991	Lenient_699	1	CM	0	0	1	0	0	0	1	0
chr1	59008029	59009045	Lenient_700	1	CM	0	0	1	0	0	0	1	0
chr1	59014773	59015008	Lenient_701	1	BF	1	0	0	0	0	0	0	0
chr1	59018230	59018695	Lenient_702	1	CM	0	0	1	0	0	0	1	0
chr1	59029988	59031019	Lenient_703	4	CM,CF,BF,BM	1	1	1	1	4	4	4	4
chr1	59158884	59159428	Lenient_704	1	CM	0	0	1	0	0	0	1	0
chr1	59167524	59167773	Lenient_705	3	CM,CF,BF	1	0	1	1	2	0	1	0
chr1	59176661	59176990	Lenient_706	4	CM,CF,BF,BM	1	1	1	1	3	4	4	2
chr1	59214798	59214936	Lenient_707	3	CM,CF,BF	1	0	1	1	1	0	2	0
chr1	59231401	59232144	Lenient_708	4	CM,CF,BF,BM	1	1	1	1	4	3	2	2
chr1	59258153	59258721	Lenient_709	4	CM,CF,BF,BM	1	1	1	1	2	1	1	1
chr1	59259284	59259569	Lenient_710	3	CM,BF,BM	1	1	1	0	0	0	1	0
chr1	59268760	59269599	Lenient_711	4	CM,CF,BF,BM	1	1	1	1	4	4	4	4
chr1	59285161	59285398	Lenient_712	1	CM	0	0	1	0	0	0	0	0
chr1	59293744	59294719	Lenient_713	4	CM,CF,BF,BM	1	1	1	1	4	3	4	4
chr1	59378308	59379309	Lenient_714	4	CM,CF,BF,BM	1	1	1	1	4	4	4	4
chr1	59419747	59420581	Lenient_715	1	CM	0	0	1	0	0	0	1	0
chr1	59424949	59425222	Lenient_716	4	CM,CF,BF,BM	1	1	1	1	2	2	2	0
chr1	59439715	59440341	Lenient_717	4	CM,CF,BF,BM	1	1	1	1	4	3	1	2
chr1	59446078	59446455	Lenient_718	2	BF,BM	1	1	0	0	1	1	0	0
chr1	59452832	59453245	Lenient_719	2	CM,BF	1	0	1	0	1	0	1	0
chr1	59455298	59455554	Lenient_720	1	BF	1	0	0	0	0	0	0	0
chr1	59455643	59456063	Lenient_721	1	CM	0	0	1	0	0	0	1	0
chr1	59469845	59470569	Lenient_722	1	BF	1	0	0	0	1	0	0	0
chr1	59480443	59480997	Lenient_723	3	CM,BF,BM	1	1	1	0	2	1	1	1
chr1	59493095	59493734	Lenient_724	4	CM,CF,BF,BM	1	1	1	1	4	2	4	2
chr1	59496096	59496464	Lenient_725	3	CM,BF,BM	1	1	1	0	3	0	1	0
chr1	59538562	59539256	Lenient_726	4	CM,CF,BF,BM	1	1	1	1	4	3	3	2
chr1	59540732	59540925	Lenient_727	3	CM,BF,BM	1	1	1	0	0	1	1	0
chr1	59544237	59544744	Lenient_728	3	CM,CF,BF	1	0	1	1	2	0	4	1
chr1	59554811	59555496	Lenient_729	1	BF	1	0	0	0	1	0	0	0
chr1	59559171	59559756	Lenient_730	1	CM	0	0	1	0	0	0	1	0
chr1	59560626	59560995	Lenient_731	4	CM,CF,BF,BM	1	1	1	1	3	1	2	2
chr1	59626397	59626820	Lenient_732	1	CF	0	0	0	1	0	0	1	0
chr1	59727468	59728028	Lenient_733	4	CM,CF,BF,BM	1	1	1	1	2	2	3	0
chr1	59741428	59742116	Lenient_734	4	CM,CF,BF,BM	1	1	1	1	4	4	4	3
chr1	59819828	59820696	Lenient_735	4	CM,CF,BF,BM	1	1	1	1	3	1	1	1
chr1	59821409	59821672	Lenient_736	2	CM,BF	1	0	1	0	0	0	1	0
chr1	59861282	59861823	Lenient_737	1	CM	0	0	1	0	0	0	1	0
chr1	59940740	59941022	Lenient_738	1	BF	1	0	0	0	0	0	0	0
chr1	59959650	59959889	Lenient_739	3	CM,CF,BF	1	0	1	1	1	0	1	1
chr1	59969416	59970116	Lenient_740	4	CM,CF,BF,BM	1	1	1	1	3	3	4	2
chr1	60154512	60155551	Lenient_741	4	CM,CF,BF,BM	1	1	1	1	4	4	4	4
chr1	60236925	60237672	Lenient_742	4	CM,CF,BF,BM	1	1	1	1	4	4	4	4
chr1	60350933	60351245	Lenient_743	2	BF,BM	1	1	0	0	3	1	0	0
chr1	60400011	60400403	Lenient_744	4	CM,CF,BF,BM	1	1	1	1	4	4	4	4
chr1	60466179	60466621	Lenient_745	4	CM,CF,BF,BM	1	1	1	1	3	3	3	1
chr1	60545014	60545270	Lenient_746	1	BM	0	1	0	0	0	0	0	0
chr1	60609141	60609527	Lenient_747	1	CM	0	0	1	0	0	0	1	0
chr1	60619900	60620277	Lenient_748	2	CM,BF	1	0	1	0	1	0	0	0
chr1	60620874	60621197	Lenient_749	1	BF	1	0	0	0	0	0	0	0
chr1	60623389	60624097	Lenient_750	4	CM,CF,BF,BM	1	1	1	1	2	4	3	2
chr1	60628390	60628673	Lenient_751	2	CM,BF	1	0	1	0	2	0	1	0
chr1	60653077	60653559	Lenient_752	4	CM,CF,BF,BM	1	1	1	1	3	2	4	3
chr1	60655933	60656569	Lenient_753	4	CM,CF,BF,BM	1	1	1	1	4	4	4	4
chr1	60665957	60666345	Lenient_754	1	CM	0	0	1	0	0	0	1	0
chr1	60668814	60669215	Lenient_755	1	CM	0	0	1	0	0	0	0	0
chr1	60680295	60680521	Lenient_756	2	CM,BF	1	0	1	0	1	0	0	0
chr1	60693906	60694321	Lenient_757	1	BF	1	0	0	0	0	0	0	0
chr1	60694751	60695062	Lenient_758	1	CM	0	0	1	0	0	0	0	0
chr1	60698197	60698567	Lenient_759	4	CM,CF,BF,BM	1	1	1	1	4	2	4	3
chr1	60699332	60699521	Lenient_760	2	BF,BM	1	1	0	0	1	1	0	0
chr1	60709495	60709748	Lenient_761	1	BF	1	0	0	0	0	0	0	0
chr1	60715802	60716069	Lenient_762	3	CM,CF,BF	1	0	1	1	0	0	1	1
chr1	60716439	60716752	Lenient_763	4	CM,CF,BF,BM	1	1	1	1	3	1	1	1
chr1	60719050	60719677	Lenient_764	4	CM,CF,BF,BM	1	1	1	1	3	3	4	3
chr1	60724934	60725167	Lenient_765	3	CM,BF,BM	1	1	1	0	3	0	0	0
chr1	60725948	60726479	Lenient_766	4	CM,CF,BF,BM	1	1	1	1	4	2	4	4
chr1	60772607	60773157	Lenient_767	1	CM	0	0	1	0	0	0	2	0
chr1	60791946	60792310	Lenient_768	4	CM,CF,BF,BM	1	1	1	1	1	0	1	1
chr1	60878411	60878769	Lenient_769	1	BF	1	0	0	0	2	0	0	0
chr1	60881612	60881964	Lenient_770	2	CM,BF	1	0	1	0	1	0	1	0
chr1	60883818	60884134	Lenient_771	4	CM,CF,BF,BM	1	1	1	1	3	0	3	1
chr1	60903680	60903982	Lenient_772	3	CM,CF,BF	1	0	1	1	2	0	1	0
chr1	60916691	60917107	Lenient_773	4	CM,CF,BF,BM	1	1	1	1	2	0	3	3
chr1	60922792	60923074	Lenient_774	1	BF	1	0	0	0	1	0	0	0
chr1	61017368	61017622	Lenient_775	3	CM,BF,BM	1	1	1	0	0	0	1	0
chr1	61430872	61431127	Lenient_776	4	CM,CF,BF,BM	1	1	1	1	0	2	2	2
chr1	61570764	61571041	Lenient_777	2	BF,BM	1	1	0	0	0	0	0	0
chr1	61685260	61685760	Lenient_778	2	CM,BF	1	0	1	0	1	0	1	0
chr1	61696474	61697063	Lenient_779	2	CM,BF	1	0	1	0	3	0	2	0
chr1	61817444	61817699	Lenient_780	1	CM	0	0	1	0	0	0	0	0
chr1	61893146	61893468	Lenient_781	3	CM,CF,BF	1	0	1	1	1	0	2	0
chr1	62066411	62066668	Lenient_782	2	CM,BF	1	0	1	0	2	0	1	0
chr1	62221785	62222104	Lenient_783	4	CM,CF,BF,BM	1	1	1	1	3	2	4	1
chr1	62403005	62403422	Lenient_784	1	BF	1	0	0	0	2	0	0	0
chr1	62469541	62470060	Lenient_785	1	BF	1	0	0	0	3	0	0	0
chr1	62545715	62546205	Lenient_786	2	CM,BF	1	0	1	0	1	0	1	0
chr1	62613047	62613354	Lenient_787	1	BF	1	0	0	0	1	0	1	0
chr1	62711577	62711835	Lenient_788	2	BF,BM	1	1	0	0	0	1	0	1
chr1	62749895	62750130	Lenient_789	3	CF,BF,BM	1	1	0	1	2	0	0	1
chr1	62753348	62753718	Lenient_790	4	CM,CF,BF,BM	1	1	1	1	1	0	1	0
chr1	62770393	62772081	Lenient_791	4	CM,CF,BF,BM	1	1	1	1	4	4	4	4
chr1	62777375	62777717	Lenient_792	1	BF	1	0	0	0	1	0	0	0
chr1	62781033	62781505	Lenient_793	1	CM	0	0	1	0	0	0	0	0
chr1	62794716	62795314	Lenient_794	3	CM,BF,BM	1	1	1	0	2	2	1	0
chr1	62823934	62824380	Lenient_795	1	CM	0	0	1	0	0	0	1	0
chr1	62824414	62824737	Lenient_796	1	BF	1	0	0	0	1	0	0	0
chr1	62856185	62856738	Lenient_797	4	CM,CF,BF,BM	1	1	1	1	3	3	2	3
chr1	62870237	62870661	Lenient_798	4	CM,CF,BF,BM	1	1	1	1	4	4	4	4
chr1	62946111	62946394	Lenient_799	3	CM,CF,BF	1	0	1	1	1	0	1	0
chr1	63159525	63160475	Lenient_800	2	CM,BF	1	0	1	0	0	0	0	0
chr1	63160793	63161270	Lenient_801	4	CM,CF,BF,BM	1	1	1	1	4	3	4	3
chr1	63170540	63170859	Lenient_802	4	CM,CF,BF,BM	1	1	1	1	4	3	2	1
chr1	63176684	63177011	Lenient_803	1	BF	1	0	0	0	1	0	0	0
chr1	63182906	63183177	Lenient_804	1	CM	0	0	1	0	0	0	1	0
chr1	63184624	63185337	Lenient_805	1	CM	0	0	1	0	0	0	1	0
chr1	63223015	63223875	Lenient_806	4	CM,CF,BF,BM	1	1	1	1	4	4	4	4
chr1	63230112	63230403	Lenient_807	1	BF	1	0	0	0	0	0	0	0
chr1	63235093	63235583	Lenient_808	1	CM	0	0	1	0	0	0	1	0
chr1	63295367	63295803	Lenient_809	1	CM	0	0	1	0	0	0	1	0
chr1	63320592	63320852	Lenient_810	1	CM	0	0	1	0	0	0	1	0
chr1	63477201	63477511	Lenient_811	3	CM,BF,BM	1	1	1	0	2	0	2	1
chr1	63480665	63480912	Lenient_812	4	CM,CF,BF,BM	1	1	1	1	1	0	1	2
chr1	63776929	63777443	Lenient_813	4	CM,CF,BF,BM	1	1	1	1	4	4	3	2
chr1	63809808	63810061	Lenient_814	1	BF	1	0	0	0	0	0	0	0
chr1	64065396	64065975	Lenient_815	2	CM,BF	1	0	1	0	1	0	1	0
chr1	64081730	64082016	Lenient_816	1	BF	1	0	0	0	0	0	0	0
chr1	64087564	64087869	Lenient_817	4	CM,CF,BF,BM	1	1	1	1	4	0	1	2
chr1	64144164	64144512	Lenient_818	1	BF	1	0	0	0	1	0	0	0
chr1	64168153	64169160	Lenient_819	4	CM,CF,BF,BM	1	1	1	1	4	4	4	4
chr1	64268982	64269473	Lenient_820	1	CM	0	0	1	0	0	0	0	0
chr1	64348003	64348542	Lenient_821	3	CM,BF,BM	1	1	1	0	1	1	1	0
chr1	64352136	64352449	Lenient_822	3	CM,BF,BM	1	1	1	0	2	2	2	0
chr1	64421068	64421446	Lenient_823	3	CM,BF,BM	1	1	1	0	2	1	2	0
chr1	64578978	64579765	Lenient_824	4	CM,CF,BF,BM	1	1	1	1	4	4	4	4
chr1	64655484	64655832	Lenient_825	1	CF	0	0	0	1	0	0	0	0
chr1	64663742	64664271	Lenient_826	4	CM,CF,BF,BM	1	1	1	1	4	2	3	2
chr1	64736993	64737547	Lenient_827	4	CM,CF,BF,BM	1	1	1	1	4	4	3	3
chr1	64763632	64763889	Lenient_828	1	BF	1	0	0	0	0	0	0	0
chr1	64784090	64784955	Lenient_829	4	CM,CF,BF,BM	1	1	1	1	4	4	4	4
chr1	64789228	64789615	Lenient_830	4	CM,CF,BF,BM	1	1	1	1	1	1	3	1
chr1	64799591	64800358	Lenient_831	1	BF	1	0	0	0	2	0	0	0
chr1	64801190	64801435	Lenient_832	2	CM,BF	1	0	1	0	0	0	1	0
chr1	64802926	64803268	Lenient_833	4	CM,CF,BF,BM	1	1	1	1	1	1	3	2
chr1	64834112	64834635	Lenient_834	4	CM,CF,BF,BM	1	1	1	1	4	2	4	2
chr1	64839179	64839807	Lenient_835	3	CM,CF,BF	1	0	1	1	1	0	4	2
chr1	64842095	64842199	Lenient_836	3	CM,CF,BF	1	0	1	1	2	0	1	0
chr1	64849373	64849674	Lenient_837	1	BF	1	0	0	0	1	0	0	0
chr1	64855866	64856141	Lenient_838	1	CM	0	0	1	0	0	0	1	0
chr1	64895476	64895897	Lenient_839	1	CM	0	0	1	0	0	0	1	0
chr1	64906685	64907050	Lenient_840	1	CM	0	0	1	0	1	0	0	0
chr1	64967439	64967710	Lenient_841	1	CM	0	0	1	0	0	0	1	0
chr1	65003103	65003610	Lenient_842	1	CM	0	0	1	0	1	0	1	0
chr1	65032517	65032823	Lenient_843	1	CF	0	0	0	1	0	0	0	0
chr1	65137021	65137334	Lenient_844	1	CM	0	0	1	0	1	0	1	0
chr1	65158839	65159046	Lenient_845	3	CM,BF,BM	1	1	1	0	0	0	1	0
chr1	65159445	65159756	Lenient_846	3	CM,BF,BM	1	1	1	0	3	0	1	0
chr1	65165085	65165483	Lenient_847	2	CM,BF	1	0	1	0	1	0	0	0
chr1	65201501	65201695	Lenient_848	3	CM,CF,BF	1	0	1	1	2	0	2	0
chr1	65205398	65205744	Lenient_849	1	CM	0	0	1	0	0	0	0	0
chr1	65216374	65216624	Lenient_850	3	CM,CF,BF	1	0	1	1	1	0	2	1
chr1	65224296	65225991	Lenient_851	4	CM,CF,BF,BM	1	1	1	1	4	4	4	4
chr1	65232781	65233577	Lenient_852	4	CM,CF,BF,BM	1	1	1	1	4	3	3	4
chr1	65384395	65384796	Lenient_853	2	CM,BF	1	0	1	0	1	0	1	0
chr1	65392644	65392894	Lenient_854	2	CM,BF	1	0	1	0	2	0	1	0
chr1	65422231	65422693	Lenient_855	1	CF	0	0	0	1	0	0	0	0
chr1	65430423	65430662	Lenient_856	1	CM	0	0	1	0	0	0	1	0
chr1	66148008	66148196	Lenient_857	2	CM,BM	0	1	1	0	0	0	1	0
chr1	66221904	66222183	Lenient_858	1	CM	0	0	1	0	0	0	0	0
chr1	66412201	66412505	Lenient_859	1	CM	0	0	1	0	0	0	0	0
chr1	66416094	66416605	Lenient_860	1	CM	0	0	1	0	0	0	1	0
chr1	66718089	66718383	Lenient_861	2	CM,BF	1	0	1	0	1	0	1	0
chr1	66747103	66747897	Lenient_862	4	CM,CF,BF,BM	1	1	1	1	4	2	3	3
chr1	66862641	66862938	Lenient_863	4	CM,CF,BF,BM	1	1	1	1	2	1	3	2
chr1	66863388	66864379	Lenient_864	4	CM,CF,BF,BM	1	1	1	1	4	4	4	4
chr1	66908319	66908573	Lenient_865	1	BF	1	0	0	0	1	0	0	0
chr1	66909194	66909944	Lenient_866	4	CM,CF,BF,BM	1	1	1	1	4	4	4	4
chr1	66910409	66910666	Lenient_867	1	CF	0	0	0	1	0	0	0	0
chr1	66947437	66948016	Lenient_868	2	CM,BF	1	0	1	0	2	0	1	1
chr1	67041610	67041855	Lenient_869	1	BM	0	1	0	0	0	0	0	0
chr1	67045395	67045686	Lenient_870	3	CM,CF,BF	1	0	1	1	1	0	2	2
chr1	67048707	67049114	Lenient_871	4	CM,CF,BF,BM	1	1	1	1	3	2	4	2
chr1	67082640	67082961	Lenient_872	1	BF	1	0	0	0	0	0	0	0
chr1	67085241	67085711	Lenient_873	2	CM,BF	1	0	1	0	2	0	1	0
chr1	67102512	67102805	Lenient_874	3	CM,CF,BF	1	0	1	1	0	0	2	1
chr1	67108123	67108475	Lenient_875	2	CM,BF	1	0	1	0	2	0	1	0
chr1	67113764	67114226	Lenient_876	2	CM,BF	1	0	1	0	3	0	1	0
chr1	67124077	67124817	Lenient_877	4	CM,CF,BF,BM	1	1	1	1	4	4	4	4
chr1	67139011	67139515	Lenient_878	4	CM,CF,BF,BM	1	1	1	1	2	2	2	3
chr1	67148876	67149136	Lenient_879	3	CM,BF,BM	1	1	1	0	2	1	1	0
chr1	67149922	67150950	Lenient_880	4	CM,CF,BF,BM	1	1	1	1	4	4	4	4
chr1	67160076	67160436	Lenient_881	4	CM,CF,BF,BM	1	1	1	1	2	3	3	3
chr1	67163004	67163633	Lenient_882	4	CM,CF,BF,BM	1	1	1	1	4	4	4	4
chr1	67169373	67169829	Lenient_883	4	CM,CF,BF,BM	1	1	1	1	4	2	2	1
chr1	67172006	67172280	Lenient_884	4	CM,CF,BF,BM	1	1	1	1	1	0	1	0
chr1	67202093	67202344	Lenient_885	1	CF	0	0	0	1	0	0	0	0
chr1	67204409	67204827	Lenient_886	1	BF	1	0	0	0	1	0	0	0
chr1	67221822	67222292	Lenient_887	1	BM	0	1	0	0	0	0	0	0
chr1	67277119	67277241	Lenient_888	2	CM,BF	1	0	1	0	1	0	0	0
chr1	67314486	67315036	Lenient_889	1	CM	0	0	1	0	0	0	1	0
chr1	67319253	67319680	Lenient_890	1	CM	0	0	1	0	0	0	1	0
chr1	67359484	67359837	Lenient_891	1	CM	0	0	1	0	0	0	1	0
chr1	67404307	67404582	Lenient_892	1	CM	0	0	1	0	0	0	1	0
chr1	67477000	67477275	Lenient_893	1	CM	0	0	1	0	0	0	1	0
chr1	69020166	69020714	Lenient_894	3	CM,BF,BM	1	1	1	0	2	1	1	0
chr1	69025049	69025451	Lenient_895	3	CM,BF,BM	1	1	1	0	3	2	1	0
chr1	69152283	69153285	Lenient_896	2	BF,BM	1	1	0	0	4	2	0	0
chr1	69393521	69393772	Lenient_897	1	CF	0	0	0	1	0	0	0	0
chr1	69734178	69734469	Lenient_898	2	CM,BF	1	0	1	0	2	1	1	0
chr1	69940848	69941317	Lenient_899	1	BF	1	0	0	0	2	0	0	0
chr1	70739157	70739478	Lenient_900	1	BF	1	0	0	0	0	0	1	0
chr1	71149121	71150060	Lenient_901	4	CM,CF,BF,BM	1	1	1	1	4	4	4	2
chr1	71277635	71278284	Lenient_902	4	CM,CF,BF,BM	1	1	1	1	4	3	4	2
chr1	71603405	71604036	Lenient_903	4	CM,CF,BF,BM	1	1	1	1	3	1	1	2
chr1	71622456	71622869	Lenient_904	1	CM	0	0	1	0	1	0	1	0
chr1	71626179	71626421	Lenient_905	4	CM,CF,BF,BM	1	1	1	1	1	0	2	1
chr1	71670747	71671196	Lenient_906	1	CM	0	0	1	0	0	0	0	0
chr1	71681105	71681603	Lenient_907	4	CM,CF,BF,BM	1	1	1	1	4	4	4	4
chr1	71693628	71694166	Lenient_908	4	CM,CF,BF,BM	1	1	1	1	3	0	2	1
chr1	71697358	71697627	Lenient_909	3	CM,CF,BF	1	0	1	1	0	0	1	1
chr1	71699422	71700174	Lenient_910	4	CM,CF,BF,BM	1	1	1	1	4	3	3	2
chr1	71768870	71769114	Lenient_911	2	CM,BF	1	0	1	0	0	0	0	0
chr1	71770115	71770705	Lenient_912	4	CM,CF,BF,BM	1	1	1	1	4	2	3	3
chr1	71778150	71778632	Lenient_913	3	CM,CF,BF	1	0	1	1	1	0	1	1
chr1	71854412	71854712	Lenient_914	4	CM,CF,BF,BM	1	1	1	1	3	1	3	1
chr1	71884501	71884779	Lenient_915	2	CM,BF	1	0	1	0	2	0	1	0
chr1	71933406	71934905	Lenient_916	4	CM,CF,BF,BM	1	1	1	1	4	3	4	4
chr1	71945968	71946155	Lenient_917	3	CM,BF,BM	1	1	1	0	1	0	1	0
chr1	71958871	71959615	Lenient_918	4	CM,CF,BF,BM	1	1	1	1	4	4	4	4
chr1	71983647	71983902	Lenient_919	1	BM	0	1	0	0	0	0	0	0
chr1	71985221	71985494	Lenient_920	4	CM,CF,BF,BM	1	1	1	1	4	3	1	0
chr1	71987555	71987805	Lenient_921	2	CM,CF	0	0	1	1	0	0	1	0
chr1	72011161	72011537	Lenient_922	2	CM,BF	1	0	1	0	1	0	1	0
chr1	72055830	72056315	Lenient_923	2	CM,BF	1	0	1	0	1	0	3	0
chr1	72059428	72059564	Lenient_924	4	CM,CF,BF,BM	1	1	1	1	0	1	1	0
chr1	72078794	72079245	Lenient_925	4	CM,CF,BF,BM	1	1	1	1	2	2	4	4
chr1	72219864	72220391	Lenient_926	4	CM,CF,BF,BM	1	1	1	1	4	2	3	1
chr1	72226382	72226643	Lenient_927	3	CF,BF,BM	1	1	0	1	1	0	1	1
chr1	72229905	72230211	Lenient_928	1	BF	1	0	0	0	1	0	0	0
chr1	72257061	72257254	Lenient_929	4	CM,CF,BF,BM	1	1	1	1	0	0	1	0
chr1	72258447	72258780	Lenient_930	4	CM,CF,BF,BM	1	1	1	1	1	1	2	0
chr1	72272284	72272566	Lenient_931	3	CM,BF,BM	1	1	1	0	1	0	1	1
chr1	72273056	72273293	Lenient_932	3	CM,BF,BM	1	1	1	0	2	1	1	0
chr1	72283038	72283198	Lenient_933	3	CM,CF,BF	1	0	1	1	1	0	3	1
chr1	72290285	72290809	Lenient_934	4	CM,CF,BF,BM	1	1	1	1	4	4	3	3
chr1	72301147	72301408	Lenient_935	3	CM,BF,BM	1	1	1	0	0	0	1	0
chr1	72301761	72302075	Lenient_936	3	CM,BF,BM	1	1	1	0	2	0	1	0
chr1	72324522	72325113	Lenient_937	3	CM,CF,BF	1	0	1	1	1	0	3	1
chr1	72329299	72329525	Lenient_938	4	CM,CF,BF,BM	1	1	1	1	1	1	2	1
chr1	72330613	72330898	Lenient_939	4	CM,CF,BF,BM	1	1	1	1	3	1	3	2
chr1	72335041	72335592	Lenient_940	4	CM,CF,BF,BM	1	1	1	1	3	2	1	1
chr1	72340531	72341017	Lenient_941	4	CM,CF,BF,BM	1	1	1	1	3	3	3	1
chr1	72353446	72354230	Lenient_942	4	CM,CF,BF,BM	1	1	1	1	4	2	4	3
chr1	72381466	72381741	Lenient_943	4	CM,CF,BF,BM	1	1	1	1	3	0	2	3
chr1	72459639	72459971	Lenient_944	1	BF	1	0	0	0	0	0	0	0
chr1	72629689	72630105	Lenient_945	4	CM,CF,BF,BM	1	1	1	1	4	3	4	4
chr1	72745416	72745821	Lenient_946	2	CM,BF	1	0	1	0	3	0	1	0
chr1	72757857	72758119	Lenient_947	3	CM,CF,BF	1	0	1	1	3	0	2	0
chr1	72763803	72764331	Lenient_948	1	BM	0	1	0	0	0	1	0	0
chr1	72765563	72765847	Lenient_949	1	BF	1	0	0	0	1	0	0	0
chr1	72772441	72772721	Lenient_950	4	CM,CF,BF,BM	1	1	1	1	3	0	1	0
chr1	72785564	72785917	Lenient_951	1	BM	0	1	0	0	0	0	0	0
chr1	72797887	72798253	Lenient_952	1	BF	1	0	0	0	1	0	1	0
chr1	72807358	72807731	Lenient_953	1	CM	0	0	1	0	0	0	1	0
chr1	72819420	72820119	Lenient_954	4	CM,CF,BF,BM	1	1	1	1	4	4	4	4
chr1	72837242	72837536	Lenient_955	3	CM,CF,BF	1	0	1	1	2	0	2	1
chr1	72838241	72839195	Lenient_956	4	CM,CF,BF,BM	1	1	1	1	4	4	4	4
chr1	72855816	72856996	Lenient_957	4	CM,CF,BF,BM	1	1	1	1	4	4	4	4
chr1	72870603	72870864	Lenient_958	4	CM,CF,BF,BM	1	1	1	1	0	0	2	1
chr1	72871126	72871342	Lenient_959	4	CM,CF,BF,BM	1	1	1	1	2	0	2	0
chr1	72871758	72872033	Lenient_960	1	BF	1	0	0	0	0	0	0	0
chr1	72883902	72884277	Lenient_961	1	CM	0	0	1	0	0	0	0	0
chr1	72889472	72889726	Lenient_962	4	CM,CF,BF,BM	1	1	1	1	2	1	1	2
chr1	72901017	72901150	Lenient_963	3	CM,BF,BM	1	1	1	0	1	0	1	0
chr1	72901392	72901633	Lenient_964	3	CM,BF,BM	1	1	1	0	3	2	1	0
chr1	72916895	72917788	Lenient_965	4	CM,CF,BF,BM	1	1	1	1	4	3	4	4
chr1	72918314	72918693	Lenient_966	2	CM,CF	0	0	1	1	0	0	1	0
chr1	73121167	73121403	Lenient_967	1	BF	1	0	0	0	0	0	0	0
chr1	73235242	73235629	Lenient_968	1	CM	0	0	1	0	0	0	1	0
chr1	73246703	73247310	Lenient_969	1	BF	1	0	0	0	1	0	1	1
chr1	73346763	73347065	Lenient_970	4	CM,CF,BF,BM	1	1	1	1	3	1	1	3
chr1	73575128	73575294	Lenient_971	3	CM,BF,BM	1	1	1	0	1	0	1	0
chr1	73581647	73582580	Lenient_972	1	CM	0	0	1	0	0	0	1	0
chr1	73676859	73677321	Lenient_973	3	CM,BF,BM	1	1	1	0	3	1	1	0
chr1	73701571	73701834	Lenient_974	2	BF,BM	1	1	0	0	2	1	0	0
chr1	73730055	73731190	Lenient_975	1	BF	1	0	0	0	1	0	0	0
chr1	73872826	73873090	Lenient_976	1	CM	0	0	1	0	0	0	1	0
chr1	73948250	73949099	Lenient_977	2	CM,CF	0	0	1	1	0	0	1	1
chr1	73955538	73955791	Lenient_978	1	CF	0	0	0	1	0	0	0	1
chr1	73956333	73956757	Lenient_979	1	CM	0	0	1	0	0	0	1	0
chr1	73969754	73969975	Lenient_980	3	CM,BF,BM	1	1	1	0	1	0	1	0
chr1	73975934	73976244	Lenient_981	4	CM,CF,BF,BM	1	1	1	1	1	0	3	1
chr1	73977156	73977469	Lenient_982	2	CM,CF	0	0	1	1	0	0	1	0
chr1	73979144	73979502	Lenient_983	3	CM,CF,BF	1	0	1	1	1	0	2	1
chr1	73983248	73983496	Lenient_984	3	CM,CF,BF	1	0	1	1	0	0	1	1
chr1	74012910	74013202	Lenient_985	2	CM,BF	1	0	1	0	1	0	1	0
chr1	74020731	74021268	Lenient_986	1	BF	1	0	0	0	0	0	0	0
chr1	74034302	74034775	Lenient_987	2	CM,BF	1	0	1	0	1	0	1	0
chr1	74044906	74045864	Lenient_988	1	CM	0	0	1	0	0	0	1	0
chr1	74054238	74054538	Lenient_989	1	BF	1	0	0	0	0	0	0	0
chr1	74055248	74055696	Lenient_990	4	CM,CF,BF,BM	1	1	1	1	2	1	2	0
chr1	74059671	74060241	Lenient_991	4	CM,CF,BF,BM	1	1	1	1	4	4	4	3
chr1	74061156	74061407	Lenient_992	4	CM,CF,BF,BM	1	1	1	1	3	1	4	2
chr1	74072304	74072698	Lenient_993	1	CM	0	0	1	0	0	0	1	0
chr1	74074222	74074587	Lenient_994	4	CM,CF,BF,BM	1	1	1	1	2	1	2	1
chr1	74090232	74091424	Lenient_995	4	CM,CF,BF,BM	1	1	1	1	4	3	3	1
chr1	74104909	74105695	Lenient_996	4	CM,CF,BF,BM	1	1	1	1	3	3	2	1
chr1	74106060	74106345	Lenient_997	2	CM,BF	1	0	1	0	2	0	1	0
chr1	74115291	74116531	Lenient_998	4	CM,CF,BF,BM	1	1	1	1	4	4	4	3
chr1	74121438	74121891	Lenient_999	2	CM,CF	0	0	1	1	0	0	4	4
chr1	74129263	74129536	Lenient_1000	2	CM,BF	1	0	1	0	2	0	1	0
chr1	74156216	74156550	Lenient_1001	1	BF	1	0	0	0	1	0	0	0
chr1	74159510	74160017	Lenient_1002	1	BF	1	0	0	0	1	0	0	0
chr1	74171225	74171363	Lenient_1003	3	CM,BF,BM	1	1	1	0	1	0	0	0
chr1	74237070	74237467	Lenient_1004	4	CM,CF,BF,BM	1	1	1	1	2	2	2	3
chr1	74239342	74239549	Lenient_1005	2	CM,BF	1	0	1	0	0	0	0	0
chr1	74243236	74243697	Lenient_1006	4	CM,CF,BF,BM	1	1	1	1	4	2	2	3
chr1	74277162	74277453	Lenient_1007	1	BF	1	0	0	0	1	0	0	0
chr1	74282679	74283272	Lenient_1008	4	CM,CF,BF,BM	1	1	1	1	4	4	4	2
chr1	74295289	74295357	Lenient_1009	2	CF,BM	0	1	0	1	0	1	0	0
chr1	74295814	74295858	Lenient_1010	3	CF,BF,BM	1	1	0	1	2	1	0	0
chr1	74295935	74296355	Lenient_1011	3	CM,CF,BF	1	0	1	1	2	0	3	2
chr1	74330953	74331781	Lenient_1012	4	CM,CF,BF,BM	1	1	1	1	4	4	4	4
chr1	74342259	74342545	Lenient_1013	3	CM,BF,BM	1	1	1	0	2	1	1	0
chr1	74350506	74351040	Lenient_1014	4	CM,CF,BF,BM	1	1	1	1	2	1	3	1
chr1	74378785	74379363	Lenient_1015	4	CM,CF,BF,BM	1	1	1	1	4	3	4	4
chr1	74382213	74382562	Lenient_1016	4	CM,CF,BF,BM	1	1	1	1	4	3	4	4
chr1	74386813	74387198	Lenient_1017	4	CM,CF,BF,BM	1	1	1	1	4	1	2	2
chr1	74399285	74399518	Lenient_1018	1	BF	1	0	0	0	0	0	0	1
chr1	74414859	74415145	Lenient_1019	1	BF	1	0	0	0	0	0	0	0
chr1	74425549	74425866	Lenient_1020	4	CM,CF,BF,BM	1	1	1	1	2	1	2	1
chr1	74433303	74433843	Lenient_1021	4	CM,CF,BF,BM	1	1	1	1	3	3	4	4
chr1	74437923	74439038	Lenient_1022	4	CM,CF,BF,BM	1	1	1	1	4	3	4	4
chr1	74443317	74444332	Lenient_1023	4	CM,CF,BF,BM	1	1	1	1	4	4	4	4
chr1	74447108	74447366	Lenient_1024	3	CM,BF,BM	1	1	1	0	2	1	1	0
chr1	74450982	74451235	Lenient_1025	1	BF	1	0	0	0	0	0	0	0
chr1	74461849	74462407	Lenient_1026	1	CM	0	0	1	0	0	0	1	0
chr1	74499183	74499420	Lenient_1027	1	BF	1	0	0	0	1	0	0	0
chr1	74552198	74553177	Lenient_1028	4	CM,CF,BF,BM	1	1	1	1	4	4	4	4
chr1	74634377	74635048	Lenient_1029	4	CM,CF,BF,BM	1	1	1	1	4	4	4	4
chr1	74647869	74647977	Lenient_1030	4	CM,CF,BF,BM	1	1	1	1	2	0	1	0
chr1	74649552	74649838	Lenient_1031	1	CF	0	0	0	1	0	0	0	0
chr1	74707961	74708725	Lenient_1032	4	CM,CF,BF,BM	1	1	1	1	3	3	3	3
chr1	74743948	74744198	Lenient_1033	3	CM,CF,BF	1	0	1	1	1	0	1	0
chr1	74745396	74745603	Lenient_1034	4	CM,CF,BF,BM	1	1	1	1	2	1	2	3
chr1	74759471	74760420	Lenient_1035	4	CM,CF,BF,BM	1	1	1	1	4	4	4	4
chr1	74765796	74766157	Lenient_1036	3	CM,BF,BM	1	1	1	0	2	0	0	0
chr1	74767858	74768772	Lenient_1037	4	CM,CF,BF,BM	1	1	1	1	4	3	4	4
chr1	74783289	74783664	Lenient_1038	1	BM	0	1	0	0	0	0	0	0
chr1	74797366	74797681	Lenient_1039	3	CM,BF,BM	1	1	1	0	2	0	2	0
chr1	74805016	74805252	Lenient_1040	1	BF	1	0	0	0	1	0	0	0
chr1	74819759	74820163	Lenient_1041	1	CM	0	0	1	0	0	0	0	0
chr1	74849808	74850059	Lenient_1042	3	CM,CF,BM	0	1	1	1	0	1	1	0
chr1	74854326	74854850	Lenient_1043	4	CM,CF,BF,BM	1	1	1	1	4	1	4	1
chr1	74863259	74863889	Lenient_1044	4	CM,CF,BF,BM	1	1	1	1	3	2	4	3
chr1	74947553	74947845	Lenient_1045	3	CM,BF,BM	1	1	1	0	3	1	1	0
chr1	74996139	74996700	Lenient_1046	3	CM,BF,BM	1	1	1	0	1	1	2	0
chr1	75008284	75008612	Lenient_1047	1	BF	1	0	0	0	1	0	0	0
chr1	75009295	75009860	Lenient_1048	3	CM,BF,BM	1	1	1	0	4	1	1	0
chr1	75018084	75018426	Lenient_1049	2	BF,BM	1	1	0	0	2	2	0	0
chr1	75056653	75057074	Lenient_1050	3	CM,BF,BM	1	1	1	0	4	3	1	0
chr1	75061232	75061537	Lenient_1051	1	BF	1	0	0	0	0	0	0	0
chr1	75071210	75071500	Lenient_1052	4	CM,CF,BF,BM	1	1	1	1	3	2	1	0
chr1	75091079	75091368	Lenient_1053	1	BF	1	0	0	0	0	0	1	0
chr1	75121222	75121969	Lenient_1054	4	CM,CF,BF,BM	1	1	1	1	4	4	4	4
chr1	75138965	75139669	Lenient_1055	4	CM,CF,BF,BM	1	1	1	1	4	4	4	4
chr1	75144205	75144789	Lenient_1056	4	CM,CF,BF,BM	1	1	1	1	4	3	4	3
chr1	75145404	75145647	Lenient_1057	4	CM,CF,BF,BM	1	1	1	1	2	0	2	0
chr1	75165068	75165723	Lenient_1058	4	CM,CF,BF,BM	1	1	1	1	4	4	4	4
chr1	75176322	75177036	Lenient_1059	4	CM,CF,BF,BM	1	1	1	1	3	2	4	3
chr1	75188337	75189205	Lenient_1060	4	CM,CF,BF,BM	1	1	1	1	4	4	4	3
chr1	75197720	75198003	Lenient_1061	1	CM	0	0	1	0	0	0	1	0
chr1	75207285	75207630	Lenient_1062	4	CM,CF,BF,BM	1	1	1	1	3	1	2	0
chr1	75211111	75211734	Lenient_1063	4	CM,CF,BF,BM	1	1	1	1	4	3	4	4
chr1	75213523	75213807	Lenient_1064	1	BF	1	0	0	0	1	0	0	0
chr1	75215634	75216145	Lenient_1065	3	CM,BF,BM	1	1	1	0	2	1	3	0
chr1	75232653	75233386	Lenient_1066	4	CM,CF,BF,BM	1	1	1	1	3	4	4	4
chr1	75248073	75248448	Lenient_1067	3	CM,BF,BM	1	1	1	0	3	1	1	0
chr1	75313636	75314680	Lenient_1068	4	CM,CF,BF,BM	1	1	1	1	4	4	4	4
chr1	75334239	75334721	Lenient_1069	1	CM	0	0	1	0	0	0	1	0
chr1	75341020	75341655	Lenient_1070	1	BF	1	0	0	0	0	0	0	0
chr1	75432474	75432589	Lenient_1071	2	CM,BF	1	0	1	0	1	0	0	0
chr1	75475795	75476134	Lenient_1072	4	CM,CF,BF,BM	1	1	1	1	4	2	1	0
chr1	75484072	75484304	Lenient_1073	1	BF	1	0	0	0	1	0	0	0
chr1	75517879	75518401	Lenient_1074	4	CM,CF,BF,BM	1	1	1	1	4	4	3	2
chr1	75534119	75534404	Lenient_1075	3	CM,CF,BF	1	0	1	1	0	0	1	0
chr1	75535316	75535777	Lenient_1076	3	CM,BF,BM	1	1	1	0	2	2	1	0
chr1	75649502	75649843	Lenient_1077	1	BF	1	0	0	0	0	0	0	0
chr1	75650359	75650649	Lenient_1078	2	CM,BF	1	0	1	0	2	0	0	0
chr1	75657185	75657484	Lenient_1079	3	CM,BF,BM	1	1	1	0	4	3	1	0
chr1	75689562	75690201	Lenient_1080	1	BF	1	0	0	0	3	0	0	0
chr1	75933149	75933622	Lenient_1081	1	CM	0	0	1	0	0	0	0	0
chr1	76035807	76036075	Lenient_1082	2	CM,BF	1	0	1	0	1	0	1	0
chr1	76046849	76047298	Lenient_1083	1	CM	0	0	1	0	1	0	1	0
chr1	76879720	76880000	Lenient_1084	1	CM	0	0	1	0	0	0	1	0
chr1	76907972	76908320	Lenient_1085	4	CM,CF,BF,BM	1	1	1	1	2	1	1	1
chr1	76915778	76916590	Lenient_1086	4	CM,CF,BF,BM	1	1	1	1	3	4	4	4
chr1	76939335	76939623	Lenient_1087	4	CM,CF,BF,BM	1	1	1	1	2	1	1	0
chr1	77164907	77165274	Lenient_1088	1	BF	1	0	0	0	1	0	0	0
chr1	77203259	77203397	Lenient_1089	3	CM,CF,BF	1	0	1	1	0	0	1	0
chr1	77511692	77512046	Lenient_1090	2	CM,BF	1	0	1	0	0	0	1	0
chr1	77512797	77513140	Lenient_1091	2	BF,BM	1	1	0	0	1	0	1	0
chr1	77961576	77962518	Lenient_1092	1	CM	0	0	1	0	0	0	1	0
chr1	78139489	78140025	Lenient_1093	2	CM,BF	1	0	1	0	2	0	1	0
chr1	78192737	78193244	Lenient_1094	1	CM	0	0	1	0	0	0	1	0
chr1	78318861	78319136	Lenient_1095	2	CM,BF	1	0	1	0	1	0	1	0
chr1	78351953	78352201	Lenient_1096	1	CF	0	0	0	1	0	0	0	1
chr1	78479769	78480102	Lenient_1097	1	CM	0	0	1	0	0	0	1	0
chr1	78485169	78485893	Lenient_1098	4	CM,CF,BF,BM	1	1	1	1	4	4	4	4
chr1	78507439	78507738	Lenient_1099	2	CM,BF	1	0	1	0	1	0	2	0
chr1	78534097	78534435	Lenient_1100	4	CM,CF,BF,BM	1	1	1	1	4	3	2	0
chr1	78564552	78564923	Lenient_1101	4	CM,CF,BF,BM	1	1	1	1	3	3	1	0
chr1	78583696	78583997	Lenient_1102	2	BF,BM	1	1	0	0	1	1	0	0
chr1	78646110	78646606	Lenient_1103	2	BF,BM	1	1	0	0	3	1	0	0
chr1	78654132	78654649	Lenient_1104	4	CM,CF,BF,BM	1	1	1	1	4	3	4	2
chr1	78720683	78721407	Lenient_1105	1	BF	1	0	0	0	0	0	1	0
chr1	78856484	78857046	Lenient_1106	1	BF	1	0	0	0	1	0	0	0
chr1	79412174	79412608	Lenient_1107	1	CM	0	0	1	0	0	0	0	0
chr1	79412908	79413264	Lenient_1108	2	CM,CF	0	0	1	1	0	0	2	0
chr1	79463062	79463640	Lenient_1109	4	CM,CF,BF,BM	1	1	1	1	4	2	2	2
chr1	79668589	79668830	Lenient_1110	3	CM,CF,BF	1	0	1	1	2	0	0	0
chr1	79747937	79748067	Lenient_1111	3	CM,BF,BM	1	1	1	0	1	0	0	0
chr1	79748834	79749205	Lenient_1112	3	CM,BF,BM	1	1	1	0	2	1	2	0
chr1	79757533	79757626	Lenient_1113	2	CM,BF	1	0	1	0	0	0	1	0
chr1	79758208	79758432	Lenient_1114	3	CM,CF,BF	1	0	1	1	2	1	1	1
chr1	79772583	79772906	Lenient_1115	4	CM,CF,BF,BM	1	1	1	1	3	2	3	1
chr1	79811068	79811594	Lenient_1116	1	CM	0	0	1	0	0	0	1	0
chr1	79811976	79812511	Lenient_1117	1	CM	0	0	1	0	0	0	1	0
chr1	79819615	79819942	Lenient_1118	2	CM,CF	0	0	1	1	0	0	4	1
chr1	79846650	79847487	Lenient_1119	1	CM	0	0	1	0	0	0	1	1
chr1	79854928	79854975	Lenient_1120	3	CM,CF,BF	1	0	1	1	1	0	1	0
chr1	80032935	80033696	Lenient_1121	2	CM,CF	0	0	1	1	0	0	4	3
chr1	80311202	80311501	Lenient_1122	1	CF	0	0	0	1	0	0	0	0
chr1	80322273	80322746	Lenient_1123	1	BF	1	0	0	0	1	0	0	0
chr1	80337204	80337889	Lenient_1124	4	CM,CF,BF,BM	1	1	1	1	4	4	4	4
chr1	80414692	80415073	Lenient_1125	1	BF	1	0	0	0	0	0	0	0
chr1	80424074	80424682	Lenient_1126	1	CM	0	0	1	0	0	0	1	0
chr1	81741375	81741768	Lenient_1127	2	CM,CF	0	0	1	1	1	0	1	1
chr1	81924283	81924657	Lenient_1128	1	CM	0	0	1	0	0	0	1	0
chr1	81947127	81947533	Lenient_1129	4	CM,CF,BF,BM	1	1	1	1	3	0	4	3
chr1	81964443	81964681	Lenient_1130	3	CM,CF,BF	1	0	1	1	1	0	2	1
chr1	82015206	82015450	Lenient_1131	1	CM	0	0	1	0	0	0	1	0
chr1	82029098	82029324	Lenient_1132	4	CM,CF,BF,BM	1	1	1	1	2	0	3	1
chr1	82141932	82142286	Lenient_1133	1	CM	0	0	1	0	0	0	1	0
chr1	82155928	82156276	Lenient_1134	4	CM,CF,BF,BM	1	1	1	1	3	2	4	2
chr1	82164661	82165902	Lenient_1135	4	CM,CF,BF,BM	1	1	1	1	4	3	4	4
chr1	82176974	82177313	Lenient_1136	4	CM,CF,BF,BM	1	1	1	1	3	3	1	1
chr1	82180404	82181263	Lenient_1137	4	CM,CF,BF,BM	1	1	1	1	4	4	4	4
chr1	82185301	82185564	Lenient_1138	2	BF,BM	1	1	0	0	3	1	0	0
chr1	82199221	82199590	Lenient_1139	1	CM	0	0	1	0	0	0	1	0
chr1	82231167	82231716	Lenient_1140	4	CM,CF,BF,BM	1	1	1	1	3	3	3	2
chr1	82234918	82235198	Lenient_1141	2	CM,BF	1	0	1	0	1	0	1	0
chr1	82244037	82244545	Lenient_1142	4	CM,CF,BF,BM	1	1	1	1	4	4	4	2
chr1	82258324	82258759	Lenient_1143	1	CM	0	0	1	0	0	0	1	0
chr1	82260319	82260906	Lenient_1144	1	CM	0	0	1	0	0	0	1	0
chr1	82279733	82280195	Lenient_1145	4	CM,CF,BF,BM	1	1	1	1	3	2	2	2
chr1	82287573	82288335	Lenient_1146	4	CM,CF,BF,BM	1	1	1	1	4	4	4	4
chr1	82312833	82313399	Lenient_1147	4	CM,CF,BF,BM	1	1	1	1	4	4	4	3
chr1	82410789	82411026	Lenient_1148	1	BM	0	1	0	0	0	0	0	0
chr1	82583178	82583563	Lenient_1149	1	CM	0	0	1	0	0	0	1	0
chr1	82586568	82587192	Lenient_1150	1	CM	0	0	1	0	0	0	2	0
chr1	82721380	82721940	Lenient_1151	4	CM,CF,BF,BM	1	1	1	1	4	4	4	4
chr1	82748361	82748803	Lenient_1152	1	CM	0	0	1	0	0	0	2	0
chr1	82756191	82756527	Lenient_1153	1	CF	0	0	0	1	0	0	0	0
chr1	82812590	82812829	Lenient_1154	1	CM	0	0	1	0	0	0	1	0
chr1	82835847	82836421	Lenient_1155	4	CM,CF,BF,BM	1	1	1	1	3	2	1	1
chr1	82968309	82969075	Lenient_1156	1	BF	1	0	0	0	1	0	0	0
chr1	82970913	82971282	Lenient_1157	1	BF	1	0	0	0	0	0	0	0
chr1	83896892	83897207	Lenient_1158	2	CM,BF	1	0	1	0	0	0	1	0
chr1	83903486	83903814	Lenient_1159	4	CM,CF,BF,BM	1	1	1	1	3	1	2	0
chr1	84108846	84109309	Lenient_1160	1	BF	1	0	0	0	0	0	0	0
chr1	84222236	84222519	Lenient_1161	2	CM,BM	0	1	1	0	0	0	1	0
chr1	84228818	84229258	Lenient_1162	1	BM	0	1	0	0	0	0	0	0
chr1	84237721	84238267	Lenient_1163	4	CM,CF,BF,BM	1	1	1	1	4	2	4	2
chr1	84250364	84250889	Lenient_1164	4	CM,CF,BF,BM	1	1	1	1	3	2	2	0
chr1	84269705	84269906	Lenient_1165	4	CM,CF,BF,BM	1	1	1	1	3	0	2	1
chr1	84274886	84275991	Lenient_1166	4	CM,CF,BF,BM	1	1	1	1	4	4	4	4
chr1	84280931	84281455	Lenient_1167	2	CM,BF	1	0	1	0	2	0	1	0
chr1	84282090	84282448	Lenient_1168	4	CM,CF,BF,BM	1	1	1	1	2	1	2	2
chr1	84296246	84296624	Lenient_1169	2	CM,BF	1	0	1	0	1	0	1	0
chr1	84314386	84314877	Lenient_1170	2	CM,CF	0	0	1	1	0	0	3	1
chr1	84359388	84359685	Lenient_1171	3	CM,CF,BF	1	0	1	1	1	0	3	1
chr1	84392775	84393017	Lenient_1172	1	CM	0	0	1	0	0	0	0	0
chr1	84396339	84396698	Lenient_1173	4	CM,CF,BF,BM	1	1	1	1	4	2	3	2
chr1	84416081	84416559	Lenient_1174	4	CM,CF,BF,BM	1	1	1	1	3	1	2	0
chr1	84429836	84430338	Lenient_1175	1	BF	1	0	0	0	1	0	0	0
chr1	84719226	84719400	Lenient_1176	4	CM,CF,BF,BM	1	1	1	1	1	0	2	0
chr1	84786567	84786812	Lenient_1177	1	BF	1	0	0	0	2	0	1	0
chr1	84788375	84788637	Lenient_1178	1	BM	0	1	0	0	0	1	0	0
chr1	84835701	84836716	Lenient_1179	4	CM,CF,BF,BM	1	1	1	1	4	4	4	4
chr1	84848035	84848688	Lenient_1180	4	CM,CF,BF,BM	1	1	1	1	3	0	3	1
chr1	84862938	84863305	Lenient_1181	1	CM	0	0	1	0	0	0	1	0
chr1	84867838	84869131	Lenient_1182	4	CM,CF,BF,BM	1	1	1	1	4	3	3	2
chr1	84874263	84874572	Lenient_1183	2	CM,BF	1	0	1	0	0	0	1	0
chr1	85274189	85274561	Lenient_1184	4	CM,CF,BF,BM	1	1	1	1	4	2	4	4
chr1	87487630	87489959	Lenient_1185	4	CM,CF,BF,BM	1	1	1	1	4	4	4	4
chr1	87511085	87511535	Lenient_1186	1	CM	0	0	1	0	0	0	2	0
chr1	87520951	87521206	Lenient_1187	2	CM,BF	1	0	1	0	1	0	1	0
chr1	87632241	87632504	Lenient_1188	1	BF	1	0	0	0	1	0	0	0
chr1	87690023	87691079	Lenient_1189	4	CM,CF,BF,BM	1	1	1	1	3	2	2	1
chr1	87730556	87730840	Lenient_1190	1	BM	0	1	0	0	0	0	0	0
chr1	87790977	87791349	Lenient_1191	3	CM,BF,BM	1	1	1	0	1	0	1	0
chr1	87791904	87792440	Lenient_1192	1	BF	1	0	0	0	0	0	0	0
chr1	87819475	87819531	Lenient_1193	2	CM,BF	1	0	1	0	0	0	1	0
chr1	87857273	87857563	Lenient_1194	1	BF	1	0	0	0	0	0	0	0
chr1	87878500	87878927	Lenient_1195	1	CM	0	0	1	0	0	0	1	0
chr1	87935026	87935507	Lenient_1196	4	CM,CF,BF,BM	1	1	1	1	4	2	2	1
chr1	87936783	87937150	Lenient_1197	3	CM,BF,BM	1	1	1	0	3	0	1	0
chr1	87937584	87937866	Lenient_1198	2	BF,BM	1	1	0	0	1	0	0	0
chr1	87942734	87943112	Lenient_1199	3	CM,BF,BM	1	1	1	0	0	0	0	0
chr1	87943610	87943967	Lenient_1200	4	CM,CF,BF,BM	1	1	1	1	4	3	4	2
chr1	87949682	87950020	Lenient_1201	3	CM,CF,BF	1	0	1	1	2	0	2	1
chr1	87952748	87953328	Lenient_1202	4	CM,CF,BF,BM	1	1	1	1	3	3	4	1
chr1	87955857	87956243	Lenient_1203	4	CM,CF,BF,BM	1	1	1	1	2	2	2	1
chr1	87960922	87961438	Lenient_1204	4	CM,CF,BF,BM	1	1	1	1	4	4	4	4
chr1	88051054	88051375	Lenient_1205	4	CM,CF,BF,BM	1	1	1	1	2	1	3	1
chr1	88072588	88073015	Lenient_1206	3	CM,BF,BM	1	1	1	0	2	1	2	0
chr1	88075554	88075844	Lenient_1207	2	CM,BF	1	0	1	0	0	0	1	0
chr1	88147011	88147275	Lenient_1208	1	CF	0	0	0	1	0	0	0	1
chr1	88236117	88236364	Lenient_1209	1	CF	0	0	0	1	0	0	0	1
chr1	88255480	88256429	Lenient_1210	4	CM,CF,BF,BM	1	1	1	1	4	4	4	3
chr1	88303353	88303838	Lenient_1211	4	CM,CF,BF,BM	1	1	1	1	2	1	1	1
chr1	88330767	88331475	Lenient_1212	4	CM,CF,BF,BM	1	1	1	1	4	3	2	2
chr1	88338803	88339415	Lenient_1213	4	CM,CF,BF,BM	1	1	1	1	2	1	4	2
chr1	88344732	88344996	Lenient_1214	1	BF	1	0	0	0	0	0	0	0
chr1	88366942	88367580	Lenient_1215	4	CM,CF,BF,BM	1	1	1	1	4	3	3	2
chr1	88375736	88375995	Lenient_1216	2	CM,CF	0	0	1	1	1	0	2	0
chr1	88377691	88377925	Lenient_1217	1	BF	1	0	0	0	1	0	0	0
chr1	88383776	88384639	Lenient_1218	4	CM,CF,BF,BM	1	1	1	1	4	4	4	4
chr1	88393817	88394218	Lenient_1219	1	BF	1	0	0	0	0	0	1	1
chr1	88394506	88394598	Lenient_1220	4	CM,CF,BF,BM	1	1	1	1	1	0	1	1
chr1	88400566	88401203	Lenient_1221	4	CM,CF,BF,BM	1	1	1	1	4	4	4	3
chr1	88406044	88406399	Lenient_1222	1	BF	1	0	0	0	1	0	0	0
chr1	88421658	88422292	Lenient_1223	4	CM,CF,BF,BM	1	1	1	1	3	3	3	1
chr1	88422596	88423257	Lenient_1224	4	CM,CF,BF,BM	1	1	1	1	4	4	4	4
chr1	88424682	88424904	Lenient_1225	4	CM,CF,BF,BM	1	1	1	1	1	1	1	0
chr1	88478893	88479492	Lenient_1226	4	CM,CF,BF,BM	1	1	1	1	4	4	4	3
chr1	88483647	88483922	Lenient_1227	1	BF	1	0	0	0	0	0	0	0
chr1	88491948	88492220	Lenient_1228	4	CM,CF,BF,BM	1	1	1	1	3	0	1	1
chr1	88493034	88493312	Lenient_1229	2	BF,BM	1	1	0	0	1	0	0	0
chr1	88504643	88505110	Lenient_1230	2	CM,BF	1	0	1	0	2	0	1	0
chr1	88530000	88530445	Lenient_1231	1	BF	1	0	0	0	1	0	0	0
chr1	88600140	88600754	Lenient_1232	4	CM,CF,BF,BM	1	1	1	1	4	3	3	2
chr1	88608570	88608996	Lenient_1233	2	CM,BF	1	0	1	0	1	0	1	0
chr1	88609671	88610078	Lenient_1234	4	CM,CF,BF,BM	1	1	1	1	3	2	1	1
chr1	88775424	88775662	Lenient_1235	2	CM,BF	1	0	1	0	0	0	1	0
chr1	88776111	88776350	Lenient_1236	4	CM,CF,BF,BM	1	1	1	1	1	0	1	1
chr1	88829775	88830102	Lenient_1237	1	BF	1	0	0	0	1	1	0	0
chr1	88848308	88848641	Lenient_1238	1	BF	1	0	0	0	1	0	0	0
chr1	88916447	88916961	Lenient_1239	1	BF	1	0	0	0	1	0	0	0
chr1	88920019	88920525	Lenient_1240	1	BF	1	0	0	0	1	0	0	0
chr1	88921537	88922005	Lenient_1241	1	BF	1	0	0	0	2	0	0	0
chr1	88929025	88929556	Lenient_1242	2	BF,BM	1	1	0	0	4	0	0	0
chr1	88993558	88993823	Lenient_1243	1	CM	0	0	1	0	0	0	0	0
chr1	89049624	89049860	Lenient_1244	1	BF	1	0	0	0	1	0	0	0
chr1	89070874	89071017	Lenient_1245	3	CM,BF,BM	1	1	1	0	1	0	0	0
chr1	89083535	89083780	Lenient_1246	1	BM	0	1	0	0	0	0	0	0
chr1	89110234	89110898	Lenient_1247	4	CM,CF,BF,BM	1	1	1	1	3	3	4	2
chr1	89190828	89191473	Lenient_1248	4	CM,CF,BF,BM	1	1	1	1	4	3	3	3
chr1	89223232	89223886	Lenient_1249	4	CM,CF,BF,BM	1	1	1	1	4	4	4	4
chr1	89236133	89236414	Lenient_1250	1	CM	0	0	1	0	0	0	1	0
chr1	89299553	89299795	Lenient_1251	1	CM	0	0	1	0	0	0	0	0
chr1	89369011	89369930	Lenient_1252	1	CM	0	0	1	0	0	0	2	0
chr1	89470258	89471662	Lenient_1253	4	CM,CF,BF,BM	1	1	1	1	4	3	4	4
chr1	89505080	89505346	Lenient_1254	1	BF	1	0	0	0	1	0	0	0
chr1	89536690	89537083	Lenient_1255	2	CM,BF	1	0	1	0	1	0	1	0
chr1	89652254	89652930	Lenient_1256	4	CM,CF,BF,BM	1	1	1	1	4	4	3	3
chr1	89660376	89660672	Lenient_1257	4	CM,CF,BF,BM	1	1	1	1	0	1	1	0
chr1	89668299	89668603	Lenient_1258	1	BF	1	0	0	0	1	0	0	0
chr1	89669834	89670352	Lenient_1259	1	CM	0	0	1	0	0	0	1	0
chr1	89675720	89676203	Lenient_1260	3	CM,BF,BM	1	1	1	0	2	1	1	0
chr1	89694991	89695348	Lenient_1261	3	CM,CF,BF	1	0	1	1	1	0	2	0
chr1	89724849	89725131	Lenient_1262	1	BF	1	0	0	0	0	0	0	0
chr1	89743454	89743858	Lenient_1263	2	CM,BF	1	0	1	0	1	0	1	0
chr1	89749905	89750084	Lenient_1264	4	CM,CF,BF,BM	1	1	1	1	1	1	1	1
chr1	89776426	89776754	Lenient_1265	4	CM,CF,BF,BM	1	1	1	1	2	2	1	0
chr1	89787721	89788087	Lenient_1266	1	CM	0	0	1	0	1	0	1	0
chr1	89788257	89788503	Lenient_1267	1	BF	1	0	0	0	0	0	1	0
chr1	89789309	89789551	Lenient_1268	3	CM,BF,BM	1	1	1	0	1	0	1	0
chr1	89797572	89797911	Lenient_1269	4	CM,CF,BF,BM	1	1	1	1	2	2	2	0
chr1	89799378	89799753	Lenient_1270	1	BM	0	1	0	0	0	0	0	0
chr1	89805283	89805632	Lenient_1271	2	CM,BF	1	0	1	0	2	0	1	0
chr1	89821700	89821921	Lenient_1272	3	CM,CF,BF	1	0	1	1	1	0	2	1
chr1	89826702	89827031	Lenient_1273	1	CM	0	0	1	0	0	0	0	0
chr1	89839773	89840124	Lenient_1274	1	CM	0	0	1	0	0	0	0	0
chr1	89889353	89889728	Lenient_1275	1	CM	0	0	1	0	0	0	0	0
chr1	89904351	89905275	Lenient_1276	4	CM,CF,BF,BM	1	1	1	1	3	2	4	2
chr1	89910252	89911358	Lenient_1277	4	CM,CF,BF,BM	1	1	1	1	4	4	4	4
chr1	89921437	89921815	Lenient_1278	1	BF	1	0	0	0	1	0	0	0
chr1	89951701	89952108	Lenient_1279	2	CM,CF	0	0	1	1	0	0	3	0
chr1	89967038	89967262	Lenient_1280	3	CM,CF,BF	1	0	1	1	1	0	1	0
chr1	89970964	89971433	Lenient_1281	4	CM,CF,BF,BM	1	1	1	1	3	2	3	2
chr1	89982844	89983097	Lenient_1282	1	CF	0	0	0	1	0	0	1	1
chr1	90002642	90003086	Lenient_1283	1	BF	1	0	0	0	1	0	0	0
chr1	90062333	90063197	Lenient_1284	4	CM,CF,BF,BM	1	1	1	1	4	2	2	3
chr1	90074803	90075155	Lenient_1285	1	CM	0	0	1	0	0	0	0	0
chr1	90076188	90076755	Lenient_1286	2	BF,BM	1	1	0	0	3	2	1	0
chr1	90081289	90081822	Lenient_1287	1	BF	1	0	0	0	2	0	1	0
chr1	90092325	90092593	Lenient_1288	2	CM,CF	0	0	1	1	0	0	1	0
chr1	90103288	90103683	Lenient_1289	3	CM,CF,BF	1	0	1	1	1	0	1	2
chr1	90108194	90110807	Lenient_1290	4	CM,CF,BF,BM	1	1	1	1	4	4	4	4
chr1	90117448	90117691	Lenient_1291	1	CM	0	0	1	0	0	0	0	0
chr1	90120303	90120559	Lenient_1292	4	CM,CF,BF,BM	1	1	1	1	4	0	1	1
chr1	90131594	90131876	Lenient_1293	1	BF	1	0	0	0	1	0	0	0
chr1	90142906	90143161	Lenient_1294	2	CM,CF	0	0	1	1	0	0	1	0
chr1	90150033	90150477	Lenient_1295	4	CM,CF,BF,BM	1	1	1	1	2	2	3	1
chr1	90151794	90152047	Lenient_1296	1	BF	1	0	0	0	0	0	0	0
chr1	90156780	90157114	Lenient_1297	4	CM,CF,BF,BM	1	1	1	1	1	2	3	1
chr1	90164581	90165132	Lenient_1298	4	CM,CF,BF,BM	1	1	1	1	4	0	4	0
chr1	90166460	90166704	Lenient_1299	4	CM,CF,BF,BM	1	1	1	1	1	0	3	1
chr1	90173610	90174429	Lenient_1300	4	CM,CF,BF,BM	1	1	1	1	4	4	4	4
chr1	90175522	90176168	Lenient_1301	4	CM,CF,BF,BM	1	1	1	1	4	4	4	4
chr1	90182391	90182698	Lenient_1302	2	CM,BF	1	0	1	0	1	0	2	0
chr1	90184071	90185174	Lenient_1303	4	CM,CF,BF,BM	1	1	1	1	4	4	4	4
chr1	90192161	90192820	Lenient_1304	1	BF	1	0	0	0	0	0	0	1
chr1	90195872	90196331	Lenient_1305	1	BM	0	1	0	0	0	0	0	0
chr1	90196922	90197285	Lenient_1306	2	CM,BF	1	0	1	0	0	0	0	0
chr1	90199156	90199390	Lenient_1307	2	CM,BF	1	0	1	0	0	0	0	0
chr1	90203581	90203817	Lenient_1308	2	CF,BM	0	1	0	1	0	0	0	0
chr1	90206127	90206286	Lenient_1309	4	CM,CF,BF,BM	1	1	1	1	1	0	0	0
chr1	90206665	90206873	Lenient_1310	4	CM,CF,BF,BM	1	1	1	1	0	2	0	0
chr1	90217600	90218066	Lenient_1311	2	CM,CF	0	0	1	1	0	0	1	0
chr1	90303064	90303889	Lenient_1312	4	CM,CF,BF,BM	1	1	1	1	3	3	4	3
chr1	90311373	90311888	Lenient_1313	1	CM	0	0	1	0	0	0	1	0
chr1	90315638	90315902	Lenient_1314	3	CM,BF,BM	1	1	1	0	2	0	1	0
chr1	90318608	90318953	Lenient_1315	2	CM,CF	0	0	1	1	0	0	1	0
chr1	90319550	90320038	Lenient_1316	1	CF	0	0	0	1	0	0	0	1
chr1	90388175	90388642	Lenient_1317	1	CM	0	0	1	0	0	0	1	0
chr1	90456130	90456324	Lenient_1318	3	CM,CF,BF	1	0	1	1	1	0	0	0
chr1	90463132	90463541	Lenient_1319	1	CM	0	0	1	0	0	0	1	0
chr1	90472412	90472855	Lenient_1320	2	CM,CF	0	0	1	1	0	0	2	1
chr1	90521171	90521409	Lenient_1321	1	CM	0	0	1	0	0	0	1	0
chr1	90532262	90532444	Lenient_1322	2	CM,BF	1	0	1	0	1	0	1	0
chr1	90598477	90599088	Lenient_1323	3	CM,BF,BM	1	1	1	0	2	1	1	0
chr1	90641965	90642225	Lenient_1324	1	CM	0	0	1	0	0	0	0	0
chr1	90642669	90643073	Lenient_1325	1	CM	0	0	1	0	0	0	1	0
chr1	90645688	90646051	Lenient_1326	1	CM	0	0	1	0	0	0	1	0
chr1	90660431	90661186	Lenient_1327	2	CM,BF	1	0	1	0	3	0	1	0
chr1	90757472	90758234	Lenient_1328	1	BF	1	0	0	0	2	0	0	0
chr1	90851466	90851853	Lenient_1329	4	CM,CF,BF,BM	1	1	1	1	3	1	4	3
chr1	90856333	90856624	Lenient_1330	1	BF	1	0	0	0	0	0	1	0
chr1	90856634	90856907	Lenient_1331	1	CM	0	0	1	0	0	0	1	0
chr1	90872744	90873318	Lenient_1332	2	CM,CF	0	0	1	1	0	0	4	3
chr1	90875713	90875999	Lenient_1333	1	CM	0	0	1	0	0	0	1	0
chr1	90922592	90923086	Lenient_1334	2	CM,BF	1	0	1	0	2	0	1	1
chr1	90966395	90967111	Lenient_1335	4	CM,CF,BF,BM	1	1	1	1	4	4	3	4
chr1	90975156	90975516	Lenient_1336	1	CM	0	0	1	0	0	0	1	0
chr1	91000839	91001335	Lenient_1337	2	CM,BF	1	0	1	0	2	0	2	0
chr1	91004215	91004460	Lenient_1338	1	CM	0	0	1	0	0	0	1	0
chr1	91078757	91079049	Lenient_1339	1	CF	0	0	0	1	0	0	0	0
chr1	91183863	91184122	Lenient_1340	2	CM,CF	0	0	1	1	0	0	1	0
chr1	91184977	91185540	Lenient_1341	1	CM	0	0	1	0	0	0	1	0
chr1	91351030	91351567	Lenient_1342	4	CM,CF,BF,BM	1	1	1	1	3	2	3	2
chr1	91353218	91353517	Lenient_1343	4	CM,CF,BF,BM	1	1	1	1	1	1	2	1
chr1	91364182	91364493	Lenient_1344	1	BF	1	0	0	0	1	0	0	0
chr1	91370413	91370615	Lenient_1345	2	CM,BF	1	0	1	0	0	0	1	0
chr1	91387133	91387410	Lenient_1346	1	CF	0	0	0	1	0	0	0	0
chr1	91392763	91393243	Lenient_1347	2	CM,BF	1	0	1	0	1	0	1	0
chr1	91394498	91394815	Lenient_1348	1	CM	0	0	1	0	0	0	1	0
chr1	91410308	91410552	Lenient_1349	1	CM	0	0	1	0	0	0	0	0
chr1	91412330	91412821	Lenient_1350	1	BF	1	0	0	0	1	0	0	0
chr1	91451906	91452241	Lenient_1351	4	CM,CF,BF,BM	1	1	1	1	1	2	1	0
chr1	91453910	91454438	Lenient_1352	4	CM,CF,BF,BM	1	1	1	1	3	1	2	1
chr1	91513944	91514298	Lenient_1353	2	CM,CF	0	0	1	1	1	0	1	1
chr1	91542965	91543360	Lenient_1354	4	CM,CF,BF,BM	1	1	1	1	2	2	2	2
chr1	91547272	91547563	Lenient_1355	1	CM	0	0	1	0	0	0	1	0
chr1	91566387	91567030	Lenient_1356	4	CM,CF,BF,BM	1	1	1	1	3	2	3	2
chr1	91573539	91573905	Lenient_1357	2	CM,CF	0	0	1	1	0	0	1	0
chr1	91601677	91602096	Lenient_1358	1	CM	0	0	1	0	0	0	1	0
chr1	91606747	91607013	Lenient_1359	1	CF	0	0	0	1	0	0	0	0
chr1	91611055	91611299	Lenient_1360	4	CM,CF,BF,BM	1	1	1	1	2	1	4	2
chr1	91719004	91719241	Lenient_1361	3	CM,CF,BF	1	0	1	1	0	1	1	1
chr1	91792344	91792878	Lenient_1362	1	CM	0	0	1	0	0	0	2	0
chr1	91795023	91795282	Lenient_1363	1	CM	0	0	1	0	0	0	1	0
chr1	91806400	91806768	Lenient_1364	4	CM,CF,BF,BM	1	1	1	1	3	1	1	1
chr1	91815963	91816298	Lenient_1365	1	CM	0	0	1	0	1	0	1	0
chr1	91838092	91838348	Lenient_1366	1	BM	0	1	0	0	0	0	0	0
chr1	91865193	91865684	Lenient_1367	2	CM,CF	0	0	1	1	0	0	3	2
chr1	92131245	92131612	Lenient_1368	3	CM,BF,BM	1	1	1	0	2	1	2	0
chr1	92134951	92135236	Lenient_1369	3	CM,CF,BF	1	0	1	1	0	0	2	1
chr1	92292123	92292382	Lenient_1370	2	BF,BM	1	1	0	0	1	0	0	0
chr1	92301402	92301680	Lenient_1371	3	CM,CF,BF	1	0	1	1	2	1	2	1
chr1	92305568	92305810	Lenient_1372	4	CM,CF,BF,BM	1	1	1	1	1	0	2	0
chr1	92401206	92401544	Lenient_1373	1	BF	1	0	0	0	1	0	0	0
chr1	92485089	92485333	Lenient_1374	1	CM	0	0	1	0	0	0	1	0
chr1	92489329	92489569	Lenient_1375	1	CM	0	0	1	0	0	0	1	0
chr1	92499639	92500285	Lenient_1376	4	CM,CF,BF,BM	1	1	1	1	4	3	2	2
chr1	92547562	92547757	Lenient_1377	4	CM,CF,BF,BM	1	1	1	1	3	1	1	0
chr1	92592313	92592596	Lenient_1378	1	CF	0	0	0	1	0	0	0	0
chr1	92696030	92696375	Lenient_1379	2	CM,CF	0	0	1	1	0	0	2	1
chr1	92803587	92803847	Lenient_1380	1	BM	0	1	0	0	0	0	0	0
chr1	92806194	92806514	Lenient_1381	1	BM	0	1	0	0	0	1	0	0
chr1	92811577	92811968	Lenient_1382	1	BF	1	0	0	0	1	0	0	0
chr1	92864120	92864372	Lenient_1383	4	CM,CF,BF,BM	1	1	1	1	0	1	1	0
chr1	92866103	92866388	Lenient_1384	3	CM,BF,BM	1	1	1	0	2	1	1	0
chr1	92869801	92869969	Lenient_1385	2	CF,BF	1	0	0	1	0	0	1	1
chr1	92949390	92950362	Lenient_1386	4	CM,CF,BF,BM	1	1	1	1	4	3	4	3
chr1	92953909	92954082	Lenient_1387	4	CM,CF,BF,BM	1	1	1	1	0	0	1	0
chr1	92961518	92961885	Lenient_1388	4	CM,CF,BF,BM	1	1	1	1	3	2	4	4
chr1	92976134	92976403	Lenient_1389	1	CF	0	0	0	1	0	0	0	0
chr1	92976798	92977038	Lenient_1390	1	BF	1	0	0	0	0	0	1	0
chr1	92992182	92992378	Lenient_1391	4	CM,CF,BF,BM	1	1	1	1	1	1	1	0
chr1	92998192	92998958	Lenient_1392	4	CM,CF,BF,BM	1	1	1	1	4	3	4	4
chr1	93112786	93112890	Lenient_1393	2	CM,BF	1	0	1	0	0	0	0	0
chr1	93141643	93141950	Lenient_1394	2	CM,CF	0	0	1	1	0	0	2	1
chr1	93146408	93147204	Lenient_1395	4	CM,CF,BF,BM	1	1	1	1	4	4	4	3
chr1	93194672	93195090	Lenient_1396	4	CM,CF,BF,BM	1	1	1	1	3	0	2	1
chr1	93196574	93197024	Lenient_1397	2	BF,BM	1	1	0	0	3	1	0	0
chr1	93197938	93198291	Lenient_1398	4	CM,CF,BF,BM	1	1	1	1	4	3	3	3
chr1	93213967	93214514	Lenient_1399	3	CM,BF,BM	1	1	1	0	2	2	1	0
chr1	93294956	93295664	Lenient_1400	4	CM,CF,BF,BM	1	1	1	1	4	3	2	1
chr1	93309717	93310394	Lenient_1401	4	CM,CF,BF,BM	1	1	1	1	4	4	4	3
chr1	93316972	93317630	Lenient_1402	3	CM,BF,BM	1	1	1	0	4	4	1	0
chr1	93324974	93325455	Lenient_1403	1	BF	1	0	0	0	1	0	0	0
chr1	93333032	93333394	Lenient_1404	4	CM,CF,BF,BM	1	1	1	1	4	4	3	3
chr1	93336551	93336864	Lenient_1405	4	CM,CF,BF,BM	1	1	1	1	3	3	1	2
chr1	93339117	93339698	Lenient_1406	4	CM,CF,BF,BM	1	1	1	1	4	1	4	4
chr1	93342576	93343146	Lenient_1407	4	CM,CF,BF,BM	1	1	1	1	4	4	4	1
chr1	93352314	93353201	Lenient_1408	4	CM,CF,BF,BM	1	1	1	1	3	3	4	3
chr1	93355660	93356283	Lenient_1409	4	CM,CF,BF,BM	1	1	1	1	4	4	4	4
chr1	93359942	93360286	Lenient_1410	1	CM	0	0	1	0	0	0	1	0
chr1	93361144	93361395	Lenient_1411	1	CM	0	0	1	0	0	0	0	0
chr1	93361890	93362148	Lenient_1412	3	CM,CF,BF	1	0	1	1	0	1	2	1
chr1	93380268	93380300	Lenient_1413	3	CM,BF,BM	1	1	1	0	0	0	0	0
chr1	93391103	93391370	Lenient_1414	4	CM,CF,BF,BM	1	1	1	1	2	0	4	0
chr1	93426796	93427198	Lenient_1415	1	CM	0	0	1	0	0	0	1	0
chr1	93436660	93437535	Lenient_1416	4	CM,CF,BF,BM	1	1	1	1	4	4	4	4
chr1	93612277	93612520	Lenient_1417	1	BM	0	1	0	0	0	1	0	0
chr1	93666838	93667090	Lenient_1418	1	CM	0	0	1	0	0	0	0	0
chr1	93718777	93719118	Lenient_1419	3	CM,CF,BF	1	0	1	1	3	0	4	4
chr1	93720171	93720662	Lenient_1420	3	CM,BF,BM	1	1	1	0	3	3	1	0
chr1	93767621	93767903	Lenient_1421	1	CM	0	0	1	0	0	0	0	0
chr1	93768948	93769386	Lenient_1422	1	CM	0	0	1	0	0	0	1	0
chr1	93779769	93779960	Lenient_1423	4	CM,CF,BF,BM	1	1	1	1	0	0	2	1
chr1	93790652	93791143	Lenient_1424	2	CM,BF	1	0	1	0	2	0	1	0
chr1	93800035	93800660	Lenient_1425	4	CM,CF,BF,BM	1	1	1	1	3	1	4	4
chr1	93817789	93818337	Lenient_1426	1	CM	0	0	1	0	0	0	1	0
chr1	93885151	93885851	Lenient_1427	4	CM,CF,BF,BM	1	1	1	1	4	1	3	1
chr1	93913192	93913441	Lenient_1428	1	BF	1	0	0	0	0	0	0	0
chr1	93952174	93952410	Lenient_1429	1	BF	1	0	0	0	0	0	0	0
chr1	93976353	93976640	Lenient_1430	1	CM	0	0	1	0	0	0	1	0
chr1	93979472	93979725	Lenient_1431	1	CM	0	0	1	0	0	0	1	0
chr1	93996312	93996536	Lenient_1432	2	CM,BF	1	0	1	0	0	0	0	0
chr1	93996954	93997636	Lenient_1433	4	CM,CF,BF,BM	1	1	1	1	4	3	4	3
chr1	94026989	94027420	Lenient_1434	4	CM,CF,BF,BM	1	1	1	1	2	1	1	2
chr1	94076831	94077568	Lenient_1435	4	CM,CF,BF,BM	1	1	1	1	4	4	4	4
chr1	94370124	94370680	Lenient_1436	4	CM,CF,BF,BM	1	1	1	1	4	3	4	4
chr1	94390585	94391144	Lenient_1437	1	CM	0	0	1	0	0	0	0	0
chr1	94538325	94538598	Lenient_1438	3	CM,CF,BF	1	0	1	1	1	0	1	0
chr1	94553839	94554518	Lenient_1439	1	CM	0	0	1	0	0	0	3	0
chr1	94563191	94563797	Lenient_1440	1	CM	0	0	1	0	0	0	1	0
chr1	94605831	94606562	Lenient_1441	3	CM,BF,BM	1	1	1	0	3	2	0	0
chr1	94606933	94607240	Lenient_1442	4	CM,CF,BF,BM	1	1	1	1	2	1	2	1
chr1	94620773	94621070	Lenient_1443	4	CM,CF,BF,BM	1	1	1	1	2	1	1	0
chr1	94727895	94728153	Lenient_1444	2	CM,BF	1	0	1	0	1	0	1	0
chr1	94730838	94731072	Lenient_1445	1	BF	1	0	0	0	0	0	0	0
chr1	94753024	94753266	Lenient_1446	1	CM	0	0	1	0	0	0	0	0
chr1	94798230	94798649	Lenient_1447	3	CM,CF,BM	0	1	1	1	0	0	3	3
chr1	94800208	94800462	Lenient_1448	1	CM	0	0	1	0	0	0	1	0
chr1	94803553	94804140	Lenient_1449	4	CM,CF,BF,BM	1	1	1	1	4	2	3	2
chr1	94806785	94807224	Lenient_1450	1	CM	0	0	1	0	0	0	1	0
chr1	94815852	94816289	Lenient_1451	1	BM	0	1	0	0	0	0	0	0
chr1	94830884	94831517	Lenient_1452	4	CM,CF,BF,BM	1	1	1	1	4	4	4	4
chr1	94910899	94911174	Lenient_1453	1	BM	0	1	0	0	0	1	0	0
chr1	94926030	94926700	Lenient_1454	4	CM,CF,BF,BM	1	1	1	1	4	4	4	4
chr1	95019862	95020129	Lenient_1455	3	CM,CF,BF	1	0	1	1	1	0	0	1
chr1	95020584	95020971	Lenient_1456	4	CM,CF,BF,BM	1	1	1	1	4	2	3	2
chr1	95024833	95025328	Lenient_1457	4	CM,CF,BF,BM	1	1	1	1	4	2	1	1
chr1	95029217	95029694	Lenient_1458	4	CM,CF,BF,BM	1	1	1	1	2	1	2	2
chr1	95031540	95032086	Lenient_1459	4	CM,CF,BF,BM	1	1	1	1	3	1	4	2
chr1	95035070	95035329	Lenient_1460	3	CM,BF,BM	1	1	1	0	1	1	0	0
chr1	95039400	95039954	Lenient_1461	1	CM	0	0	1	0	0	0	1	0
chr1	95132196	95132915	Lenient_1462	4	CM,CF,BF,BM	1	1	1	1	4	4	3	3
chr1	95202215	95202577	Lenient_1463	2	CM,BF	1	0	1	0	1	0	1	0
chr1	95239359	95240432	Lenient_1464	4	CM,CF,BF,BM	1	1	1	1	4	2	2	1
chr1	95328687	95329020	Lenient_1465	2	CM,BF	1	0	1	0	1	0	2	0
chr1	95341488	95342272	Lenient_1466	4	CM,CF,BF,BM	1	1	1	1	4	4	4	4
chr1	95350434	95350739	Lenient_1467	1	CM	0	0	1	0	0	0	1	1
chr1	95374719	95375859	Lenient_1468	4	CM,CF,BF,BM	1	1	1	1	4	4	4	4
chr1	95408221	95408960	Lenient_1469	4	CM,CF,BF,BM	1	1	1	1	4	4	4	4
chr1	95460414	95460699	Lenient_1470	1	CM	0	0	1	0	0	0	1	0
chr1	95464418	95464706	Lenient_1471	1	CF	0	0	0	1	0	0	0	0
chr1	95531892	95532771	Lenient_1472	4	CM,CF,BF,BM	1	1	1	1	4	4	4	4
chr1	95538497	95538964	Lenient_1473	2	CM,BF	1	0	1	0	1	0	1	0
chr1	95565369	95565642	Lenient_1474	3	CM,CF,BF	1	0	1	1	1	0	1	0
chr1	95574881	95575314	Lenient_1475	1	BF	1	0	0	0	1	0	0	0
chr1	95582058	95582336	Lenient_1476	1	BF	1	0	0	0	0	0	0	0
chr1	95582945	95583245	Lenient_1477	3	CM,BF,BM	1	1	1	0	0	0	2	0
chr1	95584722	95584750	Lenient_1478	3	CM,BF,BM	1	1	1	0	0	0	1	0
chr1	95590013	95590876	Lenient_1479	2	CM,BF	1	0	1	0	3	0	2	0
chr1	95591698	95591914	Lenient_1480	3	CM,BF,BM	1	1	1	0	1	0	1	0
chr1	95606026	95606382	Lenient_1481	1	CM	0	0	1	0	0	0	0	0
chr1	95622308	95622563	Lenient_1482	1	CF	0	0	0	1	0	0	0	0
chr1	95650930	95651853	Lenient_1483	4	CM,CF,BF,BM	1	1	1	1	4	4	3	3
chr1	95698261	95698627	Lenient_1484	3	CM,BF,BM	1	1	1	0	1	2	1	0
chr1	95700348	95701000	Lenient_1485	4	CM,CF,BF,BM	1	1	1	1	4	4	4	4
chr1	95721557	95722219	Lenient_1486	4	CM,CF,BF,BM	1	1	1	1	4	4	4	4
chr1	95731420	95732658	Lenient_1487	2	CM,CF	0	0	1	1	0	0	2	1
chr1	95734266	95734439	Lenient_1488	2	CM,CF	0	0	1	1	0	0	1	0
chr1	95931665	95932151	Lenient_1489	1	BF	1	0	0	0	2	0	0	0
chr1	96935056	96935382	Lenient_1490	1	BF	1	0	0	0	1	0	0	0
chr1	97209885	97210749	Lenient_1491	4	CM,CF,BF,BM	1	1	1	1	4	3	4	3
chr1	97348518	97348785	Lenient_1492	4	CM,CF,BF,BM	1	1	1	1	2	1	4	4
chr1	97564143	97564434	Lenient_1493	1	CM	0	0	1	0	1	0	1	0
chr1	99495887	99495988	Lenient_1494	2	BF,BM	1	1	0	0	0	1	1	1
chr1	99499777	99500125	Lenient_1495	1	BF	1	0	0	0	1	0	0	0
chr1	99504129	99504406	Lenient_1496	1	BF	1	0	0	0	1	0	0	0
chr1	99557450	99557782	Lenient_1497	4	CM,CF,BF,BM	1	1	1	1	0	0	0	0
chr1	99558047	99558897	Lenient_1498	4	CM,CF,BF,BM	1	1	1	1	4	4	3	3
chr1	99572388	99572778	Lenient_1499	1	BF	1	0	0	0	0	0	0	0
chr1	99666208	99667235	Lenient_1500	4	CM,CF,BF,BM	1	1	1	1	4	4	4	4
chr1	99890701	99890954	Lenient_1501	2	CM,BF	1	0	1	0	2	0	1	0
chr1	99924038	99924323	Lenient_1502	1	CF	0	0	0	1	0	0	0	0
chr1	99991855	99992206	Lenient_1503	4	CM,CF,BF,BM	1	1	1	1	2	0	2	0
chr1	100025511	100026060	Lenient_1504	1	CM	0	0	1	0	0	0	1	0
chr1	100644041	100644488	Lenient_1505	1	CM	0	0	1	0	0	0	1	0
chr1	100689839	100690202	Lenient_1506	2	CM,CF	0	0	1	1	0	0	1	1
chr1	101468990	101469262	Lenient_1507	1	CM	0	0	1	0	0	0	0	0
chr1	102093223	102094274	Lenient_1508	1	CM	0	0	1	0	0	0	1	0
chr1	102194796	102194986	Lenient_1509	2	CM,BF	1	0	1	0	3	0	1	0
chr1	102278702	102279176	Lenient_1510	3	CM,BF,BM	1	1	1	0	1	1	1	0
chr1	102281612	102282133	Lenient_1511	1	CM	0	0	1	0	0	0	1	0
chr1	102307249	102307644	Lenient_1512	2	CM,BF	1	0	1	0	2	0	2	0
chr1	102446069	102446518	Lenient_1513	1	BF	1	0	0	0	0	0	0	0
chr1	102447947	102448291	Lenient_1514	2	BF,BM	1	1	0	0	1	1	0	0
chr1	102453548	102453838	Lenient_1515	1	BF	1	0	0	0	0	0	0	0
chr1	102551852	102552003	Lenient_1516	2	CM,BF	1	0	1	0	1	0	1	0
chr1	102579279	102579903	Lenient_1517	2	CM,BF	1	0	1	0	2	0	3	0
chr1	102603534	102603984	Lenient_1518	3	CM,CF,BF	1	0	1	1	2	0	1	1
chr1	102606354	102606723	Lenient_1519	1	BF	1	0	0	0	1	0	0	0
chr1	103684932	103685299	Lenient_1520	1	CM	0	0	1	0	0	0	1	0
chr1	104414464	104414827	Lenient_1521	1	BF	1	0	0	0	1	0	0	0
chr1	104630590	104631144	Lenient_1522	1	BF	1	0	0	0	2	0	0	0
chr1	104631911	104632311	Lenient_1523	1	BF	1	0	0	0	1	0	0	0
chr1	104823504	104824043	Lenient_1524	1	CM	0	0	1	0	0	0	1	0
chr1	105658943	105659135	Lenient_1525	4	CM,CF,BF,BM	1	1	1	1	2	0	1	0
chr1	106835823	106836136	Lenient_1526	2	CM,BF	1	0	1	0	0	0	1	0
chr1	106938455	106938697	Lenient_1527	1	CM	0	0	1	0	0	0	1	0
chr1	106989128	106989401	Lenient_1528	1	CM	0	0	1	0	0	0	1	0
chr1	107009344	107009902	Lenient_1529	4	CM,CF,BF,BM	1	1	1	1	4	4	4	4
chr1	107011312	107011664	Lenient_1530	4	CM,CF,BF,BM	1	1	1	1	4	4	2	0
chr1	107044278	107044516	Lenient_1531	1	BM	0	1	0	0	0	0	0	0
chr1	107053889	107054128	Lenient_1532	1	BF	1	0	0	0	1	0	0	0
chr1	107075269	107076025	Lenient_1533	4	CM,CF,BF,BM	1	1	1	1	4	4	4	4
chr1	107252980	107253634	Lenient_1534	4	CM,CF,BF,BM	1	1	1	1	3	3	4	4
chr1	107280963	107281426	Lenient_1535	4	CM,CF,BF,BM	1	1	1	1	4	3	3	2
chr1	107333572	107333818	Lenient_1536	1	CM	0	0	1	0	0	0	0	0
chr1	107559994	107560692	Lenient_1537	4	CM,CF,BF,BM	1	1	1	1	4	4	4	4
chr1	107592055	107592367	Lenient_1538	4	CM,CF,BF,BM	1	1	1	1	3	1	2	2
chr1	107615148	107615419	Lenient_1539	3	CM,BF,BM	1	1	1	0	1	1	1	1
chr1	107634824	107635291	Lenient_1540	2	BF,BM	1	1	0	0	1	1	0	0
chr1	107781890	107782185	Lenient_1541	1	BM	0	1	0	0	0	0	0	0
chr1	107787803	107788081	Lenient_1542	2	CM,BF	1	0	1	0	1	0	1	0
chr1	107797370	107797655	Lenient_1543	3	CM,BF,BM	1	1	1	0	2	0	1	0
chr1	107802887	107803172	Lenient_1544	4	CM,CF,BF,BM	1	1	1	1	4	2	1	1
chr1	107804955	107805641	Lenient_1545	4	CM,CF,BF,BM	1	1	1	1	4	4	4	4
chr1	107821407	107821820	Lenient_1546	2	CM,BF	1	0	1	0	1	0	0	0
chr1	107822112	107822810	Lenient_1547	4	CM,CF,BF,BM	1	1	1	1	4	4	4	3
chr1	107823242	107823697	Lenient_1548	2	CM,BF	1	0	1	0	3	0	1	0
chr1	107850582	107850827	Lenient_1549	3	CM,BF,BM	1	1	1	0	1	0	2	0
chr1	107868421	107868788	Lenient_1550	3	CM,CF,BF	1	0	1	1	1	0	1	0
chr1	107874154	107874413	Lenient_1551	2	CM,BF	1	0	1	0	1	0	0	0
chr1	107877745	107878174	Lenient_1552	2	CM,BF	1	0	1	0	1	0	1	0
chr1	107886652	107887310	Lenient_1553	4	CM,CF,BF,BM	1	1	1	1	4	4	4	4
chr1	108052000	108052254	Lenient_1554	4	CM,CF,BF,BM	1	1	1	1	1	0	2	1
chr1	108067790	108068491	Lenient_1555	4	CM,CF,BF,BM	1	1	1	1	4	4	4	4
chr1	108074787	108075026	Lenient_1556	2	CM,BF	1	0	1	0	0	0	1	0
chr1	108089633	108089877	Lenient_1557	4	CM,CF,BF,BM	1	1	1	1	3	1	2	1
chr1	108090592	108091032	Lenient_1558	1	CM	0	0	1	0	1	0	1	0
chr1	108096579	108097064	Lenient_1559	1	BF	1	0	0	0	1	0	0	0
chr1	108097385	108097762	Lenient_1560	1	BF	1	0	0	0	1	0	0	0
chr1	108129239	108129504	Lenient_1561	2	CM,BF	1	0	1	0	1	0	1	1
chr1	108153707	108154193	Lenient_1562	4	CM,CF,BF,BM	1	1	1	1	3	1	3	2
chr1	108164487	108165040	Lenient_1563	1	CM	0	0	1	0	0	0	1	0
chr1	108176845	108177296	Lenient_1564	3	CM,CF,BF	1	0	1	1	1	0	1	0
chr1	108213288	108213661	Lenient_1565	1	BF	1	0	0	0	1	0	0	0
chr1	108213966	108214330	Lenient_1566	1	BF	1	0	0	0	1	0	0	0
chr1	108292027	108292267	Lenient_1567	1	BF	1	0	0	0	0	0	0	0
chr1	108483306	108483578	Lenient_1568	1	CF	0	0	0	1	0	0	0	1
chr1	108526564	108526850	Lenient_1569	1	CM	0	0	1	0	0	0	1	0
chr1	108595711	108595991	Lenient_1570	1	BM	0	1	0	0	0	0	0	0
chr1	108599039	108599286	Lenient_1571	1	CM	0	0	1	0	0	0	0	0
chr1	108599451	108599920	Lenient_1572	1	BF	1	0	0	0	1	0	0	0
chr1	108610651	108610854	Lenient_1573	4	CM,CF,BF,BM	1	1	1	1	1	0	1	1
chr1	108623432	108623735	Lenient_1574	1	CM	0	0	1	0	0	0	1	0
chr1	108630668	108630942	Lenient_1575	1	CF	0	0	0	1	0	0	0	0
chr1	108656005	108656685	Lenient_1576	4	CM,CF,BF,BM	1	1	1	1	4	3	4	2
chr1	108671402	108671836	Lenient_1577	3	CM,CF,BF	1	0	1	1	1	0	3	1
chr1	108692949	108693564	Lenient_1578	4	CM,CF,BF,BM	1	1	1	1	3	1	1	2
chr1	109486371	109486843	Lenient_1579	1	BM	0	1	0	0	0	0	1	0
chr1	109505482	109505768	Lenient_1580	1	CM	0	0	1	0	0	0	1	0
chr1	109510031	109510350	Lenient_1581	1	CM	0	0	1	0	0	0	1	0
chr1	109510639	109511028	Lenient_1582	4	CM,CF,BF,BM	1	1	1	1	2	0	1	1
chr1	109534811	109535060	Lenient_1583	2	CM,CF	0	0	1	1	0	0	1	0
chr1	109536977	109537270	Lenient_1584	4	CM,CF,BF,BM	1	1	1	1	2	1	2	4
chr1	109813591	109813969	Lenient_1585	1	CM	0	0	1	0	0	0	1	0
chr1	109833896	109834464	Lenient_1586	2	CM,BF	1	0	1	0	3	0	1	0
chr1	109834756	109835013	Lenient_1587	2	CM,BF	1	0	1	0	0	0	0	0
chr1	109838440	109838683	Lenient_1588	3	CM,BF,BM	1	1	1	0	1	1	1	0
chr1	109841723	109842221	Lenient_1589	1	CM	0	0	1	0	0	0	1	0
chr1	109888481	109888925	Lenient_1590	1	BF	1	0	0	0	1	0	0	0
chr1	111265803	111266313	Lenient_1591	3	CM,CF,BF	1	0	1	1	2	0	1	0
chr1	112240475	112240715	Lenient_1592	1	BM	0	1	0	0	0	0	0	0
chr1	112795883	112796128	Lenient_1593	1	BM	0	1	0	0	0	0	0	0
chr1	113761113	113761533	Lenient_1594	4	CM,CF,BF,BM	1	1	1	1	4	1	1	0
chr1	114844258	114845203	Lenient_1595	1	CM	0	0	1	0	0	0	1	0
chr1	114845503	114845889	Lenient_1596	1	CM	0	0	1	0	0	0	0	0
chr1	116579725	116580154	Lenient_1597	1	CM	0	0	1	0	0	0	0	0
chr1	117307345	117307602	Lenient_1598	1	CF	0	0	0	1	0	0	0	0
chr1	117886912	117887270	Lenient_1599	2	CM,CF	0	0	1	1	0	0	2	0
chr1	118578600	118578984	Lenient_1600	1	BM	0	1	0	0	0	0	0	0
chr1	120207587	120208277	Lenient_1601	4	CM,CF,BF,BM	1	1	1	1	4	4	4	4
chr1	120218155	120218659	Lenient_1602	3	CM,BF,BM	1	1	1	0	3	1	2	0
chr1	120231848	120232153	Lenient_1603	4	CM,CF,BF,BM	1	1	1	1	3	2	2	0
chr1	120285204	120286195	Lenient_1604	4	CM,CF,BF,BM	1	1	1	1	4	4	4	4
chr1	120355662	120356121	Lenient_1605	4	CM,CF,BF,BM	1	1	1	1	4	2	4	3
chr1	120377780	120378206	Lenient_1606	1	CM	0	0	1	0	0	0	1	0
chr1	120486434	120486885	Lenient_1607	2	CM,CF	0	0	1	1	0	0	1	1
chr1	120491748	120492202	Lenient_1608	4	CM,CF,BF,BM	1	1	1	1	4	2	3	2
chr1	120510329	120510736	Lenient_1609	4	CM,CF,BF,BM	1	1	1	1	1	0	1	1
chr1	120524338	120524793	Lenient_1610	4	CM,CF,BF,BM	1	1	1	1	3	0	2	2
chr1	120539735	120540124	Lenient_1611	1	CF	0	0	0	1	0	0	1	0
chr1	120578712	120579112	Lenient_1612	2	CM,CF	0	0	1	1	0	0	1	1
chr1	120580287	120580549	Lenient_1613	1	CM	0	0	1	0	0	0	1	0
chr1	120637805	120638115	Lenient_1614	4	CM,CF,BF,BM	1	1	1	1	1	1	3	2
chr1	120685186	120685468	Lenient_1615	1	CM	0	0	1	0	0	0	0	0
chr1	120708617	120709367	Lenient_1616	2	CM,BF	1	0	1	0	3	1	4	0
chr1	120863651	120864286	Lenient_1617	2	CM,BF	1	0	1	0	1	0	1	0
chr1	120918753	120919181	Lenient_1618	2	BF,BM	1	1	0	0	1	0	0	0
chr1	121043298	121043636	Lenient_1619	2	CM,BM	0	1	1	0	1	1	1	0
chr1	121060140	121060614	Lenient_1620	4	CM,CF,BF,BM	1	1	1	1	3	2	2	2
chr1	121070032	121070308	Lenient_1621	3	CF,BF,BM	1	1	0	1	2	4	0	0
chr1	121087683	121088015	Lenient_1622	3	CM,BF,BM	1	1	1	0	2	1	1	0
chr1	121106147	121106802	Lenient_1623	1	BF	1	0	0	0	1	0	0	0
chr1	121116478	121116758	Lenient_1624	3	CM,BF,BM	1	1	1	0	1	1	1	0
chr1	121117421	121118001	Lenient_1625	1	BF	1	0	0	0	1	0	1	0
chr1	121130383	121130620	Lenient_1626	1	BF	1	0	0	0	0	0	0	0
chr1	121130945	121131290	Lenient_1627	2	CM,BF	1	0	1	0	1	1	1	0
chr1	121145455	121145538	Lenient_1628	4	CM,CF,BF,BM	1	1	1	1	1	0	1	2
chr1	121150099	121150479	Lenient_1629	4	CM,CF,BF,BM	1	1	1	1	3	2	3	1
chr1	121188946	121189311	Lenient_1630	4	CM,CF,BF,BM	1	1	1	1	2	0	1	1
chr1	121190338	121190914	Lenient_1631	4	CM,CF,BF,BM	1	1	1	1	4	4	3	3
chr1	121191653	121191984	Lenient_1632	3	CM,BF,BM	1	1	1	0	1	0	2	0
chr1	121196933	121197222	Lenient_1633	1	CM	0	0	1	0	0	0	0	0
chr1	121198892	121199119	Lenient_1634	3	CM,BF,BM	1	1	1	0	1	0	2	0
chr1	121388725	121389096	Lenient_1635	2	BF,BM	1	1	0	0	1	1	0	0
chr1	121401053	121401793	Lenient_1636	4	CM,CF,BF,BM	1	1	1	1	4	4	4	3
chr1	121422446	121423131	Lenient_1637	4	CM,CF,BF,BM	1	1	1	1	3	2	4	3
chr1	121437730	121437932	Lenient_1638	3	CM,CF,BF	1	0	1	1	2	1	1	0
chr1	121448149	121448506	Lenient_1639	2	CM,BF	1	0	1	0	1	0	1	0
chr1	121454334	121455018	Lenient_1640	2	BF,BM	1	1	0	0	4	3	0	0
chr1	121462260	121462651	Lenient_1641	4	CM,CF,BF,BM	1	1	1	1	3	4	3	1
chr1	121533777	121534349	Lenient_1642	1	BF	1	0	0	0	2	0	0	0
chr1	121544982	121545647	Lenient_1643	4	CM,CF,BF,BM	1	1	1	1	4	4	3	3
chr1	121563493	121563959	Lenient_1644	4	CM,CF,BF,BM	1	1	1	1	3	2	1	1
chr1	121571746	121572066	Lenient_1645	1	CF	0	0	0	1	0	0	0	0
chr1	121733845	121734382	Lenient_1646	4	CM,CF,BF,BM	1	1	1	1	4	4	4	3
chr1	121803831	121804138	Lenient_1647	3	CM,CF,BF	1	0	1	1	2	0	3	1
chr1	121809597	121809957	Lenient_1648	4	CM,CF,BF,BM	1	1	1	1	3	3	4	2
chr1	121893823	121894286	Lenient_1649	1	CF	0	0	0	1	0	0	1	0
chr1	121929600	121929953	Lenient_1650	4	CM,CF,BF,BM	1	1	1	1	0	0	1	2
chr1	121933843	121934314	Lenient_1651	4	CM,CF,BF,BM	1	1	1	1	3	2	4	1
chr1	121957269	121957675	Lenient_1652	1	BF	1	0	0	0	1	0	1	0
chr1	121960842	121961119	Lenient_1653	4	CM,CF,BF,BM	1	1	1	1	2	0	2	2
chr1	121962917	121963100	Lenient_1654	3	CM,BF,BM	1	1	1	0	1	0	1	0
chr1	121969541	121969839	Lenient_1655	4	CM,CF,BF,BM	1	1	1	1	3	1	3	0
chr1	121970181	121970735	Lenient_1656	4	CM,CF,BF,BM	1	1	1	1	4	2	3	1
chr1	121990093	121990414	Lenient_1657	1	BF	1	0	0	0	1	0	0	0
chr1	121994801	121995300	Lenient_1658	1	CM	0	0	1	0	0	0	1	0
chr1	121995680	121995933	Lenient_1659	1	BF	1	0	0	0	1	0	0	0
chr1	121997033	121997522	Lenient_1660	4	CM,CF,BF,BM	1	1	1	1	2	2	2	3
chr1	122002129	122002386	Lenient_1661	1	BF	1	0	0	0	0	0	0	0
chr1	122012370	122012911	Lenient_1662	4	CM,CF,BF,BM	1	1	1	1	4	3	4	2
chr1	122016741	122018064	Lenient_1663	4	CM,CF,BF,BM	1	1	1	1	4	4	4	3
chr1	122021537	122021787	Lenient_1664	3	CM,CF,BF	1	0	1	1	2	0	1	0
chr1	122033027	122033343	Lenient_1665	1	BF	1	0	0	0	0	0	0	0
chr1	122161542	122162032	Lenient_1666	4	CM,CF,BF,BM	1	1	1	1	3	2	4	0
chr1	122166651	122167098	Lenient_1667	2	BF,BM	1	1	0	0	3	0	0	0
chr1	122483304	122483582	Lenient_1668	1	CM	0	0	1	0	0	0	1	0
chr1	122491504	122491783	Lenient_1669	1	CM	0	0	1	0	0	0	0	1
chr1	122551420	122551987	Lenient_1670	4	CM,CF,BF,BM	1	1	1	1	4	4	4	3
chr1	122745827	122746314	Lenient_1671	1	CM	0	0	1	0	0	0	1	0
chr1	123140392	123140702	Lenient_1672	4	CM,CF,BF,BM	1	1	1	1	2	3	2	1
chr1	123224320	123224876	Lenient_1673	4	CM,CF,BF,BM	1	1	1	1	4	4	3	3
chr1	123226115	123226427	Lenient_1674	4	CM,CF,BF,BM	1	1	1	1	2	1	3	1
chr1	123227130	123227369	Lenient_1675	3	CM,CF,BF	1	0	1	1	1	0	1	1
chr1	123229175	123229534	Lenient_1676	2	CM,CF	0	0	1	1	0	0	1	0
chr1	123230543	123230952	Lenient_1677	1	CM	0	0	1	0	0	0	1	0
chr1	123232360	123232907	Lenient_1678	4	CM,CF,BF,BM	1	1	1	1	3	2	3	4
chr1	123245531	123246140	Lenient_1679	4	CM,CF,BF,BM	1	1	1	1	4	4	4	4
chr1	123247164	123247765	Lenient_1680	1	CM	0	0	1	0	0	0	1	0
chr1	123287242	123287475	Lenient_1681	4	CM,CF,BF,BM	1	1	1	1	1	0	2	0
chr1	123327378	123327898	Lenient_1682	4	CM,CF,BF,BM	1	1	1	1	3	4	2	2
chr1	123464277	123464798	Lenient_1683	4	CM,CF,BF,BM	1	1	1	1	3	3	3	1
chr1	123516289	123516546	Lenient_1684	1	CF	0	0	0	1	0	0	0	1
chr1	124365086	124365336	Lenient_1685	1	CF	0	0	0	1	0	0	0	0
chr1	124582297	124582552	Lenient_1686	2	CM,CF	0	0	1	1	0	0	1	0
chr1	125151191	125151464	Lenient_1687	1	CF	0	0	0	1	0	0	0	0
chr1	125338678	125339049	Lenient_1688	1	CM	0	0	1	0	0	0	0	0
chr1	125830739	125831032	Lenient_1689	1	BF	1	0	0	0	0	0	0	0
chr1	125965441	125965891	Lenient_1690	2	CM,BF	1	0	1	0	2	0	1	0
chr1	127293263	127293785	Lenient_1691	1	CM	0	0	1	0	0	0	1	0
chr1	127331927	127332728	Lenient_1692	4	CM,CF,BF,BM	1	1	1	1	4	4	4	4
chr1	127355069	127355632	Lenient_1693	1	BF	1	0	0	0	2	0	0	0
chr1	127363277	127363552	Lenient_1694	1	BF	1	0	0	0	1	0	0	0
chr1	127367753	127368031	Lenient_1695	2	CM,BF	1	0	1	0	1	0	0	0
chr1	127385843	127386130	Lenient_1696	1	BF	1	0	0	0	0	0	1	0
chr1	127415866	127416247	Lenient_1697	4	CM,CF,BF,BM	1	1	1	1	3	1	2	2
chr1	127456861	127457877	Lenient_1698	4	CM,CF,BF,BM	1	1	1	1	4	4	4	4
chr1	127559686	127559965	Lenient_1699	2	BF,BM	1	1	0	0	1	0	0	0
chr1	127573299	127573736	Lenient_1700	3	CM,BF,BM	1	1	1	0	2	1	1	0
chr1	127590969	127591363	Lenient_1701	4	CM,CF,BF,BM	1	1	1	1	2	0	1	0
chr1	127617873	127618262	Lenient_1702	2	BF,BM	1	1	0	0	2	2	1	0
chr1	127864434	127864693	Lenient_1703	1	BF	1	0	0	0	0	0	0	0
chr1	127923057	127923348	Lenient_1704	1	CF	0	0	0	1	0	0	0	0
chr1	127981080	127981614	Lenient_1705	1	CM	0	0	1	0	0	0	1	0
chr1	128197755	128198266	Lenient_1706	2	CM,BF	1	0	1	0	3	0	1	0
chr1	128263253	128263770	Lenient_1707	1	CM	0	0	1	0	0	0	1	0
chr1	128333757	128334419	Lenient_1708	1	CM	0	0	1	0	0	0	1	0
chr1	128367264	128367520	Lenient_1709	1	CF	0	0	0	1	0	0	0	0
chr1	128489955	128490145	Lenient_1710	3	CM,CF,BM	0	1	1	1	0	0	1	1
chr1	128501016	128501283	Lenient_1711	1	CM	0	0	1	0	0	0	1	0
chr1	128518797	128519009	Lenient_1712	2	CM,BF	1	0	1	0	1	0	1	0
chr1	128569830	128570228	Lenient_1713	1	BF	1	0	0	0	2	0	0	0
chr1	128726872	128727435	Lenient_1714	2	CM,BF	1	0	1	0	3	0	1	0
chr1	128942437	128942801	Lenient_1715	3	CM,CF,BF	1	0	1	1	4	0	4	1
chr1	129101526	129101783	Lenient_1716	4	CM,CF,BF,BM	1	1	1	1	2	1	2	1
chr1	129153635	129153880	Lenient_1717	1	BF	1	0	0	0	0	0	0	0
chr1	129165910	129166191	Lenient_1718	1	CM	0	0	1	0	0	0	1	0
chr1	129174583	129175083	Lenient_1719	1	BF	1	0	0	0	1	0	1	0
chr1	129251701	129252211	Lenient_1720	2	CM,BF	1	0	1	0	1	0	2	0
chr1	129293962	129294461	Lenient_1721	3	CM,CF,BF	1	0	1	1	1	0	2	2
chr1	129294866	129295029	Lenient_1722	3	CM,CF,BF	1	0	1	1	1	0	0	0
chr1	129315919	129316199	Lenient_1723	1	CM	0	0	1	0	0	0	0	0
chr1	129379419	129381232	Lenient_1724	1	CM	0	0	1	0	0	0	2	0
chr1	129504969	129505257	Lenient_1725	1	CM	0	0	1	0	0	0	1	0
chr1	129545988	129546400	Lenient_1726	1	CM	0	0	1	0	0	0	1	0
chr1	129625679	129626126	Lenient_1727	4	CM,CF,BF,BM	1	1	1	1	4	2	1	2
chr1	129627681	129628201	Lenient_1728	1	CM	0	0	1	0	0	0	0	0
chr1	129628895	129629460	Lenient_1729	4	CM,CF,BF,BM	1	1	1	1	4	4	4	3
chr1	129631884	129632202	Lenient_1730	3	CM,CF,BF	1	0	1	1	3	0	2	0
chr1	129642507	129642765	Lenient_1731	2	CF,BF	1	0	0	1	0	0	0	1
chr1	129647053	129647507	Lenient_1732	4	CM,CF,BF,BM	1	1	1	1	3	4	4	2
chr1	129652432	129652647	Lenient_1733	3	CM,CF,BF	1	0	1	1	1	0	1	0
chr1	129670260	129671172	Lenient_1734	4	CM,CF,BF,BM	1	1	1	1	4	4	4	4
chr1	129765100	129765639	Lenient_1735	4	CM,CF,BF,BM	1	1	1	1	4	2	4	3
chr1	129795821	129796542	Lenient_1736	1	CM	0	0	1	0	0	0	2	0
chr1	129886577	129886812	Lenient_1737	2	CM,BF	1	0	1	0	1	0	1	0
chr1	129970657	129970929	Lenient_1738	2	CM,BF	1	0	1	0	1	0	1	0
chr1	129977698	129978051	Lenient_1739	4	CM,CF,BF,BM	1	1	1	1	2	0	2	1
chr1	129999040	130000150	Lenient_1740	4	CM,CF,BF,BM	1	1	1	1	4	4	4	4
chr1	130131850	130132180	Lenient_1741	2	CM,BF	1	0	1	0	1	0	1	0
chr1	130140532	130141209	Lenient_1742	4	CM,CF,BF,BM	1	1	1	1	4	3	4	2
chr1	130252348	130252588	Lenient_1743	1	CM	0	0	1	0	0	0	0	0
chr1	130255944	130256450	Lenient_1744	3	CM,BF,BM	1	1	1	0	2	1	2	1
chr1	130313290	130314052	Lenient_1745	4	CM,CF,BF,BM	1	1	1	1	4	3	4	3
chr1	130488766	130489038	Lenient_1746	4	CM,CF,BF,BM	1	1	1	1	2	0	2	0
chr1	130504639	130504894	Lenient_1747	1	CM	0	0	1	0	0	0	1	0
chr1	130510287	130511159	Lenient_1748	1	BF	1	0	0	0	1	0	0	0
chr1	130511480	130511601	Lenient_1749	3	CM,BF,BM	1	1	1	0	1	0	1	0
chr1	130604563	130604921	Lenient_1750	1	CM	0	0	1	0	0	0	1	0
chr1	130621234	130621750	Lenient_1751	1	BF	1	0	0	0	1	0	0	0
chr1	130662834	130663582	Lenient_1752	1	BF	1	0	0	0	2	1	0	0
chr1	130716336	130716573	Lenient_1753	1	BF	1	0	0	0	0	0	0	0
chr1	130723058	130723535	Lenient_1754	4	CM,CF,BF,BM	1	1	1	1	3	3	4	4
chr1	130729110	130729384	Lenient_1755	1	CM	0	0	1	0	0	0	0	0
chr1	131147455	131147690	Lenient_1756	4	CM,CF,BF,BM	1	1	1	1	2	1	4	2
chr1	131784558	131784845	Lenient_1757	1	CM	0	0	1	0	0	0	1	0
chr1	132206305	132206623	Lenient_1758	1	CM	0	0	1	0	0	0	1	0
chr1	132270153	132270412	Lenient_1759	4	CM,CF,BF,BM	1	1	1	1	1	1	2	1
chr1	132359019	132359347	Lenient_1760	3	CM,BF,BM	1	1	1	0	1	0	1	0
chr1	132409611	132409854	Lenient_1761	2	BF,BM	1	1	0	0	1	0	0	0
chr1	132554554	132555002	Lenient_1762	2	CM,BF	1	0	1	0	2	0	1	0
chr1	132555094	132555332	Lenient_1763	1	BM	0	1	0	0	0	0	0	0
chr1	132557988	132558245	Lenient_1764	4	CM,CF,BF,BM	1	1	1	1	3	1	2	1
chr1	132574948	132575651	Lenient_1765	4	CM,CF,BF,BM	1	1	1	1	4	3	4	3
chr1	132576457	132576617	Lenient_1766	2	CM,BM	0	1	1	0	1	0	1	0
chr1	132588418	132588675	Lenient_1767	1	BF	1	0	0	0	0	0	0	0
chr1	132596729	132597005	Lenient_1768	1	CM	0	0	1	0	0	0	1	0
chr1	132603001	132603563	Lenient_1769	2	CM,CF	0	0	1	1	0	0	1	1
chr1	132612192	132612761	Lenient_1770	4	CM,CF,BF,BM	1	1	1	1	4	4	4	1
chr1	132613770	132614348	Lenient_1771	4	CM,CF,BF,BM	1	1	1	1	4	3	3	3
chr1	132620668	132621125	Lenient_1772	1	CM	0	0	1	0	0	0	1	0
chr1	132630250	132630813	Lenient_1773	4	CM,CF,BF,BM	1	1	1	1	3	1	3	2
chr1	132636923	132637289	Lenient_1774	1	CM	0	0	1	0	0	0	0	0
chr1	132657994	132658487	Lenient_1775	4	CM,CF,BF,BM	1	1	1	1	3	1	4	2
chr1	132660495	132661050	Lenient_1776	4	CM,CF,BF,BM	1	1	1	1	3	2	4	4
chr1	132663584	132663826	Lenient_1777	2	CM,BF	1	0	1	0	0	0	1	0
chr1	132672286	132672802	Lenient_1778	1	CM	0	0	1	0	0	0	1	0
chr1	132694942	132695273	Lenient_1779	4	CM,CF,BF,BM	1	1	1	1	1	1	4	1
chr1	132717521	132717766	Lenient_1780	1	CM	0	0	1	0	0	0	0	0
chr1	132718586	132719093	Lenient_1781	4	CM,CF,BF,BM	1	1	1	1	4	4	4	2
chr1	132723247	132723516	Lenient_1782	3	CM,CF,BF	1	0	1	1	1	0	1	1
chr1	132725356	132725591	Lenient_1783	3	CM,CF,BF	1	0	1	1	1	0	2	0
chr1	132728712	132729254	Lenient_1784	2	CM,BF	1	0	1	0	1	0	1	0
chr1	132731937	132732283	Lenient_1785	4	CM,CF,BF,BM	1	1	1	1	2	1	2	2
chr1	132737537	132737999	Lenient_1786	4	CM,CF,BF,BM	1	1	1	1	2	0	2	2
chr1	132754168	132754507	Lenient_1787	1	BF	1	0	0	0	2	0	0	0
chr1	132960830	132961272	Lenient_1788	1	BF	1	0	0	0	0	0	0	0
chr1	132968835	132969283	Lenient_1789	2	BF,BM	1	1	0	0	2	0	0	0
chr1	132980247	132980640	Lenient_1790	4	CM,CF,BF,BM	1	1	1	1	3	2	2	0
chr1	132986561	132987045	Lenient_1791	4	CM,CF,BF,BM	1	1	1	1	3	0	3	1
chr1	132993082	132993469	Lenient_1792	1	CM	0	0	1	0	0	0	1	0
chr1	132994231	132994546	Lenient_1793	4	CM,CF,BF,BM	1	1	1	1	2	1	1	0
chr1	133022651	133023240	Lenient_1794	4	CM,CF,BF,BM	1	1	1	1	4	4	4	4
chr1	133034651	133035392	Lenient_1795	4	CM,CF,BF,BM	1	1	1	1	4	1	2	3
chr1	133049712	133049992	Lenient_1796	3	CM,BF,BM	1	1	1	0	1	0	3	0
chr1	133050355	133050620	Lenient_1797	1	BF	1	0	0	0	0	0	0	0
chr1	133056300	133056771	Lenient_1798	1	BF	1	0	0	0	2	0	0	0
chr1	133081071	133082022	Lenient_1799	4	CM,CF,BF,BM	1	1	1	1	4	4	4	4
chr1	133095186	133095871	Lenient_1800	4	CM,CF,BF,BM	1	1	1	1	2	1	1	1
chr1	133104523	133105010	Lenient_1801	4	CM,CF,BF,BM	1	1	1	1	1	0	1	1
chr1	133107909	133108516	Lenient_1802	2	CM,CF	0	0	1	1	0	0	3	2
chr1	133111072	133111462	Lenient_1803	1	BF	1	0	0	0	1	0	0	0
chr1	133127760	133128013	Lenient_1804	1	CM	0	0	1	0	0	0	1	0
chr1	133134664	133135148	Lenient_1805	1	BF	1	0	0	0	0	0	0	0
chr1	133141757	133142321	Lenient_1806	4	CM,CF,BF,BM	1	1	1	1	3	3	4	2
chr1	133171605	133172161	Lenient_1807	4	CM,CF,BF,BM	1	1	1	1	4	3	4	4
chr1	133178400	133178878	Lenient_1808	1	CM	0	0	1	0	0	0	2	0
chr1	133185228	133185513	Lenient_1809	1	BM	0	1	0	0	0	1	0	0
chr1	133280901	133281352	Lenient_1810	1	BF	1	0	0	0	2	0	0	0
chr1	133328306	133328578	Lenient_1811	1	BF	1	0	0	0	1	0	0	0
chr1	133362443	133362681	Lenient_1812	1	BF	1	0	0	0	0	0	0	0
chr1	133370105	133370534	Lenient_1813	1	CM	0	0	1	0	0	0	3	0
chr1	133375084	133375591	Lenient_1814	2	CM,BF	1	0	1	0	1	0	1	0
chr1	133382568	133383125	Lenient_1815	1	CM	0	0	1	0	0	0	1	0
chr1	133386096	133386352	Lenient_1816	4	CM,CF,BF,BM	1	1	1	1	2	1	1	1
chr1	133408444	133408831	Lenient_1817	3	CM,BF,BM	1	1	1	0	1	0	2	0
chr1	133423817	133424627	Lenient_1818	4	CM,CF,BF,BM	1	1	1	1	4	4	4	4
chr1	133443408	133444157	Lenient_1819	4	CM,CF,BF,BM	1	1	1	1	4	4	4	4
chr1	133509345	133510435	Lenient_1820	1	BF	1	0	0	0	1	0	0	0
chr1	133511194	133511482	Lenient_1821	3	CM,CF,BM	0	1	1	1	0	0	1	0
chr1	133515805	133516340	Lenient_1822	2	BF,BM	1	1	0	0	1	1	0	0
chr1	133520608	133520876	Lenient_1823	3	CM,BF,BM	1	1	1	0	3	0	1	0
chr1	133534676	133535075	Lenient_1824	4	CM,CF,BF,BM	1	1	1	1	0	2	1	1
chr1	133554696	133554930	Lenient_1825	2	CM,BF	1	0	1	0	1	0	1	0
chr1	133638536	133638940	Lenient_1826	2	CM,CF	0	0	1	1	0	0	4	4
chr1	133667416	133667667	Lenient_1827	1	CF	0	0	0	1	0	0	0	1
chr1	133693722	133694286	Lenient_1828	4	CM,CF,BF,BM	1	1	1	1	4	4	4	4
chr1	133709227	133709730	Lenient_1829	4	CM,CF,BF,BM	1	1	1	1	2	2	4	3
chr1	133724211	133724754	Lenient_1830	4	CM,CF,BF,BM	1	1	1	1	4	3	4	4
chr1	133741573	133741931	Lenient_1831	3	CM,CF,BM	0	1	1	1	0	1	2	2
chr1	133763814	133764144	Lenient_1832	4	CM,CF,BF,BM	1	1	1	1	2	1	3	1
chr1	133806613	133807948	Lenient_1833	4	CM,CF,BF,BM	1	1	1	1	4	3	4	3
chr1	133814302	133814770	Lenient_1834	4	CM,CF,BF,BM	1	1	1	1	3	0	2	1
chr1	133815629	133815916	Lenient_1835	2	CM,BF	1	0	1	0	0	0	0	0
chr1	133834379	133834857	Lenient_1836	1	BF	1	0	0	0	1	0	1	0
chr1	133835515	133835784	Lenient_1837	3	CM,BF,BM	1	1	1	0	3	0	2	1
chr1	133853969	133854294	Lenient_1838	1	CM	0	0	1	0	0	0	1	0
chr1	133859542	133860160	Lenient_1839	2	CM,BF	1	0	1	0	2	0	1	0
chr1	133865406	133866113	Lenient_1840	4	CM,CF,BF,BM	1	1	1	1	3	2	3	3
chr1	133866816	133866843	Lenient_1841	3	CM,BF,BM	1	1	1	0	0	0	0	0
chr1	133867093	133867163	Lenient_1842	3	CM,BF,BM	1	1	1	0	2	0	0	0
chr1	133869113	133869365	Lenient_1843	2	CM,BF	1	0	1	0	1	0	2	0
chr1	133877064	133877359	Lenient_1844	2	CM,BF	1	0	1	0	2	0	2	0
chr1	133878006	133878325	Lenient_1845	1	BF	1	0	0	0	0	0	0	0
chr1	133879548	133880090	Lenient_1846	1	BM	0	1	0	0	0	0	0	0
chr1	133886821	133887237	Lenient_1847	4	CM,CF,BF,BM	1	1	1	1	3	3	4	4
chr1	133889160	133889773	Lenient_1848	4	CM,CF,BF,BM	1	1	1	1	4	4	4	2
chr1	133890359	133890487	Lenient_1849	2	BF,BM	1	1	0	0	0	0	0	0
chr1	133903889	133905060	Lenient_1850	4	CM,CF,BF,BM	1	1	1	1	4	4	4	3
chr1	133918886	133919145	Lenient_1851	2	CM,BF	1	0	1	0	0	0	0	0
chr1	133972296	133972536	Lenient_1852	1	CM	0	0	1	0	1	0	1	1
chr1	134022513	134022857	Lenient_1853	4	CM,CF,BF,BM	1	1	1	1	3	1	2	2
chr1	134034455	134035116	Lenient_1854	1	CM	0	0	1	0	0	0	1	0
chr1	134035814	134036357	Lenient_1855	4	CM,CF,BF,BM	1	1	1	1	4	4	2	1
chr1	134047536	134048063	Lenient_1856	2	CM,CF	0	0	1	1	0	0	3	3
chr1	134054084	134054355	Lenient_1857	2	CF,BF	1	0	0	1	0	0	0	1
chr1	134066608	134066760	Lenient_1858	2	CM,BF	1	0	1	0	0	0	0	0
chr1	134142841	134143198	Lenient_1859	1	CM	0	0	1	0	0	0	1	0
chr1	134195112	134195466	Lenient_1860	4	CM,CF,BF,BM	1	1	1	1	4	2	2	1
chr1	134212562	134212966	Lenient_1861	4	CM,CF,BF,BM	1	1	1	1	2	2	2	1
chr1	134214026	134214655	Lenient_1862	4	CM,CF,BF,BM	1	1	1	1	4	3	4	3
chr1	134215828	134216254	Lenient_1863	2	CM,BF	1	0	1	0	1	0	1	0
chr1	134223330	134223867	Lenient_1864	2	BF,BM	1	1	0	0	3	2	0	0
chr1	134225034	134225620	Lenient_1865	4	CM,CF,BF,BM	1	1	1	1	4	3	4	2
chr1	134230277	134230866	Lenient_1866	4	CM,CF,BF,BM	1	1	1	1	3	1	4	2
chr1	134234637	134235165	Lenient_1867	2	BF,BM	1	1	0	0	2	0	0	0
chr1	134238480	134238771	Lenient_1868	2	CM,BF	1	0	1	0	1	0	1	0
chr1	134242962	134243266	Lenient_1869	1	BF	1	0	0	0	0	0	0	0
chr1	134250201	134250478	Lenient_1870	1	CM	0	0	1	0	0	0	0	0
chr1	134252348	134252509	Lenient_1871	3	CM,BF,BM	1	1	1	0	1	0	1	0
chr1	134258633	134258832	Lenient_1872	2	CM,BF	1	0	1	0	1	0	1	0
chr1	134264325	134264824	Lenient_1873	4	CM,CF,BF,BM	1	1	1	1	1	0	1	1
chr1	134270762	134271104	Lenient_1874	2	CM,BF	1	0	1	0	2	0	1	1
chr1	134285438	134285724	Lenient_1875	1	BF	1	0	0	0	1	0	0	0
chr1	134313868	134314386	Lenient_1876	4	CM,CF,BF,BM	1	1	1	1	4	4	4	4
chr1	134373357	134374182	Lenient_1877	4	CM,CF,BF,BM	1	1	1	1	4	4	4	4
chr1	134416432	134416693	Lenient_1878	1	BF	1	0	0	0	1	0	0	0
chr1	134417240	134417366	Lenient_1879	2	CM,BF	1	0	1	0	1	0	1	0
chr1	134483370	134483691	Lenient_1880	3	CM,BF,BM	1	1	1	0	2	0	1	0
chr1	134489169	134489420	Lenient_1881	1	CM	0	0	1	0	0	0	0	0
chr1	134544602	134544989	Lenient_1882	1	BF	1	0	0	0	0	1	0	0
chr1	134921544	134921960	Lenient_1883	4	CM,CF,BF,BM	1	1	1	1	3	1	3	1
chr1	134930505	134930794	Lenient_1884	4	CM,CF,BF,BM	1	1	1	1	2	0	2	2
chr1	134942576	134942956	Lenient_1885	3	CM,BF,BM	1	1	1	0	2	1	2	0
chr1	134970045	134970402	Lenient_1886	2	CM,BF	1	0	1	0	2	0	1	0
chr1	134990541	134990816	Lenient_1887	1	CM	0	0	1	0	0	0	1	0
chr1	134999990	135000374	Lenient_1888	4	CM,CF,BF,BM	1	1	1	1	3	0	1	1
chr1	135000775	135001031	Lenient_1889	1	CM	0	0	1	0	0	0	0	0
chr1	135009409	135010075	Lenient_1890	1	CM	0	0	1	0	0	0	1	0
chr1	135016641	135016970	Lenient_1891	4	CM,CF,BF,BM	1	1	1	1	0	0	2	1
chr1	135017895	135018285	Lenient_1892	2	BF,BM	1	1	0	0	2	0	0	0
chr1	135020864	135021155	Lenient_1893	4	CM,CF,BF,BM	1	1	1	1	2	0	1	0
chr1	135027402	135028184	Lenient_1894	4	CM,CF,BF,BM	1	1	1	1	4	4	4	4
chr1	135030637	135031098	Lenient_1895	1	CM	0	0	1	0	0	0	1	0
chr1	135061075	135061483	Lenient_1896	1	CM	0	0	1	0	0	0	1	0
chr1	135077681	135077945	Lenient_1897	1	BF	1	0	0	0	0	0	0	0
chr1	135107208	135107612	Lenient_1898	4	CM,CF,BF,BM	1	1	1	1	3	1	3	0
chr1	135119316	135119624	Lenient_1899	1	CM	0	0	1	0	0	0	1	0
chr1	135123264	135123738	Lenient_1900	1	CM	0	0	1	0	0	0	1	0
chr1	135134312	135134683	Lenient_1901	2	CM,BF	1	0	1	0	1	0	1	0
chr1	135142268	135142687	Lenient_1902	4	CM,CF,BF,BM	1	1	1	1	4	4	4	4
chr1	135148533	135148553	Lenient_1903	2	CM,BF	1	0	1	0	0	0	0	0
chr1	135151880	135152189	Lenient_1904	4	CM,CF,BF,BM	1	1	1	1	4	3	4	1
chr1	135161873	135162305	Lenient_1905	4	CM,CF,BF,BM	1	1	1	1	4	4	4	4
chr1	135175307	135175614	Lenient_1906	4	CM,CF,BF,BM	1	1	1	1	1	0	1	0
chr1	135182425	135182948	Lenient_1907	2	CM,BF	1	0	1	0	0	0	1	0
chr1	135184468	135184795	Lenient_1908	4	CM,CF,BF,BM	1	1	1	1	4	3	3	0
chr1	135192901	135193137	Lenient_1909	3	CM,BF,BM	1	1	1	0	2	0	1	0
chr1	135199337	135199439	Lenient_1910	3	CM,BF,BM	1	1	1	0	0	0	0	0
chr1	135203481	135203720	Lenient_1911	1	BM	0	1	0	0	0	0	0	0
chr1	135206365	135206927	Lenient_1912	4	CM,CF,BF,BM	1	1	1	1	4	4	4	3
chr1	135225384	135226176	Lenient_1913	4	CM,CF,BF,BM	1	1	1	1	3	4	4	3
chr1	135244181	135244685	Lenient_1914	4	CM,CF,BF,BM	1	1	1	1	4	3	4	4
chr1	135250017	135250279	Lenient_1915	4	CM,CF,BF,BM	1	1	1	1	2	1	1	1
chr1	135258425	135259268	Lenient_1916	4	CM,CF,BF,BM	1	1	1	1	4	3	4	4
chr1	135259957	135260402	Lenient_1917	4	CM,CF,BF,BM	1	1	1	1	4	4	4	2
chr1	135268720	135269002	Lenient_1918	4	CM,CF,BF,BM	1	1	1	1	4	1	1	2
chr1	135272247	135272876	Lenient_1919	4	CM,CF,BF,BM	1	1	1	1	4	4	4	4
chr1	135278636	135279007	Lenient_1920	1	CM	0	0	1	0	0	0	1	0
chr1	135279459	135280090	Lenient_1921	1	CM	0	0	1	0	0	0	2	0
chr1	135314656	135315108	Lenient_1922	1	CM	0	0	1	0	0	0	1	0
chr1	135320375	135320482	Lenient_1923	3	CM,BF,BM	1	1	1	0	0	0	2	0
chr1	135320730	135320972	Lenient_1924	4	CM,CF,BF,BM	1	1	1	1	2	0	0	1
chr1	135327607	135327912	Lenient_1925	1	BF	1	0	0	0	0	0	0	0
chr1	135337033	135337345	Lenient_1926	1	CM	0	0	1	0	0	0	1	0
chr1	135349297	135349578	Lenient_1927	2	CM,BF	1	0	1	0	1	0	1	0
chr1	135404862	135405285	Lenient_1928	2	CM,BF	1	0	1	0	2	0	2	0
chr1	135506625	135507028	Lenient_1929	4	CM,CF,BF,BM	1	1	1	1	4	4	4	2
chr1	135514779	135515116	Lenient_1930	4	CM,CF,BF,BM	1	1	1	1	0	0	2	1
chr1	135557681	135558298	Lenient_1931	4	CM,CF,BF,BM	1	1	1	1	4	2	3	4
chr1	135561218	135561603	Lenient_1932	2	CM,BF	1	0	1	0	1	0	1	0
chr1	135582289	135582920	Lenient_1933	4	CM,CF,BF,BM	1	1	1	1	4	3	4	4
chr1	135590697	135591126	Lenient_1934	3	CM,BF,BM	1	1	1	0	1	1	0	0
chr1	135591442	135591746	Lenient_1935	1	CM	0	0	1	0	0	0	0	0
chr1	135592545	135592824	Lenient_1936	1	BF	1	0	0	0	1	0	0	0
chr1	135609602	135609866	Lenient_1937	3	CM,CF,BF	1	0	1	1	1	0	1	0
chr1	135697600	135697839	Lenient_1938	2	CM,BF	1	0	1	0	0	0	0	0
chr1	135760111	135760368	Lenient_1939	1	BF	1	0	0	0	0	0	0	0
chr1	135779148	135779534	Lenient_1940	3	CM,BF,BM	1	1	1	0	3	0	1	0
chr1	135789216	135789655	Lenient_1941	2	CM,BF	1	0	1	0	2	0	1	0
chr1	135792711	135793149	Lenient_1942	2	CM,BF	1	0	1	0	1	0	2	0
chr1	135805107	135805525	Lenient_1943	2	BF,BM	1	1	0	0	1	1	0	0
chr1	135805537	135805653	Lenient_1944	2	CM,BF	1	0	1	0	1	0	0	0
chr1	135812605	135812968	Lenient_1945	3	CM,BF,BM	1	1	1	0	2	1	1	0
chr1	135814127	135814541	Lenient_1946	3	CM,BF,BM	1	1	1	0	0	1	0	0
chr1	135829986	135830328	Lenient_1947	4	CM,CF,BF,BM	1	1	1	1	0	0	2	0
chr1	135830733	135831400	Lenient_1948	4	CM,CF,BF,BM	1	1	1	1	4	0	0	1
chr1	135850258	135850710	Lenient_1949	2	CM,BF	1	0	1	0	1	0	0	0
chr1	135858205	135858654	Lenient_1950	4	CM,CF,BF,BM	1	1	1	1	4	2	3	1
chr1	135957642	135957893	Lenient_1951	2	CM,BF	1	0	1	0	0	0	1	0
chr1	135959949	135960354	Lenient_1952	1	BM	0	1	0	0	0	1	0	0
chr1	135960354	135960633	Lenient_1953	1	BF	1	0	0	0	0	0	0	0
chr1	135961905	135962301	Lenient_1954	4	CM,CF,BF,BM	1	1	1	1	3	1	1	1
chr1	135968194	135968602	Lenient_1955	1	BF	1	0	0	0	1	0	0	0
chr1	135975503	135976013	Lenient_1956	4	CM,CF,BF,BM	1	1	1	1	4	4	4	4
chr1	135989409	135990065	Lenient_1957	4	CM,CF,BF,BM	1	1	1	1	4	3	3	3
chr1	135995633	135996052	Lenient_1958	4	CM,CF,BF,BM	1	1	1	1	3	2	2	0
chr1	136002785	136003042	Lenient_1959	1	BF	1	0	0	0	1	0	0	0
chr1	136060100	136060621	Lenient_1960	2	CM,CF	0	0	1	1	0	0	1	2
chr1	136069665	136069986	Lenient_1961	1	CF	0	0	0	1	0	0	1	1
chr1	136078560	136078796	Lenient_1962	1	CF	0	0	0	1	0	0	0	0
chr1	136113623	136113959	Lenient_1963	1	BF	1	0	0	0	0	0	0	0
chr1	136118721	136119053	Lenient_1964	3	CM,BF,BM	1	1	1	0	0	0	1	0
chr1	136129547	136129818	Lenient_1965	2	CM,BF	1	0	1	0	2	0	1	0
chr1	136131539	136131741	Lenient_1966	4	CM,CF,BF,BM	1	1	1	1	1	1	2	0
chr1	136133997	136134321	Lenient_1967	3	CM,BF,BM	1	1	1	0	3	0	2	1
chr1	136140920	136141222	Lenient_1968	1	BF	1	0	0	0	0	0	0	0
chr1	136190618	136190964	Lenient_1969	1	BF	1	0	0	0	1	0	0	0
chr1	136199315	136199559	Lenient_1970	1	BF	1	0	0	0	1	0	1	0
chr1	136240959	136241484	Lenient_1971	2	BF,BM	1	1	0	0	2	0	1	0
chr1	136249356	136249816	Lenient_1972	1	CM	0	0	1	0	0	0	0	0
chr1	136254074	136254577	Lenient_1973	1	BF	1	0	0	0	2	0	0	0
chr1	136258051	136258845	Lenient_1974	4	CM,CF,BF,BM	1	1	1	1	4	4	4	3
chr1	136302550	136302819	Lenient_1975	3	CM,BF,BM	1	1	1	0	3	1	1	0
chr1	136311572	136312344	Lenient_1976	4	CM,CF,BF,BM	1	1	1	1	4	4	4	4
chr1	136351805	136352361	Lenient_1977	4	CM,CF,BF,BM	1	1	1	1	3	3	3	2
chr1	136390892	136391730	Lenient_1978	4	CM,CF,BF,BM	1	1	1	1	4	4	4	4
chr1	136410006	136410877	Lenient_1979	2	CM,CF	0	0	1	1	0	0	3	2
chr1	136415403	136415676	Lenient_1980	2	CM,BF	1	0	1	0	1	0	1	0
chr1	136416534	136416868	Lenient_1981	3	CM,CF,BF	1	0	1	1	1	0	4	2
chr1	136419190	136419429	Lenient_1982	1	CM	0	0	1	0	0	0	1	0
chr1	136427628	136427949	Lenient_1983	1	CF	0	0	0	1	0	0	0	0
chr1	136453328	136453920	Lenient_1984	4	CM,CF,BF,BM	1	1	1	1	4	2	4	3
chr1	136456557	136456962	Lenient_1985	3	CM,CF,BF	1	0	1	1	0	1	1	0
chr1	136458010	136458249	Lenient_1986	1	BF	1	0	0	0	1	0	0	0
chr1	136461971	136462584	Lenient_1987	2	CM,BF	1	0	1	0	1	0	1	0
chr1	136471413	136471906	Lenient_1988	1	CM	0	0	1	0	0	0	1	0
chr1	136624146	136624666	Lenient_1989	2	CM,CF	0	0	1	1	0	0	1	1
chr1	136625789	136626121	Lenient_1990	1	CM	0	0	1	0	0	0	1	0
chr1	136671285	136671519	Lenient_1991	1	BF	1	0	0	0	1	0	0	0
chr1	136700129	136700387	Lenient_1992	1	BF	1	0	0	0	2	0	0	0
chr1	136852186	136852747	Lenient_1993	4	CM,CF,BF,BM	1	1	1	1	3	2	2	3
chr1	136859017	136859616	Lenient_1994	2	CM,BF	1	0	1	0	2	0	1	0
chr1	137043578	137044275	Lenient_1995	3	CM,BF,BM	1	1	1	0	3	0	0	0
chr1	137051048	137051372	Lenient_1996	1	BM	0	1	0	0	0	0	0	0
chr1	137066008	137066764	Lenient_1997	1	BF	1	0	0	0	3	0	0	0
chr1	137154896	137155298	Lenient_1998	4	CM,CF,BF,BM	1	1	1	1	3	1	1	1
[truncated: 50,884 more rows]

## Sheet: S5D_Robust DHS
S5D_Table
Chrom	Start	Stop	Peak ID	Count of Groups with Peak	ID of Groups with Peaks	Bound by B6 M	Bound By B6 F	Bound by CAST M	Bound By CAST F	# of B6 M w/ peak	# of B6 F w/ peak	# of CAST M w/ peak	# of CAST F w/ peak
chr1	3504768	3505442	Robust_1	4	BF,BM,CF,CM	1	1	1	1	4	4	4	4
chr1	4504065	4504529	Robust_2	3	BM,CF,CM	1	0	1	1	2	1	3	2
chr1	4561530	4562345	Robust_3	1	BM	1	0	0	0	2	0	1	1
chr1	4643914	4644495	Robust_4	1	BM	1	0	0	0	2	0	1	0
chr1	4651533	4652330	Robust_5	2	BM,CM	1	0	1	0	4	0	4	0
chr1	4661263	4661969	Robust_6	4	BF,BM,CF,CM	1	1	1	1	4	3	4	3
chr1	4758694	4759499	Robust_7	4	BF,BM,CF,CM	1	1	1	1	4	4	4	4
chr1	4775541	4776145	Robust_8	4	BF,BM,CF,CM	1	1	1	1	4	3	4	3
chr1	4791759	4792239	Robust_9	4	BF,BM,CF,CM	1	1	1	1	4	3	4	3
chr1	4797626	4798235	Robust_10	4	BF,BM,CF,CM	1	1	1	1	3	4	4	4
chr1	4800615	4800942	Robust_11	1	BM	1	0	0	0	2	1	0	0
chr1	4847465	4848379	Robust_12	4	BF,BM,CF,CM	1	1	1	1	4	4	4	2
chr1	5073017	5073636	Robust_13	4	BF,BM,CF,CM	1	1	1	1	3	2	3	3
chr1	5264681	5265261	Robust_14	1	BM	1	0	0	0	2	0	1	0
chr1	5301713	5302189	Robust_15	1	BM	1	0	0	0	2	0	0	0
chr1	6204263	6205073	Robust_16	4	BF,BM,CF,CM	1	1	1	1	4	4	4	4
chr1	6500695	6501177	Robust_17	2	BM,CM	1	0	1	0	2	0	2	0
chr1	6986038	6986446	Robust_18	1	BM	1	0	0	0	2	0	1	0
chr1	7078627	7079400	Robust_19	4	BF,BM,CF,CM	1	1	1	1	4	4	4	4
chr1	7387752	7388512	Robust_20	4	BF,BM,CF,CM	1	1	1	1	4	4	4	3
chr1	8406466	8407642	Robust_21	1	BM	1	0	0	0	2	0	0	1
chr1	8862670	8863389	Robust_22	1	BM	1	0	0	0	4	1	1	0
chr1	9535103	9535557	Robust_23	3	BF,BM,CM	1	1	1	0	4	2	4	1
chr1	9537803	9538212	Robust_24	4	BF,BM,CF,CM	1	1	1	1	2	2	3	2
chr1	9549746	9550324	Robust_25	1	CM	0	0	1	0	0	0	2	1
chr1	9553818	9554717	Robust_26	1	BM	1	0	0	0	3	0	1	1
chr1	9574396	9575275	Robust_27	1	BM	1	0	0	0	2	0	1	0
chr1	9611615	9612042	Robust_28	4	BF,BM,CF,CM	1	1	1	1	4	2	3	2
chr1	9621490	9621909	Robust_29	4	BF,BM,CF,CM	1	1	1	1	4	2	3	2
chr1	9628872	9629217	Robust_30	3	BF,BM,CM	1	1	1	0	4	2	4	0
chr1	9690385	9691004	Robust_31	3	BF,BM,CM	1	1	1	0	4	2	2	1
chr1	9738317	9738943	Robust_32	4	BF,BM,CF,CM	1	1	1	1	4	4	4	4
chr1	9787777	9788822	Robust_33	2	BM,CM	1	0	1	0	2	1	2	1
chr1	9933920	9934575	Robust_34	4	BF,BM,CF,CM	1	1	1	1	3	3	4	4
chr1	9937554	9938172	Robust_35	1	BM	1	0	0	0	2	0	1	0
chr1	9957144	9958376	Robust_36	1	BM	1	0	0	0	2	1	1	0
chr1	9971775	9972301	Robust_37	1	CM	0	0	1	0	0	1	2	0
chr1	9975508	9976068	Robust_38	1	BF	0	1	0	0	1	2	0	0
chr1	9978713	9979468	Robust_39	3	BM,CF,CM	1	0	1	1	4	1	4	2
chr1	10028000	10028278	Robust_40	4	BF,BM,CF,CM	1	1	1	1	4	3	4	2
chr1	10029830	10030265	Robust_41	4	BF,BM,CF,CM	1	1	1	1	4	4	3	2
chr1	10132828	10133244	Robust_42	1	BM	1	0	0	0	2	0	1	0
chr1	10222850	10223472	Robust_43	4	BF,BM,CF,CM	1	1	1	1	3	4	4	3
chr1	10594158	10594648	Robust_44	1	CM	0	0	1	0	1	0	2	0
chr1	10983115	10984005	Robust_45	1	BM	1	0	0	0	2	1	1	1
chr1	11972815	11974061	Robust_46	1	CM	0	0	1	0	0	0	2	0
chr1	13362369	13363206	Robust_47	4	BF,BM,CF,CM	1	1	1	1	4	4	4	4
chr1	13364147	13364690	Robust_48	4	BF,BM,CF,CM	1	1	1	1	4	3	4	2
chr1	13416453	13416914	Robust_49	2	BM,CF	1	0	0	1	2	0	1	2
chr1	13457177	13457869	Robust_50	1	CM	0	0	1	0	0	0	3	0
chr1	13477810	13478415	Robust_51	1	CM	0	0	1	0	1	0	2	0
chr1	13551028	13552165	Robust_52	1	BM	1	0	0	0	2	0	1	0
chr1	13579290	13580291	Robust_53	3	BF,BM,CM	1	1	1	0	4	3	3	1
chr1	13618312	13618904	Robust_54	1	CM	0	0	1	0	0	0	2	0
chr1	13636343	13636988	Robust_55	1	BM	1	0	0	0	2	0	0	0
chr1	13649917	13650939	Robust_56	4	BF,BM,CF,CM	1	1	1	1	4	4	4	4
chr1	13658837	13659793	Robust_57	2	BM,CM	1	0	1	0	3	1	2	1
chr1	13667684	13668255	Robust_58	1	BM	1	0	0	0	3	1	1	0
chr1	14169768	14170171	Robust_59	2	CF,CM	0	0	1	1	0	0	2	2
chr1	15598289	15598807	Robust_60	1	CM	0	0	1	0	1	0	2	0
chr1	15600591	15601182	Robust_61	1	BM	1	0	0	0	2	0	1	1
chr1	15605551	15606092	Robust_62	1	CM	0	0	1	0	1	0	2	1
chr1	15795484	15796699	Robust_63	4	BF,BM,CF,CM	1	1	1	1	4	3	4	2
chr1	15823311	15824006	Robust_64	2	BM,CM	1	0	1	0	3	0	3	1
chr1	15867231	15867663	Robust_65	1	BM	1	0	0	0	2	0	1	0
chr1	15987054	15987671	Robust_66	2	BF,BM	1	1	0	0	2	2	0	0
chr1	16094464	16095788	Robust_67	4	BF,BM,CF,CM	1	1	1	1	4	4	4	4
chr1	16189375	16189775	Robust_68	4	BF,BM,CF,CM	1	1	1	1	2	2	3	2
chr1	16218392	16218896	Robust_69	1	BM	1	0	0	0	2	0	1	0
chr1	16608763	16609717	Robust_70	4	BF,BM,CF,CM	1	1	1	1	4	2	4	2
chr1	16646747	16647549	Robust_71	4	BF,BM,CF,CM	1	1	1	1	4	4	4	4
chr1	16655086	16655611	Robust_72	2	BM,CF	1	0	0	1	3	0	1	2
chr1	16678193	16678924	Robust_73	1	BM	1	0	0	0	3	1	1	0
chr1	17087562	17088055	Robust_74	2	BM,CF	1	0	0	1	3	1	1	2
chr1	20122100	20122570	Robust_75	4	BF,BM,CF,CM	1	1	1	1	4	4	2	4
chr1	20643765	20644409	Robust_76	4	BF,BM,CF,CM	1	1	1	1	2	2	2	3
chr1	20810210	20810856	Robust_77	1	BM	1	0	0	0	4	1	1	0
chr1	20941378	20941855	Robust_78	1	BM	1	0	0	0	2	1	1	0
chr1	21049400	21049891	Robust_79	2	BF,BM	1	1	0	0	4	2	1	0
chr1	21069107	21069788	Robust_80	3	BF,BM,CM	1	1	1	0	4	4	4	1
chr1	21114956	21115549	Robust_81	1	BM	1	0	0	0	2	0	1	0
chr1	21122496	21122932	Robust_82	4	BF,BM,CF,CM	1	1	1	1	3	2	4	4
chr1	21156153	21157289	Robust_83	1	CM	0	0	1	0	1	0	3	0
chr1	21208440	21209057	Robust_84	2	BM,CM	1	0	1	0	3	1	2	1
chr1	21218964	21219286	Robust_85	4	BF,BM,CF,CM	1	1	1	1	4	3	2	2
chr1	21221788	21222304	Robust_86	4	BF,BM,CF,CM	1	1	1	1	4	3	4	3
chr1	21230249	21230722	Robust_87	4	BF,BM,CF,CM	1	1	1	1	3	2	2	3
chr1	21242584	21243538	Robust_88	1	CM	0	0	1	0	1	0	4	1
chr1	21294008	21295072	Robust_89	1	BM	1	0	0	0	2	0	0	0
chr1	21310284	21310835	Robust_90	1	BM	1	0	0	0	4	0	1	0
chr1	21314212	21314702	Robust_91	1	BM	1	0	0	0	3	0	1	0
chr1	21316862	21317373	Robust_92	2	BM,CM	1	0	1	0	4	0	4	0
chr1	22106466	22107433	Robust_93	1	BM	1	0	0	0	3	0	0	0
chr1	22125707	22126293	Robust_94	1	BM	1	0	0	0	3	1	0	0
chr1	22627624	22628204	Robust_95	1	CM	0	0	1	0	0	0	2	0
chr1	22640673	22641439	Robust_96	1	CM	0	0	1	0	0	0	3	0
chr1	23170164	23170884	Robust_97	4	BF,BM,CF,CM	1	1	1	1	4	4	4	3
chr1	23194455	23194828	Robust_98	4	BF,BM,CF,CM	1	1	1	1	2	3	2	2
chr1	23261072	23261538	Robust_99	1	BM	1	0	0	0	2	0	0	0
chr1	23262780	23263813	Robust_100	4	BF,BM,CF,CM	1	1	1	1	4	3	4	3
chr1	23272599	23273144	Robust_101	1	BM	1	0	0	0	2	0	1	1
chr1	23327386	23328880	Robust_102	1	CM	0	0	1	0	1	0	3	1
chr1	23390027	23390525	Robust_103	3	BF,BM,CM	1	1	1	0	2	2	2	1
chr1	23487741	23488191	Robust_104	1	BM	1	0	0	0	3	1	1	0
chr1	23491265	23491869	Robust_105	4	BF,BM,CF,CM	1	1	1	1	4	2	4	2
chr1	23928782	23929516	Robust_106	3	BF,BM,CF	1	1	0	1	2	2	1	2
chr1	24012204	24012580	Robust_107	4	BF,BM,CF,CM	1	1	1	1	4	3	3	2
chr1	24106766	24107575	Robust_108	4	BF,BM,CF,CM	1	1	1	1	4	3	4	4
chr1	24114515	24115404	Robust_109	2	BF,BM	1	1	0	0	4	4	1	1
chr1	24618432	24621852	Robust_110	2	CF,CM	0	0	1	1	0	0	4	4
chr1	24685085	24685970	Robust_111	4	BF,BM,CF,CM	1	1	1	1	4	4	4	4
chr1	24757089	24757545	Robust_112	2	BM,CM	1	0	1	0	2	0	3	1
chr1	26743722	26745130	Robust_113	4	BF,BM,CF,CM	1	1	1	1	4	4	4	3
chr1	27940452	27941075	Robust_114	4	BF,BM,CF,CM	1	1	1	1	3	2	2	2
chr1	30840456	30840799	Robust_115	1	BM	1	0	0	0	2	0	0	0
chr1	30930034	30931049	Robust_116	4	BF,BM,CF,CM	1	1	1	1	4	4	4	4
chr1	30994289	30994672	Robust_117	2	BM,CF	1	0	0	1	3	0	1	2
chr1	31006366	31007513	Robust_118	4	BF,BM,CF,CM	1	1	1	1	4	4	4	4
chr1	31072837	31073347	Robust_119	4	BF,BM,CF,CM	1	1	1	1	2	2	2	3
chr1	31074310	31074638	Robust_120	3	BF,BM,CM	1	1	1	0	2	2	2	1
chr1	31076142	31076620	Robust_121	4	BF,BM,CF,CM	1	1	1	1	4	3	3	2
chr1	31090727	31091193	Robust_122	4	BF,BM,CF,CM	1	1	1	1	4	3	4	3
chr1	31129686	31130387	Robust_123	4	BF,BM,CF,CM	1	1	1	1	4	3	4	4
chr1	31151567	31152169	Robust_124	4	BF,BM,CF,CM	1	1	1	1	4	4	4	2
chr1	31153050	31153641	Robust_125	3	BF,BM,CM	1	1	1	0	2	2	3	1
chr1	31210642	31211228	Robust_126	2	BM,CM	1	0	1	0	3	0	3	1
chr1	31850145	31851223	Robust_127	1	CM	0	0	1	0	0	0	3	1
chr1	33270678	33271669	Robust_128	2	BM,CM	1	0	1	0	3	0	2	0
chr1	33776288	33777319	Robust_129	1	BM	1	0	0	0	2	1	1	0
chr1	33791033	33791653	Robust_130	2	BF,BM	1	1	0	0	4	3	1	0
chr1	33870827	33871770	Robust_131	1	BM	1	0	0	0	3	1	1	1
chr1	34160468	34160926	Robust_132	3	BM,CF,CM	1	0	1	1	2	1	4	2
chr1	34179825	34180348	Robust_133	2	BM,CF	1	0	0	1	3	1	1	2
chr1	34224146	34224817	Robust_134	2	CF,CM	0	0	1	1	0	0	4	4
chr1	34294309	34295273	Robust_135	3	BM,CF,CM	1	0	1	1	3	1	4	4
chr1	34444666	34445142	Robust_136	4	BF,BM,CF,CM	1	1	1	1	3	2	4	2
chr1	34496214	34496816	Robust_137	4	BF,BM,CF,CM	1	1	1	1	4	4	4	4
chr1	34899358	34900159	Robust_138	3	BF,BM,CF	1	1	0	1	2	2	1	2
chr1	34906540	34907009	Robust_139	3	BF,BM,CM	1	1	1	0	3	2	3	0
chr1	35437500	35438095	Robust_140	1	BM	1	0	0	0	2	0	0	0
chr1	35820844	35821363	Robust_141	3	BF,BM,CM	1	1	1	0	2	2	3	0
chr1	35893278	35893880	Robust_142	3	BF,BM,CM	1	1	1	0	4	3	3	1
chr1	35982919	35984018	Robust_143	1	BM	1	0	0	0	2	0	1	1
chr1	36122994	36123347	Robust_144	4	BF,BM,CF,CM	1	1	1	1	3	2	3	2
chr1	36124605	36125225	Robust_145	4	BF,BM,CF,CM	1	1	1	1	4	4	4	4
chr1	36129868	36130529	Robust_146	4	BF,BM,CF,CM	1	1	1	1	4	3	4	4
chr1	36131780	36132699	Robust_147	4	BF,BM,CF,CM	1	1	1	1	4	4	4	3
chr1	36150485	36151004	Robust_148	2	BM,CM	1	0	1	0	2	0	2	1
chr1	36158244	36158730	Robust_149	3	BM,CF,CM	1	0	1	1	2	0	2	3
chr1	36166917	36167320	Robust_150	2	BM,CM	1	0	1	0	2	0	2	0
chr1	36300833	36301331	Robust_151	3	BM,CF,CM	1	0	1	1	3	1	3	2
chr1	36364456	36365142	Robust_152	2	BM,CM	1	0	1	0	3	1	3	0
chr1	36413520	36414372	Robust_153	1	BM	1	0	0	0	2	0	1	0
chr1	36425387	36426246	Robust_154	3	BF,BM,CM	1	1	1	0	4	4	2	1
chr1	36501763	36502360	Robust_155	1	CM	0	0	1	0	1	1	2	0
chr1	36522628	36523027	Robust_156	1	BM	1	0	0	0	4	1	1	1
chr1	36526879	36527297	Robust_157	2	BM,CM	1	0	1	0	4	1	3	0
chr1	36528069	36528766	Robust_158	2	BM,CM	1	0	1	0	2	1	2	1
chr1	36568386	36569025	Robust_159	4	BF,BM,CF,CM	1	1	1	1	4	3	4	3
chr1	36582490	36582819	Robust_160	1	BM	1	0	0	0	2	0	1	0
chr1	36583779	36584288	Robust_161	1	BM	1	0	0	0	2	0	1	1
chr1	36595862	36596613	Robust_162	1	BM	1	0	0	0	3	0	1	0
chr1	36603788	36604279	Robust_163	3	BF,BM,CM	1	1	1	0	2	3	3	1
chr1	36613607	36614546	Robust_164	1	BM	1	0	0	0	2	1	1	0
chr1	36661434	36661819	Robust_165	1	BM	1	0	0	0	2	1	1	0
chr1	36748055	36748604	Robust_166	3	BF,BM,CM	1	1	1	0	4	3	3	1
chr1	36766547	36767205	Robust_167	3	BF,BM,CM	1	1	1	0	3	2	2	1
chr1	36837548	36837955	Robust_168	3	BF,BM,CM	1	1	1	0	3	4	2	1
chr1	36918464	36918973	Robust_169	1	CM	0	0	1	0	1	0	2	0
chr1	36976950	36977592	Robust_170	1	BM	1	0	0	0	2	0	1	0
chr1	36996296	36997043	Robust_171	4	BF,BM,CF,CM	1	1	1	1	4	4	4	4
chr1	37033631	37034074	Robust_172	3	BF,BM,CM	1	1	1	0	4	2	2	0
chr1	37082673	37083463	Robust_173	4	BF,BM,CF,CM	1	1	1	1	4	4	4	4
chr1	37085661	37085950	Robust_174	1	CM	0	0	1	0	1	0	2	0
chr1	37097966	37098465	Robust_175	4	BF,BM,CF,CM	1	1	1	1	4	2	4	3
chr1	37113730	37114528	Robust_176	1	BM	1	0	0	0	2	1	0	0
chr1	37356286	37357037	Robust_177	4	BF,BM,CF,CM	1	1	1	1	4	3	4	3
chr1	37398448	37399119	Robust_178	4	BF,BM,CF,CM	1	1	1	1	4	4	4	2
chr1	37404169	37404535	Robust_179	2	BM,CM	1	0	1	0	2	0	2	0
chr1	37408028	37408323	Robust_180	4	BF,BM,CF,CM	1	1	1	1	3	2	2	2
chr1	37417621	37418028	Robust_181	1	BM	1	0	0	0	2	0	1	0
chr1	37486625	37487255	Robust_182	4	BF,BM,CF,CM	1	1	1	1	4	4	4	4
chr1	37921558	37922398	Robust_183	4	BF,BM,CF,CM	1	1	1	1	4	4	4	4
chr1	37928758	37929484	Robust_184	4	BF,BM,CF,CM	1	1	1	1	4	3	2	2
chr1	37934715	37935118	Robust_185	3	BF,BM,CM	1	1	1	0	3	2	2	1
chr1	37946935	37947561	Robust_186	4	BF,BM,CF,CM	1	1	1	1	4	4	4	3
chr1	38053786	38055201	Robust_187	4	BF,BM,CF,CM	1	1	1	1	4	4	4	4
chr1	38186222	38187062	Robust_188	4	BF,BM,CF,CM	1	1	1	1	4	3	4	2
chr1	38298178	38299733	Robust_189	4	BF,BM,CF,CM	1	1	1	1	4	4	4	4
chr1	38365203	38365824	Robust_190	4	BF,BM,CF,CM	1	1	1	1	4	3	4	3
chr1	38415014	38415560	Robust_191	1	BM	1	0	0	0	2	0	1	1
chr1	38506147	38506776	Robust_192	2	BM,CM	1	0	1	0	3	0	2	0
chr1	39044166	39044898	Robust_193	4	BF,BM,CF,CM	1	1	1	1	4	4	4	4
chr1	39124635	39125285	Robust_194	2	BF,BM	1	1	0	0	4	2	1	0
chr1	39159389	39159955	Robust_195	2	BM,CM	1	0	1	0	3	0	2	1
chr1	39162536	39162866	Robust_196	1	BM	1	0	0	0	3	1	1	1
chr1	39249293	39249986	Robust_197	3	BF,BM,CM	1	1	1	0	3	3	3	1
chr1	39424347	39424981	Robust_198	2	BM,CM	1	0	1	0	3	1	2	0
chr1	39482211	39482611	Robust_199	2	BF,BM	1	1	0	0	3	2	0	0
chr1	39491016	39491593	Robust_200	4	BF,BM,CF,CM	1	1	1	1	3	3	2	2
chr1	39502421	39503003	Robust_201	1	BM	1	0	0	0	2	0	1	0
chr1	39508974	39509466	Robust_202	1	CF	0	0	0	1	1	0	1	2
chr1	39515152	39515612	Robust_203	4	BF,BM,CF,CM	1	1	1	1	4	2	4	4
chr1	39535337	39535833	Robust_204	4	BF,BM,CF,CM	1	1	1	1	3	3	4	3
chr1	39571964	39572616	Robust_205	2	BM,CM	1	0	1	0	2	0	2	0
chr1	39592334	39593011	Robust_206	4	BF,BM,CF,CM	1	1	1	1	4	4	4	4
chr1	39594098	39594690	Robust_207	1	CM	0	0	1	0	0	0	3	1
chr1	39633928	39634648	Robust_208	4	BF,BM,CF,CM	1	1	1	1	4	4	4	3
chr1	39648578	39649371	Robust_209	2	BF,BM	1	1	0	0	4	3	1	1
chr1	39770802	39771493	Robust_210	3	BF,BM,CM	1	1	1	0	4	2	2	1
chr1	39792691	39793231	Robust_211	2	BM,CM	1	0	1	0	2	0	2	0
chr1	39925871	39926480	Robust_212	4	BF,BM,CF,CM	1	1	1	1	3	2	2	2
chr1	39959685	39960067	Robust_213	4	BF,BM,CF,CM	1	1	1	1	4	2	2	2
chr1	40174206	40174783	Robust_214	1	CM	0	0	1	0	1	0	2	0
chr1	40212881	40213453	Robust_215	3	BF,BM,CM	1	1	1	0	4	2	3	1
chr1	40220156	40220784	Robust_216	3	BF,BM,CM	1	1	1	0	4	3	0	1
chr1	40232566	40233091	Robust_217	3	BF,BM,CF	1	1	0	1	4	2	1	2
chr1	40281746	40282114	Robust_218	3	BM,CF,CM	1	0	1	1	4	1	3	2
chr1	40286618	40287123	Robust_219	1	BM	1	0	0	0	2	0	1	0
chr1	40299648	40300030	Robust_220	2	CF,CM	0	0	1	1	1	0	2	2
chr1	40847264	40847936	Robust_221	1	BM	1	0	0	0	2	1	1	0
chr1	41612523	41613021	Robust_222	2	BM,CM	1	0	1	0	4	0	2	1
chr1	41615998	41616627	Robust_223	3	BF,BM,CM	1	1	1	0	4	4	2	1
chr1	42532201	42532753	Robust_224	1	CM	0	0	1	0	0	0	3	1
chr1	42598963	42599518	Robust_225	1	BM	1	0	0	0	2	0	1	0
chr1	42907855	42908391	Robust_226	4	BF,BM,CF,CM	1	1	1	1	4	4	4	3
chr1	43149383	43149823	Robust_227	1	BM	1	0	0	0	2	0	1	0
chr1	43155189	43155959	Robust_228	3	BF,BM,CM	1	1	1	0	4	3	4	1
chr1	43307096	43307660	Robust_229	1	BM	1	0	0	0	2	0	1	0
chr1	43362169	43362818	Robust_230	4	BF,BM,CF,CM	1	1	1	1	3	2	3	2
chr1	43455983	43456295	Robust_231	1	BM	1	0	0	0	2	1	1	0
chr1	43502097	43502852	Robust_232	1	BM	1	0	0	0	2	1	1	0
chr1	43664295	43665028	Robust_233	1	CM	0	0	1	0	0	0	2	0
chr1	43884255	43885009	Robust_234	4	BF,BM,CF,CM	1	1	1	1	4	3	4	3
chr1	43990430	43991268	Robust_235	4	BF,BM,CF,CM	1	1	1	1	4	4	4	4
chr1	44158876	44159392	Robust_236	4	BF,BM,CF,CM	1	1	1	1	4	3	4	2
chr1	44176248	44177006	Robust_237	4	BF,BM,CF,CM	1	1	1	1	0	2	4	3
chr1	44186942	44187279	Robust_238	3	BM,CF,CM	1	0	1	1	4	0	4	3
chr1	44188205	44188808	Robust_239	1	CM	0	0	1	0	0	0	2	0
chr1	44199717	44200096	Robust_240	2	CF,CM	0	0	1	1	0	0	2	2
chr1	44200363	44200772	Robust_241	2	CF,CM	0	0	1	1	0	0	2	2
chr1	44204398	44205082	Robust_242	4	BF,BM,CF,CM	1	1	1	1	3	4	3	2
chr1	45851864	45852607	Robust_243	4	BF,BM,CF,CM	1	1	1	1	4	4	4	4
chr1	45917113	45917610	Robust_244	1	BM	1	0	0	0	2	0	1	0
chr1	45960945	45961297	Robust_245	3	BM,CF,CM	1	0	1	1	2	0	2	2
chr1	45961970	45962523	Robust_246	4	BF,BM,CF,CM	1	1	1	1	4	3	4	3
chr1	45977579	45978038	Robust_247	4	BF,BM,CF,CM	1	1	1	1	4	3	4	2
chr1	45982255	45982986	Robust_248	3	BF,BM,CM	1	1	1	0	2	2	3	1
chr1	46910142	46911082	Robust_249	4	BF,BM,CF,CM	1	1	1	1	4	4	4	4
chr1	49629368	49629871	Robust_250	1	BM	1	0	0	0	2	0	0	0
chr1	50739696	50740339	Robust_251	4	BF,BM,CF,CM	1	1	1	1	4	4	4	3
chr1	50992187	50992561	Robust_252	1	BM	1	0	0	0	2	0	0	0
chr1	51321932	51322530	Robust_253	3	BM,CF,CM	1	0	1	1	2	0	3	3
chr1	51345712	51346097	Robust_254	3	BM,CF,CM	1	0	1	1	2	1	4	2
chr1	51346490	51347515	Robust_255	1	CM	0	0	1	0	0	1	2	1
chr1	51535020	51535765	Robust_256	4	BF,BM,CF,CM	1	1	1	1	4	4	4	4
chr1	51565951	51566468	Robust_257	1	BM	1	0	0	0	2	0	0	0
chr1	51569119	51570303	Robust_258	3	BM,CF,CM	1	0	1	1	4	0	3	4
chr1	51776927	51777466	Robust_259	4	BF,BM,CF,CM	1	1	1	1	4	4	4	3
chr1	51797484	51798329	Robust_260	3	BM,CF,CM	1	0	1	1	4	1	4	4
chr1	51816373	51817003	Robust_261	4	BF,BM,CF,CM	1	1	1	1	4	3	4	4
chr1	51826885	51827232	Robust_262	4	BF,BM,CF,CM	1	1	1	1	2	2	3	3
chr1	51837602	51838075	Robust_263	1	CF	0	0	0	1	0	0	1	2
chr1	51912815	51913993	Robust_264	4	BF,BM,CF,CM	1	1	1	1	4	2	4	3
chr1	51939738	51940416	Robust_265	4	BF,BM,CF,CM	1	1	1	1	4	2	4	4
chr1	51948833	51949328	Robust_266	1	CM	0	0	1	0	0	0	2	0
chr1	51952660	51953304	Robust_267	4	BF,BM,CF,CM	1	1	1	1	4	3	3	2
chr1	51972039	51972992	Robust_268	1	BM	1	0	0	0	3	1	1	0
chr1	52170363	52170921	Robust_269	4	BF,BM,CF,CM	1	1	1	1	4	4	3	4
chr1	52175935	52176726	Robust_270	2	BF,BM	1	1	0	0	4	2	1	0
chr1	52289821	52290443	Robust_271	3	BF,BM,CM	1	1	1	0	3	4	3	1
chr1	52490916	52492139	Robust_272	1	BM	1	0	0	0	3	1	0	0
chr1	52522465	52523391	Robust_273	2	BF,BM	1	1	0	0	3	2	0	0
chr1	52556495	52557752	Robust_274	3	BF,BM,CM	1	1	1	0	4	4	3	1
chr1	52874021	52874672	Robust_275	3	BF,BM,CM	1	1	1	0	4	2	2	1
chr1	52901635	52902165	Robust_276	4	BF,BM,CF,CM	1	1	1	1	4	4	4	3
chr1	52906438	52906889	Robust_277	1	BM	1	0	0	0	2	1	0	0
chr1	53117138	53117739	Robust_278	1	CM	0	0	1	0	0	0	2	0
chr1	53127428	53127810	Robust_279	3	BF,BM,CM	1	1	1	0	2	3	3	1
chr1	53353600	53354225	Robust_280	4	BF,BM,CF,CM	1	1	1	1	4	2	3	2
chr1	53370178	53370764	Robust_281	2	BM,CM	1	0	1	0	3	1	2	1
chr1	53409247	53409785	Robust_282	3	BF,BM,CM	1	1	1	0	4	3	3	0
chr1	53841724	53842217	Robust_283	3	BM,CF,CM	1	0	1	1	3	1	3	2
chr1	54307301	54307858	Robust_284	3	BF,BM,CM	1	1	1	0	2	2	2	0
chr1	54580697	54581056	Robust_285	1	BM	1	0	0	0	2	0	1	0
chr1	54602204	54602775	Robust_286	4	BF,BM,CF,CM	1	1	1	1	4	3	4	4
chr1	54613979	54614896	Robust_287	3	BF,BM,CM	1	1	1	0	4	3	4	1
chr1	54671723	54672358	Robust_288	1	BM	1	0	0	0	2	1	1	0
chr1	54740980	54741523	Robust_289	1	BM	1	0	0	0	2	0	1	1
chr1	54883360	54883872	Robust_290	4	BF,BM,CF,CM	1	1	1	1	4	3	3	2
chr1	54982982	54983491	Robust_291	2	BM,CM	1	0	1	0	2	0	2	0
chr1	55040288	55040863	Robust_292	2	CF,CM	0	0	1	1	0	0	2	3
chr1	55083853	55084530	Robust_293	4	BF,BM,CF,CM	1	1	1	1	4	4	4	4
chr1	55109156	55110081	Robust_294	4	BF,BM,CF,CM	1	1	1	1	4	4	4	4
chr1	55144288	55145444	Robust_295	4	BF,BM,CF,CM	1	1	1	1	4	4	4	4
chr1	55187643	55188519	Robust_296	4	BF,BM,CF,CM	1	1	1	1	4	4	4	4
chr1	55228077	55228791	Robust_297	4	BF,BM,CF,CM	1	1	1	1	4	2	4	3
chr1	55230493	55231174	Robust_298	4	BF,BM,CF,CM	1	1	1	1	4	4	4	4
chr1	55293884	55294306	Robust_299	4	BF,BM,CF,CM	1	1	1	1	4	2	2	2
chr1	55462621	55463118	Robust_300	1	BM	1	0	0	0	3	0	1	0
chr1	55763698	55764183	Robust_301	1	BM	1	0	0	0	3	1	1	0
chr1	56596645	56597288	Robust_302	4	BF,BM,CF,CM	1	1	1	1	4	3	4	3
chr1	56680996	56681408	Robust_303	1	CM	0	0	1	0	0	0	3	0
chr1	57029712	57031010	Robust_304	4	BF,BM,CF,CM	1	1	1	1	4	4	4	3
chr1	57433991	57434746	Robust_305	1	BM	1	0	0	0	2	1	1	1
chr1	57448087	57448603	Robust_306	3	BF,BM,CM	1	1	1	0	4	2	2	1
chr1	57463092	57463820	Robust_307	4	BF,BM,CF,CM	1	1	1	1	4	4	4	4
chr1	58026519	58027205	Robust_308	2	BM,CM	1	0	1	0	3	1	3	1
chr1	58052581	58053057	Robust_309	1	BM	1	0	0	0	2	1	1	0
chr1	58086529	58087812	Robust_310	4	BF,BM,CF,CM	1	1	1	1	4	3	3	3
chr1	58121528	58122572	Robust_311	1	CM	0	0	1	0	0	0	3	0
chr1	58128337	58128920	Robust_312	3	BM,CF,CM	1	0	1	1	4	0	4	3
chr1	58134780	58135403	Robust_313	3	BM,CF,CM	1	0	1	1	3	1	4	2
chr1	58149149	58149827	Robust_314	1	BM	1	0	0	0	2	0	1	0
chr1	58158250	58158815	Robust_315	4	BF,BM,CF,CM	1	1	1	1	4	4	4	4
chr1	58169692	58170324	Robust_316	1	BM	1	0	0	0	2	1	1	0
chr1	58170748	58171141	Robust_317	1	BM	1	0	0	0	2	0	0	0
chr1	58201171	58201789	Robust_318	4	BF,BM,CF,CM	1	1	1	1	4	3	4	2
chr1	58410297	58410859	Robust_319	2	BF,BM	1	1	0	0	3	2	1	1
chr1	58449598	58450132	Robust_320	4	BF,BM,CF,CM	1	1	1	1	4	4	4	4
chr1	58480055	58481049	Robust_321	4	BF,BM,CF,CM	1	1	1	1	3	4	4	3
chr1	58561530	58562121	Robust_322	3	BF,BM,CM	1	1	1	0	3	2	2	1
chr1	58643095	58643476	Robust_323	4	BF,BM,CF,CM	1	1	1	1	4	2	4	3
chr1	58667257	58667709	Robust_324	4	BF,BM,CF,CM	1	1	1	1	4	3	4	4
chr1	58671339	58672456	Robust_325	3	BF,BM,CM	1	1	1	0	2	2	3	1
chr1	58769166	58770105	Robust_326	4	BF,BM,CF,CM	1	1	1	1	4	4	4	4
chr1	58852080	58852540	Robust_327	3	BF,BM,CF	1	1	0	1	4	4	1	2
chr1	59029988	59031019	Robust_328	4	BF,BM,CF,CM	1	1	1	1	4	4	4	4
chr1	59167511	59167773	Robust_329	1	BM	1	0	0	0	2	0	1	0
chr1	59176661	59176990	Robust_330	4	BF,BM,CF,CM	1	1	1	1	3	4	4	2
chr1	59214576	59215184	Robust_331	1	CM	0	0	1	0	1	0	2	0
chr1	59231401	59232144	Robust_332	4	BF,BM,CF,CM	1	1	1	1	4	3	2	2
chr1	59258056	59259777	Robust_333	1	BM	1	0	0	0	2	1	1	1
chr1	59268760	59269599	Robust_334	4	BF,BM,CF,CM	1	1	1	1	4	4	4	4
chr1	59293744	59294719	Robust_335	4	BF,BM,CF,CM	1	1	1	1	4	3	4	4
chr1	59378308	59379309	Robust_336	4	BF,BM,CF,CM	1	1	1	1	4	4	4	4
chr1	59424902	59425222	Robust_337	3	BF,BM,CM	1	1	1	0	2	2	2	0
chr1	59439715	59440341	Robust_338	3	BF,BM,CF	1	1	0	1	4	3	1	2
chr1	59480006	59481013	Robust_339	1	BM	1	0	0	0	2	1	1	1
chr1	59493095	59493734	Robust_340	4	BF,BM,CF,CM	1	1	1	1	4	2	4	2
chr1	59495947	59496490	Robust_341	1	BM	1	0	0	0	3	0	1	0
chr1	59538562	59539256	Robust_342	4	BF,BM,CF,CM	1	1	1	1	4	3	3	2
chr1	59544175	59544775	Robust_343	2	BM,CM	1	0	1	0	2	0	4	1
chr1	59560507	59561145	Robust_344	3	BM,CF,CM	1	0	1	1	3	1	2	2
chr1	59727468	59728028	Robust_345	3	BF,BM,CM	1	1	1	0	2	2	3	0
chr1	59741428	59742116	Robust_346	4	BF,BM,CF,CM	1	1	1	1	4	4	4	3
chr1	59819707	59820972	Robust_347	1	BM	1	0	0	0	3	1	1	1
chr1	59969416	59970116	Robust_348	4	BF,BM,CF,CM	1	1	1	1	3	3	4	2
chr1	60154512	60155551	Robust_349	4	BF,BM,CF,CM	1	1	1	1	4	4	4	4
chr1	60236925	60237672	Robust_350	4	BF,BM,CF,CM	1	1	1	1	4	4	4	4
chr1	60350790	60351270	Robust_351	1	BM	1	0	0	0	3	1	0	0
chr1	60400011	60400403	Robust_352	4	BF,BM,CF,CM	1	1	1	1	4	4	4	4
chr1	60466179	60466670	Robust_353	3	BF,BM,CM	1	1	1	0	3	3	3	1
chr1	60623389	60624097	Robust_354	4	BF,BM,CF,CM	1	1	1	1	2	4	3	2
chr1	60628390	60628673	Robust_355	1	BM	1	0	0	0	2	0	1	0
chr1	60653077	60653559	Robust_356	4	BF,BM,CF,CM	1	1	1	1	3	2	4	3
chr1	60655933	60656569	Robust_357	4	BF,BM,CF,CM	1	1	1	1	4	4	4	4
chr1	60698197	60698567	Robust_358	4	BF,BM,CF,CM	1	1	1	1	4	2	4	3
chr1	60715795	60717003	Robust_359	1	BM	1	0	0	0	3	1	1	1
chr1	60719050	60719677	Robust_360	4	BF,BM,CF,CM	1	1	1	1	3	3	4	3
chr1	60724750	60725352	Robust_361	1	BM	1	0	0	0	3	0	0	0
chr1	60725948	60726479	Robust_362	4	BF,BM,CF,CM	1	1	1	1	4	2	4	4
chr1	60772607	60773157	Robust_363	1	CM	0	0	1	0	0	0	2	0
chr1	60878411	60878769	Robust_364	1	BM	1	0	0	0	2	0	0	0
chr1	60883782	60884374	Robust_365	2	BM,CM	1	0	1	0	3	0	3	1
chr1	60903557	60904040	Robust_366	1	BM	1	0	0	0	2	0	1	0
chr1	60916631	60917107	Robust_367	3	BM,CF,CM	1	0	1	1	2	0	3	3
chr1	61017166	61017737	Robust_368	1	BM	1	0	0	0	2	0	1	0
chr1	61430872	61431127	Robust_369	4	BF,BM,CF,CM	1	1	1	1	0	2	2	2
chr1	61570465	61571075	Robust_370	1	BF	0	1	0	0	0	2	0	0
chr1	61696474	61697063	Robust_371	2	BM,CM	1	0	1	0	3	0	2	0
chr1	61892979	61893655	Robust_372	1	CM	0	0	1	0	1	0	2	0
chr1	62066307	62066668	Robust_373	1	BM	1	0	0	0	2	0	1	0
chr1	62221768	62222113	Robust_374	3	BF,BM,CM	1	1	1	0	3	2	4	1
chr1	62403005	62403422	Robust_375	1	BM	1	0	0	0	2	0	0	0
chr1	62469541	62470060	Robust_376	1	BM	1	0	0	0	3	0	0	0
chr1	62749614	62750284	Robust_377	1	BM	1	0	0	0	2	0	0	1
chr1	62770393	62772081	Robust_378	4	BF,BM,CF,CM	1	1	1	1	4	4	4	4
chr1	62794716	62795314	Robust_379	2	BF,BM	1	1	0	0	2	2	1	0
chr1	62856185	62856738	Robust_380	4	BF,BM,CF,CM	1	1	1	1	3	3	2	3
chr1	62870237	62870661	Robust_381	4	BF,BM,CF,CM	1	1	1	1	4	4	4	4
chr1	63160793	63161270	Robust_382	4	BF,BM,CF,CM	1	1	1	1	4	3	4	3
chr1	63170522	63170994	Robust_383	3	BF,BM,CM	1	1	1	0	4	3	2	1
chr1	63223015	63223875	Robust_384	4	BF,BM,CF,CM	1	1	1	1	4	4	4	4
chr1	63477057	63477623	Robust_385	2	BM,CM	1	0	1	0	2	0	2	1
chr1	63480663	63480995	Robust_386	1	CF	0	0	0	1	1	0	1	2
chr1	63776929	63777443	Robust_387	4	BF,BM,CF,CM	1	1	1	1	4	4	3	2
chr1	64087426	64087869	Robust_388	2	BM,CF	1	0	0	1	4	0	1	2
chr1	64168153	64169160	Robust_389	4	BF,BM,CF,CM	1	1	1	1	4	4	4	4
chr1	64352136	64352449	Robust_390	3	BF,BM,CM	1	1	1	0	2	2	2	0
chr1	64420896	64421553	Robust_391	2	BM,CM	1	0	1	0	2	1	2	0
chr1	64578978	64579765	Robust_392	4	BF,BM,CF,CM	1	1	1	1	4	4	4	4
chr1	64663742	64664271	Robust_393	4	BF,BM,CF,CM	1	1	1	1	4	2	3	2
chr1	64736993	64737547	Robust_394	4	BF,BM,CF,CM	1	1	1	1	4	4	3	3
chr1	64784090	64784955	Robust_395	4	BF,BM,CF,CM	1	1	1	1	4	4	4	4
chr1	64789169	64789813	Robust_396	1	CM	0	0	1	0	1	1	3	1
chr1	64799591	64800358	Robust_397	1	BM	1	0	0	0	2	0	0	0
chr1	64802790	64803268	Robust_398	2	CF,CM	0	0	1	1	1	1	3	2
chr1	64834112	64834635	Robust_399	4	BF,BM,CF,CM	1	1	1	1	4	2	4	2
chr1	64839179	64839807	Robust_400	2	CF,CM	0	0	1	1	1	0	4	2
chr1	64841548	64842311	Robust_401	1	BM	1	0	0	0	2	0	1	0
chr1	65158798	65159917	Robust_402	1	BM	1	0	0	0	3	0	1	0
chr1	65201501	65202478	Robust_403	2	BM,CM	1	0	1	0	2	0	2	0
chr1	65216192	65216727	Robust_404	1	CM	0	0	1	0	1	0	2	1
chr1	65224296	65225991	Robust_405	4	BF,BM,CF,CM	1	1	1	1	4	4	4	4
chr1	65232781	65233577	Robust_406	4	BF,BM,CF,CM	1	1	1	1	4	3	3	4
chr1	65392642	65392894	Robust_407	1	BM	1	0	0	0	2	0	1	0
chr1	66747103	66747897	Robust_408	4	BF,BM,CF,CM	1	1	1	1	4	2	3	3
chr1	66862473	66863093	Robust_409	3	BM,CF,CM	1	0	1	1	2	1	3	2
chr1	66863388	66864379	Robust_410	4	BF,BM,CF,CM	1	1	1	1	4	4	4	4
chr1	66909194	66909944	Robust_411	4	BF,BM,CF,CM	1	1	1	1	4	4	4	4
chr1	66947437	66948016	Robust_412	1	BM	1	0	0	0	2	0	1	1
chr1	67045395	67045749	Robust_413	2	CF,CM	0	0	1	1	1	0	2	2
chr1	67048707	67049114	Robust_414	4	BF,BM,CF,CM	1	1	1	1	3	2	4	2
chr1	67085191	67085746	Robust_415	1	BM	1	0	0	0	2	0	1	0
chr1	67102211	67103016	Robust_416	1	CM	0	0	1	0	0	0	2	1
chr1	67107914	67108500	Robust_417	1	BM	1	0	0	0	2	0	1	0
chr1	67113764	67114574	Robust_418	1	BM	1	0	0	0	3	0	1	0
chr1	67124077	67124817	Robust_419	4	BF,BM,CF,CM	1	1	1	1	4	4	4	4
chr1	67139011	67139515	Robust_420	4	BF,BM,CF,CM	1	1	1	1	2	2	2	3
chr1	67148616	67149232	Robust_421	1	BM	1	0	0	0	2	1	1	0
chr1	67149922	67150950	Robust_422	4	BF,BM,CF,CM	1	1	1	1	4	4	4	4
chr1	67160076	67160436	Robust_423	4	BF,BM,CF,CM	1	1	1	1	2	3	3	3
chr1	67163004	67163633	Robust_424	4	BF,BM,CF,CM	1	1	1	1	4	4	4	4
chr1	67169373	67169863	Robust_425	3	BF,BM,CM	1	1	1	0	4	2	2	1
chr1	69020147	69020714	Robust_426	1	BM	1	0	0	0	2	1	1	0
chr1	69025033	69026312	Robust_427	2	BF,BM	1	1	0	0	3	2	1	0
chr1	69152283	69153285	Robust_428	2	BF,BM	1	1	0	0	4	2	0	0
chr1	69734142	69734627	Robust_429	1	BM	1	0	0	0	2	1	1	0
chr1	69940848	69941317	Robust_430	1	BM	1	0	0	0	2	0	0	0
chr1	71149121	71150060	Robust_431	4	BF,BM,CF,CM	1	1	1	1	4	4	4	2
chr1	71277635	71278284	Robust_432	4	BF,BM,CF,CM	1	1	1	1	4	3	4	2
chr1	71603405	71604082	Robust_433	2	BM,CF	1	0	0	1	3	1	1	2
chr1	71626134	71626547	Robust_434	1	CM	0	0	1	0	1	0	2	1
chr1	71681105	71681603	Robust_435	4	BF,BM,CF,CM	1	1	1	1	4	4	4	4
chr1	71693531	71694294	Robust_436	2	BM,CM	1	0	1	0	3	0	2	1
chr1	71699422	71700174	Robust_437	4	BF,BM,CF,CM	1	1	1	1	4	3	3	2
chr1	71770115	71770705	Robust_438	4	BF,BM,CF,CM	1	1	1	1	4	2	3	3
chr1	71854129	71854836	Robust_439	2	BM,CM	1	0	1	0	3	1	3	1
chr1	71884501	71884998	Robust_440	1	BM	1	0	0	0	2	0	1	0
chr1	71933406	71934905	Robust_441	4	BF,BM,CF,CM	1	1	1	1	4	3	4	4
chr1	71958871	71959615	Robust_442	4	BF,BM,CF,CM	1	1	1	1	4	4	4	4
chr1	71984800	71985585	Robust_443	2	BF,BM	1	1	0	0	4	3	1	0
chr1	72055771	72056627	Robust_444	1	CM	0	0	1	0	1	0	3	0
chr1	72059146	72059722	Robust_445	1	BM	1	0	0	0	2	1	1	0
chr1	72078794	72079245	Robust_446	4	BF,BM,CF,CM	1	1	1	1	2	2	4	4
chr1	72219777	72220391	Robust_447	3	BF,BM,CM	1	1	1	0	4	2	3	1
chr1	72257043	72257929	Robust_448	1	BM	1	0	0	0	2	0	1	0
chr1	72258221	72258880	Robust_449	1	CM	0	0	1	0	1	1	2	0
chr1	72272901	72273357	Robust_450	1	BM	1	0	0	0	2	1	1	0
chr1	72282806	72283972	Robust_451	1	CM	0	0	1	0	1	0	3	1
chr1	72290285	72290809	Robust_452	4	BF,BM,CF,CM	1	1	1	1	4	4	3	3
chr1	72300838	72302202	Robust_453	1	BM	1	0	0	0	2	0	1	0
chr1	72324473	72325192	Robust_454	1	CM	0	0	1	0	1	0	3	1
chr1	72329026	72329671	Robust_455	1	CM	0	0	1	0	1	1	2	1
chr1	72330605	72330898	Robust_456	3	BM,CF,CM	1	0	1	1	3	1	3	2
[truncated: 25,555 more rows]

## Sheet: S5E_Sex-biased H3K27ac Core
S5E_Table
[truncated: 442 more rows]

[truncated: 3 more sheets: S5F_Sex-biased DHS Core, S5G_B6 Uniq Sex-biased Merge, S5H_CAST Uniq Sex-biased Merge]
