# Supplementary material for: Harnessing natural variation to identify cis regulators of sex-biased gene expression in a multi-strain mouse liver model
Source: PLoS Genet. 2021 Nov 9;17(11):e1009588. doi: 10.1371/journal.pgen.1009588 (PMC8664386; doi:10.1371/journal.pgen.1009588)
Supplement: S6 Table — Summary of eQTL analysis, incorporating findings from RNA-seq, ChIP-seq, and DNase-seq analysis of livers from male and female B6 and CAST mice. The primary results are presented in sheet A, summarizing characteristics of the full set of 491 eQTLs, and identifies the robust subset of 168 eQTLs described in the text. Sheet B lists the peak names of all peaks overlapping variants within eQTLs, which can be cross-referenced with S5 Table. Sheet C lists the sex-biased genes unique to CAST that were used to supplement the sex-biased genes identified previously by Melia and Waxman (only CAST microarray data was available previously). Sheets D-F provide strain-specific and strain-shared TF binding information for Cebpa, Foxa1, and Hnf4a. Sheet G identifies key eQTL subsets described in the text. (XLSX) [file pgen.1009588.s019.xlsx]

## Sheet: S6_Table_Legend
S6_Table_LEGEND:
Description:
A summary of eQTL analysis, incorporating findings from RNA-seq, ChIP-seq, and DNase-seq analysis of livers from male and female B6 and CAST mice is presented in Table S6. The primary results are presented in Table S6A, summarizing characteristics of the 491 eQTLs, adapted from Melia and Waxman, PLoS One 2020, Table S4. In addition, Table S6B lists the peak names of all peaks overlapping variants…
Sheets in this Excel workbook:
Sheet S6A shows the 491 eQTLs associated with sex-biased genes for which CAST or B6 is the regulating strain. A more detailed legend including a breakdown of individual columns is described in the sheet "Table S6A Legend"
Sheet S6B Column order is identical to columns DW through EH of Table S6A, but instead of listing number of peaks containing genetic variants the names of those peaks are listed. This information can be used to look up specific peaks by cross-referencing columns DW through EH (eQTL interval) for specific peaks in Table S4-5 by the "peak name" column (unique per peak). For example, row 3 of Table …
Sheet S6D,E,F shows the genomic coordinates of strain-biased TF binding sites for Cebpa (S6D), Foxa1 (S6E), and Hnf4a (S6F). These are described in Wong et al 2017, converted from mm10 to the mm9 genomic coordinates shown here. Previously, strain preference was reported for individual SNPs, which were expanded +/- 200 bp for browser visualization. In Wong et al, all SNPs were a separated by a min…
Sheet S6G presents a summary of key values derived from data in Table S6A. Specifically, listed are the 491 eQTL IDs (column A); the eQTL category, numbered from 1 to 8 (column B); whether the eQTL belongs to the group of 388, the group of 355, or the group of 286 eQTLs, as defined in the Methods and diagrammed in Figure S9F-S9G (columns C-E); the regulating strain, either B6 or CAST (column F); …

## Sheet: S6A_detailed legend
S6A_Table_Legend	Also see Table S6G for summary of key eQTL subsets
Narrowest eQTL	Genomic coordinates for the narrowest of the 2 or 3 eQTL intervals for which CAST or B6 is the regulating strain. If CAST or B6 is the regulating strain in only one condition (A,M, or F; Fig. S9A) (format: chromsome, start, stop), then only the interval for which CAST or B6 is the regulating strain is shown here (narrowest by default).
Intersection of eQTLs (2 or 3 only)	Genomic coordinates for the intersection of the 2 or 3 eQTL intervals for which CAST or B6 is the regulating strain. If CAST or B6 is the regulating strain in only one condition (A,M, or F; Fig. S9A) OR if the intervals are non-overlapping then a "-" is shown for all values (format: chromsome, start, stop)
Intersection of narrowest eQTL with TAD containing regulated gene TSS	Genomic coordinates for the intersection of the narrowest eQTL with the TAD containing the TSS of the regulated gene if columnY ="tad", else a "-" is shown for all values. (format: chromosome, start, stop)
Gene IDs and eQTL IDs	Unique identifier representing the eQTL, from Melia and Waxman (PLoS One, 2020) (gene name + eQTL chromsome)
	Gene ID identifying the regulated gene
	chromosome on which the gene resides
For eQTLs overlapping the TAD containing the TSS of the regulated genes, name and coordinates of that TAD (for columnY="tad")	For intra-TAD eQTLs (column Y = "tad"), the genomic coordinates of the TAD containing the TSS of the regulated gene (format: chromosome, start, stop)
	Name of the TAD following standard lab format (Matthews and Waxman, eLife, 2018)
Size of Intervals 1, 2, and 3 (in kb)	Size of the Narrowest eQTL (columns A-C)
	Size of the Intersection of eQTLs (columns D-F)
	Size of the overlap of the narrowest eQTL with the TSS-containing TAD (columns G-I)
Number of SNPs/Indels within the following intervals	Number of genetic variants in the Narrowest eQTL (columns A-C)
	Number of genetic variants in the Intersection of eQTLs (columns D-F)
	Number of genetic variants in the overlap of the narrowest eQTL with the TSS-containing TAD (columns G-I)
Regulating Strain and Position Relative to Regulated Gene	eQTL significant in what group All/M-only/F-only? (F= CAST and B=B6; any other reg. strain = "0")
	Category as decribed in Fig. 4C (categories are numbered 1-8). If no category is assigned, then "N/A"
	Whether an eQTL is cis (same chromsome as regulated gene, but does not overlap the TAD containing the TSS of the regulated gene), tad (overlapping TAD containing TSS of regulated gene), or trans (located on a different chromsome from the regulated gene). Cis and trans assignments are directly from columns R and S of Melia and Waxman, PLoS One 2020, Table S4. "tad" assignments were for made for ov…
Gene Expresssion	M/F B6 (Log2; EdgeR). See also Table S1.
	M/F CAST (Log2; EdgeR) See also Table S1.
	M B6 Median FPKM. See also Table S1.
	F B6 Median FPKM. See also Table S1.
	M CAST Median FPKM. See also Table S1.
	F CAST Median FPKM. See also Table S1.
	Is the gene sex-specific, based on Melia and Waxman, PLoS One 2020? If FALSE, then the gene is only identified as sex-biased in CAST mouse liver RNA-seq (this study) and listed in Table S6C.
	Is Gene Sex-biased in B6 (dataset G164)? Defined for FDR only, regardless of FC. See also Table S1.
	Is Gene Sex-biased in CAST (dataset G164)? Defined for FDR only, regardless of FC. See also Table S1.
	Sex -biased in either? If either of the preceeding columns is true then this column = TRUE
	Max M/F log2 FC across strains with signifcant sex specificity: IF gene is sex-specific from Melia and Waxman, PLoS One 2020, then max M/F log2 FC across strains with signifcant sex specificity, else the sex specificity in CAST RNA-seq (this study) is shown. This is to include both genes identified as sex-biased by Tisha and CAST-specific sex-biased genes (Table S6C).
	comparison where the max M/F log2 FC occurs: Either from Melia and Waxman, or if from Table S6C, then the FC value in CAST. "Male-biased" and "Female-biased" genes for gain/loss analysis are based on this column (>0 = male-biased gene or <0 = female-biased gene)
	max FPKM across male samples (based on CD1 and C57Bl6/J RNA-Seq data): data from Melia and Waxman, Table S4.
	sample where max FPKM across male samples occurs: data from Melia and Waxman, Table S4.
	max FPKM across female samples (based on CD1 and C57Bl6/J RNA-Seq data): data from Melia and Waxman, Table S4.
	sample where max FPKM across female samples occurs: data from Melia and Waxman, Table S4.
eQTL Features	is eQTL significant when using all samples: data from Melia and Waxman, Table S4.
	is eQTL significant when using male samples: data from Melia and Waxman, Table S4.
	is eQTL significant when using female samples: data from Melia and Waxman, Table S4.
	Male LOD - Female LOD (for eQTLs that are significant in either the male only or female only samples: data from Melia and Waxman, Table S4. This column is used to define "stronger in male" or "stronger in female" for Figure 5C (categorization).
	Which eQTL has the highest LOD? combined = all samples, combined_male = male only samples and combined_female = female only samples: data from Melia and Waxman, Table S4.
eQTL result based on all DO liver samples : data from Melia and Waxman, Table S4. Includes data for 8 founder strains, sorted by their contributing coefficients to the eQTL.	QTL Chr
	QTL Genomic Position (at the most significant SNP marker; in MB)
	Name of the most significant SNP marker
	LOD score
	QTL p value
	QTL FDR
	QTL start (95% Bayesian Credible int.)
	QTL end (95% Bayesian Credible int.)
	Width of QTL
	Number of strain with high coefficients (coefficent within 20% of the absolute maximum coefficient)
	Strain 1
	coef
	Strain 2
	coef2
	Strain 3
	coef3
	Strain 4
	coef4
	Strain 5
	coef5
	Strain 6
	coef6
	Strain 7
	coef7
	Strain 8
	coef8
eQTL result based on male only DO liver samples: data from Melia and Waxman, Table S4. Includes data for 8 founder strains, sorted by their contributing coefficients to the eQTL.	QTL Chr
	QTL Genomic Position (at the most significant SNP marker; in MB)
	Name of the most significant SNP marker
	LOD score
	QTL p value
	QTL FDR
	QTL start (95% Bayesian Credible int.)
	QTL end (95% Bayesian Credible int.)
	Width of QTL
	Number of strain with high coefficients (coefficent within 20% of the absolute maximum coefficient)
	Strain 1
	coef
	Strain 2
	coef2
	Strain 3
	coef3
	Strain 4
	coef4
	Strain 5
	coef5
	Strain 6
	coef6
	Strain 7
	coef7
	Strain 8
	coef8
eQTL result based on female only DO liver samples: Directly from Melia and Waxman, Table S4. Includes data for 8 founder strains, sorted by their contributing coefficients to the eQTL.	QTL Chr
	QTL Genomic Position (at the most significant SNP marker; in MB)
	Name of the most significant SNP marker
	LOD score
	QTL p value
	QTL FDR
	QTL start (95% Bayesian Credible int.)
	QTL end (95% Bayesian Credible int.)
	Width of QTL
	Number of strain with high coefficients (coefficent within 20% of the absolute maximum coefficient)
	Strain 1
	coef
	Strain 2
	coef2
	Strain 3
	coef3
	Strain 4
	coef4
	Strain 5
	coef5
	Strain 6
	coef6
	Strain 7
	coef7
	Strain 8
	coef8
sum of relevant gain/loss of SB (sex-biased) peaks in eQTL	sum of relevant CREs in eQTL: For categories # 1-4 "relevant" sex-biased peaks are defined as convergently sex-biased peaks that are only found in the non-regulating strain (i.e. for a female-biased gene that loses female bias in CAST a relevant peak would be a B6-specific female-biased peak). For categories 5-8, "relevant" sex-biased peaks are defined as convergently sex-biased peaks that are fo…
sum of relevant gain/loss of SB (sex-biased) peaks in intra-TAD eQTL	sum of relevant CREs in TAD: same as above, but restricting the search space to the intra-TAD interval (overlap of TAD-containing regulated gene's TSS and the eQTL (columns G-I). The union of K27ac peaks and DHS was taken for counting purposes such that any overlapping intervals (min. 1 bp) for DHS and K27ac peaks in the indicated column were combined (i.e., cat k27ac.bed dhs.bed | bedtools sort …
# H3K27ac ChIP peaks in B6 or CAST mouse liver that overlap with strain-specific SNPs or inDels within Narrowest eQTL	Overlap with All B6 Peaks
	Overlap with B6-specific M-biased Peaks
	Overlap with B6-specific F-biased Peaks
	Overlap with All CAST Peaks
	Overlap with CAST-specific M-biased Peaks
	Overlap with CAST-specific F-biased Peaks
# DHS in B6 or CAST mouse liver that overlap with strain-specific SNPs or inDels within Narrowest eQTL	Overlap with All B6 Peaks
	Overlap with B6-specific M-biased Peaks
	Overlap with B6-specific F-biased Peaks
	Overlap with All CAST Peaks
	Overlap with CAST-specific M-biased Peaks
	Overlap with CAST-specific F-biased Peaks
# Strain-biased TF-binding events in narrowest eQTL: from Wong et al 2017 (cis only; see Tables S4-6D-F)	B6-biased Cebpa
	B6-biased Foxa1
	B6-biased Hnf4a
	CAST-biased Cebpa
	CAST-biased Foxa1
	CAST-biased Hnf4a
# H3K27ac ChIP peaks in B6 or CAST mouse liver that overlap with strain-specific SNPs or inDels within TAD-intersected eQTL interval	Overlap with All B6 Peaks
	Overlap with B6-specific M-biased Peaks
	Overlap with B6-specific F-biased Peaks
	Overlap with All CAST Peaks
	Overlap with CAST-specific M-biased Peaks
	Overlap with CAST-specific F-biased Peaks
# DHS in B6 or CAST mouse liver that overlap with strain-specific SNPs or inDels within TAD-intersected eQTL interval	Overlap with All B6 Peaks
	Overlap with B6-specific M-biased Peaks
	Overlap with B6-specific F-biased Peaks
	Overlap with All CAST Peaks
	Overlap with CAST-specific M-biased Peaks
	Overlap with CAST-specific F-biased Peaks
# Strain-biased TF-binding events in TAD-intersected eQTL: From Wong et al 2017 (cis only; see Tables S6D-F)	B6-biased Cebpa
	B6-biased Foxa1
	B6-biased Hnf4a
	CAST-biased Cebpa
	CAST-biased Foxa1
	CAST-biased Hnf4a
#ChIP binding/DHS sites in CD-1 mouse liver that overlap with strain-specific SNPs or inDels sum of relevant gain/loss of SB peaks in eQTL: Directly from Melia and Waxman, Table S4.	All DHS
	Male-specific DHS
	Female-specific DHS
	All Stat5
	Male-specific Stat5
	Female-specific Stat5
	All Bcl6
	Male-specific Bcl6
	Female-specific Bcl6
	All Hnf6
	Male-specific Hnf6
	Female-specific Hnf6
Sex-specific QTLs	LOD Score for the Model_SexInteraction model
	LOD Score difference between the Model_SexInteraction with Model_A
	Is significant difference between Male and Female? Yes, for 168 of the 491 eQTLs
	Is the eQTL strain-specific? Yes, for 344 of the 491 eQTLs (70%), and yes for 125 of the 168 robust sex-biased eQTLs (74%)

## Sheet: S6A_List of 491 eQTL
S6A_Table_List of 491 eQTL
Narrowest eQTL			Intersection of eQTLs (2 or 3 only)			Intersection of narrowest eQTL with TAD containing regulated gene TSS			Gene IDs and eQTL IDs			For eQTLs overlapping the TAD containing the TSS of the regulated genes, name and coordinates of that TAD (for columnY="tad")				Size of Intervals 1, 2, and 3 (in kb)			Number of SNPs/Indels within the following intervals			Regulating Strain and Position Relative to Regulated Gene			Gene Expresssion																eQTL Features					eQTL result based on all DO mouse liver samples
interval chrom.	interval start	interval end	interval chrom.	interval start	interval end	interval chrom.	interval start	interval end	eQTL_ID	Gene_ID	Gene Chr	chrom	start	stop	TAD Name	Narrowest eQTL	Intersection eQTL	TAD Intersection of narrowest eQTL	Narrowest eQTL	Intersection eQTL	TAD Intersection of narrowest eQTL	eQTL significant in what group All/M-only/F-only? (F= CAST and B=B6)	Category (1-8)	tad, cis, or trans	M/F B6 (Log2; EdgeR)	M/F CAST (Log2; EdgeR)	M B6 Median FPKM	F B6 Median FPKM	M CAST Median FPKM	F CAST Median FPKM	Is the gene sex-specific?	Is Gene Sex-biased in B6 (G164)?	Is Gene Sex-biased in CAST (G164)?	Sex -biased in either B6 or CAST liver?	Max M/F log2 FC across strains with signifcant sex specificity	comparison where the max M/F log2 FC occurs	max FPKM across male samples (based on CD1 and C57Bl6/J RNA-Seq data)	sample where max FPKM across male samples occurs	max FPKM across female samples (based on CD1 and C57Bl6/J RNA-Seq data)	sample where max FPKM across female samples occurs	is eQTL significant when using all samples	is eQTL significant when using male samples	is eQTL significant when using female samples	Male LOD minus Female LOD (for eQTLs that are significant in either the male only or female only samples)	Which eQTL has the highest LOD? combined = all samples, combined_male = male only samples and combined_female = female only samples	QTL Chr	QTL Genomic Position (at the most significant SNP marker; in MB)	Name of the most significant SNP marker	LOD score
chr12	5892464	9777324	chr12	6319636	9123905	chr12	8024306	8323305	1110057K04Rik_chr12	_1110057K04Rik_	chr12	chr12	8024306	8323305	_TAD2382_chr12_	3884.86	2804.27	298.999	13011	9907	1610	FFF	1	tad	0.411944	0.171553	7.43836	5.97251	5.8806	5.25718	TRUE	TRUE	FALSE	TRUE	0.698333	WSB_limma_microarray	16.6398	AdultRiboM_M_Adult_1	11.3427	AdultRiboM_F_Adult_10	TRUE	TRUE	TRUE	0.951135	combined	chr12	7080189	UNC20578215	14.6886
chr6	85476425	86274232	chr6	85476425	86274232	chr6	85759494	86274232	1700019G17Rik_chr6	_1700019G17Rik_	chr6	chr6	85759494	86352493	_TAD1288_chr6_	797.807	797.807	514.738	2477	2477	1807	FFF	8	tad	0.084527	-0.716498	1.15657	1.08175	2.74645	3.98707	TRUE	FALSE	TRUE	TRUE	-0.616667	CAST_limma_microarray	3.49004	G118_G118_M15	3.04437	G118_G118_M18	TRUE	TRUE	TRUE	-18.9249	combined_female	chr6	86099185	UNC11526578	26.7163
chr9	50299431	51580811	chr9	50299431	51580811	chr9	50938605	51139604	1810046K07Rik_chr9	_1810046K07Rik_	chr9	chr9	50938605	51139604	_TAD1834_chr9_	1281.38	1281.38	200.999	5734	5734	1078	F0F	8	tad	-0.470825	-0.203661	0.645244	0.909757	3.23935	3.41607	TRUE	FALSE	FALSE	FALSE	-0.781667	WSB_limma_microarray	1.81404	G118_G118_M14	2.86597	G118_G118_M17	TRUE	FALSE	TRUE	-1.9601	combined	chr9	51295236	UNC16357682	14.1972
chr12	113249238	113785057	chr12	113584340	113785057	chr12	113360711	113785057	A530016L24Rik_chr12	_A530016L24Rik_	chr12	chr12	113360711	113787710	_TAD2526_chr12_	535.819	200.717	424.346	2750	1076	2341	FFF	2	tad	0.120419	-0.780216	0	0	0.153207	0.227046	TRUE	FALSE	FALSE	FALSE	-1.22387	G118_edgeR_RNASeq	0.187955	G118_G118_M15	0.355715	G118_G118_M18	TRUE	TRUE	TRUE	5.95347	combined	chr12	113730940	UNC21910467	59.3387
chr1	78079895	89272651	chr1	78079895	88802744	chr1	84930075	87986074	A530032D15Rik_chr1	_A530032D15Rik_	chr1	chr1	84930075	87986074	_TAD103_chr1_	11192.8	10722.8	3056	30259	28731	1833	F0F	8	tad	-0.948446	0.0618825	0	0.0169234	0	0.00835368	TRUE	FALSE	FALSE	FALSE	-3.06734	G118_edgeR_RNASeq	0.0974523	AdultRiboM_M_Adult_7	0.338876	G118_G118_M17	TRUE	FALSE	TRUE	-8.07549	combined	chr1	78964797	UNC1000460	17.6069
chr17	24396587	25086028	chr17	24396587	25086028	chr17	24396587	24577444	Abca3_chr17	_Abca3_	chr17	chr17	24209467	24577444	_TAD3171_chr17_	689.441	689.441	180.857	1812	1812	927	FFF	4	tad	-0.87025	-0.524684	6.55059	13.0222	12.795	18.0879	TRUE	TRUE	TRUE	TRUE	-0.816667	C57_limma_microarray	40.7724	G118_G118_M15	55.0453	G118_G118_M16	TRUE	TRUE	TRUE	-1.58022	combined	chr17	24480822	UNC170299319	80.9851
chr15	90689379	91206243	chr15	90689379	91206243	chr15	90759931	91206243	Abcd2_chr15	_Abcd2_	chr15	chr15	90759931	93058930	_TAD2985_chr15_	516.864	516.864	446.312	3750	3750	3164	F0F	8	tad	-2.88315	-2.21152	0.908288	9.8173	2.036	7.54382	TRUE	TRUE	TRUE	TRUE	-3.44201	AdultRiboM_edgeR_RNASeq	4.36956	AdultRiboM_M_Adult_4	29.0247	AdultRiboM_F_Adult_2	TRUE	TRUE	TRUE	-1.61563	combined	chr15	91071909	UNC26101591	16.1967
chr7	81612649	88612896	-	-	-	chr7	86057386	86883385	Abhd2_chr7	_Abhd2_	chr7	chr7	86057386	86883385	_TAD1482_chr7_	7000.25	-	825.999	29137		5093	0F0	N/A	tad	-1.66432	-0.997829	4.17255	17.5346	17.144	36.2127	TRUE	TRUE	TRUE	TRUE	-1.7504	AdultRiboM_edgeR_RNASeq	18.794	G118_G118_M13	44.2727	AdultRiboM_F_Adult_6	TRUE	TRUE	TRUE	-1.27436	combined	chr7	87757645	UNC13219315	22.0948
chr4	47180132	56164278	-	-	-	-	-	-	Acnat2_chr4	_Acnat2_	chr4	-	-	-	-	8984.15	-	-	35038			F00	N/A	cis	-3.15589	-1.12826	2.06093	19.2156	17.8802	39.6143	TRUE	TRUE	TRUE	TRUE	-2.48333	PWK_limma_microarray	23.0769	G118_G118_M15	78.8453	G118_G118_M18	TRUE	TRUE	TRUE	-0.932458	combined_female	chr4	49545266	UNC7214417	9.78905
chr13	25456532	25804294	chr13	25456532	25804294	-	-	-	Acot13_chr13	_Acot13_	chr13	-	-	-	-	347.762	347.762	-	1459	1459		FFF	4	cis	-0.0162593	-3.02628	19.004	20.4067	0.688908	13.3136	FALSE	FALSE	TRUE	TRUE	-3.02628	G164_CAST	36.05	G118_G118_M15	44.97	G118_G118_M16	TRUE	TRUE	TRUE	-13.13	combined	chr13	25586113	JAX00042767	46.03
chr7	126391800	127616582	chr7	126391800	127616582	chr7	126629014	126828013	Acsm2_chr7	_Acsm2_	chr7	chr7	126629014	126828013	_TAD1553_chr7_	1224.78	1224.78	198.999	9386	9386	1676	FFF	7	tad	0.0426115	2.4342	0.299348	0.305014	0.299594	0.0665977	FALSE	FALSE	TRUE	TRUE	2.4342	G164_CAST	1.63	G118_G118_M13	0.98	G118_G118_M16	TRUE	TRUE	TRUE	-2.07	combined	chr7	126863525	UNC13729630	18.85
chr7	126692382	128651383	chr7	126692382	128651383	chr7	126692382	126828013	Acsm5_chr7	_Acsm5_	chr7	chr7	126629014	126828013	_TAD1553_chr7_	1959	1959	135.631	17583	17583	1188	FFF	5	tad	0.154232	0.503167	26.6249	24.6564	68.0308	44.1194	TRUE	FALSE	TRUE	TRUE	0.7	WSB_limma_microarray	62.8172	AdultRiboM_M_Adult_4	53.0382	AdultRiboM_F_Adult_2	TRUE	TRUE	TRUE	5.71474	combined	chr7	128102785	UNC13741625	22.2468
chr10	102886444	107585117	-	-	-	chr10	106341556	106860555	Acss3_chr10	_Acss3_	chr10	chr10	106341556	106860555	_TAD2125_chr10_	4698.67	-	518.999	20456		2543	0F0	N/A	tad	-2.43189	-0.362583	1.13437	6.54094	10.1902	13.1472	TRUE	TRUE	FALSE	TRUE	-1.78375	G118_edgeR_RNASeq	9.07307	AdultRiboM_M_Adult_4	28.3547	AdultRiboM_F_Adult_2	TRUE	TRUE	TRUE	-13.1452	combined	chr10	104972740	UNC101149923	32.6848
chr9	105545644	107530526	chr9	105545644	107530526	chr9	106014831	106430830	Acy1_chr9	_Acy1_	chr9	chr9	106014831	106430830	_TAD1937_chr9_	1984.88	1984.88	415.999	2230	2230	425	B0B	4	tad	-0.359031	-0.651231	9.32753	11.4358	17.0055	25.0841	TRUE	FALSE	TRUE	TRUE	-0.616667	129S_limma_microarray	24.0319	G118_G118_M13	37.5769	G118_G118_M16	TRUE	FALSE	TRUE	-6.41147	combined	chr9	106385393	UNC17076236	13.6118
chr11	101960207	102662175	chr11	101960207	102662175	chr11	102318814	102662175	Adam11_chr11	_Adam11_	chr11	chr11	102318814	103460813	_TAD2339_chr11_	701.968	701.968	343.361	2151	2151	846	FFF	1	tad	0.61911	-0.2887	1.74527	1.12089	1.46785	1.95913	TRUE	FALSE	FALSE	FALSE	0.953333	NOD_limma_microarray	5.85278	G118_G118_M14	4.48562	G118_G118_M16	TRUE	TRUE	TRUE	9.78781	combined	chr11	102381832	UNC20269060	20.8682
chr5	139236429	141964759	-	-	-	chr5	139701454	139988453	Adap1_chr5	_Adap1_	chr5	chr5	139701454	139988453	_TAD1140_chr5_	2728.33	-	286.999	12244		1578	0F0	5	tad	-0.293046	1.06668	0.097307	0.12538	0.177295	0.116443	FALSE	FALSE	TRUE	TRUE	1.06668	G164_CAST	0.55	AdultRiboM_M_Adult_9	0.78	AdultRiboM_F_Adult_1	FALSE	TRUE	FALSE	4.35	combined_male	NA	NA		NA
chr3	138279561	138890502	-	-	-	-	-	-	Adh4_chr3	_Adh4_	chr3	-	-	-	-	610.941	-	-	3195			FFF	3	cis	0.131298	0.439739	52.1522	47.8207	159.82	105.315	TRUE	FALSE	FALSE	FALSE	0.646667	NZO_limma_microarray	148.932	AdultRiboM_M_Adult_4	105.27	AdultRiboM_F_Adult_10	TRUE	TRUE	TRUE	-2.88427	combined	chr3	136975831	UNC6337235	63.2252
chr18	61646237	64620531	chr18	61646237	63384955	chr18	62122154	62414153	Adrb2_chr18	_Adrb2_	chr18	chr18	62122154	62414153	_TAD3357_chr18_	2974.29	1738.72	291.999	12921	8036	1283	F0F	8	tad	-0.827383	-1.61967	0.11992	0.216625	0.0771444	0.369181	TRUE	FALSE	TRUE	TRUE	-1.06495	G118_edgeR_RNASeq	0.605333	G118_G118_M14	1.04663	AdultRiboM_F_Adult_3	TRUE	FALSE	TRUE	-3.39403	combined	chr18	62504280	UNC29411109	9.48867
chr10	12694882	14127570	chr10	12694882	14127570	chr10	13263306	13943305	Aig1_chr10	_Aig1_	chr10	chr10	13263306	13943305	_TAD1983_chr10_	1432.69	1432.69	679.999	6956	6956	3523	F0F	8	tad	-0.659244	0.108805	2.36999	4.16375	4.46038	3.76629	TRUE	TRUE	FALSE	TRUE	-1.02797	AdultRiboM_edgeR_RNASeq	8.65936	G118_G118_M13	9.66687	G118_G118_M17	TRUE	FALSE	TRUE	-2.48744	combined	chr10	13500294	UNC17455816	13.3496
chr12	66112685	74820914	-	-	-	-	-	-	Akr1d1_chr12	_Akr1d1_	chr6	-	-	-	-	8708.23	-	-	649			0B0	6	trans	-0.741595	-1.11704	27.6949	49.9143	35.8145	73.113	FALSE	TRUE	TRUE	TRUE	-1.11704	G164_CAST	67.18	AdultRiboM_M_Adult_4	130.66	AdultRiboM_F_Adult_2	FALSE	TRUE	FALSE	3.58	combined_male	NA	NA		NA
chr4	45898864	46629785	chr4	45898864	46629785	chr4	45898864	46186371	Aldh1b1_chr4	_Aldh1b1_	chr4	chr4	44945372	46186371	_TAD805_chr4_	730.921	730.921	287.507	3438	3438	1185	FFF	8	tad	-0.285438	-0.944841	10.2309	18.319	28.221	52.0968	TRUE	FALSE	TRUE	TRUE	-1.28708	AdultRiboM_edgeR_RNASeq	39.5012	G118_G118_M13	74.5122	G118_G118_M16	TRUE	TRUE	TRUE	-4.30821	combined	chr4	46400497	UNC7176115	22.9695
chr6	48669132	50882139	chr6	48669132	50851777	chr6	48742499	48942498	Aoc1_chr6	_Aoc1_	chr6	chr6	48742499	48942498	_TAD1229_chr6_	2213.01	2182.64	199.999	11174	10888	1132	F0F	8	tad	-1.23561	-1.72177	0	0.0330528	0	0.0190511	TRUE	FALSE	FALSE	FALSE	-3.1084	AdultRiboM_edgeR_RNASeq	0.0235155	G118_G118_M13	0.150185	AdultRiboM_F_Adult_3	TRUE	FALSE	TRUE	-4.7821	combined	chr6	50142114	UNC060080140	8.70695
chr1	56822092	58263811	chr1	57553679	58263811	chr1	58036344	58263811	Aox3_chr1	_Aox3_	chr1	chr1	58036344	58387343	_TAD62_chr1_	1441.72	710.132	227.467	6084	3582	1399	FF0	5	tad	1.64227	2.08461	147.422	45.4873	296.455	45.8239	TRUE	TRUE	TRUE	TRUE	2.40782	G118_edgeR_RNASeq	379.971	AdultRiboM_M_Adult_1	97.1354	AdultRiboM_F_Adult_10	TRUE	TRUE	TRUE	7.07458	combined	chr1	58127044	UNC738685	20.8545
chr1	174042418	175272395	chr1	174042418	175272395	chr1	174526631	175272395	Apcs_chr1	_Apcs_	chr1	chr1	174526631	175363630	_TAD225_chr1_	1229.98	1229.98	745.764	3632	3632	2151	FFF	6	tad	-0.752268	0.38607	31.1365	52.0922	10.0485	15.3404	TRUE	TRUE	FALSE	TRUE	-1.33185	AdultRiboM_edgeR_RNASeq	614.477	G118_G118_M14	758.178	G118_G118_M18	TRUE	TRUE	TRUE	0.0301242	combined	chr1	174367926	UNC2209570	29.1204
chr18	15358798	15823441	chr18	15358798	15823441	chr18	15358798	15823441	Aqp4_chr18	_Aqp4_	chr18	chr18	13131009	16347008	_TAD3289_chr18_	464.643	464.643	464.643	2040	2040	2040	FF0	1	tad	2.10255	-0.549649	0.632876	0.138169	0	0	TRUE	TRUE	FALSE	TRUE	2.82135	AdultRiboM_edgeR_RNASeq	1.64049	AdultRiboM_M_Adult_12	0.579899	G118_G118_M16	TRUE	TRUE	TRUE	3.80007	combined	chr18	15580113	UNC28781425	43.0911
chr16	60141147	63570680	chr16	60477006	63570680	chr16	60141147	63570680	Arl13b_chr16	_Arl13b_	chr16	chr16	59667326	64714325	_TAD3102_chr16_	3429.53	3093.67	3429.53	16919	14809	16919	FF0	6	tad	-0.459803	-0.880389	1.11141	1.33929	0	0	TRUE	FALSE	FALSE	FALSE	-1.04121	G118_edgeR_RNASeq	2.78363	AdultRiboM_M_Adult_4	6.21979	G118_G118_M17	TRUE	TRUE	FALSE	2.81525	combined	chr16	60982370	UNC26939456	13.6988
chr11	107657316	109880900	chr11	107657316	109880900	chr11	109086814	109491813	Arsg_chr11	_Arsg_	chr11	chr11	109086814	109491813	_TAD2353_chr11_	2223.58	2223.58	404.999	11843	11843	2232	F0F	3	tad	0.802398	-0.186461	3.39316	2.08894	4.4263	5.53971	TRUE	TRUE	FALSE	TRUE	0.833333	NZO_limma_microarray	8.44627	AdultRiboM_M_Adult_8	5.75736	AdultRiboM_F_Adult_4	TRUE	FALSE	TRUE	-10.7164	combined_female	chr11	109805112	UNC20366676	15.8715
chr12	104234843	104461908	chr12	104234843	104461908	chr12	104345710	104461908	Asb2_chr12	_Asb2_	chr12	chr12	104345710	104629709	_TAD2512_chr12_	227.065	227.065	116.198	1332	1332	844	FFF	4	tad	-0.239412	-1.53212	0.356764	0.498266	0.0150286	0.0546764	TRUE	FALSE	FALSE	FALSE	-0.846667	129S_limma_microarray	1.34268	G118_G118_M14	2.08785	G118_G118_M17	TRUE	TRUE	TRUE	-0.175023	combined	chr12	104407098	UNC21778099	24.7581
chr7	105284112	108242462	chr7	105284112	108183845	-	-	-	Atg16l2_chr7	_Atg16l2_	chr7	-	-	-	-	2958.35	2899.73	-	11134	10892		FF0	7	cis	1.51225	-0.200925	3.26113	1.23286	0.446367	0.502765	TRUE	TRUE	FALSE	TRUE	1.57052	AdultRiboM_edgeR_RNASeq	9.11004	AdultRiboM_M_Adult_8	3.2662	AdultRiboM_F_Adult_10	TRUE	TRUE	TRUE	-0.914496	combined	chr7	106772062	UNC13469350	12.1975
chr6	37602648	39642387	chr6	37602648	39642387	chr6	37602648	38091499	Atp6v0a4_chr6	_Atp6v0a4_	chr6	chr6	37429500	38091499	_TAD1213_chr6_	2039.74	2039.74	488.851	8825	8825	2549	FFF	3	tad	0.00453934	1.58821	0.0386543	0.0456263	0.443139	0.195965	TRUE	FALSE	TRUE	TRUE	1.99771	G118_edgeR_RNASeq	0.191955	G118_G118_M15	0.32938	AdultRiboM_F_Adult_11	TRUE	TRUE	TRUE	-1.71559	combined	chr6	37781034	UNC10904343	19.0162
chr6	47344541	47728814	-	-	-	-	-	-	Atp6v0e2_chr6	_Atp6v0e2_	chr6	-	-	-	-	384.273	-	-	930			FFF	5	cis	0.140699	0.111577	0.119013	0.129925	8.54576	7.33522	TRUE	FALSE	FALSE	FALSE	0.666667	NOD_limma_microarray	2.41315	G118_G118_M14	2.22222	G118_G118_M17	TRUE	TRUE	TRUE	4.40302	combined	chr6	47516370	backupUNC060371815	46.8785
chr4	127975390	128608102	chr4	127975390	128608102	chr4	128567744	128608102	Azin2_chr4	_Azin2_	chr4	chr4	128567744	128801743	_TAD932_chr4_	632.712	632.712	40.358	3288	3288	188	FFF	3	tad	-0.750825	0.213167	0.155795	0.278155	0.498839	0.341641	TRUE	FALSE	FALSE	FALSE	1.01918	G118_edgeR_RNASeq	0.64298	G118_G118_M15	0.47723	AdultRiboM_F_Adult_10	TRUE	TRUE	TRUE	-4.99042	combined	chr4	128470383	UNC8199538	28.7391
chr3	68570842	71395414	chr3	69201826	71395414	chr3	69324422	69520421	B3galnt1_chr3	_B3galnt1_	chr3	chr3	69324422	69520421	_TAD626_chr3_	2824.57	2193.59	195.999	321	308	131	BBB	6	tad	-0.00242579	-1.01253	0.0880189	0.0796082	0.190903	0.37989	TRUE	FALSE	TRUE	TRUE	-1.19966	G118_edgeR_RNASeq	0.668643	AdultRiboM_M_Adult_12	1.0962	G118_G118_M17	TRUE	TRUE	TRUE	5.46271	combined	chr3	69562780	UNC5471789	21.3745
chr3	135025512	135419422	chr3	135025512	135419422	chr3	135025512	135404463	Bdh2_chr3	_Bdh2_	chr3	chr3	134908464	135404463	_TAD735_chr3_	393.91	393.91	378.951	2519	2519	2372	FFF	3	tad	0.72928	0.0280402	6.75279	4.47669	8.73455	8.42709	TRUE	TRUE	FALSE	TRUE	0.84	NOD_limma_microarray	13.2035	AdultRiboM_M_Adult_12	11.36	AdultRiboM_F_Adult_1	TRUE	TRUE	TRUE	-7.22241	combined	chr3	135133989	UNC6310630	23.0039
chr6	143807550	145713890	chr6	143984064	145713890	-	-	-	Bhlhe41_chr6	_Bhlhe41_	chr6	-	-	-	-	1906.34	1729.83	-	7042	6658		F0F	7	cis	2.28266	1.2913	0.114356	0.0258619	0.0421636	0.0121447	TRUE	TRUE	FALSE	TRUE	1.84575	AdultRiboM_edgeR_RNASeq	0.920887	AdultRiboM_M_Adult_2	0.339405	AdultRiboM_F_Adult_1	TRUE	FALSE	TRUE	-5.86148	combined	chr6	144233781	UNC12295100	11.4813
chr13	90579963	94642166	chr13	90579963	94642166	chr13	94392455	94518454	Bhmt2_chr13	_Bhmt2_	chr13	chr13	94392455	94518454	_TAD2669_chr13_	4062.2	4062.2	125.999	9532	9532	652	FFF	8	tad	0.0559896	-0.0485158	40.1765	40.2967	1285.21	1206.49	TRUE	FALSE	FALSE	FALSE	-0.8	WSB_limma_microarray	121.143	G118_G118_M13	137.107	G118_G118_M16	TRUE	TRUE	TRUE	-1.19321	combined	chr13	94254523	UNC23107136	18.4356
chr14	42006787	47032055	-	-	-	chr14	46414175	47032055	Bmp4_chr14	_Bmp4_	chr14	chr14	46414175	47379174	_TAD2773_chr14_	5025.27	-	617.88	4532		1746	0F0	5	tad	0.61242	0.634315	0.828264	0.598945	1.74989	1.28295	TRUE	FALSE	FALSE	FALSE	1.03027	G118_edgeR_RNASeq	2.96084	G118_G118_M14	1.40938	G118_G118_M16	TRUE	TRUE	TRUE	4.58964	combined	chr14	46570368	UNC23944837	13.8155
chr9	21915020	23347943	chr9	21915020	23347943	chr9	22286944	23207943	Bmper_chr9	_Bmper_	chr9	chr9	22286944	23207943	_TAD1784_chr9_	1432.92	1432.92	920.999	6534	6534	4279	F0F	8	tad	-2.30087	-4.11808	0.0142984	0.166451	0.0740231	1.24391	TRUE	TRUE	TRUE	TRUE	-2.13948	G118_edgeR_RNASeq	0.390793	G118_G118_M13	1.72456	G118_G118_M18	TRUE	FALSE	TRUE	-13.4841	combined_female	chr9	23005034	UNC090672013	9.72114
chr2	24739429	25505075	-	-	-	chr2	25471020	25505075	Bmyc_chr2	_Bmyc_	chr2	chr2	25471020	26151019	_TAD303_chr2_	765.646	-	34.055	3407		227	00F	N/A	tad	1.18673	0.306776	1.61771	0.876675	0.144156	0.142283	TRUE	TRUE	FALSE	TRUE	1.20071	AdultRiboM_edgeR_RNASeq	4.71806	G118_G118_M14	2.62816	G118_G118_M16	TRUE	TRUE	TRUE	11.5464	combined	chr2	25686215	UNC2761781	33.531
chr7	13502825	14827132	chr7	13502825	14827132	chr7	13652849	14363848	Bsph2_chr7	_Bsph2_	chr7	chr7	13652849	14363848	_TAD1412_chr7_	1324.31	1324.31	710.999	4688	4688	2300	F0F	8	tad	-	-2.06572	0	0	0.0891681	0.359667	FALSE	FALSE	TRUE	TRUE	-2.06572	G164_CAST	0	AdultRiboM_M_Adult_1	0	AdultRiboM_F_Adult_1	TRUE	FALSE	TRUE	-36.96	combined_female	chr7	13715904	JAX00148777	32.97
chr10	95048203	96472165	chr10	95048203	96472165	chr10	96075134	96472165	Btg1_chr10	_Btg1_	chr10	chr10	96075134	96808133	_TAD2117_chr10_	1423.96	1423.96	397.031	8247	8247	2353	F0F	8	tad	-0.342868	-	5.44052	6.84228	0	0	TRUE	FALSE	FALSE	FALSE	-0.656667	PWK_limma_microarray	10.9724	G118_G118_M15	14.4818	G118_G118_M16	TRUE	FALSE	TRUE	-3.93196	combined	chr10	96383711	UNC18504227	15.465
chr15	3219262	9165066	-	-	-	chr15	3992500	6144499	C6_chr15	_C6_	chr15	chr15	3992500	6144499	_TAD2870_chr15_	5945.8	-	2152	25229		9080	0F0	N/A	tad	4.07708	4.90744	58.6954	3.29203	59.4869	1.87453	TRUE	TRUE	TRUE	TRUE	3.46776	AdultRiboM_edgeR_RNASeq	94.6137	AdultRiboM_M_Adult_1	9.68845	AdultRiboM_F_Adult_6	TRUE	TRUE	TRUE	-5.31616	combined	chr15	6101798	UNC24973679	42.395
chr4	104148118	104811450	chr4	104148118	104764862	chr4	104148118	104577104	C8b_chr4	_C8b_	chr4	chr4	103046105	104577104	_TAD885_chr4_	663.332	616.744	428.986	4060	3810	2742	FFF	5	tad	1.26795	0.938453	102.577	47.026	172.045	78.457	TRUE	TRUE	TRUE	TRUE	2.18833	WSB_limma_microarray	248.114	G118_G118_M13	94.3815	AdultRiboM_F_Adult_6	TRUE	TRUE	TRUE	0.577563	combined	chr4	104295469	UNC7895021	28.0729
chr7	20354010	25041882	chr7	20354010	25041882	chr7	20354010	25041882	Cadm4_chr7	_Cadm4_	chr7	chr7	19484849	26631518	_TAD1420_chr7_	4687.87	4687.87	4687.87	5575	5575	5575	F0F	7	tad	0.928287	-0.55623	1.70912	0.963074	0.0499605	0.0691295	TRUE	TRUE	FALSE	TRUE	1.00678	AdultRiboM_edgeR_RNASeq	3.35702	AdultRiboM_M_Adult_1	2.45729	G118_G118_M16	TRUE	TRUE	TRUE	-4.63561	combined	chr7	23580088	UNC_rs32440957	29.6302
chr1	183080688	185337065	-	-	-	chr1	184483631	184905630	Capn8_chr1	_Capn8_	chr1	chr1	184483631	184905630	_TAD246_chr1_	2256.38	-	421.999	14669		4792	00F	3	tad	4.92622	0.507892	0.628396	0.0161816	0.295776	0.227058	TRUE	TRUE	FALSE	TRUE	5.25355	AdultRiboM_edgeR_RNASeq	3.16755	AdultRiboM_M_Adult_1	0.174811	AdultRiboM_F_Adult_3	FALSE	FALSE	TRUE	-11.0456	combined_female	NA	NA		NA
chr3	9300536	14224477	chr3	9300536	14224477	-	-	-	Car2_chr3	_Car2_	chr3	-	-	-	-	4923.94	4923.94	-	21554	21554		FF0	8	cis	-0.794256	-0.201125	1.70713	2.9286	8.20776	9.27925	TRUE	TRUE	FALSE	TRUE	-1.10793	AdultRiboM_edgeR_RNASeq	5.0302	G118_G118_M14	7.15152	G118_G118_M16	TRUE	TRUE	TRUE	-3.27197	combined	chr3	10544766	UNC4699967	32.5949
chr8	106863747	108585188	-	-	-	chr8	106863747	107104399	Car7_chr8	_Car7_	chr8	chr8	106770400	107104399	_TAD1721_chr8_	1721.44	-	240.652	5697		630	0F0	6	tad	0.0982912	-1.61686	0.216971	0.223425	0.0812612	0.197852	FALSE	FALSE	TRUE	TRUE	-1.61686	G164_CAST	0.66	AdultRiboM_M_Adult_4	0.68	G118_G118_M18	TRUE	TRUE	TRUE	5.15	combined	chr8	106991566	JAX00679194	42.81
chr16	92993538	94085588	chr16	93654572	94085588	chr16	93572745	94085588	Cbr1_chr16	_Cbr1_	chr16	chr16	93572745	94987106	_TAD3129_chr16_	1092.05	431.016	512.843	7956	2354	2898	FFF	6	tad	-0.45471	-2.04432	24.5501	35.3786	7.07696	29.8589	TRUE	TRUE	TRUE	TRUE	-2.15833	PWK_limma_microarray	36.6243	G118_G118_M15	66.7072	G118_G118_M16	TRUE	TRUE	TRUE	0.996756	combined	chr16	93905835	UNC27428316	22.3933
chr10	88371911	92715406	chr10	88371911	92715406	chr10	92495245	92715406	Ccdc38_chr10	_Ccdc38_	chr10	chr10	92495245	93034244	_TAD2106_chr10_	4343.49	4343.49	220.161	16976	16976	568	FF0	2	tad	-0.316865	1.31562	0.0744455	0.112663	0.00646676	0	TRUE	FALSE	FALSE	FALSE	-1.59678	G118_edgeR_RNASeq	0.34288	AdultRiboM_M_Adult_2	0.296036	AdultRiboM_F_Adult_11	TRUE	TRUE	FALSE	8.87674	combined_male	chr10	88648637	UNC18395463	12.245
chr11	83774263	85790182	chr11	83774263	85730809	-	-	-	Ccl5_chr11	_Ccl5_	chr11	-	-	-	-	2015.92	1956.55	-	6959	6713		F0F	4	cis	-1.49198	-0.539356	0.196683	0.673113	0.0757955	0.0448737	TRUE	TRUE	FALSE	TRUE	-1.48705	G118_edgeR_RNASeq	1.10269	G118_G118_M15	3.55682	G118_G118_M17	TRUE	FALSE	TRUE	-2.42484	combined	chr11	85244648	UNC20044956	11.832
chr11	81903730	84239460	-	-	-	chr11	83340002	83572001	Ccl9_chr11	_Ccl9_	chr11	chr11	83340002	83572001	_TAD2301_chr11_	2335.73	-	231.999	9		1	B00	N/A	tad	-0.0461126	0.10899	10.5544	11.1914	18.7652	18.3206	TRUE	FALSE	FALSE	FALSE	-0.640673	AdultRiboM_edgeR_RNASeq	26.0102	G118_G118_M14	28.8991	G118_G118_M17	TRUE	FALSE	TRUE	-7.54413	combined	chr11	82281265	UNC20010129	16.1116
chr15	99435384	102250176	chr15	99643680	102250176	chr15	99807931	100569930	Cela1_chr15	_Cela1_	chr15	chr15	99807931	100569930	_TAD3000_chr15_	2814.79	2606.5	761.999	13257	12055	5616	FFF	1	tad	0.362625	0.187206	6.93894	5.04728	0.889331	0.892579	TRUE	FALSE	FALSE	FALSE	0.945	129S_limma_microarray	39.733	G118_G118_M13	33.5573	G118_G118_M16	TRUE	TRUE	TRUE	0.521057	combined	chr15	100331390	UNC26219392	16.7108
chr2	125004135	125615384	chr2	125004135	125615384	chr2	125431236	125615384	Cep152_chr2	_Cep152_	chr2	chr2	125431236	126373235	_TAD445_chr2_	611.249	611.249	184.148	3347	3347	1008	FFF	2	tad	-0.719532	-1.15944	0.301288	0.578247	0.96864	2.15712	FALSE	TRUE	TRUE	TRUE	-1.15944	G164_CAST	1.56	G118_G118_M14	2.45	G118_G118_M17	TRUE	TRUE	TRUE	14.96	combined	chr2	125127688	UNC3906007	44.39
chr8	106790291	107063781	chr8	106790291	106820542	-	-	-	Ces2b_chr8	_Ces2b_	chr8	-	-	-	-	273.49	30.251	-	823	65		FFF	3	cis	4.53202	-0.00321068	0.314931	0.0167154	27.78	26.4577	TRUE	TRUE	FALSE	TRUE	3.8743	G118_edgeR_RNASeq	1.34027	AdultRiboM_M_Adult_5	0.228393	AdultRiboM_F_Adult_11	TRUE	TRUE	TRUE	-15.3291	combined	chr8	106863747	UNC15422538	55.3457
chr8	106514296	107810360	chr8	106514296	107810360	chr8	107104400	107810360	Ces2c_chr8	_Ces2c_	chr8	chr8	107104400	107830399	_TAD1722_chr8_	1296.06	1296.06	705.96	4875	4875	2586	F0F	1	tad	1.65104	0.661866	4.86085	1.81786	0.841336	0.462953	TRUE	TRUE	FALSE	TRUE	1.5411	AdultRiboM_edgeR_RNASeq	25.6408	AdultRiboM_M_Adult_3	13.3008	AdultRiboM_F_Adult_1	TRUE	TRUE	TRUE	4.53035	combined	chr8	106991566	JAX00679194	17.9879
chr6	35672049	37962919	chr6	36043618	37962919	chr6	35672049	37008499	Chrm2_chr6	_Chrm2_	chr6	chr6	35553500	37008499	_TAD1211_chr6_	2290.87	1919.3	1336.45	9278	7527	5088	F0F	N/A	tad	-3.15337	-3.55594	0	0	0	0.0915474	FALSE	FALSE	TRUE	TRUE	-3.55594	G164_CAST	0.07	AdultRiboM_M_Adult_8	0.11	AdultRiboM_F_Adult_11	TRUE	TRUE	TRUE	5.14	combined	chr6	36360361	UNC10885672	28.98
chr6	128202917	128781493	chr6	128497294	128781493	chr6	128202917	128781493	Clec2h_chr6	_Clec2h_	chr6	chr6	128130518	128783517	_TAD1364_chr6_	578.576	284.199	578.576	2156	1078	2156	FFF	3	tad	1.61513	-0.18742	4.58096	1.73043	6.63108	7.02515	TRUE	TRUE	FALSE	TRUE	1.98476	G118_edgeR_RNASeq	11.8598	AdultRiboM_M_Adult_12	2.10105	AdultRiboM_F_Adult_5	TRUE	TRUE	TRUE	-7.53872	combined	chr6	129084302	UNC12071048	55.7398
chr17	43607414	45250164	chr17	43607414	45192367	chr17	43795449	45250164	Clic5_chr17	_Clic5_	chr17	chr17	43795449	45553448	_TAD3205_chr17_	1642.75	1584.95	1454.71	5773	5746	4509	FF0	N/A	tad	1.78707	1.40198	0.361562	0.107607	0.179214	0.069374	TRUE	TRUE	TRUE	TRUE	1.75247	AdultRiboM_edgeR_RNASeq	1.10136	AdultRiboM_M_Adult_5	0.580497	G118_G118_M16	TRUE	TRUE	TRUE	-3.00268	combined	chr17	44460949	UNC27905339	14.338
chr11	114641380	116417496	-	-	-	-	-	-	Clstn3_chr11	_Clstn3_	chr6	-	-	-	-	1776.12	-	-	6831			F00	N/A	trans	1.88399	-0.142676	1.04217	0.307767	0.0235942	0.0227795	TRUE	TRUE	FALSE	TRUE	2.52691	AdultRiboM_edgeR_RNASeq	3.90905	AdultRiboM_M_Adult_4	0.622466	AdultRiboM_F_Adult_1	TRUE	FALSE	FALSE	NA	combined	chr11	115270538	UNC20460963	8.42625
chr6	121506982	123869030	chr6	121506982	123869030	-	-	-	Clstn3_chr6	_Clstn3_	chr6	-	-	-	-	2362.05	2362.05	-	7219	7219		FFF	1	cis	1.88399	-0.142676	1.04217	0.307767	0.0235942	0.0227795	TRUE	TRUE	FALSE	TRUE	2.52691	AdultRiboM_edgeR_RNASeq	3.90905	AdultRiboM_M_Adult_4	0.622466	AdultRiboM_F_Adult_1	TRUE	TRUE	TRUE	0.320704	combined	chr6	122773187	UNC11997671	22.8545
chr19	43332641	44236292	chr19	43332641	44224712	chr19	43332641	44221989	Cnnm1_chr19	_Cnnm1_	chr19	chr19	42856990	44221989	_TAD3486_chr19_	903.651	892.071	889.348	4059	4030	4020	FFF	8	tad	-0.107713	-1.56498	0.0148014	0.0179039	0.142001	0.298026	FALSE	FALSE	TRUE	TRUE	-1.56498	G164_CAST	0.08	G118_G118_M14	0.07	G118_G118_M18	TRUE	TRUE	TRUE	-19.99	combined_female	chr19	43332641	UNC30354272	25.94
chr11	115294106	116417496	-	-	-	-	-	-	Cpsf4l_chr11	_Cpsf4l_	chr11	-	-	-	-	1123.39	-	-	4352			FFF	5	cis	0.0186747	0.203069	0.938698	1.12675	4.9632	3.75447	TRUE	FALSE	FALSE	FALSE	1.24004	G118_edgeR_RNASeq	3.94912	G118_G118_M13	2.47317	AdultRiboM_F_Adult_11	TRUE	TRUE	TRUE	1.40782	combined	chr11	113441877	UNC20431215	19.6447
chr5	103674889	115116129	chr5	103674889	115116129	chr5	113262520	113511519	Crybb3_chr5	_Crybb3_	chr5	chr5	113262520	113511519	_TAD1098_chr5_	11441.2	11441.2	248.999	41010	41010	907	F0F	7	tad	0.0230198	0.449051	0.450478	0.229534	0.0325377	0.0220422	TRUE	FALSE	FALSE	FALSE	0.855	PWK_limma_microarray	4.17776	G118_G118_M14	2.70119	G118_G118_M17	TRUE	FALSE	TRUE	-2.83435	combined	chr5	113192512	UNC9931139	14.2717
chr5	23164118	24347469	chr5	23164118	24347469	chr5	23337318	24347469	Crygn_chr5	_Crygn_	chr5	chr5	23337318	24683317	_TAD991_chr5_	1183.35	1183.35	1010.15	5541	5541	4635	FFF	3	tad	1.25205	1.70734	0.931021	0.34741	0.507517	0.211517	TRUE	TRUE	TRUE	TRUE	1.51811	AdultRiboM_edgeR_RNASeq	5.05645	AdultRiboM_M_Adult_9	2.29217	AdultRiboM_F_Adult_2	TRUE	TRUE	TRUE	-2.53378	combined	chr5	23928717	UNC8812264	22.8378
chr9	109733671	111327848	-	-	-	chr9	110005004	110792003	Cspg5_chr9	_Cspg5_	chr9	chr9	110005004	110792003	_TAD1945_chr9_	1594.18	-	786.999	6921		3143	0F0	1	tad	4.34647	-0.16324	0.33205	0.00906968	0.00611847	0.0190348	TRUE	TRUE	FALSE	TRUE	4.09267	G118_edgeR_RNASeq	1.64171	G118_G118_M13	0.171471	AdultRiboM_F_Adult_8	TRUE	TRUE	FALSE	9.82599	combined_male	chr9	110845681	UNC17118649	8.04575
chr5	84046401	91518294	-	-	-	chr5	91025526	91377525	Cxcl1_chr5	_Cxcl1_	chr5	chr5	91025526	91377525	_TAD1067_chr5_	7471.89	-	351.999	25629		2248	F00	N/A	tad	1.69719	-0.496019	1.24201	0.789686	0.174296	0.313856	TRUE	TRUE	FALSE	TRUE	2.98341	AdultRiboM_edgeR_RNASeq	69.6318	G118_G118_M14	150.991	G118_G118_M17	TRUE	FALSE	FALSE	NA	combined	chr5	87054929	UNC9623418	10.6752
chr5	93042178	96381160	chr5	93042178	96381160	chr5	94169526	96381160	Cxcl13_chr5	_Cxcl13_	chr5	chr5	94169526	97222518	_TAD1071_chr5_	3338.98	3338.98	2211.63	4550	4550	672	FFF	2	tad	-1.76985	0.40994	0.0892864	0.354375	0.264031	0.160543	TRUE	TRUE	FALSE	TRUE	-3.12493	G118_edgeR_RNASeq	1.52186	AdultRiboM_M_Adult_1	10.2597	G118_G118_M18	TRUE	TRUE	TRUE	2.70135	combined	chr5	93292802	UNC9703079	20.1081
chr7	26767039	27767777	chr7	26767039	27767777	chr7	26767039	27529518	Cyp2a4_chr7	_Cyp2a4_	chr7	chr7	26631519	27529518	_TAD1421_chr7_	1000.74	1000.74	762.479	4086	4086	3149	FF0	2	tad	-8.59032	-4.31613	0.143427	66.5522	13.4024	343.755	TRUE	TRUE	TRUE	TRUE	-11.2594	AdultRiboM_edgeR_RNASeq	2.60179	G118_G118_M13	470.177	AdultRiboM_F_Adult_3	TRUE	TRUE	TRUE	5.48139	combined	chr7	27178158	UNC12521950	19.8674
chr19	36340046	42644037	-	-	-	chr19	39025990	40304989	Cyp2c37_chr19	_Cyp2c37_	chr19	chr19	39025990	40304989	_TAD3479_chr19_	6303.99	-	1279	30398		5404	00F	N/A	tad	-2.05183	-2.93649	39.2763	181.857	12.8059	92.7133	TRUE	TRUE	TRUE	TRUE	-3.19438	G118_edgeR_RNASeq	164.13	AdultRiboM_M_Adult_12	423.907	AdultRiboM_F_Adult_11	FALSE	TRUE	TRUE	0.15089	combined_male	NA	NA		NA
chr19	38847465	39654377	chr19	38847465	39654377	chr19	39025990	39654377	Cyp2c39_chr19	_Cyp2c39_	chr19	chr19	39025990	40304989	_TAD3479_chr19_	806.912	806.912	628.387	1142	1142	915	BBB	4	tad	-3.24664	-1.60722	0.223481	2.61443	10.4239	29.4445	TRUE	TRUE	TRUE	TRUE	-3.59	NOD_limma_microarray	57.1438	G118_G118_M15	410.152	G118_G118_M18	TRUE	TRUE	TRUE	-29.7263	combined_female	chr19	39304329	UNC30299581	37.5968
chr19	38133623	39654377	chr19	38133623	39654377	chr19	39025990	39654377	Cyp2c40_chr19	_Cyp2c40_	chr19	chr19	39025990	40304989	_TAD3479_chr19_	1520.75	1520.75	628.387	7084	7084	2431	F0F	N/A	tad	-3.59747	-1.44026	7.20428	98.8152	29.9453	70.3958	TRUE	TRUE	TRUE	TRUE	-6.46649	AdultRiboM_edgeR_RNASeq	43.132	G118_G118_M13	260.97	G118_G118_M16	TRUE	TRUE	TRUE	4.62164	combined	chr19	39041229	UNC30297139	22.5412
chr19	38725275	39654377	chr19	39041229	39654377	chr19	39025990	39654377	Cyp2c55_chr19	_Cyp2c55_	chr19	chr19	39025990	40304989	_TAD3479_chr19_	929.102	613.148	628.387	1170	902	915	BB0	3	tad	0.782588	-0.225314	3.12144	1.51291	1.70048	1.47175	TRUE	TRUE	FALSE	TRUE	1.14667	NOD_limma_microarray	4.81751	AdultRiboM_M_Adult_5	5.57047	AdultRiboM_F_Adult_10	TRUE	TRUE	TRUE	-1.90527	combined	chr19	39041229	UNC30297139	24.599
chr19	37978675	39090029	chr19	37978675	39090029	chr19	39025990	39090029	Cyp2c67_chr19	_Cyp2c67_	chr19	chr19	39025990	40304989	_TAD3479_chr19_	1111.35	1111.35	64.039	5803	5803	355	F0F	3	tad	0.909203	-0.811357	39.3635	22.3033	5.4025	11.4321	TRUE	TRUE	TRUE	TRUE	2.31428	G118_edgeR_RNASeq	274.629	G118_G118_M13	67.2899	G118_G118_M16	TRUE	FALSE	TRUE	-8.56893	combined_female	chr19	38112963	UNC30283534	10.9332
chr19	38573151	39654377	chr19	38573151	39654377	chr19	39025990	39654377	Cyp2c69_chr19	_Cyp2c69_	chr19	chr19	39025990	40304989	_TAD3479_chr19_	1081.23	1081.23	628.387	4874	4874	2431	F0F	8	tad	-6.23944	-3.29582	2.69925	232.276	9.8231	129.068	TRUE	TRUE	TRUE	TRUE	-9.39832	AdultRiboM_edgeR_RNASeq	6.9135	G118_G118_M13	513.176	AdultRiboM_F_Adult_6	TRUE	TRUE	TRUE	-12.1036	combined_female	chr19	39041229	UNC30297139	17.512
chr15	81883434	82272301	chr15	81883434	82272301	chr15	82093930	82272301	Cyp2d11_chr15	_Cyp2d11_	chr15	chr15	82093930	82504929	_TAD2973_chr15_	388.867	388.867	178.371	1536	1536	864	FF0	N/A	tad	1.60192	2.16553	0.342574	0.132422	2.14476	0.457416	TRUE	TRUE	TRUE	TRUE	1.85032	AdultRiboM_edgeR_RNASeq	3.99418	G118_G118_M15	1.59284	G118_G118_M16	TRUE	TRUE	TRUE	-13.4619	combined	chr15	82052741	UNC25982074	53.521
chr15	80975219	84687248	-	-	-	chr15	82093930	82504929	Cyp2d12_chr15	_Cyp2d12_	chr15	chr15	82093930	82504929	_TAD2973_chr15_	3712.03	-	410.999	14431		1746	00F	3	tad	-0.0192022	-0.539662	0.283738	0.23996	3.24656	3.4674	TRUE	FALSE	FALSE	FALSE	1.08	C57_limma_microarray	0.578768	AdultRiboM_M_Adult_2	0.283544	G118_G118_M16	TRUE	TRUE	TRUE	-7.3053	combined_female	chr15	83362227	UNC25993282	10.9305
chr15	81135389	83742102	-	-	-	chr15	82093930	82504929	Cyp2d9_chr15	_Cyp2d9_	chr15	chr15	82093930	82504929	_TAD2973_chr15_	2606.71	-	410.999	9255		1746	0F0	5	tad	4.15488	2.33171	355.747	17.161	590.43	111.518	TRUE	TRUE	TRUE	TRUE	5.65832	AdultRiboM_edgeR_RNASeq	719.105	AdultRiboM_M_Adult_10	63.7605	G118_G118_M17	FALSE	TRUE	FALSE	7.70551	combined_male	NA	NA		NA
chr7	27327944	27987111	-	-	-	chr7	27529519	27987111	Cyp2f2_chr7	_Cyp2f2_	chr7	chr7	27529519	29524518	_TAD1422_chr7_	659.167	-	457.592	2687		1835	00F	3	tad	0.64655	0.00240268	463.652	289.882	485.798	448.822	TRUE	TRUE	FALSE	TRUE	0.931472	G118_edgeR_RNASeq	1034.95	G118_G118_M15	583.033	G118_G118_M16	TRUE	FALSE	TRUE	-12.7452	combined_female	chr7	27987111	UNC12529642	15.0739
chr5	144686563	151875868	chr5	145090086	151875868	chr5	145932369	146366368	Cyp3a16_chr5	_Cyp3a16_	chr5	chr5	145932369	146366368	_TAD1155_chr5_	7189.31	6785.78	433.999	36830	34892	1269	FF0	2	tad	-2.55507	-2.57743	0.0449787	2.10377	0.0956109	2.39183	TRUE	TRUE	TRUE	TRUE	-10.3767	G118_edgeR_RNASeq	0.185854	AdultRiboM_M_Adult_1	107.465	AdultRiboM_F_Adult_2	TRUE	TRUE	FALSE	11.2252	combined_male	chr5	145650101	UNC10367435	9.1045
chr4	114495133	116282506	chr4	114495133	116282506	chr4	114649105	115398104	Cyp4a12b_chr4	_Cyp4a12b_	chr4	chr4	114649105	115398104	_TAD906_chr4_	1787.37	1787.37	748.999	6970	6970	3048	FF0	3	tad	8.49617	0.487217	14.4589	0.0586367	37.5419	25.5342	TRUE	TRUE	FALSE	TRUE	8.69197	AdultRiboM_edgeR_RNASeq	18.0117	G118_G118_M14	0.249028	G118_G118_M17	TRUE	TRUE	TRUE	-2.15267	combined	chr4	115040879	UNC040260394	28.418
chr4	114313809	116180181	chr4	114313809	116180181	chr4	114649105	115398104	Cyp4a30b_chr4	_Cyp4a30b_	chr4	chr4	114649105	115398104	_TAD906_chr4_	1866.37	1866.37	748.999	6875	6875	3048	FFF	5	tad	-	2.95641	0	0	3.23083	0.366117	FALSE	FALSE	TRUE	TRUE	2.95641	G164_CAST	0.13	G118_G118_M14	0	AdultRiboM_F_Adult_1	TRUE	TRUE	TRUE	28.94	combined_male	chr4	114313809	UNC8028591	32.69
chr4	115695586	117636433	chr4	115695586	117109329	-	-	-	Cyp4a32_chr4	_Cyp4a32_	chr4	-	-	-	-	1940.85	1413.74	-	7406	5461		FFF	3	cis	0.201399	-1.95633	6.8996	5.06413	20.1447	69.6486	TRUE	FALSE	TRUE	TRUE	1.15718	G118_edgeR_RNASeq	20.0664	G118_G118_M14	10.6467	G118_G118_M17	TRUE	TRUE	TRUE	-10.8219	combined	chr4	116904077	backupUNC040553270	21.2277
chr15	7615909	11310415	-	-	-	-	-	-	Cyp7b1_chr15	_Cyp7b1_	chr3	-	-	-	-	3694.51	-	-	157			B00	N/A	trans	3.49866	1.05211	83.1202	8.71893	191.634	80.0898	TRUE	TRUE	TRUE	TRUE	2.96423	AdultRiboM_edgeR_RNASeq	249.83	AdultRiboM_M_Adult_1	45.2136	AdultRiboM_F_Adult_4	TRUE	FALSE	FALSE	NA	combined	chr15	8504374	UNC25002134	7.86462
chr12	84932496	85629837	chr12	84932496	85629837	-	-	-	Dcaf4_chr12	_Dcaf4_	chr12	-	-	-	-	697.341	697.341	-	2382	2382		F0F	8	cis	-0.322283	-0.166012	0.464023	0.60503	4.22589	4.16971	TRUE	FALSE	FALSE	FALSE	-1.15837	AdultRiboM_edgeR_RNASeq	1.39556	G118_G118_M13	2.95569	AdultRiboM_F_Adult_1	TRUE	TRUE	TRUE	-10.7183	combined	chr12	85445874	UNC120195854	67.9872
chr10	48196622	52663381	-	-	-	chr10	51808306	52154305	Dcbld1_chr10	_Dcbld1_	chr10	chr10	51808306	52154305	_TAD2044_chr10_	4466.76	-	345.999	16		0	00B	4	tad	-0.677455	-0.236796	0.449749	0.765638	0.614868	0.710615	TRUE	TRUE	FALSE	TRUE	-0.605	PWK_limma_microarray	1.54211	G118_G118_M13	1.6419	AdultRiboM_F_Adult_10	TRUE	FALSE	TRUE	-3.66972	combined_female	chr10	50527856	UNC17944257	8.50303
chr12	73514850	73823736	chr12	73514850	73823736	chr12	73547487	73797486	Dhrs7_chr12	_Dhrs7_	chr12	chr12	73547487	73797486	_TAD2461_chr12_	308.886	308.886	249.999	1084	1084	899	F0F	6	tad	-0.805149	-0.304215	8.25472	13.6135	5.50873	5.87287	TRUE	TRUE	FALSE	TRUE	-1.03181	G118_edgeR_RNASeq	20.3624	AdultRiboM_M_Adult_5	31.7197	AdultRiboM_F_Adult_1	TRUE	TRUE	TRUE	0.279664	combined	chr12	73686461	UNC21385907	53.0908
chr1	82402447	87897389	chr1	82402447	87897389	-	-	-	Dis3l2_chr1	_Dis3l2_	chr1	-	-	-	-	5494.94	5494.94	-	11332	11332		FFF	1	cis	0.499147	0.097451	2.42796	1.81174	2.83039	2.35848	TRUE	TRUE	FALSE	TRUE	0.59	C57_limma_microarray	5.55763	AdultRiboM_M_Adult_8	5.11272	AdultRiboM_F_Adult_1	TRUE	TRUE	TRUE	4.59889	combined	chr1	83179137	UNC1055637	22.1013
chr2	117878880	118474888	chr2	117878880	118474888	chr2	118288236	118474888	Disp2_chr2	_Disp2_	chr2	chr2	118288236	118816235	_TAD438_chr2_	596.008	596.008	186.652	1281	1281	172	BBB	2	tad	-1.44564	0.134779	0.11874	0.340307	0.0077024	0.00550306	TRUE	TRUE	FALSE	TRUE	-1.0978	AdultRiboM_edgeR_RNASeq	0.47263	AdultRiboM_M_Adult_2	0.9467	AdultRiboM_F_Adult_11	TRUE	TRUE	TRUE	3.73705	combined	chr2	118438465	UNC3833893	43.4614
chr9	69884397	74894171	-	-	-	-	-	-	Dkk4_chr9	_Dkk4_	chr8	-	-	-	-	5009.77	-	-	1389			0B0	5	trans	4.09715	3.91382	0.039479	0	0.117448	0	TRUE	TRUE	TRUE	TRUE	3.57618	AdultRiboM_edgeR_RNASeq	0.704994	AdultRiboM_M_Adult_3	0	AdultRiboM_F_Adult_1	FALSE	TRUE	FALSE	3.01153	combined_male	NA	NA		NA
chr12	119225050	121212669	chr12	119225050	121212669	chr12	119225050	119696972	Dnah11_chr12	_Dnah11_	chr12	chr12	119188973	119696972	_TAD2534_chr12_	1987.62	1987.62	471.922	5420	5420	1371	F0F	4	tad	-2.58412	0.564976	0.00689373	0.0548886	0.0147174	0.00940457	TRUE	TRUE	FALSE	TRUE	-2.12545	AdultRiboM_edgeR_RNASeq	0.060814	G118_G118_M15	0.184288	AdultRiboM_F_Adult_5	TRUE	FALSE	TRUE	-5.12094	combined	chr12	119664814	UNC22007913	9.23885
chr16	3082728	6432157	chr16	3082728	6432157	chr16	3722500	4040499	Dnase1_chr16	_Dnase1_	chr16	chr16	3722500	4040499	_TAD3007_chr16_	3349.43	3349.43	317.999	10138	10138	794	F0F	7	tad	2.00062	-	0.0596269	0.0229705	0	0	TRUE	FALSE	FALSE	FALSE	2.25869	AdultRiboM_edgeR_RNASeq	0.727439	AdultRiboM_M_Adult_4	0.17255	AdultRiboM_F_Adult_9	TRUE	FALSE	TRUE	-8.14193	combined_female	chr16	3733821	UNC160189591	8.33473
chr8	39132611	44422991	-	-	-	-	-	-	Dpcr1_chr8	_Dpcr1_	chr17	-	-	-	-	5290.38	-	-	23236			F00	N/A	trans	-0.0572043	-4.42243	0.0114416	0.0134619	0	0.0279922	FALSE	FALSE	TRUE	TRUE	-4.42243	G164_CAST	0	AdultRiboM_M_Adult_1	0	AdultRiboM_F_Adult_1	TRUE	FALSE	FALSE	NA	combined	chr8	41042891	UNC14566377	8.71
chr7	36461930	36819116	chr7	36461930	36819116	chr7	36461930	36674518	Dpy19l3_chr7	_Dpy19l3_	chr7	chr7	35179519	36674518	_TAD1429_chr7_	357.186	357.186	212.588	1701	1701	1089	FFF	5	tad	1.76757	1.97562	0.983949	0.368869	3.87508	1.18073	TRUE	TRUE	TRUE	TRUE	2.0298	AdultRiboM_edgeR_RNASeq	4.64869	G118_G118_M14	1.41666	G118_G118_M16	TRUE	TRUE	TRUE	7.35729	combined	chr7	36621517	UNC12621517	19.7262
chr1	94014471	104026727	chr1	94223838	104026727	chr1	94540077	94811076	Dusp28_chr1	_Dusp28_	chr1	chr1	94540077	94811076	_TAD120_chr1_	10012.3	9802.89	270.999	40590	39931	1323	F0F	4	tad	-0.0898888	0.416876	1.97969	2.17134	0.035026	0.0397902	TRUE	FALSE	FALSE	FALSE	-0.791667	PWK_limma_microarray	3.86668	G118_G118_M15	4.69432	G118_G118_M16	TRUE	TRUE	TRUE	-5.68778	combined	chr1	103308319	UNC1267975	31.0609
chr13	34909409	35122047	chr13	34909409	35122047	chr13	34974369	35122047	Eci3_chr13	_Eci3_	chr13	chr13	34974369	35145368	_TAD2584_chr13_	212.638	212.638	147.678	919	919	447	FFF	2	tad	-6.4286	-0.954557	0	1.43837	6.45872	11.2543	TRUE	TRUE	TRUE	TRUE	-7.58321	AdultRiboM_edgeR_RNASeq	0.301369	G118_G118_M13	11.7552	AdultRiboM_F_Adult_2	TRUE	TRUE	TRUE	17.7766	combined	chr13	35042944	UNC22402000	33.7978
chr10	24297198	24793980	-	-	-	chr10	24353306	24666305	Enpp1_chr10	_Enpp1_	chr10	chr10	24353306	24666305	_TAD2006_chr10_	496.782	-	312.999	329		296	00B	8	tad	-1.04966	-0.114261	2.29433	5.26189	3.98712	4.23862	TRUE	TRUE	FALSE	TRUE	-0.949134	AdultRiboM_edgeR_RNASeq	6.03623	AdultRiboM_M_Adult_4	11.1394	AdultRiboM_F_Adult_10	TRUE	TRUE	TRUE	-6.24169	combined	chr10	24493744	UNC17600381	30.2093
chr10	23718959	25635793	chr10	23718959	25635793	chr10	24353306	24666305	Enpp3_chr10	_Enpp3_	chr10	chr10	24353306	24666305	_TAD2006_chr10_	1916.83	1916.83	312.999	8503	8503	1556	FFF	7	tad	0.602701	1.33582	14.6461	9.34969	3.41205	1.40043	TRUE	TRUE	TRUE	TRUE	1.41767	G118_edgeR_RNASeq	23.0482	AdultRiboM_M_Adult_5	17.9831	AdultRiboM_F_Adult_10	TRUE	TRUE	TRUE	-0.545831	combined	chr10	24679128	UNC101399094	22.7782
chr1	182177416	183649658	chr1	182252184	183649658	chr1	182506631	183181630	Ephx1_chr1	_Ephx1_	chr1	chr1	182506631	183181630	_TAD241_chr1_	1472.24	1397.47	674.999	11344	10609	5417	F0F	3	tad	0.440458	0.143598	104.412	77.0121	131.658	116.282	TRUE	TRUE	FALSE	TRUE	1.05921	G118_edgeR_RNASeq	187.799	AdultRiboM_M_Adult_1	158.938	AdultRiboM_F_Adult_2	TRUE	TRUE	TRUE	-9.17954	combined	chr1	182749006	UNC2313305	17.6545
chr1	188825295	189987521	-	-	-	chr1	189260379	189987521	Esrrg_chr1	_Esrrg_	chr1	chr1	189260379	190800378	_TAD254_chr1_	1162.23	-	727.142	7767		4212	F00	N/A	tad	-0.791485	-1.81474	0.199878	0.378988	0.211696	0.590101	TRUE	FALSE	TRUE	TRUE	-1.19127	G118_edgeR_RNASeq	0.729925	AdultRiboM_M_Adult_2	0.928564	AdultRiboM_F_Adult_3	TRUE	FALSE	FALSE	NA	combined	chr1	189433862	UNC2390835	7.76822
chr13	93765531	95924162	chr13	93765531	95924162	-	-	-	F2r_chr13	_F2r_	chr13	-	-	-	-	2158.63	2158.63	-	9758	9758		FF0	1	cis	1.75202	-0.440659	6.94086	1.71699	1.00338	1.25308	TRUE	TRUE	FALSE	TRUE	1.30768	AdultRiboM_edgeR_RNASeq	14.8511	AdultRiboM_M_Adult_5	6.49111	AdultRiboM_F_Adult_5	TRUE	TRUE	FALSE	8.48967	combined	chr13	94962124	UNC23119058	15.5351
chr12	10382747	13114638	-	-	-	chr12	12151306	12417305	Fam49a_chr12	_Fam49a_	chr12	chr12	12151306	12417305	_TAD2389_chr12_	2731.89	-	265.999	11787		1306	F00	N/A	tad	-0.510742	-0.342774	0.279058	0.383821	0.229082	0.290017	TRUE	FALSE	FALSE	FALSE	-1.01721	G118_edgeR_RNASeq	1.69073	AdultRiboM_M_Adult_5	2.33513	AdultRiboM_F_Adult_6	TRUE	FALSE	FALSE	NA	combined	chr12	11299512	UNC20626133	7.58956
chr9	69865031	70689451	chr9	69865031	70689451	chr9	69865031	70247306	Fam81a_chr9	_Fam81a_	chr9	chr9	69830307	70247306	_TAD1879_chr9_	824.42	824.42	382.275	3753	3753	2174	FFF	3	tad	-0.0430865	1.59195	0.548803	0.414047	3.22655	1.06541	FALSE	FALSE	TRUE	TRUE	1.59195	G164_CAST	1.2	AdultRiboM_M_Adult_2	1	AdultRiboM_F_Adult_8	TRUE	TRUE	TRUE	-5.38	combined	chr9	69985780	UNC16583754	26.71
chr15	60018221	60586054	chr15	60018221	60586054	chr15	60018221	60586054	Fam84b_chr15	_Fam84b_	chr15	chr15	59703055	60950054	_TAD2939_chr15_	567.833	567.833	567.833	2931	2931	2931	FFF	2	tad	-2.23346	-0.512474	0.558022	2.7832	4.22469	5.33507	TRUE	TRUE	TRUE	TRUE	-2.51408	AdultRiboM_edgeR_RNASeq	3.2327	G118_G118_M13	10.1896	G118_G118_M16	TRUE	TRUE	TRUE	3.96952	combined	chr15	60278046	UNC25701289	31.4563
chr14	55055611	57292690	chr14	55055611	57292690	chr14	56174337	56563336	Fitm1_chr14	_Fitm1_	chr14	chr14	56174337	56563336	_TAD2787_chr14_	2237.08	2237.08	388.999	13264	13264	2560	FFF	7	tad	2.24391	0.405786	8.2193	1.79626	0	0	TRUE	TRUE	FALSE	TRUE	2.55803	AdultRiboM_edgeR_RNASeq	25.5022	AdultRiboM_M_Adult_4	8.28529	AdultRiboM_F_Adult_3	TRUE	TRUE	TRUE	-0.686949	combined	chr14	55977076	UNC24039415	18.1012
chr1	175272395	177844303	chr1	175272395	177844303	chr1	175363631	176489630	Fmn2_chr1	_Fmn2_	chr1	chr1	175363631	176489630	_TAD226_chr1_	2571.91	2571.91	1126	5521	5521	1987	B0B	7	tad	2.1289	1.24096	0.0677645	0.0140074	0.380736	0.136958	TRUE	TRUE	TRUE	TRUE	1.87287	G118_edgeR_RNASeq	1.4293	G118_G118_M14	0.457473	G118_G118_M16	TRUE	FALSE	TRUE	-11.2997	combined	chr1	175994929	UNC2228949	19.8849
chr1	161834712	165898081	-	-	-	chr1	164691631	165046630	Fmo4_chr1	_Fmo4_	chr1	chr1	164691631	165046630	_TAD206_chr1_	4063.37	-	354.999	12630		1818	F00	N/A	tad	-0.848046	-1.20559	1.96786	3.57302	2.6911	6.27366	TRUE	TRUE	TRUE	TRUE	-1.57086	AdultRiboM_edgeR_RNASeq	5.33442	G118_G118_M13	10.0238	G118_G118_M16	TRUE	FALSE	TRUE	-7.15287	combined	chr1	164863096	UNC010332330	13.3369
chr5	92353592	96784190	chr5	92353592	96784190	chr5	94169526	96784190	Fras1_chr5	_Fras1_	chr5	chr5	94169526	97222518	_TAD1071_chr5_	4430.6	4430.6	2614.66	8705	8705	1935	FFF	7	tad	-0.519357	1.99324	0.150572	0.219859	0.398445	0.102957	FALSE	FALSE	TRUE	TRUE	1.99324	G164_CAST	0.65	G118_G118_M14	0.74	AdultRiboM_F_Adult_5	TRUE	TRUE	TRUE	-6.39	combined	chr5	92758462	UNC9695003	20.68
chr3	53113552	53452377	chr3	53409619	53452377	chr3	53320422	53452377	Frem2_chr3	_Frem2_	chr3	chr3	53320422	54130421	_TAD598_chr3_	338.825	42.758	131.955	1823	266	751	FFF	8	tad	-0.158001	-1.24474	0.00293811	0.0048243	0.422184	1.14105	FALSE	FALSE	TRUE	TRUE	-1.24474	G164_CAST	0.02	AdultRiboM_M_Adult_10	0.05	AdultRiboM_F_Adult_5	TRUE	TRUE	TRUE	-3.02	combined	chr3	53409619	UNC5284004	52.23
chr7	65288316	65752144	chr7	65288316	65752144	chr7	65288316	65752144	Gabrb3_chr7	_Gabrb3_	chr7	chr7	63527870	66606869	_TAD1455_chr7_	463.828	463.828	463.828	2154	2154	2154	FFF	3	tad	-0.0397045	-0.192646	0.0636711	0.0667089	0.652948	0.56548	TRUE	FALSE	FALSE	FALSE	1.24446	AdultRiboM_edgeR_RNASeq	0.494868	AdultRiboM_M_Adult_2	0.23374	AdultRiboM_F_Adult_6	TRUE	TRUE	TRUE	-2.30119	combined	chr7	65397196	UNC12931866	49.2132
chr11	67248604	68286687	chr11	67248604	68286687	chr11	67248604	67500001	Gas7_chr11	_Gas7_	chr11	chr11	67174002	67500001	_TAD2264_chr11_	1038.08	1038.08	251.397	5106	5106	1434	FF0	7	tad	0.897172	-0.0584668	0.694141	0.363629	0.0819258	0.0808384	TRUE	TRUE	FALSE	TRUE	0.61	C57_limma_microarray	1.65748	AdultRiboM_M_Adult_2	0.977442	AdultRiboM_F_Adult_9	TRUE	TRUE	TRUE	-4.03436	combined	chr11	67857482	UNC19850926	16.5764
chr5	105265175	106806343	chr5	105265175	106806343	chr5	105265175	105807518	Gbp10_chr5	_Gbp10_	chr5	chr5	104095519	105807518	_TAD1085_chr5_	1541.17	1541.17	542.343	3922	3922	469	F0F	4	tad	-0.957186	-1.78554	1.18259	2.22913	0	0	TRUE	TRUE	FALSE	TRUE	-1.52837	G118_edgeR_RNASeq	4.17754	G118_G118_M13	18.7368	G118_G118_M17	TRUE	FALSE	TRUE	-6.78402	combined	chr5	106242559	UNC9854135	17.4207
chr11	3255461	6918185	chr11	3255461	6918185	chr11	5164503	5860502	Gck_chr11	_Gck_	chr11	chr11	5164503	5860502	_TAD2168_chr11_	3662.72	3662.72	695.999	27124	27124	5533	F0F	7	tad	0.316652	-0.271836	17.0502	13.1248	9.68098	10.8359	TRUE	FALSE	FALSE	FALSE	0.895	WSB_limma_microarray	52.1434	AdultRiboM_M_Adult_9	46.7863	G118_G118_M17	TRUE	FALSE	TRUE	-3.145	combined_female	chr11	6028502	UNC19011743	7.79042
chr11	48264372	48647471	chr11	48334744	48647471	chr11	48554002	48647471	Gm12185_chr11	_Gm12185_	chr11	chr11	48554002	48959001	_TAD2226_chr11_	383.099	312.727	93.469	611	442	275	FFF	8	tad	0.0817092	0.180932	0.0846596	0.0863275	0.0289735	0.0333516	TRUE	FALSE	FALSE	FALSE	-3.00708	G118_edgeR_RNASeq	0.0846911	AdultRiboM_M_Adult_6	0.209925	AdultRiboM_F_Adult_6	TRUE	TRUE	TRUE	-3.54831	combined	chr11	48528043	JAX00310342	55.9069
chr4	145704143	147378302	chr4	145704143	147378302	chr4	145704143	145750538	Gm13251_chr4	_Gm13251_	chr4	chr4	144462403	145750538	_TAD965_chr4_	1674.16	1674.16	46.395	1421	1421	14	FFF	1	tad	0.67369	-0.0831076	0.211329	0.129944	0.0981378	0.106519	TRUE	FALSE	FALSE	FALSE	2.18908	AdultRiboM_edgeR_RNASeq	3.90466	AdultRiboM_M_Adult_2	0.821407	G118_G118_M17	TRUE	TRUE	TRUE	4.40905	combined	chr4	146784077	UNC040352055	24.8145
chr10	32945945	33693767	chr10	32945945	33693767	chr10	32945945	33683305	Gm4794_chr10	_Gm4794_	chr10	chr10	31451306	33683305	_TAD2018_chr10_	747.822	747.822	737.36	2953	2953	2856	FFF	2	tad	-1.34407	-1.00141	0.185101	1.5634	413.33	761.655	TRUE	FALSE	TRUE	TRUE	-10.9506	G118_edgeR_RNASeq	0.102133	G118_G118_M15	219.457	G118_G118_M18	TRUE	TRUE	TRUE	28.9095	combined_male	chr10	33291808	UNC17720862	37.268
chr9	107484875	107637580	chr9	107484875	107637580	chr9	107484875	107637580	Gnat1_chr9	_Gnat1_	chr9	chr9	107450831	107982830	_TAD1941_chr9_	152.705	152.705	152.705	73	73	73	BBB	5	tad	1.1965	0.230849	0.944786	0.47679	1.47915	1.27525	TRUE	FALSE	FALSE	FALSE	0.786667	PWK_limma_microarray	5.11468	G118_G118_M14	3.30634	G118_G118_M18	TRUE	TRUE	TRUE	2.43308	combined	chr9	107562095	UNC17088068	19.9324
chr17	43174503	44067638	chr17	43174503	44067638	chr17	43383449	43618448	Gpr110_chr17	_Gpr110_	chr17	chr17	43383449	43618448	_TAD3203_chr17_	893.135	893.135	234.999	5188	5188	1440	FFF	7	tad	0.910038	-0.0186612	2.95352	1.84787	0	0	TRUE	TRUE	FALSE	TRUE	1.14074	G118_edgeR_RNASeq	5.2852	AdultRiboM_M_Adult_8	6.08151	AdultRiboM_F_Adult_6	TRUE	TRUE	TRUE	-6.18338	combined	chr17	43686692	UNC27891333	23.0484
chr13	74484644	83130008	chr13	74484644	83130008	chr13	81554499	81934498	Gpr98_chr13	_Gpr98_	chr13	chr13	81554499	81934498	_TAD2658_chr13_	8645.36	8645.36	379.999	32171	32171	2319	F0F	7	tad	0.321287	-0.316239	0.0338787	0.0308208	0.00267869	0.00566623	TRUE	FALSE	FALSE	FALSE	3.30656	G118_edgeR_RNASeq	1.45646	G118_G118_M15	0.155936	G118_G118_M18	TRUE	FALSE	TRUE	-4.71456	combined_female	chr13	82058646	UNC22955018	7.82529
chr4	41753417	46550736	chr4	41753417	46550736	chr4	44945372	46186371	Grhpr_chr4	_Grhpr_	chr4	chr4	44945372	46186371	_TAD805_chr4_	4797.32	4797.32	1241	16713	16713	6365	FF0	1	tad	0.401309	0.124483	71.7014	53.8126	55.8945	45.3007	TRUE	TRUE	FALSE	TRUE	0.808044	AdultRiboM_edgeR_RNASeq	175.139	G118_G118_M13	119.309	G118_G118_M17	TRUE	TRUE	FALSE	6.34715	combined_male	chr4	44811217	UNC7154241	8.2162
chr10	74622152	75269200	chr10	74622152	75269200	chr10	74974245	75269200	Gstt1_chr10	_Gstt1_	chr10	chr10	74974245	75444244	_TAD2080_chr10_	647.048	647.048	294.955	1368	1368	1008	FFF	4	tad	-0.588115	-2.31115	69.384	103.227	1.6474	7.44124	TRUE	TRUE	TRUE	TRUE	-1.19667	CAST_limma_microarray	156.476	AdultRiboM_M_Adult_9	232.338	AdultRiboM_F_Adult_3	TRUE	TRUE	TRUE	-9.8229	combined	chr10	75107721	backupUNC100088273	62.3429
chr10	74409301	78801521	-	-	-	chr10	74974245	75444244	Gstt2_chr10	_Gstt2_	chr10	chr10	74974245	75444244	_TAD2080_chr10_	4392.22	-	469.999	18221		1766	0F0	N/A	tad	-0.227136	-1.57893	11.1892	12.7622	3.66487	11.3899	TRUE	FALSE	TRUE	TRUE	-1.22167	CAST_limma_microarray	30.0268	AdultRiboM_M_Adult_4	46.6303	AdultRiboM_F_Adult_2	TRUE	TRUE	TRUE	-2.33262	combined	chr10	75480485	UNC100088350	24.9675
chr10	73527752	77437536	-	-	-	chr10	74974245	75444244	Gstt3_chr10	_Gstt3_	chr10	chr10	74974245	75444244	_TAD2080_chr10_	3909.78	-	469.999	17467		1766	00F	8	tad	-1.73548	-2.84756	8.59974	29.2604	6.93747	44.5962	TRUE	TRUE	TRUE	TRUE	-2.2427	G118_edgeR_RNASeq	21.0559	AdultRiboM_M_Adult_9	71.6405	G118_G118_M16	FALSE	FALSE	TRUE	-3.18375	combined_female	NA	NA		NA
chr4	134532569	136840142	-	-	-	-	-	-	Guca2a_chr4	_Guca2a_	chr4	-	-	-	-	2307.57	-	-	11634			00F	8	cis	1.96924	-5.04843	0	0	0	0	FALSE	FALSE	TRUE	TRUE	-5.04843	G164_CAST	0	AdultRiboM_M_Adult_1	0	AdultRiboM_F_Adult_1	FALSE	FALSE	TRUE	-3.12	combined_female	NA	NA		NA
chr6	136527544	138395755	-	-	-	chr6	136562021	136773020	Gucy2c_chr6	_Gucy2c_	chr6	chr6	136562021	136773020	_TAD1380_chr6_	1868.21	-	210.999	3745		1120	0F0	N/A	tad	-0.390963	-0.506774	0.0197696	0.0802791	0.294252	0.501839	TRUE	FALSE	FALSE	FALSE	-3.09303	AdultRiboM_edgeR_RNASeq	0.672068	G118_G118_M14	0.958733	AdultRiboM_F_Adult_6	TRUE	TRUE	TRUE	-8.50601	combined	chr6	136858231	UNC12181583	23.7325
chr18	32322763	35006733	-	-	-	chr18	32619154	33028153	Gypc_chr18	_Gypc_	chr18	chr18	32619154	33028153	_TAD3307_chr18_	2683.97	-	408.999	10474		1899	00F	4	tad	-1.16	-1.03057	1.46713	2.75142	1.18626	2.66154	TRUE	TRUE	TRUE	TRUE	-1.33552	AdultRiboM_edgeR_RNASeq	3.99694	G118_G118_M13	7.87156	G118_G118_M16	TRUE	TRUE	TRUE	-0.877944	combined	chr18	33494519	UNC29013112	13.1076
chr17	34208805	35743575	-	-	-	chr17	34983445	35743575	H2-Q1_chr17	_H2-Q1_	chr17	chr17	34983445	36424444	_TAD3196_chr17_	1534.77	-	760.13	3117		1733	0F0	N/A	tad	-1.17302	-0.360518	0.874707	2.20677	156.2	188.132	TRUE	TRUE	FALSE	TRUE	-2.14907	G118_edgeR_RNASeq	3.07096	G118_G118_M15	15.0233	G118_G118_M18	TRUE	TRUE	TRUE	-0.683711	combined	chr17	35294539	UNC27815586	60.2725
chr8	71260025	73143465	chr8	71260025	73143465	chr8	72114399	73143465	Hapln4_chr8	_Hapln4_	chr8	chr8	72114399	73403398	_TAD1680_chr8_	1883.44	1883.44	1029.07	5725	5725	2973	FFF	8	tad	-0.275669	0.0585814	1.12426	1.43344	3.53994	3.3766	TRUE	FALSE	FALSE	FALSE	-0.998333	129S_limma_microarray	1.99006	G118_G118_M15	3.50239	G118_G118_M18	TRUE	TRUE	TRUE	-2.94364	combined	chr8	71508358	UNC080247073	22.6235
chr11	45014065	49312367	-	-	-	chr11	46058002	48554001	Havcr2_chr11	_Havcr2_	chr11	chr11	46058002	48554001	_TAD2225_chr11_	4298.3	-	2496	17269		9416	F00	N/A	tad	-0.764147	-1.90668	0.0356126	0.0515547	0.00871939	0.0162758	TRUE	FALSE	FALSE	FALSE	-1.38459	G118_edgeR_RNASeq	0.164482	AdultRiboM_M_Adult_8	0.476009	AdultRiboM_F_Adult_5	TRUE	FALSE	TRUE	-3.16123	combined_female	chr11	45862605	UNC110062422	7.76953
chr9	73370185	77672315	chr9	73370185	77672315	chr9	76107307	76203306	Hcrtr2_chr9	_Hcrtr2_	chr9	chr9	76107307	76203306	_TAD1895_chr9_	4302.13	4302.13	95.999	1312	1312	55	BB0	5	tad	2.89642	2.9928	0.0827195	0.0079896	0.0126632	0	TRUE	TRUE	FALSE	TRUE	3.81238	AdultRiboM_edgeR_RNASeq	0.526444	AdultRiboM_M_Adult_5	0.0580479	AdultRiboM_F_Adult_11	TRUE	TRUE	FALSE	12.4416	combined_male	chr9	76202910	UNC16664415	14.7923
chr1	92721876	93723096	chr1	92721876	93723096	chr1	92807077	93439076	Hes6_chr1	_Hes6_	chr1	chr1	92807077	93439076	_TAD117_chr1_	1001.22	1001.22	631.999	4784	4784	3006	FFF	1	tad	1.39089	0.366267	29.5266	11.6241	6.24349	4.82049	TRUE	TRUE	FALSE	TRUE	0.99878	AdultRiboM_edgeR_RNASeq	70.7033	AdultRiboM_M_Adult_8	35.7688	G118_G118_M16	TRUE	TRUE	TRUE	3.36044	combined	chr1	92900106	UNC1136684	25.4411
chr16	94465141	94994554	chr16	94465141	94799578	chr16	94465141	94987106	Hlcs_chr16	_Hlcs_	chr16	chr16	93572745	94987106	_TAD3129_chr16_	529.413	334.437	521.965	2280	1481	2247	FFF	8	tad	-0.0218983	0.254994	1.44033	1.47293	5.04292	3.94543	TRUE	FALSE	FALSE	FALSE	-0.615	129S_limma_microarray	4.58917	G118_G118_M14	5.15451	G118_G118_M16	TRUE	TRUE	TRUE	-3.81825	combined	chr16	94702507	UNC27436877	49.0855
chr19	58747971	59424153	chr19	58747971	59424153	chr19	58747971	59285989	Hspa12a_chr19	_Hspa12a_	chr19	chr19	57775990	59285989	_TAD3511_chr19_	676.182	676.182	538.018	370	370	356	FFF	5	tad	-0.232082	1.20206	0.148714	0.171448	0.632832	0.216515	FALSE	FALSE	TRUE	TRUE	1.20206	G164_CAST	0.58	AdultRiboM_M_Adult_4	0.65	AdultRiboM_F_Adult_1	TRUE	TRUE	TRUE	3.81	combined	chr19	59039190	UNC30584071	18.96
chr1	25698838	33802587	-	-	-	-	-	-	Hsph1_chr1	_Hsph1_	chr5	-	-	-	-	8103.75	-	-	17179			0F0	1	trans	0.384947	0.0761638	8.4939	6.7486	8.13797	8.81621	TRUE	FALSE	FALSE	FALSE	0.783333	129S_limma_microarray	42.9896	AdultRiboM_M_Adult_9	21.6997	AdultRiboM_F_Adult_6	FALSE	TRUE	FALSE	5.44789	combined_male	NA	NA		NA
chr1	175645757	177343232	chr1	175645757	177343232	chr1	175645757	176489630	Ifi205_chr1	_Ifi205_	chr1	chr1	175363631	176489630	_TAD226_chr1_	1697.47	1697.47	843.873	5816	5816	2248	FFF	8	tad	-0.747068	-0.168674	0.0762482	0.108831	0.0146494	0.0113149	TRUE	FALSE	FALSE	FALSE	-2.24808	G118_edgeR_RNASeq	0.776953	AdultRiboM_M_Adult_2	0.96019	AdultRiboM_F_Adult_8	TRUE	TRUE	TRUE	-4.60118	combined	chr1	176198206	UNC2234151	47.1911
chr3	150619851	151222081	-	-	-	-	-	-	Ifi44_chr3	_Ifi44_	chr3	-	-	-	-	602.23	-	-	5447			F00	N/A	cis	-0.872869	-0.439358	0.355262	0.711272	0.0139303	0.0377475	TRUE	TRUE	FALSE	TRUE	-1.65289	AdultRiboM_edgeR_RNASeq	1.11158	AdultRiboM_M_Adult_5	2.44993	AdultRiboM_F_Adult_3	TRUE	FALSE	FALSE	NA	combined	chr3	150778837	UNC6537709	10.0762
chr11	56595538	58736776	-	-	-	chr11	57752002	58736776	Igtp_chr11	_Igtp_	chr11	chr11	57752002	59319001	_TAD2243_chr11_	2141.24	-	984.774	5243		856	0F0	6	tad	-0.77407	-1.17282	5.90927	10.5799	1.96232	4.40516	TRUE	TRUE	TRUE	TRUE	-1.30961	AdultRiboM_edgeR_RNASeq	25.1963	G118_G118_M14	94.1952	G118_G118_M17	FALSE	TRUE	FALSE	5.0259	combined_male	NA	NA		NA
chr1	74041014	75324165	chr1	74041014	75324165	chr1	74878074	75310074	Ihh_chr1	_Ihh_	chr1	chr1	74878074	75310074	_TAD89_chr1_	1283.15	1283.15	432	5006	5006	1523	FF0	7	tad	0.93088	0.240427	0.439537	0.282103	0.0626871	0.0447875	TRUE	TRUE	FALSE	TRUE	2.33335	G118_edgeR_RNASeq	1.66515	G118_G118_M14	0.972663	AdultRiboM_F_Adult_5	TRUE	TRUE	TRUE	-0.381267	combined	chr1	74281110	UNC943718	10.815
chr8	80631476	87511635	-	-	-	chr8	83551399	85267398	Il15_chr8	_Il15_	chr8	chr8	83551399	85267398	_TAD1695_chr8_	6880.16	-	1716	29191		7418	0F0	2	tad	-1.32278	-0.987703	0.2541	0.683049	0.502791	0.930479	TRUE	TRUE	TRUE	TRUE	-1.11348	AdultRiboM_edgeR_RNASeq	1.70698	AdultRiboM_M_Adult_5	2.82268	AdultRiboM_F_Adult_4	FALSE	TRUE	FALSE	3.36993	combined_male	NA	NA		NA
chr1	40178896	40355960	chr1	40178896	40355960	chr1	40178896	40355960	Il1r1_chr1	_Il1r1_	chr1	chr1	40149345	40464344	_TAD38_chr1_	177.064	177.064	177.064	454	454	454	FFF	1	tad	0.128079	1.16299	3.3021	3.59599	2.47439	1.04761	TRUE	FALSE	TRUE	TRUE	1.23799	G118_edgeR_RNASeq	19.0361	G118_G118_M15	9.46655	G118_G118_M17	TRUE	TRUE	TRUE	0.273477	combined	chr1	40230221	UNC505646	26.7793
chr7	121542718	123454345	chr7	121542718	123454345	chr7	121704014	121999013	Insc_chr7	_Insc_	chr7	chr7	121704014	121999013	_TAD1545_chr7_	1911.63	1911.63	294.999	7125	7125	1295	F0F	3	tad	1.00816	0.286172	4.27094	2.43636	7.87815	6.33182	TRUE	TRUE	FALSE	TRUE	0.796667	WSB_limma_microarray	10.0134	G118_G118_M15	9.27685	AdultRiboM_F_Adult_6	TRUE	FALSE	TRUE	-3.97532	combined	chr7	122337510	UNC13667806	13.433
chr16	31655971	32984004	chr16	31655971	32984004	chr16	32502586	32984004	Iqcg_chr16	_Iqcg_	chr16	chr16	32502586	33257585	_TAD3060_chr16_	1328.03	1328.03	481.418	2850	2850	1849	FFF	5	tad	-0.391375	2.11061	0.154583	0.183085	1.94362	0.411772	FALSE	FALSE	TRUE	TRUE	2.11061	G164_CAST	1.19	G118_G118_M13	0.94	G118_G118_M16	TRUE	TRUE	TRUE	28.84	combined	chr16	32100111	UNC26597619	40.49
chr8	43073333	49941177	-	-	-	chr8	47694854	48066853	Irf2_chr8	_Irf2_	chr8	chr8	47694854	48066853	_TAD1651_chr8_	6867.84	-	371.999	34532		1934	F00	N/A	tad	0.259355	0.0834987	10.0138	9.21491	6.9162	6.46924	TRUE	FALSE	FALSE	FALSE	0.613333	AJ_limma_microarray	24.2474	G118_G118_M14	21.3894	G118_G118_M17	TRUE	FALSE	FALSE	NA	combined	chr8	48038022	UNC14665833	9.14252
chr3	93035908	99598097	-	-	-	chr3	96068423	96522422	Itga10_chr3	_Itga10_	chr3	chr3	96068423	96522422	_TAD668_chr3_	6562.19	-	453.999	934		186	B00	N/A	tad	0.55149	2.87665	0.327147	0.255701	0.527616	0.0558248	FALSE	FALSE	TRUE	TRUE	2.87665	G164_CAST	0.38	AdultRiboM_M_Adult_1	0.36	G118_G118_M17	TRUE	FALSE	FALSE	NA	combined	chr3	95968940	UNC5788991	9.05
chr6	51924340	53449243	-	-	-	chr6	52901494	53156493	Jazf1_chr6	_Jazf1_	chr6	chr6	52901494	53156493	_TAD1240_chr6_	1524.9	-	254.999	6872		1374	00F	4	tad	0.566341	-0.321953	0.117425	0.147325	0.0661359	0.0808874	TRUE	FALSE	FALSE	FALSE	-1.19265	G118_edgeR_RNASeq	0.305312	G118_G118_M15	0.721945	G118_G118_M17	FALSE	FALSE	TRUE	-4.21742	combined_female	NA	NA		NA
chr9	64475646	65345006	chr9	64475646	65345006	chr9	64508307	65345006	Kbtbd13_chr9	_Kbtbd13_	chr9	chr9	64508307	65722306	_TAD1869_chr9_	869.36	869.36	836.699	3396	3396	3190	FF0	2	tad	-1.83657	-0.714506	0.00828483	0.0405236	0.0238522	0.0491276	TRUE	FALSE	FALSE	FALSE	-2.70148	G118_edgeR_RNASeq	0.105526	AdultRiboM_M_Adult_2	0.257364	AdultRiboM_F_Adult_10	TRUE	TRUE	FALSE	3.76455	combined	chr9	64515455	UNC16514612	15.1092
chr7	35307238	36299468	chr7	35307238	36299468	chr7	35307238	36299468	Kctd15_chr7	_Kctd15_	chr7	chr7	35179519	36674518	_TAD1429_chr7_	992.23	992.23	992.23	3266	3266	3266	FFF	3	tad	0.938124	-	1.6675	0.932492	0	0	TRUE	TRUE	FALSE	TRUE	0.772108	AdultRiboM_edgeR_RNASeq	3.94557	G118_G118_M14	2.55926	G118_G118_M16	TRUE	TRUE	TRUE	-5.73971	combined	chr7	35833215	UNC12609316	21.0498
chr19	10774460	15003114	-	-	-	chr19	11839990	12928989	Keg1_chr19	_Keg1_	chr19	chr19	11839990	12928989	_TAD3426_chr19_	4228.65	-	1089	9		1	00B	7	tad	1.66856	1.63739	73.0335	24.319	58.6985	15.6197	TRUE	TRUE	TRUE	TRUE	1.78783	G118_edgeR_RNASeq	227.413	G118_G118_M13	78.3489	AdultRiboM_F_Adult_5	TRUE	FALSE	TRUE	-3.92173	combined	chr19	11451693	UNC29894668	10.3085
chr1	134725898	138095707	chr1	135994014	138095707	chr1	135025077	135264076	Kiss1_chr1	_Kiss1_	chr1	chr1	135025077	135264076	_TAD153_chr1_	3369.81	2101.69	238.999	15609	9477	1480	F0F	8	tad	-1.35635	-1.42301	0.104588	0.255449	0.325604	0.727033	FALSE	FALSE	TRUE	TRUE	-1.42301	G164_CAST	0.7	AdultRiboM_M_Adult_10	1.2	G118_G118_M17	TRUE	FALSE	TRUE	-5.73	combined	chr1	136055735	UNC1717078	15.97
chr8	44308268	46992534	-	-	-	chr8	46342854	46502853	Klkb1_chr8	_Klkb1_	chr8	chr8	46342854	46502853	_TAD1646_chr8_	2684.27	-	159.999	13768		1060	0F0	N/A	tad	-0.101892	-0.0508187	44.2865	49.524	42.029	41.8981	TRUE	FALSE	FALSE	FALSE	1.13333	PWK_limma_microarray	111.736	AdultRiboM_M_Adult_4	116.148	AdultRiboM_F_Adult_3	TRUE	TRUE	TRUE	-1.84731	combined	chr8	44518442	UNC14617468	17.4381
chr6	124471424	125236743	chr6	124471424	125236743	chr6	124766518	125236743	Lag3_chr6	_Lag3_	chr6	chr6	124766518	125349517	_TAD1356_chr6_	765.319	765.319	470.225	3214	3214	2653	FF0	1	tad	0.45724	-0.113711	0.326914	0.205583	0.130028	0.131119	TRUE	FALSE	FALSE	FALSE	1.60167	PWK_limma_microarray	0.552933	AdultRiboM_M_Adult_4	0.394971	AdultRiboM_F_Adult_2	TRUE	TRUE	FALSE	5.65818	combined	chr6	124592255	JAX00624955	14.9252
chr18	10979225	13257374	chr18	10979225	13257374	chr18	12282009	12607008	Lama3_chr18	_Lama3_	chr18	chr18	12282009	12607008	_TAD3286_chr18_	2278.15	2278.15	324.999	10614	10614	1961	F0F	7	tad	3.28129	2.1893	0.525632	0.049005	0.370504	0.0702718	TRUE	TRUE	TRUE	TRUE	3.13507	G118_edgeR_RNASeq	1.18543	G118_G118_M14	0.257561	AdultRiboM_F_Adult_6	TRUE	TRUE	TRUE	-0.110516	combined	chr18	12953731	UNC28751456	16.1645
chr8	109372176	116108508	-	-	-	chr8	113833400	114185399	Ldhd_chr8	_Ldhd_	chr8	chr8	113833400	114185399	_TAD1736_chr8_	6736.33	-	351.999	26590		676	00F	3	tad	0.57141	0.325475	33.9671	23.2416	34.2944	27.8485	TRUE	TRUE	FALSE	TRUE	0.706667	WSB_limma_microarray	82.1117	G118_G118_M15	54.3118	G118_G118_M17	FALSE	FALSE	TRUE	-5.14548	combined_female	NA	NA		NA
chr2	98158541	101684896	chr2	98158541	101684896	-	-	-	Ldlrad3_chr2	_Ldlrad3_	chr2	-	-	-	-	3526.36	3526.36	-	1237	1237		BB0	2	cis	-0.589337	-1.2673	0.868153	1.52566	0.187825	0.472652	FALSE	TRUE	TRUE	TRUE	-1.2673	G164_CAST	1.9	AdultRiboM_M_Adult_4	1.76	AdultRiboM_F_Adult_10	TRUE	TRUE	TRUE	8.51	combined	chr2	101626993	UNC3644370	48.55
chr19	40583976	44236292	chr19	40583976	44236292	chr19	42254990	42856989	Loxl4_chr19	_Loxl4_	chr19	chr19	42254990	42856989	_TAD3485_chr19_	3652.32	3652.32	601.999	2204	2204	329	B0B	8	tad	-1.25975	-0.277355	0.491371	1.28753	0.0694361	0.100146	TRUE	TRUE	FALSE	TRUE	-1.24152	AdultRiboM_edgeR_RNASeq	0.824073	AdultRiboM_M_Adult_8	2.73539	AdultRiboM_F_Adult_6	TRUE	FALSE	TRUE	-3.87941	combined	chr19	44144777	UNC30365399	12.1279
chr3	145614301	147214160	chr3	145652419	147214160	chr3	145614301	145981463	Lpar3_chr3	_Lpar3_	chr3	chr3	145592464	145981463	_TAD751_chr3_	1599.86	1561.74	367.162	8289	8062	2180	FFF	8	tad	-0.462307	-1.45337	0.00727341	0.0120194	0.124543	0.298942	FALSE	FALSE	TRUE	TRUE	-1.45337	G164_CAST	0.14	AdultRiboM_M_Adult_7	0.09	AdultRiboM_F_Adult_11	TRUE	TRUE	TRUE	-3.77	combined	chr3	145705166	backupUNC030271400	32.51
chr13	21009104	25662872	-	-	-	chr13	24058369	24399368	Lrrc16a_chr13	_Lrrc16a_	chr13	chr13	24058369	24399368	_TAD2565_chr13_	4653.77	-	340.999	12610		1012	0F0	N/A	tad	1.54201	0.176984	3.41837	1.34772	0.0312177	0.0283124	TRUE	TRUE	FALSE	TRUE	1.60762	AdultRiboM_edgeR_RNASeq	6.75	G118_G118_M15	3.75264	G118_G118_M18	TRUE	TRUE	TRUE	-0.742489	combined	chr13	24620861	UNC22276430	27.2619
chr3	154765881	156931958	-	-	-	-	-	-	Lypd8_chr3	_Lypd8_	chr11	-	-	-	-	2166.08	-	-	17877			00F	8	trans	-	-6.13522	0	0	0	0	FALSE	FALSE	TRUE	TRUE	-6.13522	G164_CAST	0.55	AdultRiboM_M_Adult_11	0	AdultRiboM_F_Adult_1	FALSE	FALSE	TRUE	-2.87	combined_female	NA	NA		NA
chr15	53435365	65131921	chr15	54112464	65131921	-	-	-	Mas1_chr15	_Mas1_	chr17	-	-	-	-	11696.6	11019.5	-	79	75		B0B	7	trans	1.9731	-0.202099	0.00993845	0	0.557346	0.587412	TRUE	FALSE	FALSE	FALSE	1.85738	G118_edgeR_RNASeq	1.00091	G118_G118_M15	0.270611	G118_G118_M18	TRUE	FALSE	TRUE	-5.21133	combined_female	chr15	64501280	UNC25754071	8.09277
chr17	34849087	40884214	-	-	-	-	-	-	Mas1_chr17	_Mas1_	chr17	-	-	-	-	6035.13	-	-	973			00B	7	cis	1.9731	-0.202099	0.00993845	0	0.557346	0.587412	TRUE	FALSE	FALSE	FALSE	1.85738	G118_edgeR_RNASeq	1.00091	G118_G118_M15	0.270611	G118_G118_M18	TRUE	FALSE	TRUE	-3.12985	combined_female	chr17	36632376	UNC27830624	8.79375
chr2	174782230	178311501	-	-	-	-	-	-	Mbd1_chr2	_Mbd1_	chr18	-	-	-	-	3529.27	-	-	2504			F00	N/A	trans	0.98484	0.208638	5.9653	4.01631	4.64329	3.69873	TRUE	TRUE	FALSE	TRUE	1.3829	AdultRiboM_edgeR_RNASeq	31.1592	AdultRiboM_M_Adult_9	8.63975	AdultRiboM_F_Adult_6	TRUE	FALSE	FALSE	NA	combined	chr2	177297145	UNC4561324	8.74165
chr1	3658709	10053495	chr1	3967211	10053495	chr1	9737581	10053495	Mcmdc2_chr1	_Mcmdc2_	chr1	chr1	9737581	13116580	_TAD5_chr1_	6394.79	6086.28	315.914	27061	25424	1490	FFF	4	tad	0.206979	0.218089	1.14805	1.09668	0.437768	0.304537	TRUE	FALSE	FALSE	FALSE	-1.53517	G118_edgeR_RNASeq	0.981767	AdultRiboM_M_Adult_2	0.762876	AdultRiboM_F_Adult_11	TRUE	TRUE	TRUE	-9.52796	combined	chr1	10494921	UNC91280	22.2229
chr10	117371672	117803196	chr10	117748553	117803196	chr10	117371672	117594555	Mdm1_chr10	_Mdm1_	chr10	chr10	117154556	117594555	_TAD2144_chr10_	431.524	54.643	222.883	1637	72	1092	F0F	2	tad	-0.0527604	0.401364	0.151519	0.161727	0.512677	0.342869	TRUE	FALSE	FALSE	FALSE	-1.37148	AdultRiboM_edgeR_RNASeq	0.516614	G118_G118_M14	0.959211	AdultRiboM_F_Adult_3	TRUE	TRUE	TRUE	2.50975	combined	chr10	117445288	UNC18813119	21.0276
chr18	64572378	66328373	chr18	64572378	66328373	-	-	-	Mfsd2a_chr18	_Mfsd2a_	chr4	-	-	-	-	1755.99	1755.99	-	357	357		BB0	2	trans	-2.70776	-1.71208	0.575284	7.69126	7.80138	28.6412	TRUE	TRUE	TRUE	TRUE	-1.34601	AdultRiboM_edgeR_RNASeq	15.2221	AdultRiboM_M_Adult_10	33.0364	AdultRiboM_F_Adult_3	TRUE	TRUE	FALSE	4.35618	combined_male	chr18	64929951	UNC29448452	7.68847
chr3	51096220	51703132	chr3	51542193	51703132	-	-	-	Mgst2_chr3	_Mgst2_	chr3	-	-	-	-	606.912	160.939	-	3225	764		FFF	5	cis	0.00965989	1.40822	0.0411751	0.0510673	13.3703	5.2278	FALSE	FALSE	TRUE	TRUE	1.40822	G164_CAST	0.11	G118_G118_M13	0.38	AdultRiboM_F_Adult_6	TRUE	TRUE	TRUE	2.7	combined	chr3	51571388	UNC5255389	69.29
chr1	169314933	169736085	chr1	169314933	169736085	chr1	169314933	169324630	Mgst3_chr1	_Mgst3_	chr1	chr1	169131631	169324630	_TAD212_chr1_	421.152	421.152	9.697	2308	2308	84	F0F	8	tad	-0.760374	-0.377975	6.22639	10.3756	19.4662	21.6052	TRUE	TRUE	FALSE	TRUE	-1.23445	AdultRiboM_edgeR_RNASeq	12.2	G118_G118_M15	27.9069	AdultRiboM_F_Adult_5	TRUE	TRUE	TRUE	-0.936055	combined	chr1	169473486	UNC2140855	38.8334
chr11	89638109	90514489	chr11	89638109	90480527	chr11	90044814	90514489	Mmd_chr11	_Mmd_	chr11	chr11	90044814	90548813	_TAD2319_chr11_	876.38	842.418	469.675	4174	3989	2450	FFF	6	tad	-0.671333	-0.27057	25.772	40.93	13.6598	16.3655	TRUE	TRUE	FALSE	TRUE	-0.683333	CAST_limma_microarray	55.3319	G118_G118_M15	66.5867	G118_G118_M17	TRUE	TRUE	TRUE	2.38157	combined	chr11	90024621	UNC20101264	21.5499
chr10	23718959	24537899	chr10	23896950	24537899	chr10	23872306	24042305	Moxd1_chr10	_Moxd1_	chr10	chr10	23872306	24042305	_TAD2004_chr10_	818.94	640.949	169.999	4277	3587	955	FFF	5	tad	6.0052	9.60078	0.212393	0	59.2239	0.0715333	TRUE	TRUE	TRUE	TRUE	9.2014	AdultRiboM_edgeR_RNASeq	17.2941	AdultRiboM_M_Adult_8	0.0730387	AdultRiboM_F_Adult_9	TRUE	TRUE	TRUE	5.87853	combined	chr10	24082744	UNC17593072	22.7947
chr19	11997758	12421936	chr19	11997758	12421936	-	-	-	Ms4a7_chr19	_Ms4a7_	chr19	-	-	-	-	424.178	424.178	-	1572	1572		FFF	6	cis	-0.679845	-	0.0706648	0.139751	0	0	TRUE	FALSE	FALSE	FALSE	-1.63081	G118_edgeR_RNASeq	0.53821	AdultRiboM_M_Adult_5	0.630544	AdultRiboM_F_Adult_11	TRUE	TRUE	TRUE	0.665087	combined	chr19	12237329	UNC29905027	19.8543
chr8	42152809	47559753	-	-	-	chr8	46119854	46342853	Mtnr1a_chr8	_Mtnr1a_	chr8	chr8	46119854	46342853	_TAD1645_chr8_	5406.94	-	222.999	26198		1176	0F0	N/A	tad	1.6031	-	0.500461	0.139611	0	0	TRUE	TRUE	FALSE	TRUE	3.00056	AdultRiboM_edgeR_RNASeq	2.13924	AdultRiboM_M_Adult_1	0.431941	AdultRiboM_F_Adult_11	TRUE	TRUE	TRUE	-15.1066	combined	chr8	44422991	UNC14615930	31.3147
chr4	59236759	61521313	-	-	-	chr4	59801372	61521313	Mup11_chr4	_Mup11_	chr4	chr4	59801372	61937533	_TAD830_chr4_	2284.55	-	1719.94	278		118	0B0	5	tad	1.61373	3.17242	75.7392	12.9515	563.781	47.7994	TRUE	TRUE	TRUE	TRUE	6.20516	G118_edgeR_RNASeq	1866.48	AdultRiboM_M_Adult_1	86.7573	AdultRiboM_F_Adult_8	TRUE	TRUE	TRUE	9.70085	combined	chr4	61189274	UNC040085441	28.5457
chr4	59526376	62044371	chr4	59744677	62044371	chr4	59801372	61937533	Mup14_chr4	_Mup14_	chr4	chr4	59801372	61937533	_TAD830_chr4_	2517.99	2299.69	2136.16	218	216	214	BB0	5	tad	6.88684	3.93734	115.263	0.872031	0.688982	0.0402571	TRUE	TRUE	TRUE	TRUE	6.81008	AdultRiboM_edgeR_RNASeq	1966.5	AdultRiboM_M_Adult_1	20.5044	AdultRiboM_F_Adult_2	TRUE	TRUE	FALSE	13.1367	combined_male	chr4	61189274	UNC040085441	15.1206
chr4	60678361	62143917	chr4	60678361	62143917	chr4	60678361	61937533	Mup21_chr4	_Mup21_	chr4	chr4	59801372	61937533	_TAD830_chr4_	1465.56	1465.56	1259.17	2261	2261	1364	FFF	3	tad	3.98906	1.46691	143.74	8.89369	11.3684	3.52639	TRUE	TRUE	TRUE	TRUE	4.75216	AdultRiboM_edgeR_RNASeq	483.875	G118_G118_M15	26.5307	G118_G118_M16	TRUE	TRUE	TRUE	-13.3111	combined	chr4	61521313	UNC7353467	23.652
chr4	60052316	62311624	chr4	60052316	61954091	chr4	60052316	61937533	Mup7_chr4	_Mup7_	chr4	chr4	59801372	61937533	_TAD830_chr4_	2259.31	1901.78	1885.22	128	121	121	BB0	5	tad	7.62307	4.31911	852.487	3.56932	223.875	5.86391	TRUE	TRUE	TRUE	TRUE	8.80347	AdultRiboM_edgeR_RNASeq	4969.99	AdultRiboM_M_Adult_1	26.523	G118_G118_M16	TRUE	TRUE	TRUE	8.13373	combined_male	chr4	61189274	UNC040085441	17.7448
chr12	12841093	16652802	-	-	-	chr12	12841093	12961305	Mycn_chr12	_Mycn_	chr12	chr12	12417306	12961305	_TAD2390_chr12_	3811.71	-	120.212	15072		465	F00	N/A	tad	0.480299	2.0546	0.0934212	0.0676208	0.129875	0.027568	TRUE	FALSE	TRUE	TRUE	1.42063	G118_edgeR_RNASeq	0.867503	G118_G118_M15	0.412796	G118_G118_M18	TRUE	FALSE	FALSE	NA	combined	chr12	13930539	UNC20663136	9.07854
chr5	149862191	152204027	chr5	149862191	152204027	chr5	151231075	151519074	N4bp2l1_chr5	_N4bp2l1_	chr5	chr5	151231075	151519074	_TAD1166_chr5_	2341.84	2341.84	287.999	12502	12502	1568	FF0	4	tad	-0.375547	-0.787066	8.26033	10.5731	6.20972	9.03526	TRUE	FALSE	TRUE	TRUE	-0.676667	NOD_limma_microarray	18.5103	AdultRiboM_M_Adult_10	24.3529	AdultRiboM_F_Adult_3	TRUE	TRUE	TRUE	-1.92993	combined	chr5	150534419	UNC10437395	16.6349
chr6	85476425	86274232	-	-	-	-	-	-	Nat8_chr6	_Nat8_	chr6	-	-	-	-	797.807	-	-	2477			FFF	3	cis	4.62506	-0.159847	4.86604	0.223709	12.912	13.4924	TRUE	TRUE	FALSE	TRUE	5.48501	AdultRiboM_edgeR_RNASeq	12.5108	AdultRiboM_M_Adult_5	2.17392	G118_G118_M16	TRUE	TRUE	TRUE	-21.7757	combined	chr6	84792438	UNC11517844	36.5035
chr15	36076292	39997942	chr15	36076292	39997942	chr15	37283255	37860254	Ncald_chr15	_Ncald_	chr15	chr15	37283255	37860254	_TAD2909_chr15_	3921.65	3921.65	576.999	17142	17142	1915	F0F	4	tad	-0.793128	-0.797804	1.68802	2.89575	1.24968	2.15523	TRUE	TRUE	TRUE	TRUE	-0.882271	AdultRiboM_edgeR_RNASeq	3.635	AdultRiboM_M_Adult_2	7.38846	AdultRiboM_F_Adult_1	TRUE	FALSE	TRUE	-4.94482	combined	chr15	34295194	UNC25348656	10.836
chr15	98421591	100099659	-	-	-	chr15	99121931	99525930	Nckap5l_chr15	_Nckap5l_	chr15	chr15	99121931	99525930	_TAD2998_chr15_	1678.07	-	403.999	12824		2931	F00	N/A	tad	-0.525874	1.07186	0.0854972	0.117462	0.28436	0.132623	FALSE	FALSE	TRUE	TRUE	1.07186	G164_CAST	0.27	G118_G118_M14	0.3	G118_G118_M17	TRUE	FALSE	FALSE	NA	combined	chr15	99435384	UNC26210528	10.37
chr4	134277191	134763103	chr4	134277191	134763103	-	-	-	Ncmap_chr4	_Ncmap_	chr4	-	-	-	-	485.912	485.912	-	2674	2674		F0F	4	cis	-2.12843	0.372197	0.067649	0.408051	0	0.00557769	TRUE	TRUE	FALSE	TRUE	-2.8489	AdultRiboM_edgeR_RNASeq	0.691473	G118_G118_M13	2.40883	AdultRiboM_F_Adult_3	TRUE	TRUE	TRUE	-16.9111	combined	chr4	134532569	UNC8277093	55.3616
chr10	92178146	92781904	chr10	92178146	92781904	chr10	92495245	92781904	ncRNA_inter_chr10_9138_chr10	_ncRNA_inter_chr10_9138_	chr10	chr10	92495245	93034244	_TAD2106_chr10_	603.758	603.758	286.659	527	527	328	B0B	3	tad	2.04408	-0.107149	0.308419	0.0612235	0.0097121	0.00614774	TRUE	TRUE	FALSE	TRUE	2.01456	G118_G119_PolyA_Nuclear_edgeR_RNASeq	1.66223	G118_G119_PolyA_Nuclear_G119_M4	0.368812	G118_G119_PolyA_Nuclear_G119_M7	TRUE	TRUE	TRUE	-2.32655	combined	chr10	92465227	UNC18447368	27.7589
chr10	99552710	107148207	-	-	-	chr10	106860556	107148207	ncRNA_inter_chr10_9245_chr10	_ncRNA_inter_chr10_9245_	chr10	chr10	106860556	107210555	_TAD2126_chr10_	7595.5	-	287.651	34422		1420	F00	N/A	tad	-0.360425	0.290628	0.0464107	0.0597653	0.0101934	0.00901548	TRUE	FALSE	FALSE	FALSE	2.92667	G118_G119_PolyA_Nuclear_edgeR_RNASeq	0.384104	G118_G119_PolyA_Nuclear_G119_M5	0.16612	AdultRiboM_F_Adult_8	TRUE	FALSE	FALSE	NA	combined	chr10	102234882	UNC18588116	9.27342
chr10	110093533	110262794	chr10	110093533	110262794	chr10	110093533	110212555	ncRNA_inter_chr10_9256_chr10	_ncRNA_inter_chr10_9256_	chr10	chr10	109318556	110212555	_TAD2131_chr10_	169.261	169.261	119.022	1137	1137	844	FFF	2	tad	-1.04116	-1.49047	0	0	0.145718	0.341918	FALSE	FALSE	TRUE	TRUE	-1.49047	G164_CAST	0.09	G118_G119_PolyA_Nuclear_G119_M4	0.23	G118_G119_PolyA_Nuclear_G119_M8	TRUE	TRUE	TRUE	6.99	combined	chr10	110250261	UNC18712339	44.1
chr10	120667068	123645394	-	-	-	chr10	120720556	121065555	ncRNA_inter_chr10_9349_chr10	_ncRNA_inter_chr10_9349_	chr10	chr10	120720556	121065555	_TAD2152_chr10_	2978.33	-	344.999	13775		1910	00F	3	tad	3.5172	-0.248745	0.575666	0.0414671	0.207281	0.269898	TRUE	TRUE	FALSE	TRUE	5.61252	G85_edgeR_RNASeq	5.15551	G118_G119_PolyA_Nuclear_G119_M5	0.672437	FetalRiboM_F_Fetal_7	FALSE	FALSE	TRUE	-4.49259	combined_female	NA	NA		NA
chr13	100779756	101726174	-	-	-	-	-	-	ncRNA_inter_chr10_9349_chr13	_ncRNA_inter_chr10_9349_	chr10	-	-	-	-	946.418	-	-	4996			0F0	5	trans	3.5172	-0.248745	0.575666	0.0414671	0.207281	0.269898	TRUE	TRUE	FALSE	TRUE	5.61252	G85_edgeR_RNASeq	5.15551	G118_G119_PolyA_Nuclear_G119_M5	0.672437	FetalRiboM_F_Fetal_7	FALSE	TRUE	FALSE	3.88492	combined_male	NA	NA		NA
chr10	120698456	121193151	chr10	120698456	121193151	chr10	120720556	121065555	ncRNA_inter_chr10_9351_chr10	_ncRNA_inter_chr10_9351_	chr10	chr10	120720556	121065555	_TAD2152_chr10_	494.695	494.695	344.999	3013	3013	1910	F0F	3	tad	4.44597	-0.163664	1.29196	0.0588524	1.92685	1.8264	TRUE	TRUE	FALSE	TRUE	8.20001	AdultRiboM_edgeR_RNASeq	2.51469	AdultRiboM_M_Adult_1	0.308289	FetalRiboM_F_Fetal_12	TRUE	FALSE	TRUE	-20.6614	combined_female	chr10	120724440	UNC18862391	17.584
chr12	26093979	26624455	chr12	26093979	26624455	chr12	26093979	26624455	ncRNA_inter_chr12_10440_chr12	_ncRNA_inter_chr12_10440_	chr12	chr12	25679365	27186364	_TAD2404_chr12_	530.476	530.476	530.476	2424	2424	2424	FFF	3	tad	-0.70664	3.66385	0.0367179	0.0796936	0.235044	0.0276215	FALSE	FALSE	TRUE	TRUE	3.66385	G164_CAST	0.49	FetalRiboM_M_Fetal_10	0.35	FetalRiboM_F_Fetal_9	TRUE	TRUE	TRUE	-0.1	combined	chr12	26380205	UNC20749711	46.9
chr12	28308681	30156393	chr12	28308681	30156393	chr12	28308681	29169364	ncRNA_inter_chr12_10462_chr12	_ncRNA_inter_chr12_10462_	chr12	chr12	28283365	29169364	_TAD2406_chr12_	1847.71	1847.71	860.683	2301	2301	1148	BBB	1	tad	-0.428078	1.09262	0	0	0	0	TRUE	FALSE	FALSE	FALSE	6.22539	G118_G119_PolyA_Nuclear_edgeR_RNASeq	0.357376	G118_G119_PolyA_Nuclear_G119_M4	0.0750016	AdultRiboM_F_Adult_10	TRUE	TRUE	TRUE	2.2155	combined	chr12	29213265	UNC20791213	13.4685
chr13	13835926	16393856	-	-	-	chr13	16055333	16393856	ncRNA_inter_chr13_11070_chr13	_ncRNA_inter_chr13_11070_	chr13	chr13	16055333	17785333	_TAD2551_chr13_	2557.93	-	338.523	10908		1187	F00	N/A	tad	0.423396	1.72309	0.00410201	0.00522528	0.0393736	0.00823377	FALSE	FALSE	TRUE	TRUE	1.72309	G164_CAST	0.65	G118_G119_PolyA_Nuclear_G119_M4	0.67	G118_G119_RiboM_Nuclear_G119_M12	TRUE	FALSE	FALSE	NA	combined	chr13	16128923	backupJAX00042076	11.12
chr13	37401141	37779904	chr13	37425345	37779904	chr13	37493369	37779904	ncRNA_inter_chr13_11219_chr13	_ncRNA_inter_chr13_11219_	chr13	chr13	37493369	38058368	_TAD2588_chr13_	378.763	354.559	286.535	2159	1985	1666	FF0	5	tad	1.00199	1.21306	0.183011	0.109576	0.503664	0.191963	FALSE	FALSE	TRUE	TRUE	1.21306	G164_CAST	2	G118_G119_PolyA_Nuclear_G119_M5	0.93	G118_G119_PolyA_Nuclear_G119_M7	TRUE	TRUE	FALSE	7.77	combined	chr13	37598690	UNC22434565	18.72
chr13	37485452	38040216	chr13	37707172	38040216	chr13	37493369	38040216	ncRNA_inter_chr13_11222_chr13	_ncRNA_inter_chr13_11222_	chr13	chr13	37493369	38058368	_TAD2588_chr13_	554.764	333.044	546.847	2956	1689	2898	FF0	5	tad	1.51229	2.5049	0.369592	0.122064	0.473286	0.102412	TRUE	TRUE	TRUE	TRUE	2.39663	G118_G119_PolyA_Nuclear_edgeR_RNASeq	6.32076	G118_G119_PolyA_Nuclear_G119_M4	1.18419	G118_G119_PolyA_Nuclear_G119_M6	TRUE	TRUE	FALSE	10.2714	combined_male	chr13	42398951	UNC22496992	15.8645
chr13	111557381	113477442	chr13	111557381	113477442	chr13	112556708	113055707	ncRNA_inter_chr13_11769_chr13	_ncRNA_inter_chr13_11769_	chr13	chr13	112556708	113055707	_TAD2709_chr13_	1920.06	1920.06	498.999	8940	8940	2885	F0F	3	tad	1.59791	1.33259	0.0372401	0	0.028955	0	TRUE	FALSE	FALSE	FALSE	5.14757	G118_G119_PolyA_Nuclear_edgeR_RNASeq	0.413146	G118_G119_RiboM_Nuclear_G119_M11	0.15866	AdultRiboM_F_Adult_6	TRUE	FALSE	TRUE	-3.77216	combined	chr13	112793993	UNC23384844	10.4448
chr14	40410436	54693187	-	-	-	chr14	46414175	47379174	ncRNA_inter_chr14_11988_chr14	_ncRNA_inter_chr14_11988_	chr14	chr14	46414175	47379174	_TAD2773_chr14_	14282.8	-	964.999	33020		2856	0F0	5	tad	0.0879648	-0.201389	0.0457994	0.0352872	0.0594641	0.0596048	TRUE	FALSE	FALSE	FALSE	2.22116	G118_G119_RiboM_Nuclear_edgeR_RNASeq	0.365497	AdultRiboM_M_Adult_2	0.263936	AdultRiboM_F_Adult_9	FALSE	TRUE	FALSE	4.06311	combined_male	NA	NA		NA
chr14	46410054	47000795	chr14	46410054	46983224	chr14	46414175	47000795	ncRNA_inter_chr14_11989_chr14	_ncRNA_inter_chr14_11989_	chr14	chr14	46414175	47379174	_TAD2773_chr14_	590.741	573.17	586.62	1670	1595	1657	FFF	5	tad	0.783577	1.10093	0	0	0.421684	0.203847	FALSE	FALSE	TRUE	TRUE	1.10093	G164_CAST	0.82	G118_G119_PolyA_Nuclear_G119_M4	0.22	G118_G119_PolyA_Nuclear_G119_M8	TRUE	TRUE	TRUE	10.07	combined	chr14	46789553	UNC23947310	56.26
chr11	12396097	18170126	chr11	12396097	18170126	-	-	-	ncRNA_inter_chr15_12585_chr11	_ncRNA_inter_chr15_12585_	chr15	-	-	-	-	5774.03	5774.03	-	24126	24126		F0F	8	trans	-3.16103	-	0	0.0171486	0	0	TRUE	FALSE	FALSE	FALSE	-7.71336	G83_edgeR_RNASeq	0.0773756	G118_G119_PolyA_Nuclear_G119_M5	2.69526	G118_G119_PolyA_Nuclear_G119_M8	TRUE	FALSE	TRUE	-3.70269	combined	chr11	16797269	UNC19166351	8.7468
chr15	58459990	61912475	chr15	58459990	61912475	chr15	59703055	60950054	ncRNA_inter_chr15_12585_chr15	_ncRNA_inter_chr15_12585_	chr15	chr15	59703055	60950054	_TAD2939_chr15_	3452.49	3452.49	1247	18	18	8	B0B	8	tad	-3.16103	-	0	0.0171486	0	0	TRUE	FALSE	FALSE	FALSE	-7.71336	G83_edgeR_RNASeq	0.0773756	G118_G119_PolyA_Nuclear_G119_M5	2.69526	G118_G119_PolyA_Nuclear_G119_M8	TRUE	FALSE	TRUE	-5.00853	combined_female	chr15	59326258	UNC25689941	7.84807
chr15	59406578	67722851	-	-	-	chr15	60950055	61798054	ncRNA_inter_chr15_12606_chr15	_ncRNA_inter_chr15_12606_	chr15	chr15	60950055	61798054	_TAD2940_chr15_	8316.27	-	847.999	36971		3520	00F	N/A	tad	-0.197046	-0.485404	0	0.00981392	0.0795928	0.145377	TRUE	FALSE	FALSE	FALSE	-2.11293	G83_edgeR_RNASeq	0.112436	AdultRiboM_M_Adult_7	0.263711	AdultRiboM_F_Adult_4	TRUE	TRUE	TRUE	1.69807	combined	chr15	62416478	UNC25728634	16.242
chr15	74412749	75045718	chr15	74412749	75045718	chr15	74957930	75045718	ncRNA_inter_chr15_12683_chr15	_ncRNA_inter_chr15_12683_	chr15	chr15	74957930	75532929	_TAD2960_chr15_	632.969	632.969	87.788	1773	1773	318	FFF	8	tad	-1.20556	-2.43421	0.0175698	0.0452509	0.0506347	0.212749	FALSE	FALSE	TRUE	TRUE	-2.43421	G164_CAST	0.55	G118_G119_PolyA_Nuclear_G119_M3	1.23	G118_G119_PolyA_Nuclear_G119_M6	TRUE	TRUE	TRUE	-8.08	combined	chr15	74482981	UNC25894918	30.92
chr16	22306102	23663105	chr16	22306102	23663105	-	-	-	ncRNA_inter_chr16_13176_chr16	_ncRNA_inter_chr16_13176_	chr16	-	-	-	-	1357	1357	-	7333	7333		FF0	5	cis	0.440985	1.42638	0.0535454	0.0447543	0.132706	0.0497018	FALSE	FALSE	TRUE	TRUE	1.42638	G164_CAST	1.27	G118_G119_RiboM_Nuclear_G119_M11	0.72	G118_G119_RiboM_Nuclear_G119_M13	TRUE	TRUE	FALSE	10.98	combined	chr16	23632749	UNC26479907	16.45
chr16	29684513	38153633	chr16	33582416	38153633	-	-	-	ncRNA_inter_chr16_13294_chr16	_ncRNA_inter_chr16_13294_	chr16	-	-	-	-	8469.12	4571.22	-	977	352		B0B	8	cis	-0.992744	0.481612	0.0669015	0.170681	0.0733236	0.0432336	TRUE	TRUE	FALSE	TRUE	-2.1318	G85_edgeR_RNASeq	0.313597	G118_G119_PolyA_Nuclear_G119_M3	0.373225	G118_G119_PolyA_Nuclear_G119_M7	TRUE	FALSE	TRUE	-2.63879	combined	chr16	43894340	UNC26721173	11.2732
chr16	45652560	48297302	chr16	45652560	48151318	chr16	45673613	46065612	ncRNA_inter_chr16_13349_chr16	_ncRNA_inter_chr16_13349_	chr16	chr16	45673613	46065612	_TAD3085_chr16_	2644.74	2498.76	391.999	10358	9516	2375	FFF	1	tad	0.698594	0.557361	0.569731	0.387176	0.0799877	0.0523223	TRUE	TRUE	FALSE	TRUE	2.4625	G85_edgeR_RNASeq	3.74957	G118_G119_PolyA_Nuclear_G119_M3	1.72466	G118_G119_RiboM_Nuclear_G119_M14	TRUE	TRUE	TRUE	9.26227	combined	chr16	46608504	UNC26757209	20.0614
chr18	30642235	36149142	chr18	30642235	34970975	chr18	32619154	33028153	ncRNA_inter_chr18_14392_chr18	_ncRNA_inter_chr18_14392_	chr18	chr18	32619154	33028153	_TAD3307_chr18_	5506.91	4328.74	408.999	22370	18054	1899	F0F	4	tad	-3.05838	-2.79413	0.00480975	0.048318	0	0	TRUE	TRUE	FALSE	TRUE	-3.98732	G83_edgeR_RNASeq	0.116729	G118_G119_PolyA_Nuclear_G119_M4	0.3172	G118_G119_PolyA_Nuclear_G119_M7	TRUE	FALSE	TRUE	-5.42721	combined	chr18	32322763	UNC28999124	13.3376
chr18	61431723	62035990	chr18	61431723	62035990	-	-	-	ncRNA_inter_chr18_14585_chr18	_ncRNA_inter_chr18_14585_	chr18	-	-	-	-	604.267	604.267	-	2230	2230		FFF	8	cis	-1.68364	-2.03696	0.0032468	0.016151	0.0253536	0.110426	TRUE	FALSE	TRUE	TRUE	-2.98103	G118_G119_PolyA_Total_edgeR_RNASeq	0.711887	FetalRiboM_M_Fetal_3	0.818996	FetalRiboM_F_Fetal_1	TRUE	TRUE	TRUE	-12.1549	combined	chr18	61836250	backupUNC180134519	27.9671
chr2	35793801	40205704	-	-	-	-	-	-	ncRNA_inter_chr2_1233_chr2	_ncRNA_inter_chr2_1233_	chr2	-	-	-	-	4411.9	-	-	12843			F00	N/A	cis	0.436973	-0.375849	0.269711	0.177084	0.0680865	0.0735429	TRUE	FALSE	FALSE	FALSE	2.58052	G85_edgeR_RNASeq	7.57008	G118_G119_PolyA_Nuclear_G119_M4	1.70023	G118_G119_PolyA_Nuclear_G119_M8	TRUE	FALSE	TRUE	-4.19347	combined	chr2	38370878	UNC2896194	10.789
chr2	65928766	68662195	chr2	65928766	68662195	chr2	67321557	68192556	ncRNA_inter_chr2_1419_chr2	_ncRNA_inter_chr2_1419_	chr2	chr2	67321557	68192556	_TAD360_chr2_	2733.43	2733.43	870.999	13559	13559	4366	FFF	3	tad	0.830635	2.99221	0.00124206	0.000834671	0.00425266	0	TRUE	FALSE	TRUE	TRUE	3.59536	G118_G119_RiboM_Total_edgeR_RNASeq	3.95348	G118_G119_RiboM_Nuclear_G119_M10	8.55567	G118_G119_RiboM_Nuclear_G119_M14	TRUE	TRUE	TRUE	-15.5183	combined	chr2	67984343	UNC3257513	31.0405
chr2	68175012	69286287	chr2	68175012	69286287	chr2	68602557	69286287	ncRNA_inter_chr2_1430_chr2	_ncRNA_inter_chr2_1430_	chr2	chr2	68602557	69897556	_TAD362_chr2_	1111.28	1111.28	683.73	5531	5531	3438	F0F	4	tad	-2.53279	-2.77168	0.0036495	0.0281979	0	0.00556057	TRUE	TRUE	FALSE	TRUE	-2.59213	G118_G119_RiboM_Nuclear_edgeR_RNASeq	0.714829	G118_G119_PolyA_Nuclear_G119_M5	2.73081	G118_G119_PolyA_Nuclear_G119_M8	TRUE	FALSE	TRUE	-5.70624	combined	chr2	68942586	UNC3271429	14.0185
chr2	68029384	68683797	chr2	68029384	68683797	chr2	68602557	68683797	ncRNA_inter_chr2_1432_chr2	_ncRNA_inter_chr2_1432_	chr2	chr2	68602557	69897556	_TAD362_chr2_	654.413	654.413	81.24	3393	3393	498	FFF	4	tad	-2.27237	-2.48698	0.0124932	0.0778171	0	0	TRUE	TRUE	FALSE	TRUE	-2.95166	G85_edgeR_RNASeq	0.275723	G118_G119_PolyA_Nuclear_G119_M5	0.946901	G118_G119_PolyA_Nuclear_G119_M6	TRUE	TRUE	TRUE	-13.7142	combined	chr2	68522071	UNC3265376	36.739
chr2	70169175	72315210	-	-	-	chr2	70458557	70949556	ncRNA_inter_chr2_1451_chr2	_ncRNA_inter_chr2_1451_	chr2	chr2	70458557	70949556	_TAD364_chr2_	2146.03	-	490.999	8109		2030	00F	8	tad	-1.86111	-3.59946	0.00566146	0.00888154	0	0.0378526	TRUE	FALSE	TRUE	TRUE	-2.39447	G83_edgeR_RNASeq	0.472386	FetalRiboM_M_Fetal_6	0.385973	FetalRiboM_F_Fetal_5	FALSE	FALSE	TRUE	-4.32551	combined_female	NA	NA		NA
chr2	67013169	94392130	-	-	-	chr2	73384557	73851556	ncRNA_inter_chr2_1471_chr2	_ncRNA_inter_chr2_1471_	chr2	chr2	73384557	73851556	_TAD372_chr2_	27379	-	466.999	71712		2013	F00	N/A	tad	1.63581	-	0.0726018	0.0195748	0	0	TRUE	FALSE	FALSE	FALSE	2.81943	G118_G119_PolyA_Nuclear_edgeR_RNASeq	1.42423	G118_G119_PolyA_Nuclear_G119_M3	0.43814	G85_G85_M5	TRUE	FALSE	FALSE	NA	combined	chr2	73289462	UNC3327354	8.01298
chr2	125127688	125946359	chr2	125127688	125946359	chr2	125127688	125431235	ncRNA_inter_chr2_1689_chr2	_ncRNA_inter_chr2_1689_	chr2	chr2	125071236	125431235	_TAD444_chr2_	818.671	818.671	303.547	3542	3542	1621	FFF	5	tad	1.53773	-0.0654391	0.0146097	0	0.0426783	0.0659274	TRUE	FALSE	FALSE	FALSE	2.06856	G118_G119_PolyA_Nuclear_edgeR_RNASeq	0.490542	G118_G119_PolyA_Nuclear_G119_M5	0.139887	G83_G83_M3	TRUE	TRUE	TRUE	9.1016	combined	chr2	125524439	UNC3911440	29.5428
chr2	167085341	169209755	chr2	167118530	167420384	chr2	167488000	167756999	ncRNA_inter_chr2_2015_chr2	_ncRNA_inter_chr2_2015_	chr2	chr2	167488000	167756999	_TAD522_chr2_	2124.41	301.854	268.999	8188	378	441	FFF	8	tad	-0.308887	-2.60301	0.0980535	0.108391	0	0.300532	FALSE	FALSE	TRUE	TRUE	-2.60301	G164_CAST	1.24	AdultRiboM_M_Adult_10	1.16	AdultRiboM_F_Adult_3	TRUE	TRUE	TRUE	-0.2	combined	chr2	167408843	UNC4447375	11.66
chr3	84377755	86784334	chr3	84443984	86709876	chr3	84719422	85360421	ncRNA_inter_chr3_2504_chr3	_ncRNA_inter_chr3_2504_	chr3	chr3	84719422	85360421	_TAD648_chr3_	2406.58	2265.89	640.999	26	11	2	BBB	3	tad	2.18604	0.394819	0.300548	0.047416	0.0763546	0.0318642	TRUE	TRUE	FALSE	TRUE	3.00756	G85_edgeR_RNASeq	2.29859	G118_G119_PolyA_Nuclear_G119_M4	0.449252	G118_G119_PolyA_Nuclear_G119_M7	TRUE	TRUE	TRUE	-2.27197	combined	chr3	84605167	UNC5686125	30.5913
chr3	117697516	119282567	chr3	118632702	119282567	chr3	118104418	118642417	ncRNA_inter_chr3_2768_chr3	_ncRNA_inter_chr3_2768_	chr3	chr3	118104418	118642417	_TAD707_chr3_	1585.05	649.865	537.999	6667	2811	2351	FFF	6	tad	-0.00701299	-1.11415	0.0103855	0.0100503	0.00382727	0.00633617	FALSE	FALSE	TRUE	TRUE	-1.11415	G164_CAST	0.56	G118_G119_RiboM_Nuclear_G119_M11	0.48	G118_G119_RiboM_Nuclear_G119_M13	TRUE	TRUE	TRUE	1.51	combined	chr3	119329424	UNC6076731	18.95
chr3	132295908	133159960	chr3	132295908	133118695	chr3	132961464	133159960	ncRNA_inter_chr3_2915_chr3	_ncRNA_inter_chr3_2915_	chr3	chr3	132961464	133517463	_TAD733_chr3_	864.052	822.787	198.496	2670	2459	1110	F0F	4	tad	-4.66855	-2.56424	0.703285	16.127	0	0.019682	TRUE	TRUE	FALSE	TRUE	-5.98776	AdultRiboM_edgeR_RNASeq	16.0379	G83_G83_M1	118.431	G83_G83_M4	TRUE	TRUE	TRUE	-10.7451	combined	chr3	132442567	UNC6275926	32.1504
chr4	60678361	61695329	chr4	60678361	61189274	chr4	60678361	61695329	ncRNA_inter_chr4_3294_chr4	_ncRNA_inter_chr4_3294_	chr4	chr4	59801372	61937533	_TAD830_chr4_	1016.97	510.913	1016.97	67	0	67	BBB	8	tad	-0.800689	0.121162	1.47081	2.54519	0.854319	0.74864	TRUE	TRUE	FALSE	TRUE	-3.11903	G118_G119_RiboM_Total_edgeR_RNASeq	6.99506	AdultRiboM_M_Adult_4	15.8435	AdultRiboM_F_Adult_1	TRUE	TRUE	TRUE	-13.3519	combined	chr4	61189274	UNC040085441	46.6764
chr4	124995857	125734459	chr4	124995857	125734459	chr4	124995857	125700743	ncRNA_inter_chr4_3641_chr4	_ncRNA_inter_chr4_3641_	chr4	chr4	124814744	125700743	_TAD928_chr4_	738.602	738.602	704.886	3128	3128	2955	FFF	8	tad	-1.20527	-0.920247	0.0165525	0.0380156	0.15455	0.256973	TRUE	FALSE	TRUE	TRUE	-2.86038	G83_edgeR_RNASeq	0.129622	AdultRiboM_M_Adult_11	0.639604	G85_G85_M6	TRUE	TRUE	TRUE	-3.0246	combined	chr4	125632007	UNC8159005	17.6525
chr5	49877199	51495989	-	-	-	-	-	-	ncRNA_inter_chr5_4116_chr5	_ncRNA_inter_chr5_4116_	chr5	-	-	-	-	1618.79	-	-	6287			FF0	2	cis	0.139003	-1.6766	0.017951	0.0153585	0.0267261	0.0320754	TRUE	FALSE	FALSE	FALSE	-2.56061	G83_edgeR_RNASeq	0.560932	G118_G119_PolyA_Nuclear_G119_M3	2.4896	G118_G119_PolyA_Nuclear_G119_M6	TRUE	TRUE	FALSE	1.22697	combined	chr5	32416929	UNC8908815	10.0482
chr5	88929283	90457622	chr5	88929283	90312467	chr5	89834525	90145524	ncRNA_inter_chr5_4365_chr5	_ncRNA_inter_chr5_4365_	chr5	chr5	89834525	90145524	_TAD1063_chr5_	1528.34	1383.18	310.999	5798	5426	1886	F0F	4	tad	-0.447792	0.270989	0.00957377	0.0157199	0.00535965	0.00194993	TRUE	FALSE	FALSE	FALSE	-2.49394	G118_G119_PolyA_Total_edgeR_RNASeq	0.195262	G118_G119_RiboM_Nuclear_G119_M11	0.534579	G118_G119_PolyA_Nuclear_G119_M7	TRUE	TRUE	TRUE	-3.57794	combined	chr5	89867259	UNC9654834	24.3394
chr5	105620846	112745767	chr5	106541912	112745767	chr5	108332519	109218518	ncRNA_inter_chr5_4498_chr5	_ncRNA_inter_chr5_4498_	chr5	chr5	108332519	109218518	_TAD1092_chr5_	7124.92	6203.85	885.999	23192	20502	2924	F0F	3	tad	0.015443	1.19264	0.00836858	0.0103791	0.0764631	0.0321918	FALSE	FALSE	TRUE	TRUE	1.19264	G164_CAST	0.14	G118_G119_PolyA_Nuclear_G119_M4	0.12	G118_G119_PolyA_Nuclear_G119_M8	TRUE	FALSE	TRUE	-4.03	combined	chr5	106768845	UNC9861364	11.61
chr8	98230085	98477140	chr8	98230085	98477140	-	-	-	ncRNA_inter_chr5_4681_chr8	_ncRNA_inter_chr5_4681_	chr5	-	-	-	-	247.055	247.055	-	756	756		FFF	3	trans	-	-0.377351	0	0	0.389407	0.494387	TRUE	FALSE	FALSE	FALSE	3.3163	G85_edgeR_RNASeq	2.28301	G118_G119_RiboM_Nuclear_G119_M9	1.12958	G118_G119_RiboM_Nuclear_G119_M14	TRUE	TRUE	TRUE	-9.15875	combined	chr8	98240751	UNC15299060	66.2512
chr6	52119709	53504716	chr6	52365758	53504716	-	-	-	ncRNA_inter_chr6_5137_chr6	_ncRNA_inter_chr6_5137_	chr6	-	-	-	-	1385.01	1138.96	-	6330	5555		F0F	8	cis	-4.54726	-3.61437	0	0.0154421	0.00057648	0.0173353	TRUE	TRUE	TRUE	TRUE	-4.72541	AdultRiboM_edgeR_RNASeq	0.0809327	G118_G119_RiboM_Nuclear_G119_M9	0.493943	G118_G119_RiboM_Nuclear_G119_M12	TRUE	FALSE	TRUE	-7.05037	combined	chr6	52644168	UNC11089824	18.3435
chr7	127240416	129865649	-	-	-	-	-	-	ncRNA_inter_chr6_5137_chr7	_ncRNA_inter_chr6_5137_	chr6	-	-	-	-	2625.23	-	-	22515			00F	8	trans	-4.54726	-3.61437	0	0.0154421	0.00057648	0.0173353	TRUE	TRUE	TRUE	TRUE	-4.72541	AdultRiboM_edgeR_RNASeq	0.0809327	G118_G119_RiboM_Nuclear_G119_M9	0.493943	G118_G119_RiboM_Nuclear_G119_M12	FALSE	FALSE	TRUE	-3.38895	combined_female	NA	NA		NA
chr6	49942809	51643428	chr6	49942809	51643428	chr6	51528499	51643428	ncRNA_inter_chr6_5138_chr6	_ncRNA_inter_chr6_5138_	chr6	chr6	51528499	51811498	_TAD1237_chr6_	1700.62	1700.62	114.929	8466	8466	474	F0F	8	tad	-8.20801	-5.37909	0	0.102104	0.00134504	0.0984073	TRUE	TRUE	TRUE	TRUE	-5.03054	AdultRiboM_edgeR_RNASeq	0.684275	G118_G119_PolyA_Nuclear_G119_M5	5.21182	G118_G119_PolyA_Nuclear_G119_M6	TRUE	FALSE	TRUE	-7.37002	combined	chr6	51141370	UNC11070742	12.2711
chr6	92724999	95381237	-	-	-	chr6	94456494	94954493	ncRNA_inter_chr6_5406_chr6	_ncRNA_inter_chr6_5406_	chr6	chr6	94456494	94954493	_TAD1307_chr6_	2656.24	-	497.999	12530		2340	0F0	N/A	tad	-2.00808	0.273605	0.0454873	0.456959	0.0818881	0.134065	TRUE	TRUE	FALSE	TRUE	2.31729	G83_edgeR_RNASeq	2.25502	AdultRiboM_M_Adult_8	1.25909	AdultRiboM_F_Adult_1	TRUE	TRUE	TRUE	-7.72863	combined	chr6	93071096	UNC11604302	22.3862
chr6	114405381	119126922	-	-	-	chr6	117103518	117783517	ncRNA_inter_chr6_5551_chr6	_ncRNA_inter_chr6_5551_	chr6	chr6	117103518	117783517	_TAD1341_chr6_	4721.54	-	679.999	65		2	0B0	N/A	tad	0.739275	1.11973	0.0582784	0.0434094	0.00436648	0.00196239	TRUE	FALSE	FALSE	FALSE	2.57091	G85_edgeR_RNASeq	1.09346	G118_G119_RiboM_Nuclear_G119_M11	0.626204	G118_G119_RiboM_Nuclear_G119_M13	TRUE	TRUE	TRUE	-2.21305	combined	chr6	117185833	UNC11928223	17.2559
chr6	135609666	136416985	chr6	135609666	136416985	chr6	136338522	136416985	ncRNA_inter_chr6_5691_chr6	_ncRNA_inter_chr6_5691_	chr6	chr6	136338522	136562020	_TAD1379_chr6_	807.319	807.319	78.463	4025	4025	625	F0F	4	tad	1.91157	-	0	0	0	0	TRUE	FALSE	FALSE	FALSE	-5.15375	G83_edgeR_RNASeq	0.304601	G118_G119_PolyA_Nuclear_G119_M5	1.12775	G83_G83_M4	TRUE	FALSE	TRUE	-6.62982	combined_female	chr6	135984637	UNC12166049	9.95762
chr10	68470150	75797383	-	-	-	-	-	-	ncRNA_inter_chr8_6726_chr10	_ncRNA_inter_chr8_6726_	chr8	-	-	-	-	7327.23	-	-	142			0B0	5	trans	1.30533	2.64951	0.0171827	0.00391249	0	0	TRUE	FALSE	FALSE	FALSE	2.34027	G118_G119_RiboM_Nuclear_edgeR_RNASeq	0.563469	G118_G119_RiboM_Nuclear_G119_M11	0.212383	AdultRiboM_F_Adult_9	FALSE	TRUE	FALSE	4.63083	combined_male	NA	NA		NA
chr8	3233359	9026072	-	-	-	chr8	4604500	9026072	ncRNA_inter_chr8_6726_chr8	_ncRNA_inter_chr8_6726_	chr8	chr8	4604500	9204499	_TAD1604_chr8_	5792.71	-	4421.57	23956		17694	F00	N/A	tad	1.30533	2.64951	0.0171827	0.00391249	0	0	TRUE	FALSE	FALSE	FALSE	2.34027	G118_G119_RiboM_Nuclear_edgeR_RNASeq	0.563469	G118_G119_RiboM_Nuclear_G119_M11	0.212383	AdultRiboM_F_Adult_9	TRUE	FALSE	FALSE	NA	combined	chr8	3233359	UNC080614185	10.6005
chr5	145117423	145210749	chr5	145117423	145210749	-	-	-	ncRNA_inter_chr8_6961_chr5	_ncRNA_inter_chr8_6961_	chr8	-	-	-	-	93.326	93.326	-	631	631		FFF	8	trans	-0.224452	-1.1033	0.355981	0.413037	2.2937	4.77433	FALSE	FALSE	TRUE	TRUE	-1.1033	G164_CAST	0.39	FetalRiboM_M_Fetal_10	0.31	FetalRiboM_F_Fetal_4	TRUE	TRUE	TRUE	-1.29	combined	chr5	145185195	UNC10360436	29.21
chr8	46483107	46992534	chr8	46857365	46992534	-	-	-	ncRNA_inter_chr8_6971_chr8	_ncRNA_inter_chr8_6971_	chr8	-	-	-	-	509.427	135.169	-	2884	773		FFF	5	cis	0.923777	1.28638	0.226491	0.119553	0.563034	0.197388	TRUE	FALSE	TRUE	TRUE	2.44851	G118_G119_PolyA_Nuclear_edgeR_RNASeq	0.937548	G83_G83_M1	0.99607	FetalRiboM_F_Fetal_1	TRUE	TRUE	TRUE	15.7259	combined	chr8	46881281	UNC14649326	35.652
chr8	117324138	118508707	chr8	117660040	118508707	chr8	118224400	118508707	ncRNA_inter_chr8_7512_chr8	_ncRNA_inter_chr8_7512_	chr8	chr8	118224400	118989399	_TAD1744_chr8_	1184.57	848.667	284.307	5956	4358	1392	F0F	8	tad	-0.873798	-1.19253	0.0146661	0.0243304	0.0657415	0.141669	FALSE	FALSE	TRUE	TRUE	-1.19253	G164_CAST	1.03	G118_G119_PolyA_Nuclear_G119_M3	0.75	G118_G119_PolyA_Nuclear_G119_M8	TRUE	TRUE	TRUE	-3.11	combined	chr8	117473006	UNC15550042	12.62
chr8	123783977	124008649	-	-	-	chr8	123783977	124008649	ncRNA_inter_chr8_7606_chr8	_ncRNA_inter_chr8_7606_	chr8	chr8	123630400	124058399	_TAD1752_chr8_	224.672	-	224.672	1159		1159	FFF	5	tad	2.82099	1.7585	0.0873402	0.0117317	1.60872	0.46478	TRUE	TRUE	TRUE	TRUE	3.16865	G85_edgeR_RNASeq	0.576149	FetalRiboM_M_Fetal_8	0.460002	FetalRiboM_F_Fetal_7	TRUE	TRUE	TRUE	16.4898	combined	chr8	123969474	UNC15645911	35.2677
chr9	42067067	42378944	chr9	42067067	42378944	chr9	42122583	42378944	ncRNA_inter_chr9_7878_chr9	_ncRNA_inter_chr9_7878_	chr9	chr9	42122583	42773582	_TAD1818_chr9_	311.877	311.877	256.361	777	777	692	F0F	6	tad	-1.19861	-	0.0382466	0.110736	0	0	TRUE	TRUE	FALSE	TRUE	-2.70681	AdultRiboM_edgeR_RNASeq	0.285517	G118_G119_PolyA_Nuclear_G119_M4	1.05167	G118_G119_PolyA_Nuclear_G119_M6	TRUE	TRUE	TRUE	5.61718	combined	chr9	42343521	UNC16247134	21.197
chr9	77148981	78243776	chr9	77148981	78243776	chr9	77647307	77896306	ncRNA_inter_chr9_8122_chr9	_ncRNA_inter_chr9_8122_	chr9	chr9	77647307	77896306	_TAD1899_chr9_	1094.8	1094.8	248.999	5362	5362	1268	FF0	N/A	tad	2.31609	-0.927955	0.654787	0.0939849	0.00180606	0.00228646	TRUE	TRUE	FALSE	TRUE	2.73434	G118_G119_PolyA_Nuclear_edgeR_RNASeq	4.27667	G118_G119_PolyA_Nuclear_G119_M5	0.832361	G118_G119_RiboM_Nuclear_G119_M14	TRUE	TRUE	TRUE	-4.72921	combined	chr9	77357495	UNC16679384	17.313
chr15	65428942	66942577	chr15	65942958	66942577	chr15	66722062	66942577	Ndrg1_chr15	_Ndrg1_	chr15	chr15	66722062	66943061	_TAD2949_chr15_	1513.63	999.619	220.515	7597	5042	1114	FFF	6	tad	-1.52673	-0.850637	2.49505	7.92073	0.7599	1.00142	TRUE	TRUE	TRUE	TRUE	-1.24898	AdultRiboM_edgeR_RNASeq	7.44573	G118_G118_M14	12.8264	G118_G118_M16	TRUE	TRUE	TRUE	1.85289	combined	chr15	66460349	UNC25779730	13.953
chr2	17627498	18590630	chr2	17627498	18590630	chr2	17627498	17919126	Nebl_chr2	_Nebl_	chr2	chr2	14970127	17919126	_TAD288_chr2_	963.132	963.132	291.628	4896	4896	1988	F0F	8	tad	-1.3796	1.50737	0.0174079	0.0499752	0.832026	0.300025	TRUE	FALSE	TRUE	TRUE	-1.47993	AdultRiboM_edgeR_RNASeq	0.272612	AdultRiboM_M_Adult_10	0.512828	AdultRiboM_F_Adult_10	TRUE	FALSE	TRUE	-2.9907	combined	chr2	17870347	UNC2658036	12.1884
chr1	193170023	194322773	chr1	193170023	194322773	chr1	193399379	193648378	Nek2_chr1	_Nek2_	chr1	chr1	193399379	193648378	_TAD260_chr1_	1152.75	1152.75	248.999	7056	7056	2216	FFF	1	tad	0.515529	-0.194937	0.432397	0.208654	0.0168699	0.0223806	TRUE	FALSE	FALSE	FALSE	1.73254	AdultRiboM_edgeR_RNASeq	1.7344	G118_G118_M14	0.835395	G118_G118_M16	TRUE	TRUE	TRUE	0.757704	combined	chr1	194082922	UNC2441947	19.2829
chr1	73992316	75324165	-	-	-	chr1	74878074	75310074	Nhej1_chr1	_Nhej1_	chr1	chr1	74878074	75310074	_TAD89_chr1_	1331.85	-	432	5218		1523	0F0	1	tad	0.844633	-0.151428	1.93565	1.02614	0.937235	1.0334	TRUE	TRUE	FALSE	TRUE	1.01144	G118_edgeR_RNASeq	3.55332	G118_G118_M15	2.64752	AdultRiboM_F_Adult_10	FALSE	TRUE	FALSE	4.38781	combined_male	NA	NA		NA
chr5	72332407	74245855	chr5	72816825	74245855	chr5	72702739	73127738	Nipal1_chr5	_Nipal1_	chr5	chr5	72702739	73127738	_TAD1045_chr5_	1913.45	1429.03	424.999	7579	5508	2358	F0F	4	tad	-2.54464	-6.14997	0.741557	3.23913	0	0.377695	TRUE	TRUE	TRUE	TRUE	-3.87863	AdultRiboM_edgeR_RNASeq	1.22186	G118_G118_M14	10.9357	AdultRiboM_F_Adult_3	TRUE	FALSE	TRUE	-5.20997	combined	chr5	74331563	UNC9464998	12.4544
chr7	28364298	28729384	chr7	28364298	28729384	-	-	-	Nlrp9c_chr7	_Nlrp9c_	chr7	-	-	-	-	365.086	365.086	-	1598	1598		FFF	8	cis	-	-2.25593	0	0	0	0.0355052	FALSE	FALSE	TRUE	TRUE	-2.25593	G164_CAST	0	AdultRiboM_M_Adult_1	0	AdultRiboM_F_Adult_1	TRUE	TRUE	TRUE	-10.62	combined	chr7	28717199	UNC12539606	50.06
chr7	90382274	94049225	chr7	92293988	94049225	-	-	-	Nox4_chr7	_Nox4_	chr7	-	-	-	-	3666.95	1755.24	-	19278	9448		FFF	1	cis	1.65272	2.78257	6.67122	2.04831	0.0669189	0	TRUE	TRUE	TRUE	TRUE	2.79141	G118_edgeR_RNASeq	16.3857	AdultRiboM_M_Adult_5	5.93037	AdultRiboM_F_Adult_11	TRUE	TRUE	TRUE	2.68772	combined	chr7	93779305	UNC070351475	13.6134
chr11	117420574	120321378	-	-	-	chr11	119124814	119775813	Nptx1_chr11	_Nptx1_	chr11	chr11	119124814	119775813	_TAD2373_chr11_	2900.8	-	650.999	12626		2935	00F	4	tad	-2.11376	2.81975	0.00343298	0.00664435	0.0984378	0.0111361	TRUE	FALSE	TRUE	TRUE	-1.71641	G118_edgeR_RNASeq	0.0592934	AdultRiboM_M_Adult_2	0.104574	G118_G118_M16	TRUE	FALSE	TRUE	-2.70126	combined	chr11	119292700	JAX00032420	14.8432
chr2	28469376	29489020	chr2	28469376	29489020	chr2	28989020	29457019	Ntng2_chr2	_Ntng2_	chr2	chr2	28989020	29457019	_TAD310_chr2_	1019.64	1019.64	467.999	4571	4571	2470	F0F	4	tad	-0.834707	-1.12062	0.305734	0.53849	0.173187	0.315646	FALSE	TRUE	TRUE	TRUE	-1.12062	G164_CAST	0.69	G118_G118_M14	1.02	G118_G118_M18	TRUE	TRUE	TRUE	-0.22	combined	chr2	28558863	UNC2799263	23.84
chr12	83653412	85936590	chr12	83653412	85936590	-	-	-	Oas2_chr12	_Oas2_	chr5	-	-	-	-	2283.18	2283.18	-	8254	8254		FF0	6	trans	-0.697908	-0.59513	0.43632	0.688601	0.0794351	0.0993182	TRUE	TRUE	FALSE	TRUE	-1.1628	AdultRiboM_edgeR_RNASeq	0.962317	G118_G118_M13	1.22197	G118_G118_M17	TRUE	TRUE	FALSE	4.82021	combined_male	chr12	84192945	UNC21509851	7.59453
chr16	91227052	91590308	chr16	91227052	91590308	chr16	91227052	91356744	Olig1_chr16	_Olig1_	chr16	chr16	91068745	91356744	_TAD3123_chr16_	363.256	363.256	129.692	5	5	5	BBB	3	tad	1.51228	0.00891613	0.804309	0.289962	0	0	TRUE	TRUE	FALSE	TRUE	3.80738	AdultRiboM_edgeR_RNASeq	1.73177	AdultRiboM_M_Adult_2	0.19148	AdultRiboM_F_Adult_1	TRUE	TRUE	TRUE	-2.721	combined	chr16	91497933	UNC27390756	46.9827
chr5	122694202	124562958	chr5	122694202	124562958	chr5	122844509	123218508	P2rx4_chr5	_P2rx4_	chr5	chr5	122844509	123218508	_TAD1115_chr5_	1868.76	1868.76	373.999	7625	7625	1603	FFF	3	tad	0.587434	0.109052	13.8723	10.2373	13.1572	12.1942	TRUE	TRUE	FALSE	TRUE	0.641667	NOD_limma_microarray	25.781	G118_G118_M13	20.0254	G118_G118_M17	TRUE	TRUE	TRUE	-9.68719	combined	chr5	123123654	UNC10059140	35.9388
chr7	108183845	109023646	chr7	108183845	109023646	chr7	108183845	108450013	P2ry2_chr7	_P2ry2_	chr7	chr7	108037014	108450013	_TAD1519_chr7_	839.801	839.801	266.168	3112	3112	804	FFF	3	tad	0.230108	0.611572	1.87552	1.61322	5.31893	3.24779	TRUE	FALSE	TRUE	TRUE	0.646937	AdultRiboM_edgeR_RNASeq	2.21897	AdultRiboM_M_Adult_4	2.13981	G118_G118_M17	TRUE	TRUE	TRUE	-7.74179	combined	chr7	108610403	UNC13491180	46.6004
chr1	60936977	62640731	chr1	60936977	62640731	chr1	61039344	61830073	Pard3b_chr1	_Pard3b_	chr1	chr1	61039344	61830073	_TAD69_chr1_	1703.75	1703.75	790.729	6958	6958	3120	F0F	3	tad	1.03165	0.963476	0.340006	0.204996	0.465666	0.219074	TRUE	TRUE	TRUE	TRUE	1.16984	G118_edgeR_RNASeq	1.9787	AdultRiboM_M_Adult_2	0.773603	AdultRiboM_F_Adult_11	TRUE	FALSE	TRUE	-4.89239	combined	chr1	62285398	UNC786420	14.3129
chr5	94170264	97497270	chr5	94170264	96784190	-	-	-	Parm1_chr5	_Parm1_	chr5	-	-	-	-	3327.01	2613.93	-	5821	1931		FFF	8	cis	1.83539	-1.19864	0.0116317	0	0.095645	0.170617	FALSE	FALSE	TRUE	TRUE	-1.19864	G164_CAST	0.14	AdultRiboM_M_Adult_6	0.21	AdultRiboM_F_Adult_8	TRUE	TRUE	TRUE	-7	combined_female	chr5	96989979	UNC9719494	14.69
chr1	170170463	172210612	chr1	170170463	172210612	chr1	170170463	171409630	Pbx1_chr1	_Pbx1_	chr1	chr1	169597631	171409630	_TAD214_chr1_	2040.15	2040.15	1239.17	8883	8883	5297	F0F	8	tad	-0.673712	-0.674102	0.802307	1.38401	1.18848	1.72253	TRUE	TRUE	TRUE	TRUE	-0.765	NZO_limma_microarray	1.11827	G118_G118_M14	1.82633	G118_G118_M17	TRUE	FALSE	TRUE	-2.19359	combined	chr1	170348232	UNC2153706	11.1677
chr19	46992139	47619182	chr19	47047948	47619182	chr19	47121990	47576989	Pcgf6_chr19	_Pcgf6_	chr19	chr19	47121990	47576989	_TAD3493_chr19_	627.043	571.234	454.999	3141	2891	2251	FF0	5	tad	0.315737	0.401891	2.06943	1.74038	2.88699	2.13221	TRUE	FALSE	TRUE	TRUE	0.6	WSB_limma_microarray	5.88235	G118_G118_M15	4.52481	G118_G118_M17	TRUE	TRUE	FALSE	2.25747	combined	chr19	47106553	UNC30403774	15.8077
chr19	43332641	44144777	-	-	-	-	-	-	Pcp4l1_chr19	_Pcp4l1_	chr1	-	-	-	-	812.136	-	-	3702			0F0	6	trans	-1.53809	-1.19302	1.26691	2.96907	0.996603	2.52976	TRUE	TRUE	TRUE	TRUE	-1.58812	G118_edgeR_RNASeq	9.12254	G118_G118_M15	27.0031	G118_G118_M18	FALSE	TRUE	FALSE	3.53087	combined_male	NA	NA		NA
chr7	149778292	151316820	-	-	-	chr7	150668405	151316820	Phlda2_chr7	_Phlda2_	chr7	chr7	150668405	152083404	_TAD1599_chr7_	1538.53	-	648.415	6196		2966	00F	N/A	tad	2.505	1.28518	0.222684	0	0.402107	0.19811	TRUE	TRUE	FALSE	TRUE	1.17	PWK_limma_microarray	0.414141	G118_G118_M14	0.301187	AdultRiboM_F_Adult_6	TRUE	TRUE	TRUE	3.13691	combined	chr7	152321224	UNC14049700	15.9467
chr16	38493573	39111687	chr16	38493573	39111687	chr16	38493573	38525583	Pla1a_chr16	_Pla1a_	chr16	chr16	38254586	38525583	_TAD3074_chr16_	618.114	618.114	32.01	8	8	0	BBB	8	tad	-0.461832	0.026704	10.6694	14.513	8.17578	7.30406	TRUE	TRUE	FALSE	TRUE	-0.668333	129S_limma_microarray	18.9486	AdultRiboM_M_Adult_5	26.1388	AdultRiboM_F_Adult_3	TRUE	TRUE	TRUE	-8.20666	combined	chr16	38922240	UNC26673358	40.2039
chr10	84066063	85618041	-	-	-	-	-	-	Plk5_chr10	_Plk5_	chr10	-	-	-	-	1551.98	-	-	4796			0F0	1	cis	0.210301	1.59193	0.333008	0.299077	0.363451	0.0849379	FALSE	FALSE	TRUE	TRUE	1.59193	G164_CAST	0.96	G118_G118_M13	0.78	G118_G118_M17	FALSE	TRUE	FALSE	2.67	combined_male	NA	NA		NA
chr6	115798594	116792432	chr6	115798594	116792432	-	-	-	Pparg_chr6	_Pparg_	chr6	-	-	-	-	993.838	993.838	-	3786	3786		F0F	6	cis	0.236945	-1.14032	1.62577	1.52602	0.0951026	0.0901207	TRUE	FALSE	FALSE	FALSE	-0.856667	129S_limma_microarray	6.37976	AdultRiboM_M_Adult_4	4.60962	AdultRiboM_F_Adult_1	TRUE	TRUE	TRUE	1.4094	combined	chr6	116755543	UNC11921952	15.9801
chr18	42521170	43188190	chr18	42521170	43098305	chr18	42521170	42755153	Prelid2_chr18	_Prelid2_	chr18	chr18	40383154	42755153	_TAD3326_chr18_	667.02	577.135	233.983	343	338	211	BBB	4	tad	-1.19254	-0.962793	0.167487	0.350007	2.39039	5.08223	TRUE	TRUE	TRUE	TRUE	-1.74014	AdultRiboM_edgeR_RNASeq	9.52477	G118_G118_M13	12.0822	G118_G118_M17	TRUE	TRUE	TRUE	-14.3161	combined	chr18	42579610	UNC29125536	28.7271
chr5	41150823	42606849	chr5	41150823	42606849	-	-	-	Prom1_chr5	_Prom1_	chr5	-	-	-	-	1456.03	1456.03	-	5644	5644		F0F	8	cis	-2.74418	-3.89904	0.134413	1.14586	0.17618	2.3205	TRUE	TRUE	TRUE	TRUE	-4.62937	G118_edgeR_RNASeq	0.352295	AdultRiboM_M_Adult_1	4.78751	G118_G118_M16	TRUE	FALSE	TRUE	-5.54662	combined	chr5	41931851	UNC9033737	10.8633
chr2	104128184	105157729	chr2	104128184	105157729	chr2	104660657	105105656	Prrg4_chr2	_Prrg4_	chr2	chr2	104660657	105105656	_TAD420_chr2_	1029.55	1029.55	444.999	3769	3769	1506	FFF	3	tad	-0.430136	1.5222	0.0509906	0.0634124	0.23848	0.0848049	FALSE	FALSE	TRUE	TRUE	1.5222	G164_CAST	0.31	AdultRiboM_M_Adult_8	0.34	AdultRiboM_F_Adult_10	TRUE	TRUE	TRUE	-0.44	combined	chr2	104920718	UNC3688312	33.31
chr2	9639323	13112856	chr2	10574892	13112856	chr2	11825127	13112856	Pter_chr2	_Pter_	chr2	chr2	11825127	13175126	_TAD284_chr2_	3473.53	2537.96	1287.73	17584	12845	6446	FF0	N/A	tad	-0.592414	-0.240685	8.40348	13.4616	6.20284	6.78645	TRUE	TRUE	FALSE	TRUE	-0.716667	129S_limma_microarray	20.2435	G118_G118_M15	32.8231	AdultRiboM_F_Adult_10	TRUE	TRUE	TRUE	-4.8486	combined	chr2	10456448	UNC2563077	19.1589
chr3	157057103	159466665	chr3	157057103	159466665	chr3	157193464	157531463	Ptger3_chr3	_Ptger3_	chr3	chr3	157193464	157531463	_TAD766_chr3_	2409.56	2409.56	337.999	17760	17760	3345	F0F	8	tad	-0.772707	-2.51406	0.0147868	0	0.218628	1.20771	TRUE	FALSE	TRUE	TRUE	-1.93271	G118_edgeR_RNASeq	0.134008	G118_G118_M13	0.456368	G118_G118_M16	TRUE	FALSE	TRUE	-9.59114	combined_female	chr3	157139135	UNC6618607	10.6242
chr13	51380745	51666547	chr13	51380745	51491971	-	-	-	Ptpdc1_chr13	_Ptpdc1_	chr13	-	-	-	-	285.802	111.226	-	1408	700		FFF	8	cis	-0.9104	-0.401506	0.208727	0.343476	0.971822	1.21535	TRUE	TRUE	FALSE	TRUE	-1.00426	AdultRiboM_edgeR_RNASeq	0.51485	G118_G118_M13	0.951646	G118_G118_M17	TRUE	TRUE	TRUE	-6.75521	combined	chr13	51436083	UNC22585134	44.3983
chr9	71265011	72615404	chr9	71265011	72535379	chr9	72571307	72615404	Pygo1_chr9	_Pygo1_	chr9	chr9	72571307	72997306	_TAD1888_chr9_	1350.39	1270.37	44.097	5503	5157	209	F0F	4	tad	-1.92023	0.696071	0.014864	0.154607	0.00771954	0	TRUE	TRUE	FALSE	TRUE	-2.42157	AdultRiboM_edgeR_RNASeq	0.34869	G118_G118_M13	0.897202	G118_G118_M16	TRUE	FALSE	TRUE	-14.1659	combined_female	chr9	71297016	UNC16600322	10.6817
chr17	79360979	79778401	chr17	79360979	79778401	chr17	79360979	79521839	Qpct_chr17	_Qpct_	chr17	chr17	78580840	79521839	_TAD3246_chr17_	417.422	417.422	160.86	2275	2275	834	FFF	8	tad	-1.21685	-0.471113	2.35237	5.10869	7.07207	9.47238	TRUE	TRUE	TRUE	TRUE	-1.34127	AdultRiboM_edgeR_RNASeq	4.52397	AdultRiboM_M_Adult_10	12.3723	AdultRiboM_F_Adult_11	TRUE	TRUE	TRUE	-5.51223	combined	chr17	79594492	UNC28418924	65.2947
chr9	71777912	74820476	chr9	71777912	74820476	chr9	72571307	72997306	Rab27a_chr9	_Rab27a_	chr9	chr9	72571307	72997306	_TAD1888_chr9_	3042.56	3042.56	425.999	13270	13270	2285	F0F	4	tad	-0.208532	-0.288381	0.205596	0.243924	0.225866	0.249503	TRUE	FALSE	FALSE	FALSE	-0.813502	G118_edgeR_RNASeq	1.34531	G118_G118_M14	2.51326	G118_G118_M17	TRUE	FALSE	TRUE	-12.1875	combined_female	chr9	72683308	UNC16616802	13.1592
chr11	120560528	121838680	-	-	-	chr11	121083814	121304813	Rab40b_chr11	_Rab40b_	chr11	chr11	121083814	121304813	_TAD2376_chr11_	1278.15	-	220.999	4236		927	00F	4	tad	-0.277368	-0.0761139	0.143042	0.188251	0.0273063	0.0319775	TRUE	FALSE	FALSE	FALSE	-1.35446	AdultRiboM_edgeR_RNASeq	0.186683	AdultRiboM_M_Adult_10	0.636295	AdultRiboM_F_Adult_2	TRUE	TRUE	TRUE	-8.04307	combined	chr11	121184612	UNC20534356	21.0723
chr15	10630550	12956667	chr15	10630550	12956667	-	-	-	Ranbp3l_chr15	_Ranbp3l_	chr15	-	-	-	-	2326.12	2326.12	-	12071	12071		FFF	4	cis	-0.78372	0.203245	0.204174	0.338097	0.0444461	0.0370577	TRUE	FALSE	FALSE	FALSE	-0.793333	129S_limma_microarray	0.360862	AdultRiboM_M_Adult_4	0.774571	AdultRiboM_F_Adult_10	TRUE	TRUE	TRUE	-2.69845	combined	chr15	11466965	UNC25040106	17.4237
chr3	66571141	67420651	chr3	66571141	67420651	chr3	67152422	67420651	Rarres1_chr3	_Rarres1_	chr3	chr3	67152422	67421421	_TAD621_chr3_	849.51	849.51	268.229	2819	2819	1226	FFF	7	tad	1.14412	0.202351	18.217	8.31064	0.0282835	0.0261968	TRUE	TRUE	FALSE	TRUE	1.36573	AdultRiboM_edgeR_RNASeq	50.2622	G118_G118_M13	27.4132	G118_G118_M16	TRUE	TRUE	TRUE	-19.5173	combined_female	chr3	67496765	UNC5441577	32.7607
chr8	14706307	15270159	chr8	14706307	15270159	-	-	-	Rasa3_chr8	_Rasa3_	chr8	-	-	-	-	563.852	563.852	-	3145	3145		FFF	6	cis	-0.659947	-0.676298	0.942289	1.56955	0.5264	0.718829	TRUE	TRUE	TRUE	TRUE	-0.625	CAST_limma_microarray	3.41948	AdultRiboM_M_Adult_4	4.59313	AdultRiboM_F_Adult_1	TRUE	TRUE	TRUE	2.49633	combined	chr8	14962472	UNC14212445	25.0011
chr13	92031395	94710551	chr13	92031395	94710551	chr13	92031395	93106454	Rasgrf2_chr13	_Rasgrf2_	chr13	chr13	92024105	93106454	_TAD2664_chr13_	2679.16	2679.16	1075.06	6394	6394	896	F0F	4	tad	-0.441689	-0.405727	0.0167603	0.0262687	0.00705956	0.0165344	TRUE	FALSE	FALSE	FALSE	-1.12587	AdultRiboM_edgeR_RNASeq	0.112057	G118_G118_M15	0.344744	AdultRiboM_F_Adult_1	TRUE	FALSE	TRUE	-4.95413	combined	chr13	92903157	UNC130157901	12.3455
chr5	72172350	76360903	-	-	-	chr5	74060739	74690524	Rasl11b_chr5	_Rasl11b_	chr5	chr5	74060739	74690524	_TAD1048_chr5_	4188.55	-	629.785	15822		1304	F00	N/A	tad	-0.943999	-0.148089	0.445207	0.806224	0.375026	0.337831	TRUE	TRUE	FALSE	TRUE	-0.929185	AdultRiboM_edgeR_RNASeq	1.32473	G118_G118_M15	1.89412	G118_G118_M18	TRUE	FALSE	FALSE	NA	combined	chr5	72856915	UNC9443685	7.64872
chr10	120515221	121387357	chr10	120698456	121387357	chr10	120720556	121065555	Rassf3_chr10	_Rassf3_	chr10	chr10	120720556	121065555	_TAD2152_chr10_	872.136	688.901	344.999	4813	3998	1910	F0F	3	tad	1.1505	0.0325204	13.7041	6.0872	18.0156	17.8163	TRUE	TRUE	FALSE	TRUE	1.58225	AdultRiboM_edgeR_RNASeq	22.0844	AdultRiboM_M_Adult_5	12.0229	G118_G118_M16	TRUE	TRUE	TRUE	-4.17845	combined	chr10	120898541	UNC100262958	25.2274
chr10	127081312	127245149	chr10	127132998	127245149	chr10	127101556	127245149	Rdh1_chr10	_Rdh1_	chr10	chr10	127101556	127476555	_TAD2163_chr10_	163.837	112.151	143.593	725	420	571	FFF	4	tad	-0.554528	-0.335164	0.107392	0.179142	3.71692	4.51211	TRUE	FALSE	TRUE	TRUE	-1.49616	G118_edgeR_RNASeq	0.194835	AdultRiboM_M_Adult_12	0.254218	AdultRiboM_F_Adult_2	TRUE	TRUE	TRUE	-10.0273	combined	chr10	127254496	UNC18963600	53.4797
chr10	82338333	83625667	chr10	82338333	83625667	-	-	-	Rfx4_chr10	_Rfx4_	chr10	-	-	-	-	1287.33	1287.33	-	95	95		BB0	2	cis	-0.888226	-0.469237	0.498061	0.930718	0.35571	0.469036	TRUE	TRUE	FALSE	TRUE	-1.94551	G118_edgeR_RNASeq	1.66995	AdultRiboM_M_Adult_4	2.17236	AdultRiboM_F_Adult_8	TRUE	TRUE	TRUE	2.0027	combined	chr10	82456915	UNC18320638	11.3716
chr3	100778892	106924369	chr3	100778892	106924369	-	-	-	Rhbg_chr3	_Rhbg_	chr3	-	-	-	-	6145.48	6145.48	-	19111	19111		FF0	6	cis	-0.380156	-0.334028	1.65429	2.41875	1.57038	2.00818	TRUE	FALSE	FALSE	FALSE	-0.683333	NOD_limma_microarray	5.66704	G118_G118_M14	8.18833	G118_G118_M17	TRUE	TRUE	FALSE	3.6103	combined_male	chr3	88080555	UNC5727351	8.03787
chr10	90463337	94621159	-	-	-	-	-	-	Rnase13_chr10	_Rnase13_	chr14	-	-	-	-	4157.82	-	-	2185			B00	N/A	trans	1.70164	-2.59586	0.443157	0.103178	0	0	TRUE	TRUE	FALSE	TRUE	2.6159	G118_edgeR_RNASeq	0.880875	G118_G118_M13	0.436327	G118_G118_M18	TRUE	FALSE	FALSE	NA	combined	chr10	93879473	UNC18470528	7.55826
chr7	118257670	119097550	chr7	118257670	119097550	-	-	-	Rnf141_chr7	_Rnf141_	chr7	-	-	-	-	839.88	839.88	-	2870	2870		F0F	8	cis	-0.26541	-1.61092	8.36437	10.5528	0.488894	1.50673	FALSE	FALSE	TRUE	TRUE	-1.61092	G164_CAST	23.53	AdultRiboM_M_Adult_5	24.95	AdultRiboM_F_Adult_6	TRUE	FALSE	TRUE	-4.24	combined	chr7	118935531	UNC13622819	16.47
chr10	31781698	38980714	-	-	-	chr10	31781698	33683305	Rsph4a_chr10	_Rsph4a_	chr10	chr10	31451306	33683305	_TAD2018_chr10_	7199.02	-	1901.61	28382		7882	00F	4	tad	-4.21506	0.444268	0.00710622	0.317422	0.055058	0.0327386	TRUE	TRUE	FALSE	TRUE	-7.23111	G118_edgeR_RNASeq	0.0469907	AdultRiboM_M_Adult_7	2.07351	G118_G118_M18	FALSE	TRUE	TRUE	-4.67197	combined_female	NA	NA		NA
chr7	51856690	55331132	chr7	51856690	55331132	chr7	53910870	54176869	Saa4_chr7	_Saa4_	chr7	chr7	53910870	54176869	_TAD1441_chr7_	3474.44	3474.44	265.999	15520	15520	1502	FFF	7	tad	0.573851	1.22561	47.5849	35.3994	17.0159	8.88067	FALSE	TRUE	TRUE	TRUE	1.22561	G164_CAST	254.54	G118_G118_M15	249.85	G118_G118_M17	TRUE	TRUE	TRUE	-9.57	combined_female	chr7	52094474	UNC12723666	16.67
chr1	47791233	51544771	chr1	47791233	50847569	chr1	50993344	51480343	Sdpr_chr1	_Sdpr_	chr1	chr1	50993344	51480343	_TAD48_chr1_	3753.54	3056.34	486.999	15311	12376	1937	FFF	8	tad	-0.64721	-0.693953	1.36542	2.27546	3.95489	5.40659	TRUE	TRUE	TRUE	TRUE	-0.737957	G118_edgeR_RNASeq	6.68315	AdultRiboM_M_Adult_1	8.26817	AdultRiboM_F_Adult_3	TRUE	TRUE	TRUE	-7.50472	combined	chr1	48930369	UNC620215	20.1628
chr3	60739057	69644175	-	-	-	-	-	-	Sdr16c5_chr3	_Sdr16c5_	chr4	-	-	-	-	8905.12	-	-	29624			00F	3	trans	4.07344	-	0.0973739	0	0	0	TRUE	TRUE	FALSE	TRUE	5.06114	G118_edgeR_RNASeq	0.718562	G118_G118_M15	0.156556	AdultRiboM_F_Adult_3	FALSE	FALSE	TRUE	-8.08736	combined_female	NA	NA		NA
chr10	47424370	50527856	-	-	-	-	-	-	Sema4a_chr10	_Sema4a_	chr3	-	-	-	-	3103.49	-	-	18			0B0	2	trans	-0.411324	-0.121761	10.4556	14.4955	5.77873	6.36613	TRUE	TRUE	FALSE	TRUE	-0.6	C57_limma_microarray	23.4367	G118_G118_M14	30.8097	G118_G118_M17	FALSE	TRUE	FALSE	4.0307	combined_male	NA	NA		NA
chr6	49433022	91390267	-	-	-	chr6	82858494	83276493	Sema4f_chr6	_Sema4f_	chr6	chr6	82858494	83276493	_TAD1280_chr6_	41957.2	-	417.999	5452		183	0B0	1	tad	2.89412	1.50811	0.0253249	0.00594041	0.0305136	0.00742148	TRUE	TRUE	FALSE	TRUE	3.29045	G118_edgeR_RNASeq	0.121748	G118_G118_M14	0.0198252	G118_G118_M17	FALSE	TRUE	FALSE	4.53449	combined_male	NA	NA		NA
chr16	33084173	35671963	chr16	33175089	35671963	chr16	35305586	35671963	Sema5b_chr16	_Sema5b_	chr16	chr16	35305586	35685585	_TAD3066_chr16_	2587.79	2496.87	366.377	10975	10535	1328	F0F	7	tad	-0.00862455	-0.0250366	0.14409	0.130752	0.0295797	0.0200383	TRUE	FALSE	FALSE	FALSE	1.02978	AdultRiboM_edgeR_RNASeq	0.756446	AdultRiboM_M_Adult_2	0.522482	AdultRiboM_F_Adult_11	TRUE	FALSE	TRUE	-6.90349	combined	chr16	34818476	UNC26632254	13.1932
chr12	104467173	105540765	chr12	104467173	105540765	chr12	104629710	105540765	Serpina3c_chr12	_Serpina3c_	chr12	chr12	104629710	105673709	_TAD2513_chr12_	1073.59	1073.59	911.055	4600	4600	3706	F0F	3	tad	2.17822	1.23542	0.0306955	0.018743	0.362769	0.140392	TRUE	FALSE	TRUE	TRUE	2.05736	AdultRiboM_edgeR_RNASeq	0.270907	G118_G118_M14	0.245978	AdultRiboM_F_Adult_1	TRUE	FALSE	TRUE	-3.07005	combined	chr12	104966587	UNC21785529	11.5213
chr12	104234843	105519214	-	-	-	chr12	104629710	105519214	Serpina5_chr12	_Serpina5_	chr12	chr12	104629710	105673709	_TAD2513_chr12_	1284.37	-	889.504	5903		3646	0F0	N/A	tad	2.50148	1.25121	0.0239942	0	0.42625	0.156409	FALSE	FALSE	TRUE	TRUE	1.25121	G164_CAST	0.78	G118_G118_M13	0.5	G118_G118_M18	TRUE	TRUE	TRUE	-4.88	combined	chr12	105446910	UNC21790697	31.1
chr12	100307753	105893526	-	-	-	chr12	104629710	105673709	Serpina6_chr12	_Serpina6_	chr12	chr12	104629710	105673709	_TAD2513_chr12_	5585.77	-	1044	26162		4476	F00	N/A	tad	-1.10682	-0.622208	40.61	85.1783	134.924	188.638	TRUE	TRUE	TRUE	TRUE	-1.46661	AdultRiboM_edgeR_RNASeq	137.336	G118_G118_M14	340.128	G118_G118_M17	TRUE	FALSE	FALSE	NA	combined	chr12	105234542	UNC21786536	7.92859
chr1	108774706	109601132	chr1	108774706	109601132	chr1	109415077	109601132	Serpinb8_chr1	_Serpinb8_	chr1	chr1	109415077	120191076	_TAD131_chr1_	826.426	826.426	186.055	3746	3746	852	FFF	8	tad	-1.76256	-1.57407	0.331817	1.0937	0.645335	1.55278	TRUE	TRUE	TRUE	TRUE	-1.90284	AdultRiboM_edgeR_RNASeq	0.603206	G118_G118_M14	2.40537	AdultRiboM_F_Adult_2	TRUE	TRUE	TRUE	-23.2647	combined	chr1	109388938	UNC1353725	54.9436
chr1	79879184	80495472	chr1	79879184	80398243	chr1	79879184	80127074	Serpine2_chr1	_Serpine2_	chr1	chr1	78716075	80127074	_TAD94_chr1_	616.288	519.059	247.89	2497	1977	962	FF0	N/A	tad	1.63555	1.195	1.09457	0.424467	12.8727	4.8562	TRUE	TRUE	TRUE	TRUE	2.0347	AdultRiboM_edgeR_RNASeq	8.84007	AdultRiboM_M_Adult_1	3.36855	AdultRiboM_F_Adult_2	TRUE	TRUE	TRUE	-22.1821	combined	chr1	80368100	UNC1021107	46.134
chr1	191664654	194322773	-	-	-	-	-	-	Sertad4_chr1	_Sertad4_	chr1	-	-	-	-	2658.12	-	-	20793			F00	N/A	cis	1.89107	2.06042	0.0833511	0.017628	1.09724	0.247142	FALSE	TRUE	TRUE	TRUE	2.06042	G164_CAST	0.2	AdultRiboM_M_Adult_5	0.11	AdultRiboM_F_Adult_10	TRUE	FALSE	FALSE	NA	combined	chr1	194245676	UNC2444174	11.12
chr16	93654572	94353690	chr16	93654572	94353690	chr16	93654572	94353690	Setd4_chr16	_Setd4_	chr16	chr16	93572745	94987106	_TAD3129_chr16_	699.118	699.118	699.118	2548	2548	2548	FF0	4	tad	0.0828642	-2.44463	1.40862	1.54926	0.175849	0.735269	FALSE	FALSE	TRUE	TRUE	-2.44463	G164_CAST	4.58	AdultRiboM_M_Adult_10	4.88	G118_G118_M18	TRUE	TRUE	TRUE	0	combined	chr16	93770927	UNC27426405	14.2
chr14	40785827	45534938	chr14	40922938	45534938	chr14	40785827	44837164	Sftpa1_chr14	_Sftpa1_	chr14	chr14	37637686	44837164	_TAD2768_chr14_	4749.11	4612	4051.34	4474	3734	4347	FFF	3	tad	0.483025	0.362184	0.18957	0.119231	1.55827	1.10338	TRUE	FALSE	FALSE	FALSE	1.32701	AdultRiboM_edgeR_RNASeq	0.811062	AdultRiboM_M_Adult_1	0.501496	G118_G118_M17	TRUE	TRUE	TRUE	-2.31619	combined	chr14	43223161	UNC140898358	28.2319
chr14	61396752	61910301	chr14	61396752	61910301	chr14	61739337	61910301	Sgcg_chr14	_Sgcg_	chr14	chr14	61739337	61926336	_TAD2798_chr14_	513.549	513.549	170.964	4888	4888	1631	FFF	8	tad	-0.311267	-3.63753	0	0	0	0.0636507	FALSE	FALSE	TRUE	TRUE	-3.63753	G164_CAST	0.09	G118_G118_M15	0.11	G118_G118_M18	TRUE	TRUE	TRUE	-22.55	combined	chr14	61554168	UNC24081294	31.77
chr1	90038287	91306668	chr1	90061211	91306668	chr1	90625075	91112074	Sh3bp4_chr1	_Sh3bp4_	chr1	chr1	90625075	91112074	_TAD112_chr1_	1268.38	1245.46	486.999	6938	6863	2979	FFF	5	tad	0.352048	0.841346	0.288404	0.196539	0.310075	0.158939	TRUE	FALSE	FALSE	FALSE	1.04654	G118_edgeR_RNASeq	0.62862	AdultRiboM_M_Adult_5	0.452713	AdultRiboM_F_Adult_1	TRUE	TRUE	TRUE	15.8697	combined	chr1	90718159	UNC1105080	37.2542
chr7	89178858	89826416	chr7	89388848	89826416	chr7	89178858	89441009	Sh3gl3_chr7	_Sh3gl3_	chr7	chr7	88494386	89441009	_TAD1489_chr7_	647.558	437.568	262.151	2687	1809	1120	FFF	5	tad	1.9046	4.79584	0	0	1.87471	0.0473673	FALSE	FALSE	TRUE	TRUE	4.79584	G164_CAST	0.07	AdultRiboM_M_Adult_5	0	AdultRiboM_F_Adult_1	TRUE	TRUE	TRUE	14.69	combined	chr7	89624470	UNC13243823	30.17
chr19	8820592	8879987	chr19	8820592	8879987	-	-	-	Slc22a26_chr19	_Slc22a26_	chr19	-	-	-	-	59.395	59.395	-	263	263		FFF	2	cis	-9.09827	-5.35183	0.0726112	44.9078	0.201354	7.21249	TRUE	FALSE	TRUE	TRUE	-9.31338	AdultRiboM_edgeR_RNASeq	2.19285	G118_G118_M13	84.2549	G118_G118_M18	TRUE	TRUE	TRUE	12.1393	combined	chr19	8831659	UNC29869670	39.1356
chr19	8014692	8865776	chr19	8014692	8865776	chr19	8014692	8628989	Slc22a28_chr19	_Slc22a28_	chr19	chr19	7711990	8628989	_TAD3413_chr19_	851.084	851.084	614.297	2548	2548	1400	0FF	7	tad	2.51233	-5.59516	5.73374	1.0862	0.025494	1.52789	TRUE	TRUE	TRUE	TRUE	3.17634	AdultRiboM_edgeR_RNASeq	12.9157	AdultRiboM_M_Adult_1	2.38309	AdultRiboM_F_Adult_10	FALSE	TRUE	TRUE	-6.63226	combined_female	NA	NA		NA
chr17	45933320	46276703	chr17	46091421	46276703	-	-	-	Slc22a7_chr17	_Slc22a7_	chr17	-	-	-	-	343.383	185.282	-	1537	816		FFF	3	cis	-0.000351336	0.389587	8.18871	8.94893	42.4992	32.3865	TRUE	FALSE	FALSE	FALSE	1.07303	AdultRiboM_edgeR_RNASeq	41.2987	G118_G118_M13	26.2298	G118_G118_M18	TRUE	TRUE	TRUE	-9.14744	combined	chr17	46165908	UNC27926700	22.405
chr5	31439833	32361059	-	-	-	chr5	31439833	31832872	Slc30a3_chr5	_Slc30a3_	chr5	chr5	30975873	31832872	_TAD999_chr5_	921.226	-	393.039	3855		1592	FFF	3	tad	-0.404718	-0.0160506	0.164036	0.210445	0.422387	0.335335	TRUE	FALSE	FALSE	FALSE	1.53574	G118_edgeR_RNASeq	0.540587	G118_G118_M13	0.367088	AdultRiboM_F_Adult_7	TRUE	TRUE	TRUE	-5.46331	combined	chr5	31400928	UNC8897625	31.3145
chr11	119221499	120234370	chr11	119847113	120164737	chr11	119775814	120234370	Slc38a10_chr11	_Slc38a10_	chr11	chr11	119775814	120295813	_TAD2374_chr11_	1012.87	317.624	458.556	4283	1310	1773	FFF	8	tad	0.120755	-1.10408	8.07632	7.46686	0.472443	0.856534	FALSE	FALSE	TRUE	TRUE	-1.10408	G164_CAST	17.27	G118_G118_M14	16.15	G118_G118_M18	TRUE	TRUE	TRUE	-13.39	combined	chr11	120114849	UNC20524025	42.39
chr17	85337741	85794445	chr17	85349766	85794445	chr17	85337741	85536839	Slc3a1_chr17	_Slc3a1_	chr17	chr17	84827840	85536839	_TAD3257_chr17_	456.704	444.679	199.098	1982	1930	818	FFF	7	tad	0.126558	0.318773	9.42802	12.2501	0.47337	0.371972	TRUE	FALSE	FALSE	FALSE	0.763333	WSB_limma_microarray	39.8821	G118_G118_M15	47.8619	AdultRiboM_F_Adult_6	TRUE	TRUE	TRUE	-4.37397	combined	chr17	85642217	UNC28510401	30.9935
chr11	60903171	61639695	chr11	60903171	61639695	chr11	60920002	61225001	Slc47a1_chr11	_Slc47a1_	chr11	chr11	60920002	61225001	_TAD2251_chr11_	736.524	736.524	304.999	3201	3201	1561	FF0	N/A	tad	-0.410108	-0.333754	17.6562	26.2449	22.7813	27.4301	TRUE	TRUE	FALSE	TRUE	-0.76	WSB_limma_microarray	38.203	AdultRiboM_M_Adult_4	56.1448	AdultRiboM_F_Adult_3	TRUE	TRUE	TRUE	-9.63866	combined	chr11	61003332	UNC19749044	17.9255
chr7	106314219	107653841	-	-	-	chr7	106422010	107056009	Slco2b1_chr7	_Slco2b1_	chr7	chr7	106422010	107056009	_TAD1515_chr7_	1339.62	-	633.999	5496		2390	0F0	6	tad	-0.188626	-0.242096	15.4441	18.7298	12.3567	14.0712	TRUE	FALSE	FALSE	FALSE	-0.7	WSB_limma_microarray	30.782	AdultRiboM_M_Adult_10	37.3092	AdultRiboM_F_Adult_3	TRUE	TRUE	TRUE	1.46661	combined	chr7	114356821	UNC070397877	17.4966
chr8	108585188	109935997	chr8	108585188	109935997	chr8	108642400	108939399	Smpd3_chr8	_Smpd3_	chr8	chr8	108642400	108939399	_TAD1725_chr8_	1350.81	1350.81	296.999	5157	5157	298	FFF	3	tad	1.09088	0.553188	0.186421	0.0750187	4.00001	2.52687	TRUE	FALSE	TRUE	TRUE	1.18873	G118_edgeR_RNASeq	0.879891	G118_G118_M13	0.437409	AdultRiboM_F_Adult_9	TRUE	TRUE	TRUE	-6.35709	combined	chr8	108731160	UNC15440225	17.73
chr12	30657912	31347187	chr12	30657912	30997212	chr12	30657912	31073364	Sntg2_chr12	_Sntg2_	chr12	chr12	29169365	31073364	_TAD2407_chr12_	689.275	339.3	415.452	3311	1788	2150	FF0	N/A	tad	0.591424	-1.72035	1.7203	1.10882	0.243668	0.713716	FALSE	TRUE	TRUE	TRUE	-1.72035	G164_CAST	9.17	G118_G118_M13	9.78	G118_G118_M17	TRUE	TRUE	TRUE	-10.93	combined	chr12	30980743	UNC20819410	48.5
chr16	8622448	11963534	-	-	-	chr16	10858593	11432592	Snx29_chr16	_Snx29_	chr16	chr16	10858593	11432592	_TAD3018_chr16_	3341.09	-	573.999	15800		2808	0F0	5	tad	0.868926	0.00214313	1.03219	0.596971	6.14016	5.64345	TRUE	TRUE	FALSE	TRUE	1.25147	G118_edgeR_RNASeq	5.0987	AdultRiboM_M_Adult_8	3.071	AdultRiboM_F_Adult_3	TRUE	TRUE	TRUE	0.795055	combined	chr16	9592024	UNC26318236	10.7539
chr7	31497126	36387181	-	-	-	-	-	-	Sorcs3_chr7	_Sorcs3_	chr19	-	-	-	-	4890.06	-	-	13062			F00	N/A	trans	-1.17881	2.00799	0.00436593	0.00562223	0	0	TRUE	FALSE	FALSE	FALSE	-3.06492	AdultRiboM_edgeR_RNASeq	0.0270875	G118_G118_M14	0.14042	AdultRiboM_F_Adult_2	TRUE	FALSE	TRUE	-4.70902	combined	chr7	35045427	UNC12597006	8.46469
chr11	78369538	79484900	-	-	-	-	-	-	Spag5_chr11	_Spag5_	chr11	-	-	-	-	1115.36	-	-	5058			F00	N/A	cis	0.439087	1.49216	0.12228	0.058014	0.154563	0.0585213	FALSE	FALSE	TRUE	TRUE	1.49216	G164_CAST	0.48	AdultRiboM_M_Adult_12	0.41	AdultRiboM_F_Adult_2	TRUE	FALSE	FALSE	NA	combined	chr11	78729636	UNC19964263	8.83
chr2	67848087	70006654	chr2	67848087	69960282	chr2	68602557	69897556	Spc25_chr2	_Spc25_	chr2	chr2	68602557	69897556	_TAD362_chr2_	2158.57	2112.2	1295	10173	9900	6015	F0F	8	tad	-0.612614	-1.22434	0.827823	1.04217	0.356172	1.04003	FALSE	FALSE	TRUE	TRUE	-1.22434	G164_CAST	3.05	AdultRiboM_M_Adult_1	2.88	AdultRiboM_F_Adult_2	TRUE	FALSE	TRUE	-6.02	combined_female	chr2	69265130	UNC3276622	12.16
chr16	58441312	59570385	chr16	58441312	59570385	chr16	58441312	58778612	St3gal6_chr16	_St3gal6_	chr16	chr16	58274613	58778612	_TAD3099_chr16_	1129.07	1129.07	337.3	3311	3311	1187	FFF	4	tad	-2.00304	-0.40309	0.335143	1.45246	0.19255	0.240116	TRUE	TRUE	FALSE	TRUE	-1.91977	AdultRiboM_edgeR_RNASeq	1.45033	AdultRiboM_M_Adult_5	7.45855	AdultRiboM_F_Adult_3	TRUE	TRUE	TRUE	-16.4128	combined	chr16	59057880	UNC26913931	28.4657
chr11	116518243	116662679	chr11	116530699	116642808	chr11	116518243	116662679	St6galnac2_chr11	_St6galnac2_	chr11	chr11	115751814	116723813	_TAD2366_chr11_	144.436	112.109	144.436	560	425	560	FFF	3	tad	-0.504894	1.02101	0.107073	0.175811	1.57782	0.788387	FALSE	FALSE	TRUE	TRUE	1.02101	G164_CAST	0.86	G118_G118_M13	1.08	G118_G118_M17	TRUE	TRUE	TRUE	-9.5	combined	chr11	116599640	UNC20477827	48.27
chr19	32576042	33808309	-	-	-	-	-	-	Stambpl1_chr19	_Stambpl1_	chr19	-	-	-	-	1232.27	-	-	4663			0F0	2	cis	-3.02912	0.180414	0.0870494	0.712283	0.690625	0.501959	TRUE	TRUE	FALSE	TRUE	-2.47144	AdultRiboM_edgeR_RNASeq	0.615232	G118_G118_M13	2.12469	AdultRiboM_F_Adult_10	FALSE	TRUE	TRUE	2.39565	combined_male	NA	NA		NA
chr5	85542826	89364609	chr5	85542826	88826390	chr5	86424525	86625524	Stap1_chr5	_Stap1_	chr5	chr5	86424525	86625524	_TAD1057_chr5_	3821.78	3283.56	200.999	14152	12776	549	FFF	4	tad	-0.445881	-0.535332	0.14447	0.209755	0.118475	0.160518	TRUE	FALSE	FALSE	FALSE	-1.40653	AdultRiboM_edgeR_RNASeq	1.92555	G118_G118_M14	2.71206	G118_G118_M18	TRUE	TRUE	TRUE	-1.97297	combined	chr5	87830517	UNC9630440	19.0127
chr5	3160082	8979287	chr5	3160082	8979287	chr5	5485500	5801499	Steap2_chr5	_Steap2_	chr5	chr5	5485500	5801499	_TAD978_chr5_	5819.2	5819.2	315.999	22918	22918	1386	FFF	4	tad	-1.23104	0.221273	0.429998	1.12871	0.0389891	0.0305794	TRUE	TRUE	FALSE	TRUE	-1.17736	AdultRiboM_edgeR_RNASeq	0.773467	G118_G118_M13	2.15051	AdultRiboM_F_Adult_10	TRUE	TRUE	TRUE	-1.88027	combined	chr5	6127691	UNC8576083	16.0703
chr10	12399279	13765454	chr10	12399279	13765454	chr10	12399279	12736305	Stx11_chr10	_Stx11_	chr10	chr10	12376298	12736305	_TAD1980_chr10_	1366.17	1366.17	337.026	6941	6941	1780	FF0	N/A	tad	-1.27586	0.100251	0.0615968	0.136744	0.0590001	0.0455703	TRUE	TRUE	FALSE	TRUE	-1.66395	G118_edgeR_RNASeq	0.506115	AdultRiboM_M_Adult_12	0.56008	G118_G118_M17	TRUE	TRUE	TRUE	-0.398178	combined	chr10	12728692	UNC17444797	10.9208
chr1	72193388	80398243	-	-	-	-	-	-	Sult1e1_chr1	_Sult1e1_	chr5	-	-	-	-	8204.85	-	-	687			00B	4	trans	-2.09438	-1.02947	0	0.0709172	0	0.0349781	TRUE	FALSE	FALSE	FALSE	-1.83734	G118_edgeR_RNASeq	0.255181	AdultRiboM_M_Adult_1	0.893565	AdultRiboM_F_Adult_9	FALSE	FALSE	TRUE	-4.32997	combined_female	NA	NA		NA
chr7	13502825	15163473	chr7	13502825	15163473	chr7	14363849	14916848	Sult2a1_chr7	_Sult2a1_	chr7	chr7	14363849	14916848	_TAD1413_chr7_	1660.65	1660.65	552.999	6489	6489	2226	F0F	8	tad	-8.98188	-10.1056	0.0355336	8.25279	0.118259	217.567	TRUE	TRUE	TRUE	TRUE	-10.4563	G118_edgeR_RNASeq	0.331083	G118_G118_M13	259.246	G118_G118_M18	TRUE	TRUE	TRUE	-3.05901	combined_female	chr7	6630045	UNC12400258	15.1428
chr7	7810201	15163473	chr7	7810201	15020105	-	-	-	Sult2a2_chr7	_Sult2a2_	chr7	-	-	-	-	7353.27	7209.9	-	134	104		B0B	8	cis	-11.0169	-10.0888	0	21.5106	0	3.15478	TRUE	TRUE	TRUE	TRUE	-12.0246	G118_edgeR_RNASeq	0.313239	AdultRiboM_M_Adult_10	159.033	G118_G118_M17	TRUE	FALSE	TRUE	-16.4457	combined_female	chr7	13851519	UNC070620568	9.4459
chr7	7810201	18587742	-	-	-	chr7	14363849	14916848	Sult2a3_chr7	_Sult2a3_	chr7	chr7	14363849	14916848	_TAD1413_chr7_	10777.5	-	552.999	25410		2226	00F	8	tad	-3.91237	-11.933	0	0.0349376	0	7.21231	TRUE	TRUE	TRUE	TRUE	-10.8806	G118_edgeR_RNASeq	0	AdultRiboM_M_Adult_1	27.1101	G118_G118_M17	FALSE	FALSE	TRUE	-7.63437	combined_female	NA	NA		NA
chr7	13502825	15163473	chr7	13502825	15163473	chr7	14363849	14916848	Sult2a4_chr7	_Sult2a4_	chr7	chr7	14363849	14916848	_TAD1413_chr7_	1660.65	1660.65	552.999	6489	6489	2226	F0F	8	tad	-3.70464	-9.21092	0	0.0624038	0	10.0601	TRUE	TRUE	TRUE	TRUE	-4.79627	G118_edgeR_RNASeq	0	AdultRiboM_M_Adult_1	0.347387	G118_G118_M18	TRUE	FALSE	TRUE	-23.4427	combined_female	chr7	15020105	UNC12440158	18.5179
chr10	32655390	33693767	chr10	32655390	33693767	chr10	32655390	33683305	Sult3a1_chr10	_Sult3a1_	chr10	chr10	31451306	33683305	_TAD2018_chr10_	1038.38	1038.38	1027.91	4098	4098	4001	FFF	2	tad	-3.69441	-0.185026	0.926856	42.3391	1422.86	1516.33	TRUE	TRUE	FALSE	TRUE	-12.8857	AdultRiboM_edgeR_RNASeq	0.232073	G118_G118_M14	715.838	G118_G118_M18	TRUE	TRUE	TRUE	31.921	combined_male	chr10	33291808	UNC17720862	33.0497
chr4	59526376	61720484	chr4	59526376	61189274	chr4	59526376	59602371	Susd1_chr4	_Susd1_	chr4	chr4	59360372	59602371	_TAD828_chr4_	2194.11	1662.9	75.995	2551	2118	192	FFF	4	tad	-0.267498	-1.14791	0.691867	0.948309	0.158791	0.360033	FALSE	FALSE	TRUE	TRUE	-1.14791	G164_CAST	3.47	G118_G118_M13	3.05	G118_G118_M18	TRUE	TRUE	TRUE	-2.02	combined	chr4	59594765	UNC7347608	26.61
chr3	92481450	93867319	-	-	-	chr3	92481450	93867319	Tdpoz2_chr3	_Tdpoz2_	chr3	chr3	92011422	94100421	_TAD661_chr3_	1385.87	-	1385.87	4039		4039	FFF	2	tad	-2.30456	-1.61637	0	0	1.39756	4.06134	FALSE	FALSE	TRUE	TRUE	-1.61637	G164_CAST	0	AdultRiboM_M_Adult_1	0	AdultRiboM_F_Adult_1	TRUE	TRUE	TRUE	2.31	combined	chr3	91314619	UNC5752192	62.88
chr10	114541371	114868719	chr10	114541371	114868719	chr10	114602556	114868719	Tmem19_chr10	_Tmem19_	chr10	chr10	114602556	115082555	_TAD2138_chr10_	327.348	327.348	266.163	2032	2032	1669	FFF	1	tad	0.833615	-	23.2914	12.9397	0	0	TRUE	TRUE	FALSE	TRUE	1.19262	AdultRiboM_edgeR_RNASeq	50.19	G118_G118_M15	35.626	G118_G118_M16	TRUE	TRUE	TRUE	23.3583	combined_male	chr10	114846315	UNC18777252	40.852
chr11	78264329	80070924	chr11	78264329	80070924	chr11	78345002	78652001	Tmem97_chr11	_Tmem97_	chr11	chr11	78345002	78652001	_TAD2287_chr11_	1806.6	1806.6	306.999	8353	8353	1489	FF0	6	tad	0.128545	-1.68676	23.9429	21.3861	2.03134	5.56515	FALSE	FALSE	TRUE	TRUE	-1.68676	G164_CAST	51.99	G118_G118_M13	49.56	AdultRiboM_F_Adult_3	TRUE	TRUE	FALSE	2.72	combined	chr11	79402166	UNC19971933	13.78
chr11	80178710	80859242	chr11	80178710	80859242	chr11	80490002	80700001	Tmem98_chr11	_Tmem98_	chr11	chr11	80490002	80700001	_TAD2294_chr11_	680.532	680.532	209.999	2700	2700	1107	FF0	2	tad	-1.01842	0.314888	1.87175	5.02535	3.27088	2.24973	TRUE	TRUE	FALSE	TRUE	-1.1388	AdultRiboM_edgeR_RNASeq	5.07608	G118_G118_M14	10.5969	G118_G118_M17	TRUE	TRUE	TRUE	1.64942	combined	chr11	80380587	UNC19982940	19.847
chr17	22695159	24337649	-	-	-	chr17	23292467	23845466	Tnfrsf12a_chr17	_Tnfrsf12a_	chr17	chr17	23292467	23845466	_TAD3169_chr17_	1642.49	-	552.999	3003		1501	F00	N/A	tad	0.435741	0.141724	1.6918	1.32722	1.66829	1.395	TRUE	FALSE	FALSE	FALSE	0.672191	G118_edgeR_RNASeq	5.4824	G118_G118_M14	5.37471	AdultRiboM_F_Adult_5	TRUE	TRUE	FALSE	2.67744	combined	chr17	23738591	UNC27679622	11.0694
chr1	153583577	155209920	chr1	153583577	155209920	-	-	-	Tnnt2_chr1	_Tnnt2_	chr1	-	-	-	-	1626.34	1626.34	-	7178	7178		F0F	N/A	cis	-0.850515	-2.18504	0.0785868	0.1265	0.0408067	0.140918	FALSE	FALSE	TRUE	TRUE	-2.18504	G164_CAST	0.39	AdultRiboM_M_Adult_1	1	AdultRiboM_F_Adult_1	TRUE	TRUE	TRUE	0.88	combined	chr1	154001337	UNC1954704	10.76
chr2	152384059	156426762	-	-	-	chr2	154501236	155299235	Trp53inp2_chr2	_Trp53inp2_	chr2	chr2	154501236	155299235	_TAD498_chr2_	4042.7	-	797.999	55		7	00B	N/A	tad	-0.0726069	0.633079	25.2542	28.463	32.8772	19.6101	TRUE	FALSE	TRUE	TRUE	0.601667	WSB_limma_microarray	77.0525	G118_G118_M15	61.7665	G118_G118_M18	TRUE	TRUE	TRUE	1.22129	combined	chr2	153546962	UNC4256707	11.9967
chr14	77069205	77567199	chr14	77069205	77567199	chr14	77069205	77434306	Tsc22d1_chr14	_Tsc22d1_	chr14	chr14	76868307	77434306	_TAD2833_chr14_	497.994	497.994	365.101	2654	2654	2053	F0F	3	tad	0.735809	0.0673234	6.79154	4.71723	2.7579	2.60677	TRUE	TRUE	FALSE	TRUE	1.19667	NOD_limma_microarray	21.0756	AdultRiboM_M_Adult_5	15.251	G118_G118_M16	TRUE	FALSE	TRUE	-9.39074	combined_female	chr14	76955661	UNC24283076	14.3069
chr13	41244859	42256233	-	-	-	-	-	-	Ubxn1_chr13	_Ubxn1_	chr19	-	-	-	-	1011.37	-	-	3			0B0	2	trans	0.225499	-1.56535	40.0759	35.0408	0.0779234	0.288334	FALSE	FALSE	TRUE	TRUE	-1.56535	G164_CAST	84.8	G118_G118_M14	80.56	AdultRiboM_F_Adult_4	FALSE	TRUE	FALSE	2.84	combined_male	NA	NA		NA
chr14	119030414	119695336	chr14	119030414	119695336	chr14	119457722	119695336	Uggt2_chr14	_Uggt2_	chr14	chr14	119457722	120457721	_TAD2856_chr14_	664.922	664.922	237.614	4046	4046	1434	F0F	6	tad	-0.377703	-1.36993	0.169492	0.239297	0.0308788	0.0560102	FALSE	FALSE	TRUE	TRUE	-1.36993	G164_CAST	0.53	G118_G118_M14	0.49	G118_G118_M16	TRUE	TRUE	TRUE	9.13	combined	chr14	119393574	UNC24872876	22.42
chr1	84800197	91354327	-	-	-	chr1	89846075	90207074	Ugt1a1_chr1	_Ugt1a1_	chr1	chr1	89846075	90207074	_TAD110_chr1_	6554.13	-	360.999	682		186	0B0	2	tad	-0.969402	2.23413	30.9067	62.4325	19.4092	3.89509	TRUE	TRUE	TRUE	TRUE	-1.17528	G118_edgeR_RNASeq	63.8948	AdultRiboM_M_Adult_4	107.007	AdultRiboM_F_Adult_2	TRUE	TRUE	TRUE	2.0986	combined	chr1	90517560	UNC1101617	26.2258
chr1	89388163	89914883	-	-	-	-	-	-	Ugt1a10_chr1	_Ugt1a10_	chr1	-	-	-	-	526.72	-	-	1103			FFF	8	cis	-0.839562	-1.11436	0.111906	0.194172	24.9344	48.3796	TRUE	FALSE	TRUE	TRUE	-2.16452	AdultRiboM_edgeR_RNASeq	0.417071	G118_G118_M13	1.92682	AdultRiboM_F_Adult_4	TRUE	TRUE	TRUE	-12.1626	combined	chr1	87649617	UNC010767722	62.2345
chr1	89441744	92000155	chr1	89441744	92000155	chr1	89846075	90207074	Ugt1a7c_chr1	_Ugt1a7c_	chr1	chr1	89846075	90207074	_TAD110_chr1_	2558.41	2558.41	360.999	11412	11412	986	F0F	8	tad	-0.928566	1.08158	0.0165209	0.027394	0.146576	0.0723154	TRUE	FALSE	FALSE	FALSE	-1.26295	AdultRiboM_edgeR_RNASeq	0.43229	AdultRiboM_M_Adult_4	0.840603	AdultRiboM_F_Adult_2	TRUE	FALSE	TRUE	-7.2107	combined	chr1	90210389	UNC1097279	15.3487
chr1	89476182	89987709	chr1	89476182	89987709	chr1	89846075	89987709	Ugt1a9_chr1	_Ugt1a9_	chr1	chr1	89846075	90207074	_TAD110_chr1_	511.527	511.527	141.634	285	285	101	BBB	6	tad	-0.587195	-1.02177	6.28155	9.09093	7.69205	12.2252	TRUE	TRUE	TRUE	TRUE	-1.62386	AdultRiboM_edgeR_RNASeq	56.3117	G118_G118_M14	50.6137	G118_G118_M17	TRUE	TRUE	TRUE	11.162	combined	chr1	89814947	UNC1095110	52.5125
chr5	79151315	88035238	-	-	-	chr5	87234525	88035238	Ugt2b35_chr5	_Ugt2b35_	chr5	chr5	87234525	88935524	_TAD1060_chr5_	8883.92	-	800.713	28563		4664	F00	N/A	tad	0.854904	0.721821	44.2288	24.4757	34.2632	20.3325	TRUE	TRUE	TRUE	TRUE	1.02639	G118_edgeR_RNASeq	107.379	AdultRiboM_M_Adult_4	80.7501	AdultRiboM_F_Adult_2	TRUE	FALSE	FALSE	NA	combined	chr5	83241784	UNC050133153	8.36842
chr5	86036997	89364609	chr5	86036997	89364609	chr5	87234525	88935524	Ugt2b37_chr5	_Ugt2b37_	chr5	chr5	87234525	88935524	_TAD1060_chr5_	3327.61	3327.61	1701	13399	13399	7599	F0F	N/A	tad	-1.52333	-3.61395	0.888169	3.11868	0.825653	8.11333	TRUE	TRUE	TRUE	TRUE	-2.22533	AdultRiboM_edgeR_RNASeq	3.74196	G118_G118_M13	20.5905	AdultRiboM_F_Adult_4	TRUE	TRUE	TRUE	10.0527	combined	chr5	88705984	UNC9640562	31.985
chr5	87239424	88035238	-	-	-	chr5	87239424	88035238	Ugt2b38_chr5	_Ugt2b38_	chr5	chr5	87234525	88935524	_TAD1060_chr5_	795.814	-	795.814	4647		4647	FFF	7	tad	3.91476	1.23731	8.68701	0.775937	1.87863	0.434939	TRUE	TRUE	FALSE	TRUE	3.86308	G118_edgeR_RNASeq	11.6631	AdultRiboM_M_Adult_3	1.28987	AdultRiboM_F_Adult_6	TRUE	TRUE	TRUE	-13.1771	combined	chr5	87902649	UNC9631194	35.6708
chr18	75579725	76389863	-	-	-	chr18	75913154	76336153	Zbtb7c_chr18	_Zbtb7c_	chr18	chr18	75913154	76336153	_TAD3387_chr18_	810.138	-	422.999	3536		1824	0F0	6	tad	1.67504	-1.67232	0.283908	0.138564	0.0265169	0.111232	FALSE	TRUE	TRUE	TRUE	-1.67232	G164_CAST	1.07	G118_G118_M14	0.63	G118_G118_M18	TRUE	TRUE	TRUE	4.15	combined	chr18	76173176	UNC29628823	30.39
chr9	53335499	56925997	-	-	-	-	-	-	Zc3h12d_chr9	_Zc3h12d_	chr10	-	-	-	-	3590.5	-	-	13916			F00	N/A	trans	-0.060779	0.528855	0.579588	0.574892	0.889774	0.546944	TRUE	FALSE	FALSE	FALSE	-1.05242	G118_edgeR_RNASeq	1.16765	AdultRiboM_M_Adult_8	1.1352	AdultRiboM_F_Adult_8	TRUE	TRUE	FALSE	4.66637	combined_male	chr9	54489932	UNC16395215	7.84699
chr7	16739326	28086459	-	-	-	chr7	19484849	26631518	Zfp61_chr7	_Zfp61_	chr7	chr7	19484849	26631518	_TAD1420_chr7_	11347.1	-	7146.67	919		671	0B0	6	tad	-0.567554	0.245837	0.07736	0.127723	3.72768	2.92388	TRUE	FALSE	FALSE	FALSE	-1.00865	AdultRiboM_edgeR_RNASeq	0.296689	AdultRiboM_M_Adult_10	0.735888	AdultRiboM_F_Adult_3	TRUE	TRUE	FALSE	0.931592	combined	chr7	21569511	UNC12489776	14.3206
chr15	73792954	77997779	chr15	73792954	76748702	chr15	75730930	76540929	Zfp707_chr15	_Zfp707_	chr15	chr15	75730930	76540929	_TAD2962_chr15_	4204.82	2955.75	809.999	11756	8375	1998	F0F	4	tad	-0.0124494	-0.0839871	8.5126	7.72514	0.599536	0.65714	TRUE	FALSE	FALSE	FALSE	-0.61	PWK_limma_microarray	21.1086	G118_G118_M13	21.1835	G118_G118_M17	TRUE	FALSE	TRUE	-2.47387	combined	chr15	63415403	UNC25740224	12.1633
chr17	16509049	17980584	-	-	-	-	-	-	Zfp820_chr17	_Zfp820_	chr17	-	-	-	-	1471.54	-	-	5116			00F	8	cis	-1.16698	0.0244443	0.35533	0.798142	0.217848	0.187014	TRUE	TRUE	FALSE	TRUE	-1.0128	AdultRiboM_edgeR_RNASeq	0.950793	G118_G118_M15	1.74382	AdultRiboM_F_Adult_1	TRUE	TRUE	TRUE	-1.35368	combined	chr17	20313288	UNC27650414	20.0972
chr9	21915020	23005034	chr9	21915020	23005034	chr9	21915020	22286943	Zfp872_chr9	_Zfp872_	chr9	chr9	21392944	22286943	_TAD1783_chr9_	1090.01	1090.01	371.923	4993	4993	1656	FFF	5	tad	0.994111	-0.212268	0.131093	0.0535061	0.560137	0.592073	TRUE	FALSE	FALSE	FALSE	1.00873	G118_edgeR_RNASeq	2.03901	G118_G118_M15	1.16675	G118_G118_M16	TRUE	TRUE	TRUE	3.98966	combined	chr9	22942535	UNC15988737	70.3744
chr4	118196937	118759946	chr4	118196937	118759946	chr4	118641105	118759946	4930538K18Rik_chr4	_4930538K18Rik_	chr4	chr4	118641105	118896104	_TAD913_chr4_	563.009	563.009	118.841	2025	2025	529	FFF	2	tad	-0.310589	-1.22955	0.0344916	0.0398624	0.188087	0.437585	FALSE	FALSE	TRUE	TRUE	-1.22955	G164_CAST	0.21	AdultRiboM_M_Adult_4	0.45	AdultRiboM_F_Adult_9	TRUE	TRUE	TRUE	3.82	combined	chr4	118372568	UNC8072503	25.69
chr14	20238270	21035994	-	-	-	-	-	-	Acox2_chr14	_Acox2_	chr14	-	-	-	-	797.724	-	-	2709			F00	N/A	cis	0.554624	-0.0458719	37.8793	25.9583	55.5124	56.3285	TRUE	TRUE	FALSE	TRUE	0.733333	WSB_limma_microarray	76.575	AdultRiboM_M_Adult_10	69.2527	AdultRiboM_F_Adult_3	TRUE	TRUE	TRUE	-12.5963	combined	chr14	20446895	UNC23654392	29.4964
chr13	28704830	31752108	chr13	28704830	31752108	chr13	30361369	30650368	Agtr1a_chr13	_Agtr1a_	chr13	chr13	30361369	30650368	_TAD2574_chr13_	3047.28	3047.28	288.999	12743	12743	1355	F0F	4	tad	-0.510254	-0.170208	14.2521	21.0524	11.8592	12.5934	TRUE	TRUE	FALSE	TRUE	-0.695	WSB_limma_microarray	26.3484	G118_G118_M14	33.7696	G118_G118_M16	TRUE	FALSE	TRUE	-6.52141	combined	chr13	28962901	UNC22331238	16.4651
chr13	3351409	4935660	chr13	3351409	4935660	chr13	3976746	4319745	Akr1c18_chr13	_Akr1c18_	chr13	chr13	3976746	4319745	_TAD2538_chr13_	1584.25	1584.25	342.999	5552	5552	1444	FF0	8	tad	-0.616601	-0.11004	0.0773886	0.177898	56.1544	60.085	TRUE	FALSE	FALSE	FALSE	-2.50029	G118_edgeR_RNASeq	0.137171	AdultRiboM_M_Adult_1	0.825084	G118_G118_M16	TRUE	TRUE	TRUE	-19.1202	combined	chr13	4725039	UNC130415489	67.395
chr11	56595538	66070327	-	-	-	chr11	60920002	61225001	Aldh3a2_chr11	_Aldh3a2_	chr11	chr11	60920002	61225001	_TAD2251_chr11_	9474.79	-	304.999	36237		1561	00F	4	tad	-0.777059	-1.35201	28.5421	53.0645	11.465	26.5744	TRUE	TRUE	TRUE	TRUE	-0.626169	G118_edgeR_RNASeq	129.28	AdultRiboM_M_Adult_4	180.5	AdultRiboM_F_Adult_2	FALSE	FALSE	TRUE	-5.78704	combined_female	NA	NA		NA
chr6	61662081	84396701	-	-	-	-	-	-	Alpl_chr6	_Alpl_	chr4	-	-	-	-	22734.6	-	-	2755			00B	3	trans	0.712342	-0.980874	1.90481	1.23814	1.05873	1.84487	TRUE	TRUE	TRUE	TRUE	1.00004	G118_edgeR_RNASeq	4.60524	G118_G118_M15	2.17636	AdultRiboM_F_Adult_11	TRUE	FALSE	TRUE	-2.89267	combined	chr6	69873650	UNC11313837	7.80506
chr3	126536225	126914256	chr3	126536225	126834839	chr3	126641418	126914256	Ank2_chr3	_Ank2_	chr3	chr3	126641418	126980417	_TAD721_chr3_	378.031	298.614	272.838	6	5	2	B0B	8	tad	-0.604705	-0.738165	0.14782	0.235038	0.301617	0.436091	TRUE	FALSE	TRUE	TRUE	-1.3052	AdultRiboM_edgeR_RNASeq	0.272537	AdultRiboM_M_Adult_4	0.732924	AdultRiboM_F_Adult_8	TRUE	TRUE	TRUE	-17.7737	combined	chr3	126782161	UNC6190167	40.8304
chr1	57161063	58197917	-	-	-	chr1	58036344	58197917	Aox1_chr1	_Aox1_	chr1	chr1	58036344	58387343	_TAD62_chr1_	1036.85	-	161.573	4564		940	0F0	3	tad	0.799371	1.30127	15.2399	7.81138	45.6734	16.1237	TRUE	TRUE	TRUE	TRUE	1.35235	G118_edgeR_RNASeq	38.3016	AdultRiboM_M_Adult_1	22.2516	AdultRiboM_F_Adult_2	TRUE	TRUE	TRUE	-3.8459	combined	chr1	57576461	UNC731988	57.8873
chr11	64905153	65910896	-	-	-	chr11	64905153	65455001	Arhgap44_chr11	_Arhgap44_	chr11	chr11	64786002	65455001	_TAD2260_chr11_	1005.74	-	549.848	4834		2556	0F0	5	tad	0.214504	-0.246878	0.164799	0.153532	0.158299	0.184323	TRUE	FALSE	FALSE	FALSE	1.01002	G118_edgeR_RNASeq	0.836601	G118_G118_M14	0.463414	G118_G118_M16	TRUE	TRUE	TRUE	4.07039	combined	chr11	65366000	UNC19812789	22.1896
chr4	140235044	141494856	chr4	140235044	141494856	chr4	140646415	140918414	Arhgef19_chr4	_Arhgef19_	chr4	chr4	140646415	140918414	_TAD958_chr4_	1259.81	1259.81	271.999	7721	7721	1531	F0F	4	tad	-0.193088	0.063475	9.50019	11.1429	7.46953	6.21025	TRUE	FALSE	FALSE	FALSE	-0.793333	WSB_limma_microarray	7.66228	G118_G118_M13	12.9733	G118_G118_M18	TRUE	TRUE	TRUE	-7.13512	combined	chr4	140936452	UNC8372175	21.6837
chr4	106569220	118297372	chr4	106569220	118297372	chr4	117463105	118297372	Artn_chr4	_Artn_	chr4	chr4	117463105	118299104	_TAD911_chr4_	11728.2	11728.2	834.267	36577	36577	3080	F0F	3	tad	1.65481	2.28785	0.0185647	0	0.0584649	0	FALSE	FALSE	TRUE	TRUE	2.28785	G164_CAST	0.07	AdultRiboM_M_Adult_4	0.18	AdultRiboM_F_Adult_8	TRUE	FALSE	TRUE	-3.13	combined	chr4	116904077	backupUNC040553270	10.16
chr6	120328509	120892227	chr6	120328509	120892227	-	-	-	B4galnt3_chr6	_B4galnt3_	chr6	-	-	-	-	563.718	563.718	-	1927	1927		FFF	7	cis	1.01088	-0.394934	0.390439	0.165999	0.0135925	0.0120709	TRUE	TRUE	FALSE	TRUE	1.57923	G118_edgeR_RNASeq	1.15107	G118_G118_M14	0.59973	AdultRiboM_F_Adult_6	TRUE	TRUE	TRUE	-8.72135	combined	chr6	120554187	UNC060312494	41.7528
chr4	128984942	130799868	-	-	-	chr4	129620744	130326414	Bai2_chr4	_Bai2_	chr4	chr4	129620744	130326414	_TAD935_chr4_	1814.93	-	705.67	572		133	B00	N/A	tad	3.59163	-0.923311	0.00894949	0	0	0.00650325	TRUE	FALSE	FALSE	FALSE	0.746667	PWK_limma_microarray	0.0280869	AdultRiboM_M_Adult_3	0.0402502	AdultRiboM_F_Adult_8	TRUE	FALSE	FALSE	NA	combined	chr4	130170411	UNC8222470	7.91874
chr2	24429526	25710775	-	-	-	chr2	24818020	25471019	BC029214_chr2	_BC029214_	chr2	chr2	24818020	25471019	_TAD302_chr2_	1281.25	-	652.999	1		1	B00	N/A	tad	-0.724117	-0.299904	8.20842	14.592	4.77438	6.0792	TRUE	TRUE	FALSE	TRUE	-0.780876	G118_edgeR_RNASeq	19.096	G118_G118_M14	35.0434	G118_G118_M16	TRUE	FALSE	FALSE	NA	combined	chr2	25225642	UNC2756005	9.22101
chr10	127265188	127600702	chr10	127265188	127600702	chr10	127265188	127476555	BC089597_chr10	_BC089597_	chr10	chr10	127101556	127476555	_TAD2163_chr10_	335.514	335.514	211.367	1668	1668	1162	F0F	4	tad	-1.58676	-0.479071	24.6459	84.811	18.1794	25.2428	TRUE	TRUE	TRUE	TRUE	-2.91667	NZO_limma_microarray	68.2025	G118_G118_M14	201.951	G118_G118_M17	TRUE	TRUE	TRUE	-23.8452	combined	chr10	127280356	UNC18963760	36.8137
chr1	94607251	106837479	-	-	-	chr1	94811077	95746076	Bok_chr1	_Bok_	chr1	chr1	94811077	95746076	_TAD121_chr1_	12230.2	-	934.999	51552		3184	00F	7	tad	1.01801	1.1717	2.83394	1.50415	1.13619	0.532773	TRUE	TRUE	TRUE	TRUE	1.26667	CAST_limma_microarray	7.74272	G118_G118_M13	5.42537	AdultRiboM_F_Adult_6	TRUE	FALSE	TRUE	-5.71365	combined	chr1	94830866	UNC1160901	12.3628
chr2	5433014	6117135	chr2	5433014	6117135	chr2	5433014	5784545	Camk1d_chr2	_Camk1d_	chr2	chr2	5350546	5784545	_TAD275_chr2_	684.121	684.121	351.531	3082	3082	1640	FFF	4	tad	-0.576245	-0.821833	7.60482	10.1645	0.05627	0.0743923	TRUE	TRUE	FALSE	TRUE	-1.03993	G118_edgeR_RNASeq	11.3685	AdultRiboM_M_Adult_5	16.3578	AdultRiboM_F_Adult_4	TRUE	TRUE	TRUE	-7.707	combined	chr2	5715152	UNC2502735	75.8494
chr11	5576486	6506371	-	-	-	chr11	5860503	6506371	Camk2b_chr11	_Camk2b_	chr11	chr11	5860503	6540502	_TAD2169_chr11_	929.885	-	645.868	6747		3928	00F	7	tad	0.258672	-0.0555995	0.500741	0.388558	0.012243	0.0178663	TRUE	FALSE	FALSE	FALSE	1.394	G118_edgeR_RNASeq	4.56016	G118_G118_M13	2.2186	G118_G118_M18	TRUE	TRUE	TRUE	-6.96707	combined	chr11	6028502	UNC19011743	47.547
chr12	33976232	35161016	-	-	-	-	-	-	Cav1_chr12	_Cav1_	chr6	-	-	-	-	1184.78	-	-	708			00F	7	trans	0.437808	-0.262256	0.639829	0.507535	0.554885	0.740713	TRUE	FALSE	FALSE	FALSE	2.73667	PWK_limma_microarray	2.35562	AdultRiboM_M_Adult_12	3.23008	AdultRiboM_F_Adult_1	FALSE	FALSE	TRUE	-5.01041	combined_female	NA	NA		NA
chr4	118759946	119394606	chr4	118759946	119394606	chr4	118896105	119394606	Ccdc30_chr4	_Ccdc30_	chr4	chr4	118896105	119858104	_TAD914_chr4_	634.66	634.66	498.501	3190	3190	2550	FFF	1	tad	0.554259	-0.220054	0.360195	0.293637	0.443968	0.542688	TRUE	FALSE	FALSE	FALSE	1.12006	AdultRiboM_edgeR_RNASeq	0.882015	AdultRiboM_M_Adult_5	0.427648	AdultRiboM_F_Adult_4	TRUE	TRUE	TRUE	6.82468	combined	chr4	119001734	UNC8082087	60.2591
chr11	114721803	114995183	chr11	114721803	114995183	chr11	114721803	114995183	Cd300e_chr11	_Cd300e_	chr11	chr11	114510814	115149813	_TAD2364_chr11_	273.38	273.38	273.38	1122	1122	1122	FFF	2	tad	-0.83013	-0.640873	0.106466	0.231493	0.373587	0.395123	TRUE	FALSE	FALSE	FALSE	-1.13428	G118_edgeR_RNASeq	1.20063	G118_G118_M14	2.77963	G118_G118_M17	TRUE	TRUE	TRUE	1.13939	combined	chr11	114966436	UNC20456814	49.0102
chr14	64880723	67265309	-	-	-	-	-	-	Chrna2_chr14	_Chrna2_	chr14	-	-	-	-	2384.59	-	-	12299			F00	N/A	cis	0.310264	0.775332	0.536845	0.375237	0.649863	0.34599	TRUE	FALSE	FALSE	FALSE	1.06	PWK_limma_microarray	1.03439	G118_G118_M15	0.674916	AdultRiboM_F_Adult_11	TRUE	TRUE	FALSE	20.0745	combined_male	chr14	66890486	backupUNC140224450	16.9603
chr8	74232360	78822682	chr8	74232360	78822682	chr8	74232360	74752398	Cib3_chr8	_Cib3_	chr8	chr8	74213399	74752398	_TAD1683_chr8_	4590.32	4590.32	520.038	17197	17197	1455	F0F	7	tad	2.64875	-0.401702	3.56649	0.465613	0	0	TRUE	TRUE	FALSE	TRUE	3.0295	G118_edgeR_RNASeq	12.3309	AdultRiboM_M_Adult_5	3.77976	AdultRiboM_F_Adult_6	TRUE	FALSE	TRUE	-2.58632	combined	chr8	75383691	UNC14989179	11.7212
chr1	76090423	89814947	-	-	-	chr1	82307075	82743074	Col4a3_chr1	_Col4a3_	chr1	chr1	82307075	82743074	_TAD98_chr1_	13724.5	-	435.999	38113		2480	F00	N/A	tad	-2.33708	-0.72382	0.0241029	0.128012	0.307841	0.502996	TRUE	TRUE	FALSE	TRUE	-1.22833	G118_edgeR_RNASeq	0.107969	AdultRiboM_M_Adult_9	0.34003	AdultRiboM_F_Adult_9	TRUE	FALSE	FALSE	NA	combined	chr1	88932395	UNC1087553	10.0722
chr1	44093864	46893137	chr1	44093864	46893137	chr1	44266345	45842344	Col5a2_chr1	_Col5a2_	chr1	chr1	44266345	45842344	_TAD44_chr1_	2799.27	2799.27	1576	10720	10720	6370	FF0	2	tad	-0.320609	-0.287522	0.22329	0.287307	0.324234	0.348058	TRUE	FALSE	FALSE	FALSE	-1.14507	AdultRiboM_edgeR_RNASeq	0.923512	AdultRiboM_M_Adult_1	6.30859	AdultRiboM_F_Adult_6	TRUE	TRUE	TRUE	2.14087	combined	chr1	46755439	UNC595722	45.3021
chr9	16032501	22039076	-	-	-	chr9	20465944	20671943	Col5a3_chr9	_Col5a3_	chr9	chr9	20465944	20671943	_TAD1781_chr9_	6006.57	-	205.999	12		0	00B	N/A	tad	2.67111	0.148526	4.97165	0.765087	0.489371	0.404264	TRUE	TRUE	FALSE	TRUE	2.54951	AdultRiboM_edgeR_RNASeq	7.8511	AdultRiboM_M_Adult_4	1.47525	AdultRiboM_F_Adult_10	TRUE	TRUE	TRUE	8.96154	combined	chr9	20799667	UNC15963011	35.9497
chr16	18229382	21364062	chr16	18229382	21364062	chr16	18236593	18880592	Comt_chr16	_Comt_	chr16	chr16	18236593	18880592	_TAD3030_chr16_	3134.68	3134.68	643.999	14190	14190	2798	F0F	3	tad	0.868401	0.170748	171.473	98.7629	153.511	127.234	TRUE	TRUE	FALSE	TRUE	1.12165	G118_edgeR_RNASeq	396.629	G118_G118_M13	178.352	G118_G118_M18	TRUE	FALSE	TRUE	-7.6878	combined	chr16	20138646	UNC26435088	15.5075
chr18	68529171	73972152	-	-	-	-	-	-	Cxcl10_chr18	_Cxcl10_	chr5	-	-	-	-	5442.98	-	-	1223			B00	N/A	trans	-0.0192367	-0.491642	0.939976	0.926546	0.821229	0.963196	TRUE	FALSE	FALSE	FALSE	-2.30028	G118_edgeR_RNASeq	4.08838	AdultRiboM_M_Adult_11	13.9165	G118_G118_M17	TRUE	FALSE	FALSE	NA	combined	chr18	69357553	UNC29521244	8.62204
chr19	47047948	47619182	chr19	47047948	47486674	chr19	47047948	47121989	Cyp17a1_chr19	_Cyp17a1_	chr19	chr19	46135990	47121989	_TAD3492_chr19_	571.234	438.726	74.041	595	501	13	BB0	2	tad	-3.8815	-3.02769	1.19878	21.5687	9.15791	74.9071	TRUE	TRUE	TRUE	TRUE	-4.84483	AdultRiboM_edgeR_RNASeq	2.45852	AdultRiboM_M_Adult_10	63.3748	AdultRiboM_F_Adult_4	TRUE	TRUE	TRUE	9.10269	combined	chr19	47106553	UNC30403774	19.084
chr2	155596319	158921871	-	-	-	-	-	-	Cyp2a22_chr2	_Cyp2a22_	chr7	-	-	-	-	3325.55	-	-	11229			00F	4	trans	-3.07812	-2.80406	1.09198	9.86151	1.06771	6.63764	TRUE	TRUE	TRUE	TRUE	-5.19352	G118_edgeR_RNASeq	1.68898	AdultRiboM_M_Adult_2	45.225	AdultRiboM_F_Adult_2	FALSE	FALSE	TRUE	-4.80789	combined_female	NA	NA		NA
chr3	54247436	133159960	-	-	-	chr3	130942418	131235463	Cyp2u1_chr3	_Cyp2u1_	chr3	chr3	130942418	131235463	_TAD730_chr3_	78912.5	-	293.045	305997		1200	00F	N/A	tad	2.63621	3.87446	8.84038	1.49501	1.51214	0.125436	TRUE	TRUE	TRUE	TRUE	3.6625	AdultRiboM_edgeR_RNASeq	24.8101	G118_G118_M15	4.26696	G118_G118_M16	TRUE	TRUE	TRUE	4.5135	combined	chr3	131147027	backupUNC031495555	16.287
chr17	37486329	43174503	-	-	-	-	-	-	Cyp39a1_chr17	_Cyp39a1_	chr17	-	-	-	-	5688.17	-	-	2544			0B0	N/A	cis	-1.29653	-0.558789	2.93587	6.94036	9.05495	11.6648	TRUE	TRUE	TRUE	TRUE	-1.86661	G118_edgeR_RNASeq	5.21571	AdultRiboM_M_Adult_9	12.7215	G118_G118_M17	TRUE	TRUE	TRUE	-16.0406	combined	chr17	43999980	UNC27897346	32.7174
chr5	145200945	147473915	chr5	145583512	147473915	chr5	146366369	146781075	Cyp3a44_chr5	_Cyp3a44_	chr5	chr5	146366369	146781075	_TAD1156_chr5_	2272.97	1890.4	414.706	9484	7485	1670	F0F	8	tad	-3.37216	-5.52823	0.137907	9.54889	1.42482	88.3345	TRUE	TRUE	TRUE	TRUE	-9.52953	AdultRiboM_edgeR_RNASeq	1.20604	G118_G118_M13	227.002	G118_G118_M17	TRUE	FALSE	TRUE	-9.52379	combined_female	chr5	147374910	UNC10382471	10.9852
chr5	144058886	145779457	-	-	-	-	-	-	Cyp3a59_chr5	_Cyp3a59_	chr5	-	-	-	-	1720.57	-	-	8568			0F0	8	cis	-0.490282	-1.29597	14.5538	18.0346	11.7127	24.3159	FALSE	FALSE	TRUE	TRUE	-1.29597	G164_CAST	30.59	G118_G118_M14	40.61	AdultRiboM_F_Adult_2	TRUE	TRUE	TRUE	-8.51	combined	chr5	145195463	UNC050432743	23.9
chr13	23772752	26262347	-	-	-	chr13	24818369	25044368	D130043K22Rik_chr13	_D130043K22Rik_	chr13	chr13	24818369	25044368	_TAD2568_chr13_	2489.59	-	225.999	9066		1329	F00	N/A	tad	-0.486273	-1.03453	0.517554	0.95466	0.759312	1.52069	TRUE	FALSE	TRUE	TRUE	-0.868333	129S_limma_microarray	2.25059	AdultRiboM_M_Adult_8	3.10896	AdultRiboM_F_Adult_10	TRUE	FALSE	TRUE	-3.5722	combined	chr13	24620861	UNC22276430	13.4073
chr9	42793866	43729797	chr9	42793866	43729797	chr9	42945583	43123582	D630033O11Rik_chr9	_D630033O11Rik_	chr9	chr9	42945583	43123582	_TAD1820_chr9_	935.931	935.931	177.999	4313	4313	985	FF0	5	tad	-1.41748	1.0708	0.189616	0.524018	6.71013	3.12492	TRUE	TRUE	TRUE	TRUE	1.055	PWK_limma_microarray	4.59352	G118_G118_M13	3.03376	G118_G118_M18	TRUE	TRUE	TRUE	14.8547	combined	chr9	43441226	UNC16261733	49.5882
chr9	111281280	111465317	chr9	111281280	111465317	chr9	111281280	111408003	Dclk3_chr9	_Dclk3_	chr9	chr9	111187004	111408003	_TAD1947_chr9_	184.037	184.037	126.723	1026	1026	680	F0F	N/A	tad	-0.384422	-1.78521	1.6439	2.00736	0.0067513	0.0521455	TRUE	FALSE	TRUE	TRUE	-0.703333	129S_limma_microarray	3.99161	G118_G118_M15	4.96958	AdultRiboM_F_Adult_10	TRUE	TRUE	TRUE	3.13343	combined	chr9	111431795	UNC17127638	55.0225
chr14	117981608	118491482	chr14	117981608	118491482	chr14	118353722	118491482	Dct_chr14	_Dct_	chr14	chr14	118353722	118984721	_TAD2854_chr14_	509.874	509.874	137.76	2934	2934	872	F0F	4	tad	-0.798273	1.57051	0.663039	1.2767	0.0416678	0.0164729	TRUE	TRUE	FALSE	TRUE	-1.92333	WSB_limma_microarray	3.82146	G118_G118_M14	12.0053	G118_G118_M16	TRUE	TRUE	TRUE	-4.32589	combined	chr14	118105705	UNC24849331	45.7561
chr3	144290759	146641296	-	-	-	chr3	145218464	145592463	Ddah1_chr3	_Ddah1_	chr3	chr3	145218464	145592463	_TAD750_chr3_	2350.54	-	373.999	13565		2105	0F0	2	tad	-0.171977	-0.235608	18.1689	23.7525	15.2675	17.749	TRUE	FALSE	FALSE	FALSE	-1.575	NZO_limma_microarray	24.1648	AdultRiboM_M_Adult_2	38.0026	G118_G118_M17	TRUE	TRUE	FALSE	2.13391	combined	chr3	144603428	UNC6452420	8.67385
chr8	18636396	22612193	chr8	18636396	22612193	-	-	-	Defb1_chr8	_Defb1_	chr8	-	-	-	-	3975.8	3975.8	-	1	1		B0B	8	cis	-1.1122	-	0.529523	1.37447	0	0	TRUE	TRUE	FALSE	TRUE	-1.35358	AdultRiboM_edgeR_RNASeq	0.684075	AdultRiboM_M_Adult_2	2.15919	AdultRiboM_F_Adult_2	TRUE	TRUE	TRUE	-5.19012	combined	chr8	19285214	UNC080073182	24.7323
chr11	112363262	115650874	-	-	-	-	-	-	Dusp28_chr11	_Dusp28_	chr1	-	-	-	-	3287.61	-	-	14333			F00	N/A	trans	-0.0898888	0.416876	1.97969	2.17134	0.035026	0.0397902	TRUE	FALSE	FALSE	FALSE	-0.791667	PWK_limma_microarray	3.86668	G118_G118_M15	4.69432	G118_G118_M16	TRUE	FALSE	FALSE	NA	combined	chr11	115015824	UNC20457694	7.99935
chr4	105508915	108258080	chr4	106236558	108258080	chr4	s	107841104	Echdc2_chr4	_Echdc2_	chr4	chr4	107549105	107841104	_TAD893_chr4_	2749.16	2021.52	291.999	11616	8779	1331	0FF	7	tad	0.85325	0.281753	58.3251	34.5253	24.4367	18.254	TRUE	TRUE	FALSE	TRUE	0.873333	PWK_limma_microarray	112.212	AdultRiboM_M_Adult_8	77.4697	AdultRiboM_F_Adult_3	TRUE	TRUE	TRUE	-4.16401	combined_female	chr4	106236558	UNC7922368	8.19315
chr18	63486168	65683729	-	-	-	-	-	-	Enho_chr18	_Enho_	chr4	-	-	-	-	2197.56	-	-	630			B00	N/A	trans	-0.559417	2.33096	5.36533	7.62989	1.12089	0.219538	TRUE	FALSE	TRUE	TRUE	0.863333	WSB_limma_microarray	37.4632	G118_G118_M13	31.203	G118_G118_M16	TRUE	FALSE	FALSE	NA	combined	chr18	64228645	UNC29439326	8.38983
chr6	37602648	41750400	-	-	-	chr6	40821499	41750400	Ephb6_chr6	_Ephb6_	chr6	chr6	40821499	42126498	_TAD1221_chr6_	4147.75	-	928.901	15497		4011	F00	N/A	tad	-2.14886	-0.4859	0.0530688	0.343984	0.0413046	0.0495719	TRUE	TRUE	FALSE	TRUE	-1.36684	AdultRiboM_edgeR_RNASeq	0.368445	AdultRiboM_M_Adult_5	0.711276	AdultRiboM_F_Adult_10	TRUE	FALSE	FALSE	NA	combined	chr6	40521593	UNC10934366	7.89401
chr14	64880723	65837612	chr14	64880723	65837612	-	-	-	Ephx2_chr14	_Ephx2_	chr14	-	-	-	-	956.889	956.889	-	4500	4500		F0F	7	cis	0.537601	0.482555	113.318	82.6406	31.8052	21.1531	TRUE	TRUE	TRUE	TRUE	0.9	PWK_limma_microarray	300.48	AdultRiboM_M_Adult_4	239.126	AdultRiboM_F_Adult_2	TRUE	TRUE	TRUE	-7.06636	combined	chr14	65072878	UNC24123981	53.8298
chr5	37785866	38690671	chr5	37785866	38690671	chr5	37785866	38142738	Evc2_chr5	_Evc2_	chr5	chr5	37157739	38142738	_TAD1009_chr5_	904.805	904.805	356.872	3518	3518	1668	F0F	4	tad	-1.07127	-0.36089	0.0907312	0.195622	0.0882345	0.113135	TRUE	TRUE	FALSE	TRUE	-1.63749	AdultRiboM_edgeR_RNASeq	0.754827	G118_G118_M14	1.40244	G118_G118_M17	TRUE	TRUE	TRUE	-6.13484	combined	chr5	38460484	UNC8985628	23.965
chr5	92046875	95939957	-	-	-	chr5	92046875	93097525	Fam47e_chr5	_Fam47e_	chr5	chr5	91874526	93097525	_TAD1069_chr5_	3893.08	-	1050.65	9		5	0B0	7	tad	1.17559	-0.272059	5.27371	2.27307	1.41306	1.51992	TRUE	TRUE	FALSE	TRUE	1.04741	AdultRiboM_edgeR_RNASeq	17.999	AdultRiboM_M_Adult_9	9.18075	AdultRiboM_F_Adult_3	TRUE	TRUE	TRUE	-10.9706	combined	chr5	93292802	UNC9703079	33.5163
chr1	164487463	165241286	chr1	164487463	165012948	chr1	164691631	165046630	Fmo1_chr1	_Fmo1_	chr1	chr1	164691631	165046630	_TAD206_chr1_	753.823	525.485	354.999	3902	2950	1818	F0F	8	tad	-1.05639	-0.670972	32.8405	69.341	98.2923	130.65	TRUE	TRUE	TRUE	TRUE	-1.29171	G118_edgeR_RNASeq	66.1539	G118_G118_M13	175.183	G118_G118_M16	TRUE	TRUE	TRUE	-10.0319	combined	chr1	164863096	UNC010332330	27.0361
chr9	112471812	113211675	-	-	-	-	-	-	Gbp5_chr9	_Gbp5_	chr3	-	-	-	-	739.863	-	-	3705			00F	8	trans	-0.386422	-0.320536	0.203556	0.276063	0.187629	0.221089	TRUE	FALSE	FALSE	FALSE	-2.06999	G118_edgeR_RNASeq	1.03709	AdultRiboM_M_Adult_2	4.68886	G118_G118_M17	FALSE	FALSE	TRUE	-5.26143	combined_female	NA	NA		NA
chr14	33750457	36118080	-	-	-	chr14	33750457	34871685	Gdf10_chr14	_Gdf10_	chr14	chr14	33332686	34871685	_TAD2762_chr14_	2367.62	-	1121.23	10382		4832	00F	4	tad	-0.508531	-1.35678	0.773285	0.979702	0	0.0145832	TRUE	FALSE	FALSE	FALSE	-0.625	NZO_limma_microarray	1.76568	AdultRiboM_M_Adult_4	1.72266	AdultRiboM_F_Adult_5	TRUE	TRUE	TRUE	-7.63168	combined	chr14	34633169	UNC23826890	25.0375
chr4	145256078	148854816	-	-	-	chr4	146463609	148467608	Gm13139_chr4	_Gm13139_	chr4	chr4	146463609	148467608	_TAD966_chr4_	3598.74	-	2004	2661		2506	B00	N/A	tad	-0.306041	-0.0124844	0.2069	0.291589	0.0875578	0.0907154	TRUE	FALSE	FALSE	FALSE	2.97712	AdultRiboM_edgeR_RNASeq	0.795194	AdultRiboM_M_Adult_2	0.22609	AdultRiboM_F_Adult_1	TRUE	TRUE	TRUE	-1.24928	combined	chr4	147907865	UNC8425410	26.7096
chr4	144599941	147501876	-	-	-	chr4	146463609	147501876	Gm13152_chr4	_Gm13152_	chr4	chr4	146463609	148467608	_TAD966_chr4_	2901.93	-	1038.27	39		18	00B	3	tad	0.366483	-1.5059	2.8321	2.21882	0	0	TRUE	FALSE	FALSE	FALSE	1.45987	AdultRiboM_edgeR_RNASeq	13.8743	AdultRiboM_M_Adult_2	6.35939	AdultRiboM_F_Adult_1	TRUE	TRUE	TRUE	-6.50415	combined	chr4	147282762	UNC040354445	64.3937
chr19	46103617	48012535	chr19	46115700	48001300	chr19	47935990	48012535	Gsto2_chr19	_Gsto2_	chr19	chr19	47935990	53065989	_TAD3495_chr19_	1908.92	1885.6	76.545	8803	8675	425	FFF	8	tad	-0.441105	0.407769	0.0521926	0.0681685	0.985654	0.628439	TRUE	FALSE	FALSE	FALSE	-2.03118	G118_edgeR_RNASeq	0.230651	AdultRiboM_M_Adult_1	0.891883	G118_G118_M16	TRUE	TRUE	TRUE	-2.40888	combined	chr19	47584681	UNC30412231	27.3583
chr15	82477865	87153620	-	-	-	chr15	85431930	85722929	Gtse1_chr15	_Gtse1_	chr15	chr15	85431930	85722929	_TAD2980_chr15_	4675.76	-	290.999	14388		392	0F0	5	tad	-0.465844	0.638912	0.123978	0.0754804	0.441065	0.22796	TRUE	FALSE	FALSE	FALSE	1.24258	G118_edgeR_RNASeq	0.437744	G118_G118_M13	0.352299	AdultRiboM_F_Adult_7	TRUE	TRUE	FALSE	1.99728	combined	chr15	85571227	UNC26024517	8.98515
chr13	22771761	24000456	-	-	-	chr13	23616369	23859368	Hist1h2be_chr13	_Hist1h2be_	chr13	chr13	23616369	23859368	_TAD2563_chr13_	1228.69	-	242.999	99		20	0B0	N/A	tad	0.0133844	0.368411	0.0832182	0.0630989	0.268337	0.185265	TRUE	FALSE	FALSE	FALSE	0.846667	PWK_limma_microarray	1.93251	AdultRiboM_M_Adult_12	2.24789	AdultRiboM_F_Adult_4	TRUE	TRUE	TRUE	-3.41878	combined	chr13	23492004	UNC22260960	42.2918
chr3	97718114	99598097	-	-	-	chr3	98124423	99598097	Hsd3b2_chr3	_Hsd3b2_	chr3	chr3	98124423	100751422	_TAD674_chr3_	1879.98	-	1473.67	6794		5113	00F	7	tad	0.750739	2.36564	12.6677	7.46286	5.17397	0.765846	TRUE	TRUE	TRUE	TRUE	1.51132	G118_edgeR_RNASeq	98.8192	G118_G118_M13	39.9079	G118_G118_M16	TRUE	TRUE	TRUE	-3.6447	combined	chr3	97864563	UNC5810688	34.4794
chr3	98000086	99942653	-	-	-	chr3	98124423	99942653	Hsd3b5_chr3	_Hsd3b5_	chr3	chr3	98124423	100751422	_TAD674_chr3_	1942.57	-	1818.23	340		338	00B	7	tad	3.67929	2.20024	83.1395	7.45094	38.3426	6.69292	TRUE	TRUE	TRUE	TRUE	5.555	129S_limma_microarray	187.466	G118_G118_M13	35.0729	G118_G118_M16	TRUE	FALSE	TRUE	-8.49125	combined_female	chr3	96820025	UNC5796464	8.19657
chr12	104338329	104461908	chr12	104338329	104461908	-	-	-	Ifi27l2b_chr12	_Ifi27l2b_	chr12	-	-	-	-	123.579	123.579	-	879	879		FF0	4	cis	-0.962092	1.40187	0.4647	0.963643	0	0	TRUE	TRUE	FALSE	TRUE	-1.26972	G118_edgeR_RNASeq	2.7462	AdultRiboM_M_Adult_5	8.88847	AdultRiboM_F_Adult_3	TRUE	TRUE	TRUE	-15.9582	combined	chr12	104456439	JAX00343974	44.9574
chr19	34038813	37222798	-	-	-	chr19	34571990	34873989	Ifit3_chr19	_Ifit3_	chr19	chr19	34571990	34873989	_TAD3468_chr19_	3183.99	-	301.999	15946		1292	F00	N/A	tad	-0.593572	-0.369878	1.73576	2.58935	0.297003	0.323456	TRUE	TRUE	FALSE	TRUE	-1.1092	AdultRiboM_edgeR_RNASeq	5.66252	AdultRiboM_M_Adult_5	12.2747	AdultRiboM_F_Adult_2	TRUE	FALSE	TRUE	-4.99809	combined_female	chr19	34931692	UNC30237557	8.51141
chr13	71742301	76046522	-	-	-	chr13	71742301	74064947	Irx1_chr13	_Irx1_	chr13	chr13	71160378	74064947	_TAD2648_chr13_	4304.22	-	2322.65	14885		9378	0F0	4	tad	-0.435983	-0.577331	0.0506493	0.0460848	0	0.0145077	TRUE	FALSE	FALSE	FALSE	-1.94101	G118_edgeR_RNASeq	0.61911	AdultRiboM_M_Adult_10	0.474971	AdultRiboM_F_Adult_7	TRUE	TRUE	TRUE	-1.32266	combined	chr13	72153934	UNC22835170	13.3131
chr9	60036072	63291185	chr9	60042089	63291185	chr9	62427307	62650306	Itga11_chr9	_Itga11_	chr9	chr9	62427307	62650306	_TAD1863_chr9_	3255.11	3249.1	222.999	14198	14174	506	FF0	5	tad	0.0392402	-0.217621	0.0241764	0.0182154	2.69704	3.05031	TRUE	FALSE	FALSE	FALSE	0.781667	CAST_limma_microarray	0.116919	AdultRiboM_M_Adult_5	0.0773865	AdultRiboM_F_Adult_10	TRUE	TRUE	FALSE	8.1634	combined	chr9	62382240	UNC16489373	15.3459
chr11	106043450	111272381	-	-	-	chr11	110377814	111272381	Kcnj16_chr11	_Kcnj16_	chr11	chr11	110377814	111359813	_TAD2357_chr11_	5228.93	-	894.567	26922		4612	F00	N/A	tad	-0.584815	-	0.0855868	0.111658	0	0	TRUE	FALSE	FALSE	FALSE	-1.06058	AdultRiboM_edgeR_RNASeq	0.402923	G118_G118_M13	0.834937	AdultRiboM_F_Adult_2	TRUE	FALSE	FALSE	NA	combined	chr11	110164741	UNC20373087	7.96095
chr6	29453645	31629458	chr6	29453645	31225731	chr6	29453645	29608499	Kcp_chr6	_Kcp_	chr6	chr6	29010500	29608499	_TAD1197_chr6_	2175.81	1772.09	154.854	7344	5973	165	FFF	1	tad	0.585222	-0.303792	1.08364	0.810441	0.0164678	0.0365608	TRUE	TRUE	FALSE	TRUE	1.0299	AdultRiboM_edgeR_RNASeq	1.15375	AdultRiboM_M_Adult_2	0.640593	G118_G118_M17	TRUE	TRUE	TRUE	1.11074	combined	chr6	30913859	UNC10817242	54.2136
chr2	65682740	146761242	-	-	-	-	-	-	Kdm6a_chr2	_Kdm6a_	chrX	-	-	-	-	81078.5	-	-	240938			F00	N/A	trans	-0.509994	-0.688711	1.77781	2.70793	1.77064	2.60575	TRUE	TRUE	TRUE	TRUE	-0.765	PWK_limma_microarray	5.77102	AdultRiboM_M_Adult_1	7.06956	AdultRiboM_F_Adult_11	TRUE	FALSE	FALSE	NA	combined	chr2	146157703	UNC4166317	7.93914
chr17	6460153	9423351	-	-	-	-	-	-	Klhl13_chr17	_Klhl13_	chrX	-	-	-	-	2963.2	-	-	319			00B	4	trans	-1.18165	-0.334745	0.900936	2.01362	0	0	TRUE	TRUE	FALSE	TRUE	-1.1493	G118_edgeR_RNASeq	2.1521	G118_G118_M14	4.88724	G118_G118_M18	FALSE	FALSE	TRUE	-3.75396	combined_female	NA	NA		NA
chr6	129084302	130767782	chr6	129084302	130767782	chr6	129523518	130041517	Klrc1_chr6	_Klrc1_	chr6	chr6	129523518	130041517	_TAD1368_chr6_	1683.48	1683.48	517.999	2349	2349	1167	F0F	4	tad	-0.718186	1.246	0.0744631	0.0910554	0.0119221	0	TRUE	FALSE	FALSE	FALSE	-1.24787	AdultRiboM_edgeR_RNASeq	0.272699	G118_G118_M15	0.798312	AdultRiboM_F_Adult_2	TRUE	TRUE	TRUE	-1.50071	combined	chr6	130494944	UNC12092769	18.3492
chr11	95925139	99277370	-	-	-	chr11	99026814	99188813	Krt222_chr11	_Krt222_	chr11	chr11	99026814	99188813	_TAD2330_chr11_	3352.23	-	161.999	14280		941	F00	N/A	tad	0.603003	-1.36121	0.02653	0.0115816	2.04923	6.07917	FALSE	FALSE	TRUE	TRUE	-1.36121	G164_CAST	0.04	G118_G118_M14	0.09	AdultRiboM_F_Adult_12	TRUE	FALSE	FALSE	NA	combined	chr11	97707060	UNC20210147	8.33
chr7	17370945	19473458	chr7	17370945	19306605	-	-	-	Lrtm1_chr7	_Lrtm1_	chr14	-	-	-	-	2102.51	1935.66	-	6403	5570		F0F	8	trans	-1.51484	-0.499948	0.309851	1.12209	3.05722	4.79196	TRUE	TRUE	FALSE	TRUE	-2.02167	WSB_limma_microarray	2.24852	AdultRiboM_M_Adult_4	3.89166	G118_G118_M17	TRUE	TRUE	TRUE	-2.14099	combined	chr7	18449880	UNC12464737	16.8111
chr5	110856674	113192512	-	-	-	chr5	111797520	112614519	Mn1_chr5	_Mn1_	chr5	chr5	111797520	112614519	_TAD1096_chr5_	2335.84	-	816.999	7801		2528	F00	N/A	tad	0.52707	0.893171	1.99463	1.44306	1.81034	0.922145	TRUE	TRUE	TRUE	TRUE	1.22559	G118_edgeR_RNASeq	3.27213	AdultRiboM_M_Adult_2	2.49385	AdultRiboM_F_Adult_10	TRUE	FALSE	TRUE	-13.8306	combined_female	chr5	111868172	UNC9913743	16.0127
chr4	58961687	78375412	-	-	-	chr4	59801372	61937533	Mup10_chr4	_Mup10_	chr4	chr4	59801372	61937533	_TAD830_chr4_	19413.7	-	2136.16	1231		214	00B	N/A	tad	-0.643919	2.02555	63.668	219.86	5.63566	0.483415	TRUE	FALSE	TRUE	TRUE	1.60469	G118_edgeR_RNASeq	3471.25	G118_G118_M15	1208.84	G118_G118_M18	TRUE	TRUE	TRUE	12.3609	combined	chr4	61236784	UNC040400695	21.7031
chr4	59315756	61236784	-	-	-	chr4	59801372	61236784	Mup5_chr4	_Mup5_	chr4	chr4	59801372	61937533	_TAD830_chr4_	1921.03	-	1435.41	215		96	00B	5	tad	0.808091	1.53227	1.24929	0.862346	2.90778	1.0465	TRUE	FALSE	TRUE	TRUE	1.47501	G118_edgeR_RNASeq	7.36546	G118_G118_M13	3.27402	G118_G118_M16	TRUE	TRUE	TRUE	12.0442	combined	chr4	61766920	UNC7354504	59.7726
chr2	120807180	125127688	chr2	120807180	125037393	chr2	122631236	125071235	Myef2_chr2	_Myef2_	chr2	chr2	122631236	125071235	_TAD443_chr2_	4320.51	4230.21	2440	14348	13852	8443	FF0	1	tad	0.26813	1.10378	1.42627	1.2259	0.797375	0.33808	FALSE	FALSE	TRUE	TRUE	1.10378	G164_CAST	4.19	G118_G118_M15	3.52	AdultRiboM_F_Adult_10	TRUE	TRUE	FALSE	8.18	combined	chr2	124338301	UNC3895320	17.25
chr1	73363384	73602880	chr1	73462140	73602880	chr1	73363384	73602880	ncRNA_inter_chr1_307_chr1	_ncRNA_inter_chr1_307_	chr1	chr1	72921074	73917073	_TAD86_chr1_	239.496	140.74	239.496	929	473	929	FFF	4	tad	-2.60615	-1.50475	0.0100707	0.0613644	0.00825419	0.0184054	TRUE	TRUE	FALSE	TRUE	-6.94878	G85_edgeR_RNASeq	0.095086	G118_G119_PolyA_Total_G118_M13	0.507243	AdultRiboM_F_Adult_1	TRUE	TRUE	TRUE	-4.51903	combined	chr1	73537200	UNC933480	33.766
chr1	82088662	90678542	-	-	-	chr1	90625075	90678542	ncRNA_inter_chr1_406_chr1	_ncRNA_inter_chr1_406_	chr1	chr1	90625075	91112074	_TAD112_chr1_	8589.88	-	53.467	662		41	0B0	1	tad	1.74129	-	0	0	0	0	TRUE	FALSE	FALSE	FALSE	8.85082	G83_edgeR_RNASeq	3.13718	G83_G83_M2	0	G83_G83_M3	TRUE	TRUE	FALSE	11.4541	combined_male	chr1	82872924	UNC1051402	12.7378
chr1	107085574	107378389	chr1	107085574	107378389	chr1	107085574	107378389	ncRNA_inter_chr1_463_chr1	_ncRNA_inter_chr1_463_	chr1	chr1	106862077	107541076	_TAD126_chr1_	292.815	292.815	292.815	1130	1130	1130	FF0	8	tad	-1.05655	0.425921	0.0152496	0.0419572	0.0549099	0.0346504	TRUE	FALSE	FALSE	FALSE	-3.02801	G85_edgeR_RNASeq	0.289959	G118_G119_PolyA_Nuclear_G119_M4	0.323917	G83_G83_M3	TRUE	TRUE	TRUE	-26.0455	combined	chr1	107279671	UNC1329434	67.0058
chr10	15307509	16538904	chr10	15307509	16538904	chr10	15307509	16538904	ncRNA_inter_chr10_8697_chr10	_ncRNA_inter_chr10_8697_	chr10	chr10	14983306	17451305	_TAD1986_chr10_	1231.39	1231.39	1231.39	5334	5334	5334	F0F	4	tad	-1.45534	-2.37977	0.00166099	0.00412008	0	0.000407552	TRUE	FALSE	FALSE	FALSE	-3.86012	G85_edgeR_RNASeq	0.394853	G118_G119_RiboM_Nuclear_G119_M9	0.758885	G118_G119_RiboM_Total_G119_M1	TRUE	FALSE	TRUE	-8.24034	combined	chr10	15871011	UNC17487464	17.0791
chr10	68081791	108990373	-	-	-	chr10	69776248	70702247	ncRNA_inter_chr10_9000_chr10	_ncRNA_inter_chr10_9000_	chr10	chr10	69776248	70702247	_TAD2074_chr10_	40908.6	-	925.999	176269		4944	F00	N/A	tad	1.64202	1.75496	0.0233408	0.00768805	0.014661	0.00347194	TRUE	TRUE	TRUE	TRUE	2.14139	G118_G119_RiboM_Nuclear_edgeR_RNASeq	1.00935	G83_G83_M2	0.522054	G83_G83_M3	TRUE	TRUE	FALSE	10.6785	combined_male	chr10	69384135	UNC18180086	7.65108
chr8	91587260	97091236	-	-	-	-	-	-	ncRNA_inter_chr10_9000_chr8	_ncRNA_inter_chr10_9000_	chr10	-	-	-	-	5503.98	-	-	474			B00	N/A	trans	1.64202	1.75496	0.0233408	0.00768805	0.014661	0.00347194	TRUE	TRUE	TRUE	TRUE	2.14139	G118_G119_RiboM_Nuclear_edgeR_RNASeq	1.00935	G83_G83_M2	0.522054	G83_G83_M3	TRUE	FALSE	TRUE	-6.40017	combined_female	chr8	95365295	UNC15260714	9.12117
chr10	95106665	95643451	chr10	95106665	95643451	chr10	95106665	95350133	ncRNA_inter_chr10_9193_chr10	_ncRNA_inter_chr10_9193_	chr10	chr10	94961134	95350133	_TAD2113_chr10_	536.786	536.786	243.468	3202	3202	1557	FF0	6	tad	-0.0798532	-1.61641	1.5506	1.74606	0.0356632	0.0646612	FALSE	FALSE	TRUE	TRUE	-1.61641	G164_CAST	13.61	G118_G119_PolyA_Nuclear_G119_M5	13.3	G118_G119_PolyA_Nuclear_G119_M7	TRUE	TRUE	TRUE	1.18	combined	chr10	95420375	UNC18492100	50.9
chr11	112936573	113470101	-	-	-	chr11	113036814	113470101	ncRNA_inter_chr11_10159_chr11	_ncRNA_inter_chr11_10159_	chr11	chr11	113036814	113508813	_TAD2361_chr11_	533.528	-	433.287	189		189	B00	N/A	tad	0.230143	-0.923688	0.206211	0.142902	0	0.0261941	TRUE	FALSE	FALSE	FALSE	2.31932	G118_G119_PolyA_Nuclear_edgeR_RNASeq	0.748276	FetalRiboM_M_Fetal_12	0.662147	FetalRiboM_F_Fetal_12	TRUE	TRUE	FALSE	8.51105	combined	chr11	113154564	UNC20425300	14.7158
chr11	80007664	88150709	-	-	-	chr11	81777002	82019001	ncRNA_inter_chr11_9925_chr11	_ncRNA_inter_chr11_9925_	chr11	chr11	81777002	82019001	_TAD2296_chr11_	8143.05	-	241.999	30170		730	00F	3	tad	2.28397	1.02461	0.968223	0.217284	1.25159	0.704026	TRUE	TRUE	TRUE	TRUE	2.57505	G85_edgeR_RNASeq	14.2903	G118_G119_PolyA_Nuclear_G119_M4	2.81352	G118_G119_PolyA_Nuclear_G119_M6	TRUE	FALSE	TRUE	-1.7196	combined	chr11	81650404	UNC20001168	12.7366
chr6	129022886	133320215	-	-	-	-	-	-	ncRNA_inter_chr11_9925_chr6	_ncRNA_inter_chr11_9925_	chr11	-	-	-	-	4297.33	-	-	4756			0F0	1	trans	2.28397	1.02461	0.968223	0.217284	1.25159	0.704026	TRUE	TRUE	TRUE	TRUE	2.57505	G85_edgeR_RNASeq	14.2903	G118_G119_PolyA_Nuclear_G119_M4	2.81352	G118_G119_PolyA_Nuclear_G119_M6	TRUE	TRUE	FALSE	6.54035	combined_male	chr6	132926012	backupUNC060227042	7.91915
chr14	76029450	80168838	-	-	-	chr14	76868307	77434306	ncRNA_inter_chr14_12201_chr14	_ncRNA_inter_chr14_12201_	chr14	chr14	76868307	77434306	_TAD2833_chr14_	4139.39	-	565.999	26910		2987	0F0	N/A	tad	1.8498	0.0905151	0.174346	0.0295004	0.00478102	0.00137586	TRUE	TRUE	FALSE	TRUE	2.14181	AdultRiboM_edgeR_RNASeq	0.829936	G118_G119_PolyA_Nuclear_G119_M5	0.754914	FetalRiboM_F_Fetal_1	TRUE	TRUE	TRUE	-1.91925	combined	chr14	77203166	UNC24287205	13.0929
chr15	79228288	79954263	-	-	-	chr15	79228288	79954263	ncRNA_inter_chr15_12752_chr15	_ncRNA_inter_chr15_12752_	chr15	chr15	78714930	80526929	_TAD2969_chr15_	725.975	-	725.975	2636		2636	00F	4	tad	-3.55726	-1.94114	0	0.0367584	0	0	TRUE	TRUE	FALSE	TRUE	-5.99843	G85_edgeR_RNASeq	0.124816	G118_G119_PolyA_Nuclear_G119_M5	0.400502	G83_G83_M4	TRUE	TRUE	TRUE	-10.1101	combined	chr15	79813704	UNC25955430	20.7154
chr16	24241383	24339261	chr16	24241383	24339261	chr16	24241383	24339261	ncRNA_inter_chr16_13177_chr16	_ncRNA_inter_chr16_13177_	chr16	chr16	23964586	25072585	_TAD3044_chr16_	97.878	97.878	97.878	520	520	520	F0F	1	tad	0.344832	2.12192	3.4452	2.81432	0.0366647	0.00810694	FALSE	FALSE	TRUE	TRUE	2.12192	G164_CAST	44.84	G118_G119_PolyA_Nuclear_G119_M5	22.73	G118_G119_PolyA_Nuclear_G119_M7	TRUE	TRUE	TRUE	12.37	combined	chr16	24259360	UNC26487451	40.37
chr17	27595001	34297608	-	-	-	chr17	30584445	31109444	ncRNA_inter_chr17_13827_chr17	_ncRNA_inter_chr17_13827_	chr17	chr17	30584445	31109444	_TAD3184_chr17_	6702.61	-	524.999	22841		628	0F0	5	tad	0.750391	0.429452	0.0353132	0	0.0159415	0	TRUE	FALSE	FALSE	FALSE	3.84271	G118_G119_PolyA_Nuclear_edgeR_RNASeq	2.08795	G118_G119_PolyA_Nuclear_G119_M5	1.4246	FetalRiboM_F_Fetal_12	TRUE	TRUE	FALSE	7.82103	combined	chr17	28255011	UNC27731355	14.7869
chr18	75638992	76076257	chr18	75638992	76076257	chr18	75913154	76076257	ncRNA_inter_chr18_14656_chr18	_ncRNA_inter_chr18_14656_	chr18	chr18	75913154	76336153	_TAD3387_chr18_	437.265	437.265	163.103	1919	1919	627	FFF	1	tad	3.02434	-	0.193835	0.0200606	0	0	TRUE	TRUE	FALSE	TRUE	2.13479	G85_edgeR_RNASeq	1.20711	G85_G85_M2	0.646698	G118_G119_PolyA_Nuclear_G119_M8	TRUE	TRUE	TRUE	8.11209	combined	chr18	76051022	UNC29626570	25.8879
chr3	118142675	123020869	-	-	-	chr3	121474418	121575417	ncRNA_inter_chr3_2786_chr3	_ncRNA_inter_chr3_2786_	chr3	chr3	121474418	121575417	_TAD711_chr3_	4878.19	-	100.999	20647		435	F00	N/A	tad	-0.767624	-0.107997	0.00844838	0.0198804	0.0134872	0.0312516	TRUE	FALSE	FALSE	FALSE	2.17001	G118_G119_PolyA_Nuclear_edgeR_RNASeq	0.507284	G118_G119_PolyA_Nuclear_G119_M3	0.375447	AdultRiboM_F_Adult_6	TRUE	FALSE	FALSE	NA	combined	chr3	122689719	UNC6123026	9.10608
chr7	143018912	144512956	-	-	-	-	-	-	ncRNA_inter_chr4_3202_chr7	_ncRNA_inter_chr4_3202_	chr4	-	-	-	-	1494.04	-	-	7027			00F	8	trans	-	-4.45365	0	0	0	0.0408395	FALSE	FALSE	TRUE	TRUE	-4.45365	G164_CAST	0.09	G118_G119_PolyA_Nuclear_G119_M5	0.09	FetalRiboM_F_Fetal_8	FALSE	FALSE	TRUE	-4.13	combined_female	NA	NA		NA
chr4	101007686	104034175	chr4	101007686	104034175	chr4	103046105	104034175	ncRNA_inter_chr4_3468_chr4	_ncRNA_inter_chr4_3468_	chr4	chr4	103046105	104577104	_TAD885_chr4_	3026.49	3026.49	988.07	13370	13370	4305	FF0	1	tad	7.30744	0.725456	0.673137	0.0047544	0	0	TRUE	TRUE	FALSE	TRUE	5.48387	AdultRiboM_edgeR_RNASeq	7.2002	G118_G119_PolyA_Nuclear_G119_M5	0.252885	G118_G119_PolyA_Total_G118_M18	TRUE	TRUE	FALSE	15.9352	combined_male	chr4	103147231	UNC7878731	23.2983
chr4	148415110	149713734	-	-	-	chr4	148467609	149512608	ncRNA_inter_chr4_3859_chr4	_ncRNA_inter_chr4_3859_	chr4	chr4	148467609	149512608	_TAD967_chr4_	1298.62	-	1045	8416		7111	F00	N/A	tad	1.02842	0.177828	0.0525925	0.0154698	0	0	TRUE	FALSE	FALSE	FALSE	3.43279	G118_G119_PolyA_Total_edgeR_RNASeq	0.358982	G118_G119_PolyA_Nuclear_G119_M4	0.151904	FetalRiboM_F_Fetal_1	TRUE	FALSE	FALSE	NA	combined	chr4	149353038	UNC8442491	11.0728
chr5	21834326	23092514	-	-	-	chr5	22051318	22826317	ncRNA_inter_chr5_4008_chr5	_ncRNA_inter_chr5_4008_	chr5	chr5	22051318	22826317	_TAD989_chr5_	1258.19	-	774.999	159		156	0B0	6	tad	-1.87864	0.338966	0.0049283	0.0152807	0.0204053	0.0151668	TRUE	TRUE	FALSE	TRUE	-2.60487	AdultRiboM_edgeR_RNASeq	0.167072	G118_G119_RiboM_Nuclear_G119_M11	0.43041	G118_G119_RiboM_Nuclear_G119_M12	TRUE	TRUE	TRUE	7.35772	combined	chr5	22167779	UNC8786801	59.4009
chr6	84285902	85304456	-	-	-	-	-	-	ncRNA_inter_chr6_5316_chr6	_ncRNA_inter_chr6_5316_	chr6	-	-	-	-	1018.55	-	-	928			0F0	1	cis	1.26905	2.7989	0.0789011	0.022484	0.00215633	0	TRUE	FALSE	FALSE	FALSE	2.91389	G85_edgeR_RNASeq	0.908228	G118_G119_PolyA_Nuclear_G119_M4	0.183684	G118_G119_PolyA_Nuclear_G119_M6	TRUE	TRUE	FALSE	7.83061	combined	chr6	84479441	UNC11516309	18.6168
chr6	94262700	95021798	chr6	94262700	94785658	chr6	94456494	94954493	ncRNA_inter_chr6_5402_chr6	_ncRNA_inter_chr6_5402_	chr6	chr6	94456494	94954493	_TAD1307_chr6_	759.098	522.958	497.999	274	271	143	BB0	5	tad	0.581784	0.858042	0.149163	0.0809601	0	0	TRUE	FALSE	FALSE	FALSE	2.40868	G118_G119_RiboM_Nuclear_edgeR_RNASeq	0.595189	AdultRiboM_M_Adult_2	0.412481	AdultRiboM_F_Adult_11	TRUE	TRUE	TRUE	12.044	combined	chr6	94670867	UNC11628475	34.001
chr6	97978256	98454378	chr6	98299969	98454378	chr6	97990494	98454378	ncRNA_inter_chr6_5429_chr6	_ncRNA_inter_chr6_5429_	chr6	chr6	97990494	98462493	_TAD1312_chr6_	476.122	154.409	463.884	2	1	2	BBB	8	tad	-1.24601	-0.876795	0.0565524	0.140278	0	0	TRUE	TRUE	FALSE	TRUE	-3.85368	G85_edgeR_RNASeq	0.237354	G118_G119_PolyA_Nuclear_G119_M5	0.417553	G118_G119_PolyA_Nuclear_G119_M7	TRUE	TRUE	TRUE	-16.4138	combined	chr6	98022818	UNC11674883	54.0115
chr7	12319114	16817574	-	-	-	chr7	15155849	16498848	ncRNA_inter_chr7_5922_chr7	_ncRNA_inter_chr7_5922_	chr7	chr7	15155849	16498848	_TAD1415_chr7_	4498.46	-	1343	16576		1805	F00	N/A	tad	2.2841	-	0.0101981	0	0	0	TRUE	FALSE	FALSE	FALSE	7.87556	G85_edgeR_RNASeq	1.34907	G85_G85_M2	0.0634894	G83_G83_M3	TRUE	FALSE	FALSE	NA	combined	chr7	14468745	UNC12434071	9.12556
chr7	65288316	69951796	chr7	65288316	69951796	chr7	67056386	69951796	ncRNA_inter_chr7_6209_chr7	_ncRNA_inter_chr7_6209_	chr7	chr7	67056386	69998385	_TAD1458_chr7_	4663.48	4663.48	2895.41	17748	17748	12551	FFF	8	tad	-2.82526	-2.64774	0	0	0	0.123179	FALSE	FALSE	TRUE	TRUE	-2.64774	G164_CAST	0.03	G118_G119_PolyA_Total_G118_M14	0	G83_G83_M3	TRUE	TRUE	TRUE	-3.26	combined	chr7	69044488	UNC12967229	30.21
chr8	39269105	43836836	-	-	-	chr8	42036854	42518853	ncRNA_inter_chr8_6946_chr8	_ncRNA_inter_chr8_6946_	chr8	chr8	42036854	42518853	_TAD1643_chr8_	4567.73	-	481.999	4584		553	B00	N/A	tad	-0.582746	-1.25287	0.0474993	0.0775142	0.0121902	0.0308656	TRUE	FALSE	FALSE	FALSE	-2.00849	G118_G119_RiboM_Nuclear_edgeR_RNASeq	0.395775	G118_G119_PolyA_Nuclear_G119_M3	1.01362	G118_G119_PolyA_Nuclear_G119_M8	TRUE	FALSE	TRUE	-10.2909	combined	chr8	42152809	UNC14581814	16.7814
chr8	115040866	115930497	chr8	115040866	115930497	chr8	115040866	115930497	ncRNA_inter_chr8_7420_chr8	_ncRNA_inter_chr8_7420_	chr8	chr8	114559400	116169399	_TAD1739_chr8_	889.631	889.631	889.631	3431	3431	3431	FF0	1	tad	-0.469808	0.653248	0.0985059	0.102927	0.0207767	0.00969008	TRUE	FALSE	FALSE	FALSE	2.33728	G118_G119_RiboM_Nuclear_edgeR_RNASeq	0.931461	G118_G119_PolyA_Nuclear_G119_M4	0.303464	AdultRiboM_F_Adult_12	TRUE	TRUE	FALSE	4.99054	combined	chr8	115639369	UNC15520687	17.343
chr9	60879135	61070358	-	-	-	chr9	60879135	61070358	ncRNA_inter_chr9_7994_chr9	_ncRNA_inter_chr9_7994_	chr9	chr9	60734307	61754306	_TAD1860_chr9_	191.223	-	191.223	859		859	00F	4	tad	1.10954	-	0	0	0	0	TRUE	FALSE	FALSE	FALSE	-3.20059	G85_edgeR_RNASeq	0.291108	G118_G119_PolyA_Total_G118_M13	0.66783	G83_G83_M3	TRUE	TRUE	TRUE	-7.68243	combined	chr9	60972761	UNC16470212	36.8055
chr9	47636946	48466753	chr9	47666385	48466753	chr9	48230601	48425604	Nnmt_chr9	_Nnmt_	chr9	chr9	48230601	48425604	_TAD1828_chr9_	829.807	800.368	195.003	3578	3488	967	FF0	8	tad	0.355229	-0.471035	26.6861	30.9192	69.4768	111.455	TRUE	FALSE	FALSE	FALSE	-2.35	129S_limma_microarray	81.7043	AdultRiboM_M_Adult_9	164.503	AdultRiboM_F_Adult_6	TRUE	TRUE	TRUE	-0.275363	combined	chr9	47877738	UNC16315881	34.7793
chr3	87614318	88367708	chr3	87614318	88367708	chr3	87614318	88082421	Ntrk1_chr3	_Ntrk1_	chr3	chr3	86825422	88082421	_TAD654_chr3_	753.39	753.39	468.103	2889	2889	1715	FF0	3	tad	0.808316	-0.736204	0.0490646	0.034867	1.16473	2.14623	TRUE	FALSE	TRUE	TRUE	2.11549	AdultRiboM_edgeR_RNASeq	0.538122	AdultRiboM_M_Adult_10	0.0857709	AdultRiboM_F_Adult_6	TRUE	TRUE	TRUE	-1.22096	combined	chr3	88192065	UNC5728102	57.0026
chr13	57761224	59517147	-	-	-	chr13	58713861	59198860	Ntrk2_chr13	_Ntrk2_	chr13	chr13	58713861	59198860	_TAD2630_chr13_	1755.92	-	484.999	9783		2873	00F	4	tad	-1.67431	-0.360459	0.0293714	0.150656	0.131724	0.111674	TRUE	TRUE	FALSE	TRUE	-4.53892	G118_edgeR_RNASeq	0.112715	AdultRiboM_M_Adult_4	1.81272	AdultRiboM_F_Adult_9	TRUE	FALSE	TRUE	-3.28905	combined	chr13	57798384	UNC22677131	13.0304
chr14	62455137	65962884	-	-	-	-	-	-	Nuggc_chr14	_Nuggc_	chr14	-	-	-	-	3507.75	-	-	18812			0F0	1	cis	2.33929	0.52443	0.00581444	0	0.0052517	0.00573196	TRUE	FALSE	FALSE	FALSE	2.31751	G118_edgeR_RNASeq	1.98248	G118_G118_M14	0.417622	G118_G118_M18	TRUE	TRUE	TRUE	1.51021	combined	chr14	66240329	UNC24137114	20.1465
chr9	16307506	22039076	chr9	16307506	22039076	chr9	20465944	20671943	Olfm2_chr9	_Olfm2_	chr9	chr9	20465944	20671943	_TAD1781_chr9_	5731.57	5731.57	205.999	26083	26083	1255	FF0	1	tad	3.46478	1.16779	0.193555	0.0196567	0.0335017	0.0119678	TRUE	TRUE	FALSE	TRUE	2.79113	AdultRiboM_edgeR_RNASeq	0.324884	G118_G118_M15	0.0651828	G118_G118_M17	TRUE	TRUE	FALSE	4.15412	combined	chr9	16289690	UNC15905498	13.1533
chr3	114408857	115522949	chr3	114408857	115522949	chr3	114408857	115284417	Olfm3_chr3	_Olfm3_	chr3	chr3	109308418	115284417	_TAD700_chr3_	1114.09	1114.09	875.56	6299	6299	4813	FF0	7	tad	0.997911	2.48023	0.550025	0.184456	0	0	TRUE	TRUE	FALSE	TRUE	1.31959	AdultRiboM_edgeR_RNASeq	1.36773	AdultRiboM_M_Adult_5	0.534879	AdultRiboM_F_Adult_6	TRUE	TRUE	TRUE	-3.91712	combined	chr3	114998108	backupUNC030517272	58.2133
chr1	176354251	181541330	-	-	-	chr1	176948631	178526630	Opn3_chr1	_Opn3_	chr1	chr1	176948631	178526630	_TAD228_chr1_	5187.08	-	1578	28323		6460	0F0	N/A	tad	0.122662	1.02378	0.146706	0.134775	0.69353	0.338404	FALSE	FALSE	TRUE	TRUE	1.02378	G164_CAST	0.36	AdultRiboM_M_Adult_4	0.43	AdultRiboM_F_Adult_10	TRUE	TRUE	TRUE	-1.17	combined	chr1	179165641	JAX00012996	16.54
chr12	79452530	80313286	chr12	79452530	80313286	chr12	79955487	80313286	Plek2_chr12	_Plek2_	chr12	chr12	79955487	80406486	_TAD2475_chr12_	860.756	860.756	357.799	2905	2905	1705	F0F	4	tad	-1.29865	-0.35156	0.0668929	0.289908	0.411081	0.366226	TRUE	TRUE	FALSE	TRUE	-1.32912	AdultRiboM_edgeR_RNASeq	1.31194	G118_G118_M14	1.6343	G118_G118_M17	TRUE	TRUE	TRUE	-2.27496	combined	chr12	80021485	UNC120511584	19.7789
chr7	38708931	46475671	-	-	-	chr7	38708931	46464922	Plekhf1_chr7	_Plekhf1_	chr7	chr7	38145519	46464922	_TAD1431_chr7_	7766.74	-	7755.99	3		3	B00	N/A	tad	0.353311	0.281064	2.67964	1.98049	2.42517	1.92456	TRUE	FALSE	FALSE	FALSE	1.00598	AdultRiboM_edgeR_RNASeq	7.589	G118_G118_M13	5.06902	G118_G118_M17	TRUE	FALSE	TRUE	-2.51081	combined	chr7	38979716	UNC12658467	13.0894
chr12	80313286	80949913	-	-	-	chr12	80313286	80406486	Plekhh1_chr12	_Plekhh1_	chr12	chr12	79955487	80406486	_TAD2475_chr12_	636.627	-	93.2	2645		377	00F	4	tad	0.0903979	0.166267	0.036254	0.0462575	0.0513845	0.0368533	TRUE	FALSE	FALSE	FALSE	-1.38409	AdultRiboM_edgeR_RNASeq	0.379217	G118_G118_M14	0.443384	G118_G118_M16	TRUE	TRUE	TRUE	-2.7765	combined	chr12	80670831	UNC21466525	36.7678
chr9	94504014	95981697	chr9	94504014	95981697	chr9	95358919	95782918	Pls1_chr9	_Pls1_	chr9	chr9	95358919	95782918	_TAD1920_chr9_	1477.68	1477.68	423.999	6393	6393	1996	F0F	8	tad	-0.599323	-1.17905	0.236158	0.275683	1.36048	3.49388	TRUE	FALSE	TRUE	TRUE	-1.42394	AdultRiboM_edgeR_RNASeq	2.5419	G118_G118_M13	2.77755	G118_G118_M16	TRUE	TRUE	TRUE	-1.97723	combined	chr9	95526317	UNC16919934	18.9401
chr17	78398032	81130844	-	-	-	chr17	78580840	79521839	Prkd3_chr17	_Prkd3_	chr17	chr17	78580840	79521839	_TAD3246_chr17_	2732.81	-	940.999	14580		5457	0F0	3	tad	-0.142562	0.140385	16.8928	18.1586	20.9518	17.0586	TRUE	FALSE	FALSE	FALSE	0.718333	NZO_limma_microarray	39.4357	AdultRiboM_M_Adult_5	48.6622	AdultRiboM_F_Adult_5	TRUE	TRUE	TRUE	-17.345	combined	chr17	79629770	UNC28419583	32.1617
chr15	7774712	12281984	-	-	-	chr15	8555500	10404254	Prlr_chr15	_Prlr_	chr15	chr15	8555500	10404254	_TAD2877.1_chr15_	4507.27	-	1848.75	20165		7168	F00	N/A	tad	-1.92781	-1.44527	3.59201	15.7602	3.4573	8.52393	TRUE	TRUE	TRUE	TRUE	-2.25781	AdultRiboM_edgeR_RNASeq	11.1427	G118_G118_M13	37.4248	G118_G118_M18	TRUE	FALSE	FALSE	NA	combined	chr15	10031059	UNC25017384	9.06484
chr1	95258067	100820086	-	-	-	-	-	-	Rgs16_chr1	_Rgs16_	chr1	-	-	-	-	5562.02	-	-	335			B00	N/A	cis	-0.0650075	-0.202269	0.937555	1.52771	0	0.00781289	TRUE	FALSE	FALSE	FALSE	-1.385	CAST_limma_microarray	31.3622	AdultRiboM_M_Adult_10	56.3074	AdultRiboM_F_Adult_3	TRUE	FALSE	FALSE	NA	combined	chr1	95724741	UNC1169961	8.32005
chr12	24760890	27831445	chr12	26093979	27318022	chr12	25679365	27186364	Rnf144a_chr12	_Rnf144a_	chr12	chr12	25679365	27186364	_TAD2404_chr12_	3070.55	1224.04	1507	3258	1487	1729	BBB	8	tad	-1.03666	0.017508	0.361063	0.776653	9.48052	8.7064	TRUE	TRUE	FALSE	TRUE	-0.773151	AdultRiboM_edgeR_RNASeq	0.83742	AdultRiboM_M_Adult_8	1.92469	AdultRiboM_F_Adult_11	TRUE	TRUE	TRUE	-6.14455	combined	chr12	26570310	UNC20752490	17.527
chr8	91846015	95546164	-	-	-	chr8	91846015	93309398	Sall1_chr8	_Sall1_	chr8	chr8	91269399	93309398	_TAD1708_chr8_	3700.15	-	1463.38	242		7	00B	4	tad	-1.25998	-1.5658	2.41315	5.79802	2.56302	7.10399	TRUE	TRUE	TRUE	TRUE	-1.56382	G118_edgeR_RNASeq	3.68484	G118_G118_M15	12.0378	G118_G118_M17	FALSE	FALSE	TRUE	-3.98164	combined_female	NA	NA		NA
chr9	44926272	46497482	-	-	-	-	-	-	Scn4b_chr9	_Scn4b_	chr9	-	-	-	-	1571.21	-	-	6959			00F	8	cis	-1.23693	-4.81246	0.00611162	0.0149273	0	0.0175633	FALSE	FALSE	TRUE	TRUE	-4.81246	G164_CAST	0.02	G118_G118_M14	0.07	G118_G118_M16	TRUE	FALSE	TRUE	-6.84	combined	chr9	45634692	UNC16290759	15.14
chr5	53419168	54473330	-	-	-	chr5	53540739	53701738	Sel1l3_chr5	_Sel1l3_	chr5	chr5	53540739	53701738	_TAD1025_chr5_	1054.16	-	160.999	3919		185	00F	3	tad	0.494169	0.118184	2.74126	1.85336	21.2049	19.9808	TRUE	TRUE	FALSE	TRUE	1.37768	G118_edgeR_RNASeq	4.88533	AdultRiboM_M_Adult_9	3.81041	AdultRiboM_F_Adult_10	TRUE	TRUE	TRUE	-9.76069	combined	chr5	54003085	UNC9201031	30.8272
chr12	104153323	105498089	chr12	104234843	105498089	chr12	104629710	105498089	Serpina1e_chr12	_Serpina1e_	chr12	chr12	104629710	105673709	_TAD2513_chr12_	1344.77	1263.25	868.379	6193	5738	3481	FF0	3	tad	2.67024	2.00578	2830.5	478.456	1907.86	401.977	TRUE	TRUE	TRUE	TRUE	5.49833	PWK_limma_microarray	3807.99	AdultRiboM_M_Adult_1	1597.15	AdultRiboM_F_Adult_6	TRUE	TRUE	TRUE	-0.709508	combined	chr12	104456439	JAX00343974	15.9826
chr12	104596790	105498089	-	-	-	chr12	104629710	105498089	Serpina3g_chr12	_Serpina3g_	chr12	chr12	104629710	105673709	_TAD2513_chr12_	901.299	-	868.379	3667		3481	0F0	8	tad	-0.402607	-0.405031	0.90764	1.27146	1.04189	1.48199	TRUE	FALSE	FALSE	FALSE	-1.77591	G118_edgeR_RNASeq	3.24678	AdultRiboM_M_Adult_9	17.6089	G118_G118_M17	TRUE	TRUE	TRUE	-2.33385	combined	chr12	105220056	UNC21786367	21.779
chr11	114649706	116242822	chr11	114649706	116242822	chr11	115149814	115751813	Slc16a5_chr11	_Slc16a5_	chr11	chr11	115149814	115751813	_TAD2365_chr11_	1593.12	1593.12	601.999	6088	6088	1471	FF0	6	tad	-2.46664	-5.60487	0.610869	2.89962	0.0845861	3.57338	TRUE	TRUE	TRUE	TRUE	-2.72902	G118_edgeR_RNASeq	2.18978	G118_G118_M14	14.2687	G118_G118_M17	TRUE	TRUE	TRUE	4.63684	combined	chr11	114995183	UNC20457342	14.352
chr19	25238195	28573824	-	-	-	-	-	-	Slc2a12_chr19	_Slc2a12_	chr10	-	-	-	-	3335.63	-	-	448			B00	N/A	trans	-2.27058	-0.171201	0.00644661	0.0316696	0.0751149	0.0635473	TRUE	TRUE	FALSE	TRUE	-2.09575	AdultRiboM_edgeR_RNASeq	0.0613748	AdultRiboM_M_Adult_5	0.210294	AdultRiboM_F_Adult_2	TRUE	FALSE	TRUE	-3.22651	combined_female	chr19	25787948	UNC30118067	7.55863
chr10	83880345	84419340	-	-	-	-	-	-	Slc41a2_chr10	_Slc41a2_	chr10	-	-	-	-	538.995	-	-	2365			F00	N/A	cis	1.63209	0.849671	4.34661	1.48888	16.1155	9.76655	TRUE	TRUE	TRUE	TRUE	2.19524	AdultRiboM_edgeR_RNASeq	19.3575	G118_G118_M15	11.8346	G118_G118_M18	TRUE	TRUE	TRUE	-0.771518	combined	chr10	84243804	UNC18344369	36.7147
chr3	30893355	33583495	chr3	30893355	33583495	chr3	31051422	31584421	Slc7a14_chr3	_Slc7a14_	chr3	chr3	31051422	31584421	_TAD574_chr3_	2690.14	2690.14	532.999	13886	13886	3025	F0F	7	tad	0.0356696	3.80641	0.18263	0.20346	0.0304834	0.00166355	FALSE	FALSE	TRUE	TRUE	3.80641	G164_CAST	0.81	AdultRiboM_M_Adult_5	0.63	AdultRiboM_F_Adult_10	TRUE	FALSE	TRUE	-4.29	combined	chr3	32069097	UNC4982147	11.93
chr2	158224059	158940671	-	-	-	chr2	158224059	158226235	Snhg11_chr2	_Snhg11_	chr2	chr2	157834236	158226235	_TAD506_chr2_	716.612	-	2.176	28		0	0B0	5	tad	2.03526	0.504407	1.21227	0.31732	0.0610186	0.0467094	TRUE	TRUE	FALSE	TRUE	2.74622	AdultRiboM_edgeR_RNASeq	0.908289	AdultRiboM_M_Adult_2	0.259135	G118_G118_M16	TRUE	TRUE	TRUE	1.17185	combined	chr2	158593885	UNC4319268	51.5356
chr11	117042527	117833374	-	-	-	chr11	117691814	117833374	Socs3_chr11	_Socs3_	chr11	chr11	117691814	118853813	_TAD2371_chr11_	790.847	-	141.56	4040		620	00F	3	tad	0.489278	0.210666	1.10166	1.05687	1.38581	1.17122	TRUE	FALSE	FALSE	FALSE	1.05687	AdultRiboM_edgeR_RNASeq	11.2734	AdultRiboM_M_Adult_5	11.6044	G118_G118_M17	FALSE	FALSE	TRUE	-6.77997	combined_female	NA	NA		NA
chr19	49564078	53609724	-	-	-	chr19	49564078	53065989	Sorcs3_chr19	_Sorcs3_	chr19	chr19	47935990	53065989	_TAD3495_chr19_	4045.65	-	3501.91	22383		21198	F00	N/A	tad	-1.17881	2.00799	0.00436593	0.00562223	0	0	TRUE	FALSE	FALSE	FALSE	-3.06492	AdultRiboM_edgeR_RNASeq	0.0270875	G118_G118_M14	0.14042	AdultRiboM_F_Adult_2	TRUE	FALSE	TRUE	-4.94129	combined	chr19	52163523	UNC190593408	12.4084
chr9	42734391	43476883	-	-	-	-	-	-	Sp140_chr9	_Sp140_	chr1	-	-	-	-	742.492	-	-	77			B00	N/A	trans	-0.628832	0.0614902	0.279131	0.459077	10.7683	9.45818	TRUE	FALSE	FALSE	FALSE	-1.31149	AdultRiboM_edgeR_RNASeq	1.49495	G118_G118_M14	2.66697	AdultRiboM_F_Adult_1	TRUE	TRUE	TRUE	7.65798	combined	chr9	42793866	UNC16253867	26.9004
chr13	67751890	69905796	-	-	-	chr13	69614378	69815377	Srd5a1_chr13	_Srd5a1_	chr13	chr13	69614378	69815377	_TAD2645_chr13_	2153.91	-	200.999	1416		85	B00	N/A	tad	1.067	-0.595379	22.7551	8.75111	23.2926	29.8629	TRUE	TRUE	TRUE	TRUE	1.46612	G118_edgeR_RNASeq	28.9556	AdultRiboM_M_Adult_1	15.2738	AdultRiboM_F_Adult_4	TRUE	FALSE	FALSE	NA	combined	chr13	68014135	UNC22779762	8.14341
chr6	110758389	112602562	chr6	112042818	112602562	-	-	-	Srgap3_chr6	_Srgap3_	chr6	-	-	-	-	1844.17	559.744	-	389	1		BB0	N/A	cis	-0.366886	0.48042	0.248496	0.299432	0.0575403	0.0369993	TRUE	FALSE	FALSE	FALSE	-3.24385	G118_edgeR_RNASeq	0.387843	AdultRiboM_M_Adult_2	0.949775	AdultRiboM_F_Adult_11	TRUE	TRUE	TRUE	-9.72372	combined	chr6	113211194	UNC11882371	37.7397
chr7	133204912	133997968	chr7	133204912	133997968	chr7	133685014	133906013	Sult1a1_chr7	_Sult1a1_	chr7	chr7	133685014	133906013	_TAD1569_chr7_	793.056	793.056	220.999	6155	6155	1902	FF0	6	tad	-0.92849	-1.32724	49.78	97.6858	34.6359	89.4334	TRUE	TRUE	TRUE	TRUE	-1.49034	G118_edgeR_RNASeq	112.723	AdultRiboM_M_Adult_9	273.863	AdultRiboM_F_Adult_2	TRUE	TRUE	FALSE	5.61109	combined	chr7	133391160	UNC13801706	12.2984
chr7	14347742	16616051	chr7	14347742	16616051	chr7	14916849	15155848	Sult2a7_chr7	_Sult2a7_	chr7	chr7	14916849	15155848	_TAD1414_chr7_	2268.31	2268.31	238.999	144	144	31	BB0	8	tad	-2.52933	-1.33436	0.329066	1.48733	0.0300348	0.1334	TRUE	TRUE	FALSE	TRUE	-3.36469	AdultRiboM_edgeR_RNASeq	1.58747	AdultRiboM_M_Adult_4	24.5495	AdultRiboM_F_Adult_3	TRUE	TRUE	TRUE	-2.32264	combined	chr7	16336964	UNC12443299	43.0105
chr1	184112000	185628817	chr1	184112000	185599259	chr1	184483631	184905630	Susd4_chr1	_Susd4_	chr1	chr1	184483631	184905630	_TAD246_chr1_	1516.82	1487.26	421.999	10982	10774	4792	FF0	5	tad	2.09155	1.29982	4.43332	1.19042	25.4736	9.76535	TRUE	TRUE	TRUE	TRUE	3.00797	AdultRiboM_edgeR_RNASeq	9.63798	AdultRiboM_M_Adult_10	2.01569	AdultRiboM_F_Adult_3	TRUE	TRUE	TRUE	6.88086	combined	chr1	184408380	UNC2332442	17.3337
chr3	88192065	89032232	chr3	88192065	89032232	chr3	88192065	88674421	Syt11_chr3	_Syt11_	chr3	chr3	88082422	88674421	_TAD655_chr3_	840.167	840.167	482.356	2818	2818	1956	FF0	7	tad	0.16779	1.10856	0.488548	0.438187	0.18105	0.0704196	FALSE	FALSE	TRUE	TRUE	1.10856	G164_CAST	1.01	AdultRiboM_M_Adult_8	1.1	AdultRiboM_F_Adult_4	TRUE	TRUE	TRUE	-4.15	combined	chr3	88660322	JAX00529551	41.02
chr1	7248849	10053495	chr1	7248849	10004633	chr1	9737581	10053495	Tcf24_chr1	_Tcf24_	chr1	chr1	9737581	13116580	_TAD5_chr1_	2804.65	2755.78	315.914	13684	13480	1490	F0F	4	tad	-1.41491	1.48033	0.668261	2.67111	0.177586	0.0598044	TRUE	TRUE	TRUE	TRUE	-4.42457	AdultRiboM_edgeR_RNASeq	2.06415	G118_G118_M14	4.28361	AdultRiboM_F_Adult_10	TRUE	TRUE	TRUE	-24.635	combined	chr1	9238061	JAX00000461	57.8749
chr11	46467078	48879592	-	-	-	chr11	48554002	48879592	Tgtp2_chr11	_Tgtp2_	chr11	chr11	48554002	48959001	_TAD2226_chr11_	2412.51	-	325.59	7645		915	F00	N/A	tad	0.12786	-1.39509	0.0873341	0.0851454	0	0	TRUE	FALSE	FALSE	FALSE	-2.47561	G118_edgeR_RNASeq	0.711633	G118_G118_M15	8.89393	G118_G118_M17	TRUE	FALSE	FALSE	NA	combined	chr11	48264372	UNC19579611	8.66948
chr17	4798332	5416592	-	-	-	-	-	-	Tiam2_chr17	_Tiam2_	chr17	-	-	-	-	618.26	-	-	2			BBB	2	cis	0.685396	-3.67704	0.831054	0.504762	0.00742413	0.120123	TRUE	TRUE	TRUE	TRUE	-1.71238	G118_edgeR_RNASeq	2.91707	AdultRiboM_M_Adult_8	2.56718	AdultRiboM_F_Adult_1	TRUE	TRUE	TRUE	6.75932	combined	chr17	4866347	UNC27508313	50.085
chr10	64823643	70636912	-	-	-	chr10	67469248	68352247	Tmem26_chr10	_Tmem26_	chr10	chr10	67469248	68352247	_TAD2068_chr10_	5813.27	-	882.999	470		245	B00	N/A	tad	-0.64665	-0.203042	0.0754034	0.131668	0.974994	1.06488	TRUE	FALSE	FALSE	FALSE	-1.17227	G118_edgeR_RNASeq	0.668259	AdultRiboM_M_Adult_1	0.782984	AdultRiboM_F_Adult_2	TRUE	FALSE	FALSE	NA	combined	chr10	66144449	UNC18134665	8.3278
chr4	62630774	65061201	-	-	-	chr4	63038534	64750533	Tnfsf15_chr4	_Tnfsf15_	chr4	chr4	63038534	64750533	_TAD835_chr4_	2430.43	-	1712	9154		6305	0F0	8	tad	-0.549237	-1.37701	0.0124839	0.0204429	0.0554468	0.149394	FALSE	FALSE	TRUE	TRUE	-1.37701	G164_CAST	0.05	AdultRiboM_M_Adult_4	0.1	G118_G118_M17	TRUE	TRUE	TRUE	-4.25	combined	chr4	62730288	UNC7364458	28.3
chr4	3846113	7213136	-	-	-	chr4	6450647	7213136	Tox_chr4	_Tox_	chr4	chr4	6450647	8315646	_TAD772_chr4_	3367.02	-	762.489	11774		1794	0F0	2	tad	-2.29216	1.37138	0.280617	1.5187	0.0282339	0.00835774	TRUE	TRUE	FALSE	TRUE	-2.52284	G118_edgeR_RNASeq	0.887618	AdultRiboM_M_Adult_4	3.11944	G118_G118_M17	TRUE	TRUE	FALSE	8.74344	combined_male	chr4	5130361	UNC6654411	9.2364
chr13	47292593	47789083	chr13	47292593	47789083	-	-	-	Tpmt_chr13	_Tpmt_	chr13	-	-	-	-	496.49	496.49	-	3	3		BB0	7	cis	0.79074	0.197412	9.01849	5.21135	12.7538	10.5371	TRUE	TRUE	FALSE	TRUE	1.07081	AdultRiboM_edgeR_RNASeq	29.1645	G118_G118_M15	20.7712	G118_G118_M18	TRUE	TRUE	TRUE	-20.9581	combined	chr13	47325689	UNC22553195	60.2792
chr4	81103381	83129807	-	-	-	chr4	82603404	83129807	Ttc39b_chr4	_Ttc39b_	chr4	chr4	82603404	83265403	_TAD849_chr4_	2026.43	-	526.403	8489		2600	F00	N/A	tad	-0.263293	1.42503	2.79264	3.43716	17.6694	6.38466	FALSE	FALSE	TRUE	TRUE	1.42503	G164_CAST	6.47	AdultRiboM_M_Adult_2	7.14	AdultRiboM_F_Adult_1	TRUE	FALSE	FALSE	NA	combined	chr4	82796731	UNC7623552	8.47
chr8	34543866	35954238	chr8	34543866	35954238	chr8	34543866	34852971	Ubxn8_chr8	_Ubxn8_	chr8	chr8	34289972	34852971	_TAD1628_chr8_	1410.37	1410.37	309.105	7449	7449	1605	FF0	4	tad	0.0993536	-0.377675	4.01177	3.58765	2.44415	2.94807	TRUE	FALSE	TRUE	TRUE	-0.653333	PWK_limma_microarray	8.53808	G118_G118_M15	8.92796	AdultRiboM_F_Adult_1	TRUE	TRUE	TRUE	-8.81568	combined	chr8	35291220	UNC14470806	26.4101
chr1	88523323	92772391	-	-	-	chr1	89846075	90207074	Ugt1a2_chr1	_Ugt1a2_	chr1	chr1	89846075	90207074	_TAD110_chr1_	4249.07	-	360.999	724		186	00B	3	tad	0.381549	1.74804	0.0465373	0.0187002	0.0955847	0.0227638	FALSE	FALSE	TRUE	TRUE	1.74804	G164_CAST	1.73	AdultRiboM_M_Adult_5	1.48	AdultRiboM_F_Adult_2	FALSE	FALSE	TRUE	-5.63	combined_female	NA	NA		NA
chr1	138830416	145396606	-	-	-	-	-	-	Usp2_chr1	_Usp2_	chr9	-	-	-	-	6566.19	-	-	22523			00F	7	trans	0.00692438	0.205927	0.289774	0.253741	0.807745	0.615854	TRUE	FALSE	FALSE	FALSE	1.64236	G118_edgeR_RNASeq	2.48205	G118_G118_M14	1.39791	AdultRiboM_F_Adult_2	FALSE	FALSE	TRUE	-2.93835	combined_female	NA	NA		NA
chr10	23024516	23759471	chr10	23024516	23718959	chr10	23510306	23759471	Vnn1_chr10	_Vnn1_	chr10	chr10	23510306	23872305	_TAD2003_chr10_	734.955	694.443	249.165	1830	1620	498	FF0	6	tad	-1.71748	-1.43261	3.3427	11.7127	0.214096	0.632365	FALSE	TRUE	TRUE	TRUE	-1.43261	G164_CAST	15.59	AdultRiboM_M_Adult_4	24.89	AdultRiboM_F_Adult_2	TRUE	TRUE	FALSE	6.53	combined	chr10	23599753	UNC17586020	18.75
chr11	98321734	102814638	-	-	-	chr11	100829814	101449813	Wnk4_chr11	_Wnk4_	chr11	chr11	100829814	101449813	_TAD2335_chr11_	4492.9	-	619.999	19276		2908	F00	N/A	tad	0.698409	1.11774	0.420835	0.275552	0.506998	0.251636	TRUE	FALSE	TRUE	TRUE	1.34691	G118_edgeR_RNASeq	0.637719	G118_G118_M14	0.255326	G118_G118_M16	TRUE	TRUE	FALSE	4.19951	combined_male	chr11	100657956	UNC20247689	7.79693
[truncated: 128 more columns]

## Sheet: S6B_Peak IDs for Overlap
S6B_Table_Peak IDs for Overlap
Peak Names for Cross-Referencing with Table S5	# H3K27ac ChIP peaks in B6 or CAST mouse liver that overlap with strain-specific SNPs or inDels within Narrowest eQTL						# DHS in B6 or CAST mouse liver that overlap with strain-specific SNPs or inDels within Narrowest eQTL
eQTL ID	Peak Names for overlap with All Robust B6 K27 Peaks	Peak Names for overlap with B6-specific M-biased Peaks	Peak Names for overlap with B6-specific F-biased Peaks	Peak Names for overlap with All CAST Peaks	Peak Names for overlap with CAST-specific M-biased Peaks	Peak Names for overlap with CAST-specific F-biased Peaks	Peak Names for overlap with All B6 Peaks	Peak Names for overlap with B6-specific M-biased Peaks	Peak Names for overlap with B6-specific F-biased Peaks	Peak Names for overlap with All CAST Peaks	Peak Names for overlap with CAST-specific M-biased Peaks	Peak Names for overlap with CAST-specific F-biased Peaks
1110057K04Rik_chr12	Robust_11042,Robust_11043,Robust_11044,Robust_11045,Robust_11046,Robust_11047,Robust_11048,Robust_11050,Robust_11051,Robust_11052,Robust_11054,Robust_11055,Robust_11056,Robust_11057,Robust_11058,Robust_11059,Robust_11060,Robust_11061,Robust_11062,Robust_11063,Robust_11064,Robust_11066,Robust_11067,Robust_11068,Robust_11069,Robust_11071,Robust_11072,Robust_11073,Robust_11074,Robust_11075,Robust_11…	G162C_M1_MACS2_peak_15251,G162C_M1_MACS2_peak_15252	G162C_M6_MACS2_peak_15744,G162C_M6_MACS2_peak_15774	Robust_11042,Robust_11046,Robust_11047,Robust_11048,Robust_11051,Robust_11052,Robust_11053,Robust_11054,Robust_11055,Robust_11057,Robust_11058,Robust_11059,Robust_11060,Robust_11062,Robust_11063,Robust_11066,Robust_11067,Robust_11068,Robust_11069,Robust_11075,Robust_11079,Robust_11080,Robust_11081,Robust_11082,Robust_11084,Robust_11086,Robust_11087,Robust_11088,Robust_11089,Robust_11090,Robust_11…		G162C_M16_MACS2_peak_16208,G162C_M16_MACS2_peak_16297	Robust_4963,Robust_4964,Robust_4965,Robust_4967,Robust_4968,Robust_4969,Robust_4970,Robust_4972,Robust_4973,Robust_4974,Robust_4975,Robust_4976,Robust_4977,Robust_4978,Robust_4979,Robust_4982,Robust_4984,Robust_4985,Robust_4986,Robust_4987,Robust_4988,Robust_4989,Robust_4999,Robust_5000,Robust_5003	G163C_M1_sorted_mapped_peak_7302	G163C_M6_sorted_mapped_peak_4959,G163C_M6_sorted_mapped_peak_4980	Robust_4964,Robust_4965,Robust_4968,Robust_4970,Robust_4973,Robust_4975,Robust_4976,Robust_4978,Robust_4980,Robust_4982,Robust_4984,Robust_4985,Robust_4986,Robust_4987,Robust_5000,Robust_5003
1700019G17Rik_chr6	Robust_45915,Robust_45916,Robust_45917,Robust_45918,Robust_45919,Robust_45920,Robust_45921,Robust_45922,Robust_45923,Robust_45924,Robust_45925,Robust_45926,Robust_45927,Robust_45928,Robust_45929,Robust_45930,Robust_45931,Robust_45933,Robust_45934,Robust_45936,Robust_45939,Robust_45940,Robust_45941,Robust_45942,Robust_45945,Robust_45946,Robust_45947,Robust_45949,Robust_45951,Robust_45953,Robust_45…	G162C_M1_MACS2_peak_63347,G162C_M1_MACS2_peak_63396		Robust_45915,Robust_45916,Robust_45917,Robust_45919,Robust_45920,Robust_45921,Robust_45924,Robust_45925,Robust_45930,Robust_45931,Robust_45936,Robust_45937,Robust_45939,Robust_45940,Robust_45941,Robust_45942,Robust_45945,Robust_45947,Robust_45949,Robust_45951,Robust_45953,Robust_45959,Robust_45960,Robust_45961			Robust_20386,Robust_20387,Robust_20388,Robust_20389,Robust_20390,Robust_20391,Robust_20392,Robust_20394,Robust_20395,Robust_20397,Robust_20398,Robust_20399,Robust_20400,Robust_20401,Robust_20402,Robust_20404	G163C_M1_sorted_mapped_peak_30286		Robust_20386,Robust_20388,Robust_20389,Robust_20391,Robust_20392,Robust_20394,Robust_20395,Robust_20397,Robust_20398,Robust_20399,Robust_20400,Robust_20401,Robust_20402,Robust_20404,Robust_20406
1810046K07Rik_chr9	Robust_55535,Robust_55536,Robust_55538,Robust_55540,Robust_55541,Robust_55542,Robust_55543,Robust_55544,Robust_55545,Robust_55546,Robust_55547,Robust_55548,Robust_55549,Robust_55550,Robust_55551,Robust_55552,Robust_55554,Robust_55555,Robust_55556,Robust_55557,Robust_55558,Robust_55560,Robust_55561,Robust_55562,Robust_55563,Robust_55564,Robust_55565,Robust_55566,Robust_55567,Robust_55568,Robust_55…			Robust_55535,Robust_55536,Robust_55538,Robust_55539,Robust_55540,Robust_55542,Robust_55543,Robust_55544,Robust_55545,Robust_55546,Robust_55548,Robust_55549,Robust_55550,Robust_55551,Robust_55552,Robust_55554,Robust_55555,Robust_55556,Robust_55558,Robust_55559,Robust_55560,Robust_55561,Robust_55562,Robust_55563,Robust_55564,Robust_55565,Robust_55566,Robust_55567,Robust_55568,Robust_55569,Robust_55…		G162C_M16_MACS2_peak_80176	Robust_24646,Robust_24648,Robust_24649,Robust_24650,Robust_24651,Robust_24652,Robust_24653,Robust_24655,Robust_24656,Robust_24657,Robust_24658,Robust_24659,Robust_24660,Robust_24661,Robust_24662,Robust_24663,Robust_24664,Robust_24666,Robust_24669,Robust_24670		G163C_M6_sorted_mapped_peak_24798	Robust_24646,Robust_24648,Robust_24649,Robust_24650,Robust_24652,Robust_24653,Robust_24655,Robust_24656,Robust_24657,Robust_24660,Robust_24661,Robust_24662,Robust_24663,Robust_24664,Robust_24665,Robust_24666,Robust_24669,Robust_24670		G163C_M16_sorted_mapped_peak_23562,G163C_M16_sorted_mapped_peak_23574
4930538K18Rik_chr4	Robust_39026,Robust_39028,Robust_39030			Robust_39026,Robust_39027,Robust_39028,Robust_39029,Robust_39030,Robust_39031			Robust_17296,Robust_17298			Robust_17296,Robust_17298
A530016L24Rik_chr12	Robust_13193,Robust_13194,Robust_13195,Robust_13197,Robust_13198,Robust_13200,Robust_13202,Robust_13203,Robust_13205,Robust_13206,Robust_13207,Robust_13208,Robust_13209		G162C_M6_MACS2_peak_18841	Robust_13193,Robust_13194,Robust_13195,Robust_13197,Robust_13198,Robust_13200,Robust_13201,Robust_13204,Robust_13205,Robust_13206,Robust_13207,Robust_13208,Robust_13209,Robust_13210			Robust_5898,Robust_5899,Robust_5900,Robust_5901,Robust_5904			Robust_5898,Robust_5899,Robust_5900,Robust_5901,Robust_5903
A530032D15Rik_chr1	Robust_1204,Robust_1206,Robust_1207,Robust_1208,Robust_1209,Robust_1210,Robust_1212,Robust_1217,Robust_1219,Robust_1221,Robust_1222,Robust_1223,Robust_1228,Robust_1232,Robust_1233,Robust_1234,Robust_1235,Robust_1245,Robust_1246,Robust_1247,Robust_1249,Robust_1251,Robust_1252,Robust_1255,Robust_1256,Robust_1258,Robust_1259,Robust_1261,Robust_1262,Robust_1264,Robust_1265,Robust_1272,Robust_1273,Rob…	G162C_M1_MACS2_peak_1775,G162C_M1_MACS2_peak_1778,G162C_M1_MACS2_peak_1779,G162C_M1_MACS2_peak_1876,G162C_M1_MACS2_peak_1902,G162C_M1_MACS2_peak_1992,G162C_M1_MACS2_peak_1994,G162C_M1_MACS2_peak_1995,G162C_M1_MACS2_peak_1998	G162C_M6_MACS2_peak_1815,G162C_M6_MACS2_peak_2045	Robust_1202,Robust_1204,Robust_1206,Robust_1207,Robust_1208,Robust_1209,Robust_1212,Robust_1213,Robust_1214,Robust_1217,Robust_1218,Robust_1219,Robust_1221,Robust_1222,Robust_1223,Robust_1224,Robust_1225,Robust_1226,Robust_1227,Robust_1228,Robust_1229,Robust_1230,Robust_1231,Robust_1233,Robust_1234,Robust_1235,Robust_1245,Robust_1246,Robust_1247,Robust_1249,Robust_1255,Robust_1258,Robust_1262,Rob…	G162C_M11_MACS2_peak_2002,G162C_M11_MACS2_peak_2222	G162C_M16_MACS2_peak_1854,G162C_M16_MACS2_peak_1902,G162C_M16_MACS2_peak_1904	Robust_542,Robust_544,Robust_545,Robust_546,Robust_550,Robust_551,Robust_552,Robust_553,Robust_560,Robust_561,Robust_562,Robust_563,Robust_564,Robust_565,Robust_566,Robust_569,Robust_571,Robust_573,Robust_574,Robust_575,Robust_578,Robust_583,Robust_584,Robust_586,Robust_587,Robust_589,Robust_593,Robust_594,Robust_595,Robust_596,Robust_597,Robust_598,Robust_600,Robust_602,Robust_603,Robust_604,Rob…		G163C_M6_sorted_mapped_peak_592	Robust_542,Robust_544,Robust_548,Robust_551,Robust_553,Robust_554,Robust_555,Robust_560,Robust_561,Robust_563,Robust_565,Robust_566,Robust_569,Robust_571,Robust_574,Robust_575,Robust_578,Robust_581,Robust_583,Robust_584,Robust_585,Robust_587,Robust_589,Robust_593,Robust_594,Robust_596,Robust_597,Robust_598,Robust_600,Robust_602,Robust_603,Robust_605,Robust_606,Robust_607,Robust_608,Robust_609,Rob…
Abca3_chr17	Robust_23340,Robust_23341,Robust_23342,Robust_23343,Robust_23344,Robust_23345,Robust_23346,Robust_23347,Robust_23348,Robust_23349,Robust_23350,Robust_23351,Robust_23353,Robust_23354,Robust_23355,Robust_23357,Robust_23358,Robust_23359,Robust_23360,Robust_23361,Robust_23362,Robust_23363,Robust_23365,Robust_23367,Robust_23371,Robust_23374,Robust_23377,Robust_23380,Robust_23381,Robust_23389,Robust_23…		G162C_M6_MACS2_peak_33139	Robust_23341,Robust_23342,Robust_23343,Robust_23344,Robust_23345,Robust_23346,Robust_23348,Robust_23349,Robust_23351,Robust_23353,Robust_23354,Robust_23355,Robust_23356,Robust_23358,Robust_23359,Robust_23360,Robust_23361,Robust_23362,Robust_23363,Robust_23365,Robust_23367,Robust_23371,Robust_23374,Robust_23377,Robust_23379,Robust_23380,Robust_23381,Robust_23391,Robust_23392,Robust_23393,Robust_23…			Robust_10326,Robust_10327,Robust_10329,Robust_10330,Robust_10332,Robust_10333,Robust_10334,Robust_10335,Robust_10336,Robust_10337,Robust_10339,Robust_10346,Robust_10348,Robust_10355,Robust_10356,Robust_10357			Robust_10326,Robust_10328,Robust_10329,Robust_10330,Robust_10332,Robust_10333,Robust_10334,Robust_10335,Robust_10336,Robust_10337,Robust_10346,Robust_10348,Robust_10355,Robust_10356,Robust_10357
Abcd2_chr15	Robust_20302,Robust_20303,Robust_20304,Robust_20305,Robust_20306,Robust_20307,Robust_20309,Robust_20310,Robust_20311,Robust_20312,Robust_20313,Robust_20314,Robust_20315,Robust_20316,Robust_20317,Robust_20318,Robust_20319,Robust_20321,Robust_20322,Robust_20323,Robust_20324		G162C_M6_MACS2_peak_28876,G162C_M6_MACS2_peak_28884	Robust_20302,Robust_20303,Robust_20305,Robust_20306,Robust_20307,Robust_20308,Robust_20311,Robust_20312,Robust_20314,Robust_20315,Robust_20316,Robust_20318,Robust_20319,Robust_20322,Robust_20323,Robust_20324,Robust_20325			Robust_8986,Robust_8990,Robust_8991,Robust_8992,Robust_8993,Robust_8994			Robust_8987,Robust_8990,Robust_8991,Robust_8992,Robust_8994		G163C_M16_sorted_mapped_peak_8587,G163C_M16_sorted_mapped_peak_8589,G163C_M16_sorted_mapped_peak_8591
Abhd2_chr7	Robust_49487,Robust_49489,Robust_49493,Robust_49494,Robust_49495,Robust_49497,Robust_49499,Robust_49500,Robust_49502,Robust_49503,Robust_49504,Robust_49505,Robust_49506,Robust_49507,Robust_49508,Robust_49510,Robust_49513,Robust_49517,Robust_49518,Robust_49519,Robust_49521,Robust_49522,Robust_49524,Robust_49525,Robust_49526,Robust_49527,Robust_49528,Robust_49529,Robust_49530,Robust_49531,Robust_49…	G162C_M1_MACS2_peak_68209,G162C_M1_MACS2_peak_68319	G162C_M6_MACS2_peak_69953,G162C_M6_MACS2_peak_69959,G162C_M6_MACS2_peak_70059	Robust_49489,Robust_49491,Robust_49495,Robust_49499,Robust_49500,Robust_49505,Robust_49507,Robust_49508,Robust_49510,Robust_49513,Robust_49517,Robust_49518,Robust_49520,Robust_49521,Robust_49522,Robust_49523,Robust_49524,Robust_49525,Robust_49526,Robust_49529,Robust_49530,Robust_49532,Robust_49535,Robust_49536,Robust_49537,Robust_49538,Robust_49541,Robust_49543,Robust_49544,Robust_49545,Robust_49…		G162C_M16_MACS2_peak_71653,G162C_M16_MACS2_peak_71667,G162C_M16_MACS2_peak_71668,G162C_M16_MACS2_peak_71673,G162C_M16_MACS2_peak_71683,G162C_M16_MACS2_peak_71697	Robust_21922,Robust_21923,Robust_21926,Robust_21927,Robust_21928,Robust_21929,Robust_21931,Robust_21932,Robust_21933,Robust_21934,Robust_21937,Robust_21938,Robust_21939,Robust_21940,Robust_21941,Robust_21942,Robust_21943,Robust_21944,Robust_21945,Robust_21946,Robust_21947,Robust_21948,Robust_21950,Robust_21951,Robust_21952,Robust_21956,Robust_21957,Robust_21958,Robust_21961,Robust_21963,Robust_21…	G163C_M1_sorted_mapped_peak_32616,G163C_M1_sorted_mapped_peak_32636	G163C_M6_sorted_mapped_peak_22043	Robust_21922,Robust_21928,Robust_21929,Robust_21931,Robust_21932,Robust_21933,Robust_21934,Robust_21937,Robust_21938,Robust_21939,Robust_21940,Robust_21941,Robust_21942,Robust_21943,Robust_21944,Robust_21945,Robust_21948,Robust_21950,Robust_21951,Robust_21953,Robust_21956,Robust_21957,Robust_21960,Robust_21961,Robust_21962,Robust_21964,Robust_21965,Robust_21966,Robust_21967,Robust_21968,Robust_21…		G163C_M16_sorted_mapped_peak_20972
Acnat2_chr4	Robust_37441,Robust_37442,Robust_37443,Robust_37445,Robust_37450,Robust_37453,Robust_37459,Robust_37463,Robust_37466,Robust_37472,Robust_37474,Robust_37475,Robust_37477,Robust_37478,Robust_37479,Robust_37481,Robust_37482,Robust_37483,Robust_37486,Robust_37487,Robust_37488,Robust_37489,Robust_37491,Robust_37497,Robust_37498,Robust_37499,Robust_37500,Robust_37501,Robust_37503,Robust_37505,Robust_37…	G162C_M1_MACS2_peak_51957,G162C_M1_MACS2_peak_52051,G162C_M1_MACS2_peak_52052,G162C_M1_MACS2_peak_52093,G162C_M1_MACS2_peak_52101	G162C_M6_MACS2_peak_53299,G162C_M6_MACS2_peak_53307	Robust_37443,Robust_37445,Robust_37450,Robust_37453,Robust_37459,Robust_37463,Robust_37466,Robust_37468,Robust_37470,Robust_37477,Robust_37478,Robust_37479,Robust_37482,Robust_37483,Robust_37485,Robust_37486,Robust_37487,Robust_37488,Robust_37489,Robust_37491,Robust_37492,Robust_37496,Robust_37497,Robust_37498,Robust_37499,Robust_37501,Robust_37506,Robust_37507,Robust_37514,Robust_37517,Robust_37…	G162C_M11_MACS2_peak_58560,G162C_M11_MACS2_peak_58591	G162C_M16_MACS2_peak_54750,G162C_M16_MACS2_peak_54754,G162C_M16_MACS2_peak_54764,G162C_M16_MACS2_peak_54771,G162C_M16_MACS2_peak_54912	Robust_16620,Robust_16623,Robust_16624,Robust_16626,Robust_16627,Robust_16632,Robust_16636,Robust_16637,Robust_16639,Robust_16640,Robust_16642,Robust_16645,Robust_16646,Robust_16648,Robust_16649,Robust_16652,Robust_16653,Robust_16654,Robust_16660,Robust_16662,Robust_16663,Robust_16665,Robust_16666,Robust_16667,Robust_16669,Robust_16671,Robust_16672,Robust_16673,Robust_16674,Robust_16675,Robust_16…		G163C_M6_sorted_mapped_peak_16681,G163C_M6_sorted_mapped_peak_16682	Robust_16623,Robust_16624,Robust_16626,Robust_16627,Robust_16632,Robust_16636,Robust_16640,Robust_16642,Robust_16645,Robust_16646,Robust_16647,Robust_16648,Robust_16653,Robust_16656,Robust_16660,Robust_16661,Robust_16662,Robust_16664,Robust_16665,Robust_16666,Robust_16667,Robust_16668,Robust_16669,Robust_16670,Robust_16671,Robust_16672,Robust_16674,Robust_16675,Robust_16679,Robust_16681,Robust_16…	G163C_M11_sorted_mapped_peak_25418
Acot13_chr13				Robust_13803,Robust_13804
Acox2_chr14	Robust_16223,Robust_16224,Robust_16229,Robust_16230,Robust_16231,Robust_16232,Robust_16233,Robust_16234,Robust_16235,Robust_16237,Robust_16238,Robust_16239,Robust_16240,Robust_16241,Robust_16243,Robust_16245			Robust_16224,Robust_16225,Robust_16229,Robust_16230,Robust_16231,Robust_16232,Robust_16233,Robust_16234,Robust_16235,Robust_16236,Robust_16238,Robust_16241,Robust_16243,Robust_16244			Robust_7245,Robust_7246,Robust_7247,Robust_7249,Robust_7252,Robust_7253,Robust_7254		G163C_M6_sorted_mapped_peak_7209	Robust_7246,Robust_7247,Robust_7248,Robust_7251,Robust_7252,Robust_7253,Robust_7254		G163C_M16_sorted_mapped_peak_6959
Acsm2_chr7	Robust_50541,Robust_50542,Robust_50543,Robust_50544,Robust_50545,Robust_50546,Robust_50547,Robust_50548,Robust_50550,Robust_50551,Robust_50552,Robust_50553,Robust_50555,Robust_50556,Robust_50557,Robust_50559,Robust_50560,Robust_50561,Robust_50562,Robust_50566,Robust_50567,Robust_50568,Robust_50571,Robust_50574,Robust_50575,Robust_50576,Robust_50577,Robust_50580,Robust_50581,Robust_50582,Robust_50…	G162C_M1_MACS2_peak_69621,G162C_M1_MACS2_peak_69626,G162C_M1_MACS2_peak_69632	G162C_M6_MACS2_peak_71434	Robust_50541,Robust_50542,Robust_50545,Robust_50546,Robust_50547,Robust_50548,Robust_50549,Robust_50550,Robust_50551,Robust_50552,Robust_50553,Robust_50554,Robust_50555,Robust_50556,Robust_50557,Robust_50559,Robust_50560,Robust_50561,Robust_50562,Robust_50563,Robust_50566,Robust_50567,Robust_50568,Robust_50569,Robust_50570,Robust_50575,Robust_50576,Robust_50577,Robust_50578,Robust_50580,Robust_50…	G162C_M11_MACS2_peak_78053,G162C_M11_MACS2_peak_78077	G162C_M16_MACS2_peak_73198,G162C_M16_MACS2_peak_73220,G162C_M16_MACS2_peak_73222	Robust_22371,Robust_22372,Robust_22373,Robust_22374,Robust_22375,Robust_22376,Robust_22379,Robust_22380,Robust_22381,Robust_22383,Robust_22384,Robust_22385,Robust_22386,Robust_22387,Robust_22390,Robust_22391,Robust_22392,Robust_22395,Robust_22396,Robust_22397,Robust_22399			Robust_22372,Robust_22373,Robust_22375,Robust_22376,Robust_22380,Robust_22381,Robust_22382,Robust_22383,Robust_22384,Robust_22386,Robust_22387,Robust_22391,Robust_22393,Robust_22394,Robust_22395,Robust_22396,Robust_22397,Robust_22398,Robust_22399	G163C_M11_sorted_mapped_peak_34141,G163C_M11_sorted_mapped_peak_34142,G163C_M11_sorted_mapped_peak_34149
Acsm5_chr7	Robust_50550,Robust_50551,Robust_50552,Robust_50553,Robust_50555,Robust_50556,Robust_50557,Robust_50559,Robust_50560,Robust_50561,Robust_50562,Robust_50566,Robust_50567,Robust_50568,Robust_50571,Robust_50574,Robust_50575,Robust_50576,Robust_50577,Robust_50580,Robust_50581,Robust_50582,Robust_50584,Robust_50585,Robust_50587,Robust_50588,Robust_50590,Robust_50592,Robust_50593,Robust_50594,Robust_50…	G162C_M1_MACS2_peak_69621,G162C_M1_MACS2_peak_69626,G162C_M1_MACS2_peak_69632		Robust_50550,Robust_50551,Robust_50552,Robust_50553,Robust_50554,Robust_50555,Robust_50556,Robust_50557,Robust_50559,Robust_50560,Robust_50561,Robust_50562,Robust_50563,Robust_50566,Robust_50567,Robust_50568,Robust_50569,Robust_50570,Robust_50575,Robust_50576,Robust_50577,Robust_50578,Robust_50580,Robust_50581,Robust_50585,Robust_50586,Robust_50587,Robust_50588,Robust_50589,Robust_50590,Robust_50…	G162C_M11_MACS2_peak_78077	G162C_M16_MACS2_peak_73198,G162C_M16_MACS2_peak_73220,G162C_M16_MACS2_peak_73222	Robust_22376,Robust_22379,Robust_22380,Robust_22381,Robust_22383,Robust_22384,Robust_22385,Robust_22386,Robust_22387,Robust_22390,Robust_22391,Robust_22392,Robust_22395,Robust_22396,Robust_22397,Robust_22399,Robust_22400,Robust_22401,Robust_22402,Robust_22404,Robust_22405,Robust_22406,Robust_22408			Robust_22376,Robust_22380,Robust_22381,Robust_22382,Robust_22383,Robust_22384,Robust_22386,Robust_22387,Robust_22391,Robust_22393,Robust_22394,Robust_22395,Robust_22396,Robust_22397,Robust_22398,Robust_22399,Robust_22400,Robust_22401,Robust_22402,Robust_22404,Robust_22405,Robust_22406,Robust_22407,Robust_22408	G163C_M11_sorted_mapped_peak_34141,G163C_M11_sorted_mapped_peak_34142,G163C_M11_sorted_mapped_peak_34149	G163C_M16_sorted_mapped_peak_21413
Acss3_chr10	Robust_6142,Robust_6144,Robust_6145,Robust_6146,Robust_6147,Robust_6148,Robust_6149,Robust_6150,Robust_6151,Robust_6152,Robust_6153,Robust_6154,Robust_6155,Robust_6157,Robust_6160,Robust_6161,Robust_6163,Robust_6164,Robust_6165,Robust_6166,Robust_6167,Robust_6168,Robust_6169,Robust_6170,Robust_6171,Robust_6173,Robust_6174,Robust_6176,Robust_6177,Robust_6181,Robust_6182,Robust_6183,Robust_6187,Rob…	G162C_M1_MACS2_peak_8699	G162C_M6_MACS2_peak_9007,G162C_M6_MACS2_peak_9009,G162C_M6_MACS2_peak_9011,G162C_M6_MACS2_peak_9012	Robust_6142,Robust_6144,Robust_6146,Robust_6147,Robust_6148,Robust_6151,Robust_6152,Robust_6153,Robust_6154,Robust_6155,Robust_6157,Robust_6160,Robust_6161,Robust_6162,Robust_6163,Robust_6166,Robust_6167,Robust_6168,Robust_6170,Robust_6171,Robust_6172,Robust_6173,Robust_6174,Robust_6175,Robust_6177,Robust_6184,Robust_6185,Robust_6186,Robust_6187,Robust_6188,Robust_6189,Robust_6191,Robust_6192		G162C_M16_MACS2_peak_9236,G162C_M16_MACS2_peak_9252	Robust_2741,Robust_2743,Robust_2744,Robust_2748,Robust_2749,Robust_2750,Robust_2751,Robust_2753,Robust_2754,Robust_2755,Robust_2757,Robust_2761,Robust_2762,Robust_2764,Robust_2765		G163C_M6_sorted_mapped_peak_2713,G163C_M6_sorted_mapped_peak_2718	Robust_2741,Robust_2743,Robust_2744,Robust_2745,Robust_2746,Robust_2747,Robust_2748,Robust_2749,Robust_2751,Robust_2752,Robust_2753,Robust_2754,Robust_2755,Robust_2756,Robust_2757,Robust_2760		G163C_M16_sorted_mapped_peak_2598
Acy1_chr9	Robust_57060,Robust_57061,Robust_57064,Robust_57065,Robust_57066,Robust_57067,Robust_57068,Robust_57069,Robust_57070,Robust_57071,Robust_57072,Robust_57075,Robust_57076,Robust_57077,Robust_57078,Robust_57079,Robust_57082,Robust_57092,Robust_57097,Robust_57099,Robust_57100,Robust_57101,Robust_57103,Robust_57116,Robust_57118,Robust_57119,Robust_57123,Robust_57124,Robust_57125,Robust_57128,Robust_57…	G162C_M1_MACS2_peak_78437		Robust_57056,Robust_57060,Robust_57061,Robust_57064,Robust_57065,Robust_57066,Robust_57069,Robust_57071,Robust_57075,Robust_57077,Robust_57079,Robust_57082,Robust_57083,Robust_57092,Robust_57095,Robust_57097,Robust_57100,Robust_57101,Robust_57103,Robust_57116,Robust_57118,Robust_57119,Robust_57123,Robust_57124,Robust_57125,Robust_57128,Robust_57132,Robust_57134,Robust_57136,Robust_57140,Robust_57…			Robust_25300,Robust_25302,Robust_25303,Robust_25305,Robust_25306,Robust_25307,Robust_25308,Robust_25309,Robust_25314,Robust_25316,Robust_25323,Robust_25329,Robust_25340,Robust_25341,Robust_25343,Robust_25347			Robust_25300,Robust_25302,Robust_25303,Robust_25308,Robust_25309,Robust_25314,Robust_25323,Robust_25329,Robust_25340,Robust_25341,Robust_25343,Robust_25347		G163C_M16_sorted_mapped_peak_24191,G163C_M16_sorted_mapped_peak_24223
Adam11_chr11	Robust_9944,Robust_9945,Robust_9946,Robust_9948,Robust_9949,Robust_9950,Robust_9951,Robust_9952,Robust_9954,Robust_9957,Robust_9959,Robust_9960,Robust_9962,Robust_9966,Robust_9967,Robust_9968,Robust_9969,Robust_9970,Robust_9971,Robust_9973,Robust_9974,Robust_9975,Robust_9976,Robust_9977,Robust_9980,Robust_9986,Robust_9987,Robust_9989,Robust_9993,Robust_9995,Robust_9997,Robust_10000,Robust_10002,R…	G162C_M1_MACS2_peak_13803		Robust_9944,Robust_9945,Robust_9946,Robust_9947,Robust_9948,Robust_9950,Robust_9951,Robust_9957,Robust_9959,Robust_9960,Robust_9962,Robust_9963,Robust_9966,Robust_9967,Robust_9968,Robust_9969,Robust_9970,Robust_9971,Robust_9973,Robust_9974,Robust_9975,Robust_9976,Robust_9977,Robust_9980,Robust_9986,Robust_9987,Robust_9989,Robust_9993,Robust_9995,Robust_9997,Robust_9998,Robust_9999,Robust_10000,Ro…		G162C_M16_MACS2_peak_14678	Robust_4473,Robust_4474,Robust_4477,Robust_4478,Robust_4481,Robust_4483,Robust_4485,Robust_4486,Robust_4487,Robust_4488,Robust_4489,Robust_4490,Robust_4494,Robust_4498,Robust_4499,Robust_4500,Robust_4501			Robust_4473,Robust_4474,Robust_4475,Robust_4477,Robust_4478,Robust_4481,Robust_4483,Robust_4488,Robust_4489,Robust_4490,Robust_4498,Robust_4499
Adap1_chr5	Robust_43827,Robust_43828,Robust_43829,Robust_43830,Robust_43831,Robust_43833,Robust_43835,Robust_43838,Robust_43840,Robust_43841,Robust_43842,Robust_43843,Robust_43844,Robust_43845,Robust_43846,Robust_43847,Robust_43848,Robust_43849,Robust_43851,Robust_43852,Robust_43854,Robust_43856,Robust_43857,Robust_43859,Robust_43860,Robust_43861,Robust_43862,Robust_43863,Robust_43865,Robust_43866,Robust_43…			Robust_43827,Robust_43828,Robust_43831,Robust_43833,Robust_43834,Robust_43836,Robust_43838,Robust_43841,Robust_43842,Robust_43843,Robust_43844,Robust_43845,Robust_43848,Robust_43849,Robust_43850,Robust_43851,Robust_43852,Robust_43853,Robust_43854,Robust_43856,Robust_43857,Robust_43859,Robust_43860,Robust_43861,Robust_43862,Robust_43863,Robust_43865,Robust_43866,Robust_43867,Robust_43868,Robust_43…			Robust_19474,Robust_19475,Robust_19477,Robust_19478,Robust_19480,Robust_19481,Robust_19482,Robust_19486,Robust_19487,Robust_19488,Robust_19489,Robust_19490,Robust_19491,Robust_19493,Robust_19494,Robust_19495,Robust_19496,Robust_19497,Robust_19498,Robust_19499,Robust_19501,Robust_19502,Robust_19507,Robust_19508,Robust_19511,Robust_19512,Robust_19513,Robust_19514,Robust_19515,Robust_19517,Robust_19…			Robust_19474,Robust_19475,Robust_19477,Robust_19480,Robust_19481,Robust_19482,Robust_19483,Robust_19484,Robust_19486,Robust_19487,Robust_19489,Robust_19490,Robust_19492,Robust_19493,Robust_19494,Robust_19495,Robust_19497,Robust_19499,Robust_19502,Robust_19506,Robust_19507,Robust_19509,Robust_19510,Robust_19511,Robust_19513,Robust_19514,Robust_19517,Robust_19518,Robust_19519,Robust_19526,Robust_19…		G163C_M16_sorted_mapped_peak_18626
Adh4_chr3	Robust_36433,Robust_36434,Robust_36435,Robust_36436,Robust_36437			Robust_36433,Robust_36434,Robust_36435,Robust_36436,Robust_36437			Robust_16158			Robust_16158
Adrb2_chr18	Robust_26684,Robust_26685,Robust_26686,Robust_26688,Robust_26689,Robust_26690,Robust_26691,Robust_26692,Robust_26693,Robust_26694,Robust_26697,Robust_26698,Robust_26702,Robust_26703,Robust_26705,Robust_26706,Robust_26709,Robust_26710,Robust_26711,Robust_26715,Robust_26717,Robust_26718,Robust_26719,Robust_26720,Robust_26721,Robust_26722,Robust_26723,Robust_26724,Robust_26725,Robust_26727,Robust_26…		G162C_M6_MACS2_peak_37813,G162C_M6_MACS2_peak_37819	Robust_26684,Robust_26685,Robust_26686,Robust_26688,Robust_26690,Robust_26691,Robust_26692,Robust_26694,Robust_26695,Robust_26696,Robust_26697,Robust_26698,Robust_26702,Robust_26703,Robust_26706,Robust_26707,Robust_26708,Robust_26709,Robust_26710,Robust_26711,Robust_26715,Robust_26718,Robust_26719,Robust_26720,Robust_26721,Robust_26722,Robust_26723,Robust_26724,Robust_26725,Robust_26726,Robust_26…	G162C_M11_MACS2_peak_41636,G162C_M11_MACS2_peak_41637	G162C_M16_MACS2_peak_38879,G162C_M16_MACS2_peak_38921,G162C_M16_MACS2_peak_38922,G162C_M16_MACS2_peak_38937,G162C_M16_MACS2_peak_38945	Robust_11843,Robust_11844,Robust_11846,Robust_11847,Robust_11849,Robust_11850,Robust_11851,Robust_11852,Robust_11853,Robust_11855,Robust_11857,Robust_11860,Robust_11861,Robust_11862,Robust_11863,Robust_11864,Robust_11865,Robust_11867,Robust_11868,Robust_11869,Robust_11872,Robust_11873,Robust_11874,Robust_11875,Robust_11876,Robust_11877,Robust_11880,Robust_11883	G163C_M1_sorted_mapped_peak_17673	G163C_M6_sorted_mapped_peak_11838,G163C_M6_sorted_mapped_peak_11857	Robust_11843,Robust_11844,Robust_11845,Robust_11846,Robust_11847,Robust_11849,Robust_11850,Robust_11852,Robust_11853,Robust_11855,Robust_11857,Robust_11860,Robust_11863,Robust_11868,Robust_11869,Robust_11872,Robust_11873,Robust_11874,Robust_11875,Robust_11877,Robust_11879,Robust_11880,Robust_11883		G163C_M16_sorted_mapped_peak_11338
Agtr1a_chr13	Robust_13816,Robust_13817,Robust_13819,Robust_13821,Robust_13822,Robust_13823,Robust_13825,Robust_13827,Robust_13834,Robust_13835,Robust_13836,Robust_13837,Robust_13838,Robust_13839,Robust_13840,Robust_13841,Robust_13842,Robust_13843,Robust_13846,Robust_13848,Robust_13849,Robust_13850,Robust_13853,Robust_13854,Robust_13855,Robust_13856,Robust_13857,Robust_13858,Robust_13860,Robust_13861,Robust_13…	G162C_M1_MACS2_peak_19152		Robust_13816,Robust_13818,Robust_13819,Robust_13820,Robust_13821,Robust_13822,Robust_13823,Robust_13826,Robust_13827,Robust_13830,Robust_13831,Robust_13832,Robust_13833,Robust_13836,Robust_13838,Robust_13839,Robust_13840,Robust_13841,Robust_13842,Robust_13846,Robust_13847,Robust_13849,Robust_13855,Robust_13857,Robust_13860,Robust_13861,Robust_13863,Robust_13865,Robust_13866,Robust_13869,Robust_13…	G162C_M11_MACS2_peak_21556	G162C_M16_MACS2_peak_20259	Robust_6192,Robust_6193,Robust_6194,Robust_6195,Robust_6200,Robust_6201,Robust_6203,Robust_6204,Robust_6206,Robust_6207,Robust_6208,Robust_6210,Robust_6215,Robust_6216,Robust_6217,Robust_6218,Robust_6219			Robust_6195,Robust_6196,Robust_6197,Robust_6199,Robust_6200,Robust_6201,Robust_6206,Robust_6207,Robust_6208,Robust_6210,Robust_6214,Robust_6215,Robust_6216,Robust_6217,Robust_6218,Robust_6219
Aig1_chr10	Robust_3874,Robust_3875,Robust_3876,Robust_3878,Robust_3879,Robust_3880,Robust_3882,Robust_3883,Robust_3884,Robust_3885,Robust_3887,Robust_3888,Robust_3889		G162C_M6_MACS2_peak_5786	Robust_3874,Robust_3875,Robust_3876,Robust_3877,Robust_3878,Robust_3879,Robust_3880,Robust_3881,Robust_3882,Robust_3883,Robust_3884,Robust_3885,Robust_3886,Robust_3889		G162C_M16_MACS2_peak_5918	Robust_1718,Robust_1722,Robust_1723,Robust_1725			Robust_1718,Robust_1722,Robust_1723,Robust_1725
Akr1c18_chr13	Robust_13325,Robust_13326,Robust_13328,Robust_13329,Robust_13330,Robust_13333,Robust_13334,Robust_13335,Robust_13336,Robust_13337,Robust_13338,Robust_13339,Robust_13342,Robust_13344,Robust_13345,Robust_13347,Robust_13348,Robust_13349,Robust_13351,Robust_13352,Robust_13353,Robust_13355,Robust_13357,Robust_13358,Robust_13360,Robust_13361,Robust_13362,Robust_13369,Robust_13370,Robust_13371,Robust_13…	G162C_M1_MACS2_peak_18421,G162C_M1_MACS2_peak_18455		Robust_13325,Robust_13326,Robust_13328,Robust_13329,Robust_13330,Robust_13333,Robust_13334,Robust_13335,Robust_13336,Robust_13337,Robust_13339,Robust_13342,Robust_13344,Robust_13346,Robust_13347,Robust_13348,Robust_13349,Robust_13355,Robust_13357,Robust_13362,Robust_13364,Robust_13366,Robust_13369,Robust_13370,Robust_13372,Robust_13373,Robust_13374,Robust_13375,Robust_13376,Robust_13377,Robust_13…	G162C_M11_MACS2_peak_20801,G162C_M11_MACS2_peak_20802,G162C_M11_MACS2_peak_20860,G162C_M11_MACS2_peak_20864	G162C_M16_MACS2_peak_19667	Robust_5959,Robust_5961,Robust_5962,Robust_5965,Robust_5967,Robust_5968,Robust_5970,Robust_5972,Robust_5973,Robust_5975,Robust_5977,Robust_5980,Robust_5981,Robust_5983,Robust_5984,Robust_5988,Robust_5990,Robust_5992			Robust_5959,Robust_5966,Robust_5967,Robust_5969,Robust_5970,Robust_5972,Robust_5975,Robust_5976,Robust_5977,Robust_5980,Robust_5981,Robust_5982,Robust_5983,Robust_5984,Robust_5988,Robust_5990
Akr1d1_chr12	Robust_11824,Robust_11827,Robust_11828,Robust_11833,Robust_11834,Robust_11837,Robust_11838,Robust_11840,Robust_11841,Robust_11842,Robust_11848,Robust_11860,Robust_11862,Robust_11865,Robust_11866,Robust_11924,Robust_12012			Robust_11822,Robust_11824,Robust_11827,Robust_11828,Robust_11833,Robust_11838,Robust_11841,Robust_11842,Robust_11844,Robust_11848,Robust_11860,Robust_11862,Robust_11865,Robust_11866,Robust_11924,Robust_12012	G162C_M11_MACS2_peak_18468		Robust_5339,Robust_5342,Robust_5344,Robust_5346,Robust_5350,Robust_5356,Robust_5357,Robust_5424,Robust_5428			Robust_5342,Robust_5344,Robust_5346,Robust_5350,Robust_5356,Robust_5357		G163C_M16_sorted_mapped_peak_5083
Aldh1b1_chr4	Robust_37395,Robust_37396,Robust_37398,Robust_37399,Robust_37400,Robust_37401,Robust_37402,Robust_37404,Robust_37405,Robust_37408,Robust_37409,Robust_37410,Robust_37413,Robust_37414,Robust_37415,Robust_37416,Robust_37417,Robust_37418,Robust_37419		G162C_M6_MACS2_peak_53186	Robust_37395,Robust_37398,Robust_37399,Robust_37400,Robust_37401,Robust_37402,Robust_37403,Robust_37404,Robust_37405,Robust_37407,Robust_37408,Robust_37409,Robust_37410,Robust_37413,Robust_37415,Robust_37416,Robust_37418,Robust_37420,Robust_37421		G162C_M16_MACS2_peak_54629,G162C_M16_MACS2_peak_54648	Robust_16597,Robust_16598,Robust_16600,Robust_16601,Robust_16602,Robust_16604,Robust_16607,Robust_16608,Robust_16610,Robust_16611	G163C_M1_sorted_mapped_peak_24708		Robust_16597,Robust_16600,Robust_16601,Robust_16602,Robust_16603,Robust_16604,Robust_16606,Robust_16610		G163C_M16_sorted_mapped_peak_15825
Aldh3a2_chr11	Robust_7997,Robust_7998,Robust_8003,Robust_8020,Robust_8022,Robust_8029,Robust_8034,Robust_8038,Robust_8048,Robust_8049,Robust_8050,Robust_8053,Robust_8054,Robust_8059,Robust_8060,Robust_8061,Robust_8062,Robust_8063,Robust_8064,Robust_8065,Robust_8066,Robust_8068,Robust_8069,Robust_8071,Robust_8072,Robust_8073,Robust_8077,Robust_8079,Robust_8081,Robust_8082,Robust_8083,Robust_8084,Robust_8085,Rob…	G162C_M1_MACS2_peak_11369,G162C_M1_MACS2_peak_11470	G162C_M6_MACS2_peak_11671,G162C_M6_MACS2_peak_11743,G162C_M6_MACS2_peak_11831,G162C_M6_MACS2_peak_11832,G162C_M6_MACS2_peak_11834,G162C_M6_MACS2_peak_11842,G162C_M6_MACS2_peak_11891,G162C_M6_MACS2_peak_11892,G162C_M6_MACS2_peak_11979,G162C_M6_MACS2_peak_11980,G162C_M6_MACS2_peak_11981,G162C_M6_MACS2_peak_11998	Robust_7994,Robust_7996,Robust_7997,Robust_7998,Robust_8003,Robust_8020,Robust_8029,Robust_8034,Robust_8038,Robust_8048,Robust_8049,Robust_8050,Robust_8053,Robust_8054,Robust_8060,Robust_8061,Robust_8062,Robust_8063,Robust_8064,Robust_8065,Robust_8066,Robust_8067,Robust_8068,Robust_8069,Robust_8071,Robust_8072,Robust_8073,Robust_8074,Robust_8076,Robust_8077,Robust_8079,Robust_8081,Robust_8082,Rob…	G162C_M11_MACS2_peak_13161	G162C_M16_MACS2_peak_11929,G162C_M16_MACS2_peak_12047,G162C_M16_MACS2_peak_12070,G162C_M16_MACS2_peak_12193,G162C_M16_MACS2_peak_12213	Robust_3610,Robust_3611,Robust_3614,Robust_3618,Robust_3622,Robust_3630,Robust_3633,Robust_3635,Robust_3638,Robust_3641,Robust_3642,Robust_3643,Robust_3646,Robust_3648,Robust_3649,Robust_3651,Robust_3652,Robust_3653,Robust_3654,Robust_3657,Robust_3658,Robust_3659,Robust_3662,Robust_3663,Robust_3666,Robust_3668,Robust_3670,Robust_3671,Robust_3672,Robust_3673,Robust_3677,Robust_3678,Robust_3679,Rob…		G163C_M6_sorted_mapped_peak_3608	Robust_3607,Robust_3609,Robust_3611,Robust_3614,Robust_3622,Robust_3630,Robust_3633,Robust_3635,Robust_3641,Robust_3642,Robust_3643,Robust_3644,Robust_3646,Robust_3648,Robust_3649,Robust_3651,Robust_3652,Robust_3653,Robust_3654,Robust_3658,Robust_3661,Robust_3666,Robust_3668,Robust_3670,Robust_3671,Robust_3672,Robust_3673,Robust_3674,Robust_3676,Robust_3677,Robust_3678,Robust_3680,Robust_3686,Rob…	G163C_M11_sorted_mapped_peak_5630,G163C_M11_sorted_mapped_peak_5679	G163C_M16_sorted_mapped_peak_3449,G163C_M16_sorted_mapped_peak_3458,G163C_M16_sorted_mapped_peak_3548
Alpl_chr6	Robust_45657,Robust_45792,Robust_45798,Robust_45799,Robust_45801,Robust_45811,Robust_45812,Robust_45816,Robust_45817,Robust_45819,Robust_45823,Robust_45824,Robust_45831,Robust_45835,Robust_45836,Robust_45841,Robust_45842,Robust_45844,Robust_45845,Robust_45851,Robust_45852,Robust_45854,Robust_45857,Robust_45858,Robust_45859,Robust_45861,Robust_45881,Robust_45883			Robust_45657,Robust_45792,Robust_45801,Robust_45811,Robust_45813,Robust_45814,Robust_45816,Robust_45817,Robust_45818,Robust_45819,Robust_45823,Robust_45824,Robust_45833,Robust_45835,Robust_45836,Robust_45841,Robust_45844,Robust_45845,Robust_45851,Robust_45852,Robust_45854,Robust_45857,Robust_45858,Robust_45859,Robust_45861,Robust_45881,Robust_45883			Robust_20315,Robust_20322,Robust_20328,Robust_20331,Robust_20335,Robust_20341,Robust_20342,Robust_20346,Robust_20351		G163C_M6_sorted_mapped_peak_20386,G163C_M6_sorted_mapped_peak_20424,G163C_M6_sorted_mapped_peak_20428	Robust_20328,Robust_20331,Robust_20338,Robust_20342,Robust_20346
Ank2_chr3
Aoc1_chr6	Robust_45209,Robust_45210,Robust_45212,Robust_45213,Robust_45214,Robust_45216,Robust_45217,Robust_45218,Robust_45219,Robust_45220,Robust_45222,Robust_45223,Robust_45224,Robust_45226,Robust_45227,Robust_45228,Robust_45229,Robust_45231,Robust_45232,Robust_45233,Robust_45234,Robust_45236,Robust_45239,Robust_45241,Robust_45242,Robust_45243,Robust_45244,Robust_45245,Robust_45248,Robust_45249,Robust_45…			Robust_45210,Robust_45211,Robust_45212,Robust_45213,Robust_45215,Robust_45216,Robust_45217,Robust_45218,Robust_45219,Robust_45221,Robust_45222,Robust_45223,Robust_45224,Robust_45225,Robust_45226,Robust_45227,Robust_45228,Robust_45229,Robust_45231,Robust_45232,Robust_45234,Robust_45235,Robust_45236,Robust_45239,Robust_45240,Robust_45241,Robust_45243,Robust_45244,Robust_45248,Robust_45251,Robust_45…		G162C_M16_MACS2_peak_65628	Robust_20068,Robust_20069,Robust_20070,Robust_20071,Robust_20074,Robust_20075,Robust_20076,Robust_20077,Robust_20078,Robust_20079,Robust_20080,Robust_20082,Robust_20083,Robust_20084,Robust_20086,Robust_20088,Robust_20090,Robust_20091,Robust_20092,Robust_20093,Robust_20094,Robust_20095,Robust_20096,Robust_20097,Robust_20098	G163C_M1_sorted_mapped_peak_29864	G163C_M6_sorted_mapped_peak_20164	Robust_20073,Robust_20074,Robust_20075,Robust_20078,Robust_20082,Robust_20083,Robust_20085,Robust_20086,Robust_20088,Robust_20090,Robust_20092,Robust_20093,Robust_20097
Aox1_chr1	Robust_685,Robust_686,Robust_688,Robust_689,Robust_690,Robust_691,Robust_692,Robust_693,Robust_694,Robust_696,Robust_697,Robust_701,Robust_702,Robust_703,Robust_704,Robust_705,Robust_707,Robust_708,Robust_709,Robust_710,Robust_712,Robust_713			Robust_682,Robust_685,Robust_686,Robust_688,Robust_689,Robust_690,Robust_692,Robust_693,Robust_694,Robust_695,Robust_696,Robust_697,Robust_699,Robust_700,Robust_701,Robust_702,Robust_703,Robust_704,Robust_706,Robust_707,Robust_710,Robust_712,Robust_714	G162C_M11_MACS2_peak_1157,G162C_M11_MACS2_peak_1167,G162C_M11_MACS2_peak_1168,G162C_M11_MACS2_peak_1173,G162C_M11_MACS2_peak_1177,G162C_M11_MACS2_peak_1179,G162C_M11_MACS2_peak_1181,G162C_M11_MACS2_peak_1183,G162C_M11_MACS2_peak_1184		Robust_305,Robust_306,Robust_307,Robust_308,Robust_309,Robust_310,Robust_312,Robust_313,Robust_314,Robust_315,Robust_316,Robust_317			Robust_306,Robust_307,Robust_308,Robust_310,Robust_311,Robust_312,Robust_313,Robust_315	G163C_M11_sorted_mapped_peak_497,G163C_M11_sorted_mapped_peak_498,G163C_M11_sorted_mapped_peak_499,G163C_M11_sorted_mapped_peak_505
Aox3_chr1	Robust_681,Robust_685,Robust_686,Robust_688,Robust_689,Robust_690,Robust_691,Robust_692,Robust_693,Robust_694,Robust_696,Robust_697,Robust_701,Robust_702,Robust_703,Robust_704,Robust_705,Robust_707,Robust_708,Robust_709,Robust_710,Robust_712,Robust_713,Robust_715,Robust_716			Robust_681,Robust_682,Robust_685,Robust_686,Robust_688,Robust_689,Robust_690,Robust_692,Robust_693,Robust_694,Robust_695,Robust_696,Robust_697,Robust_699,Robust_700,Robust_701,Robust_702,Robust_703,Robust_704,Robust_706,Robust_707,Robust_710,Robust_712,Robust_714,Robust_716	G162C_M11_MACS2_peak_1157,G162C_M11_MACS2_peak_1167,G162C_M11_MACS2_peak_1168,G162C_M11_MACS2_peak_1173,G162C_M11_MACS2_peak_1177,G162C_M11_MACS2_peak_1179,G162C_M11_MACS2_peak_1181,G162C_M11_MACS2_peak_1183,G162C_M11_MACS2_peak_1184		Robust_304,Robust_305,Robust_306,Robust_307,Robust_308,Robust_309,Robust_310,Robust_312,Robust_313,Robust_314,Robust_315,Robust_316,Robust_317			Robust_304,Robust_306,Robust_307,Robust_308,Robust_310,Robust_311,Robust_312,Robust_313,Robust_315	G163C_M11_sorted_mapped_peak_497,G163C_M11_sorted_mapped_peak_498,G163C_M11_sorted_mapped_peak_499,G163C_M11_sorted_mapped_peak_505
Apcs_chr1	Robust_3005,Robust_3007,Robust_3008,Robust_3009,Robust_3010,Robust_3012,Robust_3013,Robust_3014,Robust_3017,Robust_3018,Robust_3019,Robust_3021,Robust_3022,Robust_3023,Robust_3025,Robust_3027,Robust_3029,Robust_3030,Robust_3031,Robust_3032,Robust_3036,Robust_3037,Robust_3038,Robust_3039,Robust_3040,Robust_3043			Robust_3005,Robust_3006,Robust_3007,Robust_3009,Robust_3010,Robust_3012,Robust_3013,Robust_3014,Robust_3017,Robust_3018,Robust_3019,Robust_3021,Robust_3025,Robust_3027,Robust_3029,Robust_3031,Robust_3032,Robust_3036,Robust_3037,Robust_3038,Robust_3039,Robust_3040,Robust_3043		G162C_M16_MACS2_peak_4660	Robust_1349,Robust_1350,Robust_1351,Robust_1352,Robust_1353,Robust_1355,Robust_1356,Robust_1357,Robust_1358,Robust_1359,Robust_1360			Robust_1349,Robust_1350,Robust_1352,Robust_1353,Robust_1355,Robust_1356,Robust_1357,Robust_1359,Robust_1360		G163C_M16_sorted_mapped_peak_1267,G163C_M16_sorted_mapped_peak_1276
Aqp4_chr18	Robust_25714,Robust_25716,Robust_25717						Robust_11396	G163C_M1_sorted_mapped_peak_16992
Arhgap44_chr11	Robust_8299,Robust_8302,Robust_8303			Robust_8298,Robust_8299,Robust_8300,Robust_8301,Robust_8302,Robust_8303			Robust_3749,Robust_3750			Robust_3749,Robust_3750
Arhgef19_chr4	Robust_40030,Robust_40031,Robust_40032,Robust_40033,Robust_40034,Robust_40035,Robust_40037,Robust_40040,Robust_40041,Robust_40042,Robust_40043,Robust_40044,Robust_40045,Robust_40046,Robust_40048,Robust_40049,Robust_40050,Robust_40051,Robust_40052,Robust_40053,Robust_40055,Robust_40057,Robust_40058,Robust_40060,Robust_40062,Robust_40063,Robust_40064,Robust_40066,Robust_40067,Robust_40068,Robust_40…			Robust_40028,Robust_40029,Robust_40030,Robust_40033,Robust_40037,Robust_40040,Robust_40041,Robust_40042,Robust_40043,Robust_40044,Robust_40045,Robust_40049,Robust_40050,Robust_40051,Robust_40053,Robust_40055,Robust_40061,Robust_40062,Robust_40063,Robust_40064,Robust_40066,Robust_40070,Robust_40071,Robust_40072,Robust_40073,Robust_40074,Robust_40077,Robust_40078,Robust_40079,Robust_40080,Robust_40…		G162C_M16_MACS2_peak_58223	Robust_17718,Robust_17719,Robust_17720,Robust_17721,Robust_17722,Robust_17723,Robust_17724,Robust_17726,Robust_17727,Robust_17728,Robust_17729,Robust_17730,Robust_17732,Robust_17733,Robust_17735,Robust_17736,Robust_17738,Robust_17739,Robust_17740,Robust_17744,Robust_17745,Robust_17748,Robust_17750,Robust_17751,Robust_17753,Robust_17754,Robust_17755,Robust_17756,Robust_17757,Robust_17758,Robust_17…			Robust_17717,Robust_17718,Robust_17720,Robust_17721,Robust_17723,Robust_17724,Robust_17727,Robust_17728,Robust_17729,Robust_17730,Robust_17731,Robust_17732,Robust_17733,Robust_17735,Robust_17736,Robust_17737,Robust_17738,Robust_17739,Robust_17740,Robust_17744,Robust_17745,Robust_17748,Robust_17749,Robust_17750,Robust_17751,Robust_17752,Robust_17753,Robust_17754,Robust_17755,Robust_17757,Robust_17…		G163C_M16_sorted_mapped_peak_16911,G163C_M16_sorted_mapped_peak_16912
Arl13b_chr16	Robust_22403,Robust_22404,Robust_22405,Robust_22406,Robust_22407			Robust_22403,Robust_22405,Robust_22406,Robust_22408			Robust_9895,Robust_9896,Robust_9897,Robust_9898,Robust_9899		G163C_M6_sorted_mapped_peak_9890	Robust_9895,Robust_9896
Arsg_chr11	Robust_10247,Robust_10248,Robust_10249,Robust_10252,Robust_10254,Robust_10257,Robust_10259,Robust_10262,Robust_10264,Robust_10265,Robust_10267,Robust_10268,Robust_10270,Robust_10271,Robust_10272,Robust_10273,Robust_10274,Robust_10275,Robust_10276,Robust_10278,Robust_10281,Robust_10282,Robust_10283,Robust_10285,Robust_10288,Robust_10289,Robust_10291,Robust_10293,Robust_10294,Robust_10295,Robust_10…	G162C_M1_MACS2_peak_14268	G162C_M6_MACS2_peak_14676,G162C_M6_MACS2_peak_14744	Robust_10246,Robust_10247,Robust_10251,Robust_10252,Robust_10253,Robust_10254,Robust_10255,Robust_10257,Robust_10259,Robust_10262,Robust_10263,Robust_10265,Robust_10267,Robust_10270,Robust_10271,Robust_10274,Robust_10276,Robust_10281,Robust_10282,Robust_10283,Robust_10284,Robust_10285,Robust_10288,Robust_10289,Robust_10291,Robust_10293,Robust_10294,Robust_10295,Robust_10299,Robust_10301,Robust_10…		G162C_M16_MACS2_peak_15182,G162C_M16_MACS2_peak_15183	Robust_4596,Robust_4597,Robust_4598,Robust_4600,Robust_4601,Robust_4602,Robust_4603,Robust_4604,Robust_4605,Robust_4606,Robust_4612,Robust_4614,Robust_4615,Robust_4616,Robust_4617,Robust_4618,Robust_4619,Robust_4621,Robust_4622,Robust_4624,Robust_4627,Robust_4629,Robust_4633,Robust_4634,Robust_4635,Robust_4636,Robust_4637,Robust_4638,Robust_4639,Robust_4640	G163C_M1_sorted_mapped_peak_6741	G163C_M6_sorted_mapped_peak_4576	Robust_4596,Robust_4599,Robust_4600,Robust_4601,Robust_4602,Robust_4603,Robust_4604,Robust_4605,Robust_4606,Robust_4616,Robust_4617,Robust_4619,Robust_4621,Robust_4625,Robust_4627,Robust_4628,Robust_4629,Robust_4631,Robust_4633,Robust_4634,Robust_4638,Robust_4639,Robust_4640
Artn_chr4	Robust_38649,Robust_38651,Robust_38652,Robust_38653,Robust_38654,Robust_38655,Robust_38656,Robust_38659,Robust_38660,Robust_38661,Robust_38665,Robust_38666,Robust_38667,Robust_38668,Robust_38669,Robust_38671,Robust_38672,Robust_38673,Robust_38674,Robust_38675,Robust_38676,Robust_38677,Robust_38678,Robust_38681,Robust_38682,Robust_38683,Robust_38685,Robust_38686,Robust_38687,Robust_38688,Robust_38…	G162C_M1_MACS2_peak_53734,G162C_M1_MACS2_peak_53876,G162C_M1_MACS2_peak_53902,G162C_M1_MACS2_peak_53965,G162C_M1_MACS2_peak_53983,G162C_M1_MACS2_peak_54006,G162C_M1_MACS2_peak_54054,G162C_M1_MACS2_peak_54076,G162C_M1_MACS2_peak_54136	G162C_M6_MACS2_peak_55056,G162C_M6_MACS2_peak_55057,G162C_M6_MACS2_peak_55323	Robust_38649,Robust_38651,Robust_38652,Robust_38653,Robust_38655,Robust_38656,Robust_38659,Robust_38661,Robust_38665,Robust_38666,Robust_38667,Robust_38673,Robust_38674,Robust_38676,Robust_38677,Robust_38679,Robust_38681,Robust_38682,Robust_38683,Robust_38685,Robust_38687,Robust_38688,Robust_38689,Robust_38690,Robust_38694,Robust_38695,Robust_38696,Robust_38699,Robust_38700,Robust_38701,Robust_38…	G162C_M11_MACS2_peak_60219,G162C_M11_MACS2_peak_60220,G162C_M11_MACS2_peak_60616,G162C_M11_MACS2_peak_60619	G162C_M16_MACS2_peak_56382,G162C_M16_MACS2_peak_56389,G162C_M16_MACS2_peak_56411	Robust_17133,Robust_17136,Robust_17139,Robust_17141,Robust_17145,Robust_17146,Robust_17148,Robust_17149,Robust_17152,Robust_17154,Robust_17155,Robust_17156,Robust_17157,Robust_17159,Robust_17161,Robust_17162,Robust_17164,Robust_17167,Robust_17170,Robust_17171,Robust_17172,Robust_17173,Robust_17174,Robust_17175,Robust_17176,Robust_17177,Robust_17178,Robust_17181,Robust_17182,Robust_17184,Robust_17…	G163C_M1_sorted_mapped_peak_25552		Robust_17133,Robust_17141,Robust_17146,Robust_17149,Robust_17150,Robust_17152,Robust_17154,Robust_17156,Robust_17157,Robust_17159,Robust_17160,Robust_17161,Robust_17164,Robust_17165,Robust_17167,Robust_17171,Robust_17172,Robust_17173,Robust_17175,Robust_17176,Robust_17177,Robust_17178,Robust_17182,Robust_17183,Robust_17184,Robust_17185,Robust_17186,Robust_17188,Robust_17190,Robust_17191,Robust_17…	G163C_M11_sorted_mapped_peak_26365	G163C_M16_sorted_mapped_peak_16329,G163C_M16_sorted_mapped_peak_16388
Asb2_chr12			G162C_M6_MACS2_peak_18389				Robust_5770			Robust_5770
Atg16l2_chr7	Robust_49938,Robust_49939,Robust_49941,Robust_49942,Robust_49943,Robust_49946,Robust_49947,Robust_49948,Robust_49949,Robust_49951,Robust_49952,Robust_49954,Robust_49956,Robust_49957,Robust_49959,Robust_49960,Robust_49962,Robust_49963,Robust_49964,Robust_49965,Robust_49967,Robust_49968,Robust_49969,Robust_49970,Robust_49971,Robust_49972,Robust_49973,Robust_49975,Robust_49976,Robust_49977,Robust_49…	G162C_M1_MACS2_peak_68672,G162C_M1_MACS2_peak_68701,G162C_M1_MACS2_peak_68748	G162C_M6_MACS2_peak_70517	Robust_49940,Robust_49941,Robust_49942,Robust_49943,Robust_49944,Robust_49946,Robust_49947,Robust_49948,Robust_49949,Robust_49954,Robust_49956,Robust_49957,Robust_49962,Robust_49963,Robust_49965,Robust_49967,Robust_49968,Robust_49969,Robust_49971,Robust_49972,Robust_49973,Robust_49974,Robust_49975,Robust_49976,Robust_49984,Robust_49985,Robust_49986,Robust_49987,Robust_49989,Robust_49990,Robust_49…	G162C_M11_MACS2_peak_77056,G162C_M11_MACS2_peak_77286,G162C_M11_MACS2_peak_77287	G162C_M16_MACS2_peak_72339,G162C_M16_MACS2_peak_72354,G162C_M16_MACS2_peak_72355,G162C_M16_MACS2_peak_72429	Robust_22116,Robust_22117,Robust_22120,Robust_22121,Robust_22122,Robust_22123,Robust_22124,Robust_22125,Robust_22126,Robust_22128,Robust_22130,Robust_22132,Robust_22133,Robust_22134,Robust_22137,Robust_22138,Robust_22143,Robust_22144,Robust_22145,Robust_22146,Robust_22147,Robust_22148,Robust_22149,Robust_22151,Robust_22153,Robust_22159,Robust_22162,Robust_22163,Robust_22165,Robust_22167,Robust_22…		G163C_M6_sorted_mapped_peak_22199	Robust_22116,Robust_22117,Robust_22118,Robust_22119,Robust_22120,Robust_22121,Robust_22122,Robust_22124,Robust_22125,Robust_22127,Robust_22128,Robust_22130,Robust_22134,Robust_22137,Robust_22138,Robust_22144,Robust_22145,Robust_22146,Robust_22147,Robust_22150,Robust_22151,Robust_22154,Robust_22162,Robust_22163,Robust_22165,Robust_22167,Robust_22170,Robust_22173,Robust_22175,Robust_22177,Robust_22…		G163C_M16_sorted_mapped_peak_21187
Atp6v0a4_chr6	Robust_44993,Robust_44994,Robust_44995,Robust_44997,Robust_44998,Robust_44999,Robust_45000,Robust_45001,Robust_45002,Robust_45003,Robust_45004,Robust_45010,Robust_45011,Robust_45012,Robust_45013,Robust_45014,Robust_45017,Robust_45018,Robust_45020,Robust_45021,Robust_45022,Robust_45024,Robust_45026,Robust_45027,Robust_45028,Robust_45029,Robust_45039,Robust_45040,Robust_45041,Robust_45042,Robust_45…		G162C_M6_MACS2_peak_63744,G162C_M6_MACS2_peak_63785,G162C_M6_MACS2_peak_63787	Robust_44994,Robust_45001,Robust_45002,Robust_45004,Robust_45005,Robust_45007,Robust_45012,Robust_45015,Robust_45016,Robust_45017,Robust_45018,Robust_45020,Robust_45022,Robust_45023,Robust_45026,Robust_45028,Robust_45029,Robust_45033,Robust_45034,Robust_45035,Robust_45036,Robust_45037,Robust_45038,Robust_45044,Robust_45048,Robust_45051,Robust_45054,Robust_45057,Robust_45059,Robust_45060,Robust_45…	G162C_M11_MACS2_peak_69760	G162C_M16_MACS2_peak_65299,G162C_M16_MACS2_peak_65301,G162C_M16_MACS2_peak_65311,G162C_M16_MACS2_peak_65312,G162C_M16_MACS2_peak_65321,G162C_M16_MACS2_peak_65323,G162C_M16_MACS2_peak_65332,G162C_M16_MACS2_peak_65344	Robust_19976,Robust_19980,Robust_19981,Robust_19983,Robust_19984,Robust_19987,Robust_19989,Robust_19992,Robust_19993,Robust_19994,Robust_19996,Robust_19997,Robust_19999,Robust_20000,Robust_20002,Robust_20004,Robust_20005,Robust_20006,Robust_20009,Robust_20010,Robust_20011	G163C_M1_sorted_mapped_peak_29706	G163C_M6_sorted_mapped_peak_20080	Robust_19980,Robust_19981,Robust_19983,Robust_19984,Robust_19985,Robust_19989,Robust_19992,Robust_19993,Robust_19994,Robust_19995,Robust_19997,Robust_19998,Robust_19999,Robust_20004,Robust_20005,Robust_20006,Robust_20011		G163C_M16_sorted_mapped_peak_19082,G163C_M16_sorted_mapped_peak_19098
Atp6v0e2_chr6	Robust_45141,Robust_45143,Robust_45144,Robust_45145,Robust_45146			Robust_45141,Robust_45142,Robust_45143,Robust_45144,Robust_45145,Robust_45146,Robust_45147			Robust_20032,Robust_20033,Robust_20036,Robust_20038			Robust_20033,Robust_20035,Robust_20036,Robust_20037,Robust_20038
Azin2_chr4	Robust_39291,Robust_39292,Robust_39293,Robust_39294,Robust_39295,Robust_39296,Robust_39297,Robust_39298,Robust_39300,Robust_39301,Robust_39302,Robust_39305,Robust_39306,Robust_39307,Robust_39308,Robust_39309,Robust_39310,Robust_39311			Robust_39292,Robust_39294,Robust_39295,Robust_39297,Robust_39298,Robust_39300,Robust_39301,Robust_39302,Robust_39303,Robust_39306,Robust_39307,Robust_39308,Robust_39309,Robust_39310,Robust_39311	G162C_M11_MACS2_peak_61078		Robust_17407,Robust_17408,Robust_17409,Robust_17410,Robust_17411,Robust_17412,Robust_17413,Robust_17415			Robust_17411,Robust_17413,Robust_17414		G163C_M16_sorted_mapped_peak_16581
B3galnt1_chr3	Robust_34607,Robust_34624,Robust_34634			Robust_34607,Robust_34615,Robust_34624,Robust_34630,Robust_34634,Robust_34635			Robust_15357			Robust_15357,Robust_15369
B4galnt3_chr6	Robust_46937,Robust_46940,Robust_46941,Robust_46942,Robust_46943,Robust_46947,Robust_46948,Robust_46949,Robust_46950,Robust_46954,Robust_46955,Robust_46956,Robust_46957,Robust_46959,Robust_46961,Robust_46963,Robust_46964,Robust_46966,Robust_46967,Robust_46968,Robust_46969,Robust_46970,Robust_46971,Robust_46972,Robust_46973,Robust_46974,Robust_46976	G162C_M1_MACS2_peak_64764		Robust_46937,Robust_46940,Robust_46941,Robust_46942,Robust_46944,Robust_46945,Robust_46947,Robust_46948,Robust_46949,Robust_46950,Robust_46953,Robust_46954,Robust_46955,Robust_46957,Robust_46960,Robust_46963,Robust_46965,Robust_46966,Robust_46967,Robust_46968,Robust_46969,Robust_46971,Robust_46972,Robust_46973,Robust_46974,Robust_46976			Robust_20802,Robust_20803,Robust_20805,Robust_20806,Robust_20807,Robust_20808,Robust_20809,Robust_20810,Robust_20811,Robust_20812,Robust_20813,Robust_20814,Robust_20815			Robust_20802,Robust_20803,Robust_20804,Robust_20805,Robust_20806,Robust_20807,Robust_20808,Robust_20810,Robust_20811,Robust_20812,Robust_20813
Bai2_chr4	Robust_39373,Robust_39375,Robust_39378,Robust_39379,Robust_39380,Robust_39381,Robust_39382,Robust_39384,Robust_39386,Robust_39387,Robust_39388,Robust_39389,Robust_39390,Robust_39391,Robust_39399,Robust_39400,Robust_39401,Robust_39402,Robust_39403,Robust_39405,Robust_39407	G162C_M1_MACS2_peak_54618		Robust_39373,Robust_39375,Robust_39378,Robust_39379,Robust_39380,Robust_39381,Robust_39384,Robust_39386,Robust_39387,Robust_39388,Robust_39389,Robust_39399,Robust_39402,Robust_39403,Robust_39405	G162C_M11_MACS2_peak_61181,G162C_M11_MACS2_peak_61216		Robust_17443,Robust_17453			Robust_17441,Robust_17453
BC029214_chr2
BC089597_chr10	Robust_6719,Robust_6720,Robust_6722,Robust_6723,Robust_6725,Robust_6726,Robust_6727,Robust_6728,Robust_6729,Robust_6730,Robust_6731,Robust_6732,Robust_6733,Robust_6734,Robust_6736,Robust_6737,Robust_6739,Robust_6740,Robust_6741,Robust_6742,Robust_6744,Robust_6745,Robust_6746,Robust_6748,Robust_6749,Robust_6750,Robust_6751,Robust_6752,Robust_6753,Robust_6754,Robust_6755,Robust_6756,Robust_6757,Rob…	G162C_M1_MACS2_peak_9494,G162C_M1_MACS2_peak_9495	G162C_M6_MACS2_peak_9826	Robust_6719,Robust_6720,Robust_6722,Robust_6725,Robust_6726,Robust_6727,Robust_6728,Robust_6729,Robust_6730,Robust_6732,Robust_6734,Robust_6736,Robust_6737,Robust_6739,Robust_6740,Robust_6741,Robust_6742,Robust_6744,Robust_6746,Robust_6749,Robust_6750,Robust_6752,Robust_6753,Robust_6754,Robust_6755,Robust_6756,Robust_6757,Robust_6760,Robust_6761,Robust_6763,Robust_6764,Robust_6765,Robust_6767,Rob…	G162C_M11_MACS2_peak_10746,G162C_M11_MACS2_peak_10749,G162C_M11_MACS2_peak_10751		Robust_3009,Robust_3010,Robust_3011,Robust_3012,Robust_3013,Robust_3014,Robust_3015,Robust_3017,Robust_3018,Robust_3020,Robust_3021,Robust_3022,Robust_3023,Robust_3025,Robust_3026,Robust_3029			Robust_3010,Robust_3011,Robust_3012,Robust_3013,Robust_3015,Robust_3017,Robust_3018,Robust_3019,Robust_3020,Robust_3021,Robust_3025,Robust_3026,Robust_3028,Robust_3029
Bdh2_chr3	Robust_36323,Robust_36325,Robust_36327,Robust_36330,Robust_36331,Robust_36333,Robust_36334,Robust_36336,Robust_36337,Robust_36339,Robust_36340,Robust_36341,Robust_36342			Robust_36323,Robust_36324,Robust_36325,Robust_36327,Robust_36328,Robust_36329,Robust_36330,Robust_36331,Robust_36333,Robust_36337,Robust_36341,Robust_36342		G162C_M16_MACS2_peak_53002	Robust_16119,Robust_16120,Robust_16121,Robust_16122,Robust_16123,Robust_16125			Robust_16119,Robust_16120,Robust_16121,Robust_16122,Robust_16124
Bhlhe41_chr6	Robust_47728,Robust_47729,Robust_47731,Robust_47732,Robust_47734,Robust_47735,Robust_47740,Robust_47741,Robust_47742,Robust_47743,Robust_47744,Robust_47748,Robust_47750,Robust_47751,Robust_47754,Robust_47757,Robust_47759,Robust_47761,Robust_47767,Robust_47768,Robust_47769,Robust_47770,Robust_47772,Robust_47775,Robust_47779,Robust_47780,Robust_47781,Robust_47782,Robust_47783,Robust_47784,Robust_47…		G162C_M6_MACS2_peak_67553	Robust_47728,Robust_47729,Robust_47731,Robust_47732,Robust_47735,Robust_47736,Robust_47740,Robust_47741,Robust_47742,Robust_47743,Robust_47745,Robust_47748,Robust_47749,Robust_47750,Robust_47751,Robust_47753,Robust_47754,Robust_47757,Robust_47761,Robust_47763,Robust_47766,Robust_47767,Robust_47769,Robust_47770,Robust_47772,Robust_47774,Robust_47775,Robust_47778,Robust_47781,Robust_47782,Robust_47…		G162C_M16_MACS2_peak_69281,G162C_M16_MACS2_peak_69285,G162C_M16_MACS2_peak_69289,G162C_M16_MACS2_peak_69291	Robust_21120,Robust_21121,Robust_21122,Robust_21123,Robust_21124,Robust_21126,Robust_21128,Robust_21129,Robust_21130,Robust_21132,Robust_21134,Robust_21136,Robust_21137,Robust_21139,Robust_21140,Robust_21141,Robust_21144,Robust_21145,Robust_21146,Robust_21148			Robust_21119,Robust_21120,Robust_21121,Robust_21123,Robust_21130,Robust_21131,Robust_21132,Robust_21134,Robust_21136,Robust_21138,Robust_21139,Robust_21140,Robust_21141,Robust_21142,Robust_21146		G163C_M16_sorted_mapped_peak_20210,G163C_M16_sorted_mapped_peak_20212,G163C_M16_sorted_mapped_peak_20214
Bhmt2_chr13	Robust_15285,Robust_15286,Robust_15290,Robust_15291,Robust_15298,Robust_15303,Robust_15305,Robust_15307,Robust_15317,Robust_15318,Robust_15320,Robust_15322,Robust_15323,Robust_15324,Robust_15325,Robust_15326,Robust_15327,Robust_15328,Robust_15329,Robust_15330,Robust_15336,Robust_15337,Robust_15341,Robust_15342,Robust_15343,Robust_15344,Robust_15347,Robust_15349,Robust_15351,Robust_15352,Robust_15…			Robust_15286,Robust_15287,Robust_15291,Robust_15294,Robust_15295,Robust_15296,Robust_15298,Robust_15304,Robust_15305,Robust_15306,Robust_15307,Robust_15318,Robust_15321,Robust_15322,Robust_15323,Robust_15324,Robust_15325,Robust_15326,Robust_15327,Robust_15328,Robust_15330,Robust_15331,Robust_15337,Robust_15341,Robust_15343,Robust_15344,Robust_15347,Robust_15349,Robust_15353,Robust_15354,Robust_15…	G162C_M11_MACS2_peak_23853		Robust_6844,Robust_6845,Robust_6849,Robust_6851,Robust_6852,Robust_6854,Robust_6855,Robust_6856,Robust_6857,Robust_6858,Robust_6859,Robust_6860,Robust_6861,Robust_6863,Robust_6865,Robust_6866,Robust_6868,Robust_6869,Robust_6870,Robust_6871,Robust_6872,Robust_6875,Robust_6877,Robust_6878,Robust_6880,Robust_6881,Robust_6882,Robust_6883,Robust_6884,Robust_6886		G163C_M6_sorted_mapped_peak_6824,G163C_M6_sorted_mapped_peak_6834	Robust_6842,Robust_6844,Robust_6845,Robust_6851,Robust_6852,Robust_6855,Robust_6856,Robust_6857,Robust_6858,Robust_6859,Robust_6866,Robust_6869,Robust_6870,Robust_6871,Robust_6872,Robust_6873,Robust_6874,Robust_6875,Robust_6877,Robust_6878,Robust_6880,Robust_6881,Robust_6882,Robust_6883,Robust_6884,Robust_6885,Robust_6886
Bmp4_chr14	Robust_16851,Robust_16853,Robust_16854,Robust_16855,Robust_16856,Robust_16857,Robust_16858,Robust_16859,Robust_16860,Robust_16861,Robust_16863,Robust_16864,Robust_16865,Robust_16867,Robust_16868,Robust_16870,Robust_16873,Robust_16874,Robust_16875,Robust_16876,Robust_16877,Robust_16878,Robust_16879,Robust_16880,Robust_16881,Robust_16882,Robust_16883,Robust_16887,Robust_16888,Robust_16889,Robust_16…	G162C_M1_MACS2_peak_23336,G162C_M1_MACS2_peak_23412	G162C_M6_MACS2_peak_24020	Robust_16849,Robust_16851,Robust_16852,Robust_16853,Robust_16854,Robust_16855,Robust_16856,Robust_16857,Robust_16858,Robust_16859,Robust_16860,Robust_16861,Robust_16863,Robust_16864,Robust_16867,Robust_16870,Robust_16873,Robust_16875,Robust_16876,Robust_16878,Robust_16881,Robust_16882,Robust_16883,Robust_16888,Robust_16889,Robust_16890,Robust_16895,Robust_16896,Robust_16897,Robust_16898,Robust_16…		G162C_M16_MACS2_peak_24867	Robust_7489,Robust_7491,Robust_7494,Robust_7495,Robust_7497,Robust_7499,Robust_7500,Robust_7502,Robust_7504,Robust_7506,Robust_7507,Robust_7508,Robust_7510,Robust_7511,Robust_7512	G163C_M1_sorted_mapped_peak_11064		Robust_7489,Robust_7491,Robust_7494,Robust_7499,Robust_7500,Robust_7504,Robust_7506,Robust_7507,Robust_7508,Robust_7510,Robust_7511,Robust_7512,Robust_7516
Bmper_chr9	Robust_54856,Robust_54857,Robust_54858,Robust_54859,Robust_54860,Robust_54861,Robust_54863,Robust_54866,Robust_54867,Robust_54868,Robust_54872,Robust_54873,Robust_54874,Robust_54876,Robust_54877,Robust_54880,Robust_54881,Robust_54882,Robust_54883,Robust_54884,Robust_54886,Robust_54887,Robust_54891,Robust_54892,Robust_54893,Robust_54895,Robust_54896,Robust_54897,Robust_54898,Robust_54899,Robust_54…	G162C_M1_MACS2_peak_75304,G162C_M1_MACS2_peak_75307,G162C_M1_MACS2_peak_75308,G162C_M1_MACS2_peak_75309,G162C_M1_MACS2_peak_75312,G162C_M1_MACS2_peak_75313	G162C_M6_MACS2_peak_77328	Robust_54856,Robust_54858,Robust_54859,Robust_54860,Robust_54861,Robust_54863,Robust_54864,Robust_54866,Robust_54868,Robust_54872,Robust_54873,Robust_54874,Robust_54876,Robust_54877,Robust_54878,Robust_54880,Robust_54881,Robust_54882,Robust_54883,Robust_54884,Robust_54886,Robust_54887,Robust_54888,Robust_54889,Robust_54890,Robust_54892,Robust_54893,Robust_54895,Robust_54896,Robust_54897,Robust_54…		G162C_M16_MACS2_peak_79227,G162C_M16_MACS2_peak_79229,G162C_M16_MACS2_peak_79231,G162C_M16_MACS2_peak_79234,G162C_M16_MACS2_peak_79235,G162C_M16_MACS2_peak_79236,G162C_M16_MACS2_peak_79237,G162C_M16_MACS2_peak_79238,G162C_M16_MACS2_peak_79240,G162C_M16_MACS2_peak_79242,G162C_M16_MACS2_peak_79243,G162C_M16_MACS2_peak_79244,G162C_M16_MACS2_peak_79245,G162C_M16_MACS2_peak_79246,G162C_M16_MACS2_peak_…	Robust_24354,Robust_24355,Robust_24356,Robust_24358,Robust_24362,Robust_24363,Robust_24364,Robust_24365,Robust_24366,Robust_24367,Robust_24372,Robust_24373,Robust_24374,Robust_24375,Robust_24376			Robust_24356,Robust_24357,Robust_24358,Robust_24360,Robust_24361,Robust_24363,Robust_24364,Robust_24367,Robust_24369,Robust_24370,Robust_24371,Robust_24373		G163C_M16_sorted_mapped_peak_23295,G163C_M16_sorted_mapped_peak_23296,G163C_M16_sorted_mapped_peak_23297,G163C_M16_sorted_mapped_peak_23300,G163C_M16_sorted_mapped_peak_23301
Bmyc_chr2	Robust_29799,Robust_29800,Robust_29801,Robust_29802,Robust_29803,Robust_29804,Robust_29805,Robust_29806,Robust_29807,Robust_29808,Robust_29809,Robust_29810,Robust_29811,Robust_29812,Robust_29813,Robust_29814,Robust_29815,Robust_29816,Robust_29817,Robust_29818,Robust_29819,Robust_29820,Robust_29821,Robust_29822,Robust_29825,Robust_29827,Robust_29828,Robust_29829,Robust_29833,Robust_29834,Robust_29…			Robust_29799,Robust_29800,Robust_29801,Robust_29802,Robust_29803,Robust_29804,Robust_29805,Robust_29806,Robust_29807,Robust_29808,Robust_29809,Robust_29811,Robust_29812,Robust_29814,Robust_29815,Robust_29816,Robust_29817,Robust_29819,Robust_29820,Robust_29821,Robust_29822,Robust_29823,Robust_29824,Robust_29825,Robust_29826,Robust_29827,Robust_29828,Robust_29829,Robust_29832,Robust_29833,Robust_29…	G162C_M11_MACS2_peak_46368		Robust_13308,Robust_13310,Robust_13311,Robust_13312,Robust_13314,Robust_13315,Robust_13316,Robust_13317,Robust_13318,Robust_13319,Robust_13321,Robust_13323,Robust_13324,Robust_13326,Robust_13327,Robust_13328,Robust_13329,Robust_13330,Robust_13331,Robust_13334,Robust_13335,Robust_13336,Robust_13337,Robust_13338,Robust_13339,Robust_13340		G163C_M6_sorted_mapped_peak_13318,G163C_M6_sorted_mapped_peak_13344,G163C_M6_sorted_mapped_peak_13347	Robust_13308,Robust_13309,Robust_13310,Robust_13311,Robust_13312,Robust_13313,Robust_13314,Robust_13315,Robust_13316,Robust_13318,Robust_13319,Robust_13321,Robust_13323,Robust_13324,Robust_13326,Robust_13329,Robust_13330,Robust_13331,Robust_13334,Robust_13335,Robust_13336,Robust_13337,Robust_13338,Robust_13339		G163C_M16_sorted_mapped_peak_12684,G163C_M16_sorted_mapped_peak_12696,G163C_M16_sorted_mapped_peak_12705
Bok_chr1	Robust_1586,Robust_1587,Robust_1588,Robust_1589,Robust_1591,Robust_1592,Robust_1593,Robust_1594,Robust_1595,Robust_1596,Robust_1598,Robust_1599,Robust_1602,Robust_1603,Robust_1604,Robust_1607,Robust_1612,Robust_1613,Robust_1615,Robust_1616,Robust_1617,Robust_1618,Robust_1619,Robust_1620,Robust_1621,Robust_1622,Robust_1623,Robust_1624,Robust_1625,Robust_1626,Robust_1627,Robust_1628,Robust_1631,Rob…	G162C_M1_MACS2_peak_2335	G162C_M6_MACS2_peak_2473	Robust_1586,Robust_1588,Robust_1589,Robust_1590,Robust_1591,Robust_1592,Robust_1593,Robust_1594,Robust_1595,Robust_1596,Robust_1598,Robust_1599,Robust_1603,Robust_1604,Robust_1607,Robust_1612,Robust_1613,Robust_1615,Robust_1616,Robust_1618,Robust_1619,Robust_1621,Robust_1622,Robust_1623,Robust_1624,Robust_1626,Robust_1628,Robust_1630,Robust_1632,Robust_1634,Robust_1635,Robust_1636,Robust_1637,Rob…	G162C_M11_MACS2_peak_2643,G162C_M11_MACS2_peak_2706,G162C_M11_MACS2_peak_2707	G162C_M16_MACS2_peak_2503	Robust_716,Robust_718,Robust_719,Robust_720,Robust_723,Robust_724,Robust_725,Robust_726,Robust_728,Robust_729,Robust_730,Robust_731,Robust_732,Robust_733,Robust_734,Robust_735,Robust_736,Robust_737,Robust_738,Robust_740,Robust_741,Robust_743,Robust_744,Robust_746,Robust_747,Robust_748,Robust_750,Robust_751,Robust_752	G163C_M1_sorted_mapped_peak_1054,G163C_M1_sorted_mapped_peak_1084		Robust_717,Robust_718,Robust_719,Robust_720,Robust_723,Robust_724,Robust_725,Robust_726,Robust_728,Robust_729,Robust_730,Robust_731,Robust_732,Robust_734,Robust_735,Robust_737,Robust_738,Robust_739,Robust_741,Robust_743,Robust_744,Robust_746,Robust_748,Robust_750		G163C_M16_sorted_mapped_peak_670
Bsph2_chr7	Robust_48061,Robust_48062,Robust_48063,Robust_48064,Robust_48066,Robust_48067,Robust_48068,Robust_48069,Robust_48070,Robust_48071,Robust_48072,Robust_48073,Robust_48076,Robust_48078,Robust_48080,Robust_48081,Robust_48082			Robust_48060,Robust_48061,Robust_48062,Robust_48064,Robust_48065,Robust_48066,Robust_48067,Robust_48068,Robust_48069,Robust_48071,Robust_48073,Robust_48076,Robust_48078,Robust_48080,Robust_48081		G162C_M16_MACS2_peak_69632,G162C_M16_MACS2_peak_69634	Robust_21270,Robust_21272,Robust_21274,Robust_21275,Robust_21276,Robust_21281,Robust_21282,Robust_21283			Robust_21270,Robust_21272,Robust_21274,Robust_21275,Robust_21276,Robust_21281,Robust_21282		G163C_M16_sorted_mapped_peak_20331,G163C_M16_sorted_mapped_peak_20342
Btg1_chr10	Robust_5981,Robust_5982,Robust_5983,Robust_5984,Robust_5985,Robust_5986,Robust_5987,Robust_5988,Robust_5989,Robust_5990,Robust_5991,Robust_5992,Robust_5993,Robust_5994,Robust_5995,Robust_5997,Robust_5998,Robust_5999,Robust_6000,Robust_6001,Robust_6002,Robust_6003,Robust_6004,Robust_6008,Robust_6009,Robust_6010,Robust_6011,Robust_6012,Robust_6013,Robust_6014,Robust_6015,Robust_6016,Robust_6017,Rob…			Robust_5980,Robust_5981,Robust_5982,Robust_5983,Robust_5984,Robust_5985,Robust_5986,Robust_5987,Robust_5988,Robust_5990,Robust_5991,Robust_5992,Robust_5993,Robust_5994,Robust_5995,Robust_5997,Robust_5999,Robust_6000,Robust_6001,Robust_6002,Robust_6003,Robust_6004,Robust_6008,Robust_6009,Robust_6010,Robust_6011,Robust_6012,Robust_6013,Robust_6014,Robust_6015,Robust_6016,Robust_6018,Robust_6019,Rob…	G162C_M11_MACS2_peak_9705	G162C_M16_MACS2_peak_9039,G162C_M16_MACS2_peak_9040,G162C_M16_MACS2_peak_9066	Robust_2674,Robust_2676,Robust_2678,Robust_2679,Robust_2680,Robust_2681,Robust_2682,Robust_2684,Robust_2686,Robust_2687,Robust_2688,Robust_2689,Robust_2690,Robust_2691,Robust_2693,Robust_2694,Robust_2697,Robust_2699,Robust_2700,Robust_2701,Robust_2702,Robust_2703,Robust_2705,Robust_2706,Robust_2707,Robust_2708,Robust_2710,Robust_2711,Robust_2712		G163C_M6_sorted_mapped_peak_2642,G163C_M6_sorted_mapped_peak_2663	Robust_2673,Robust_2674,Robust_2676,Robust_2677,Robust_2679,Robust_2680,Robust_2682,Robust_2683,Robust_2686,Robust_2687,Robust_2689,Robust_2690,Robust_2691,Robust_2694,Robust_2695,Robust_2697,Robust_2698,Robust_2699,Robust_2700,Robust_2702,Robust_2703,Robust_2704,Robust_2705,Robust_2706,Robust_2707,Robust_2708,Robust_2709,Robust_2710,Robust_2711
C6_chr15	Robust_18247,Robust_18248,Robust_18249,Robust_18250,Robust_18253,Robust_18255,Robust_18256,Robust_18260,Robust_18262,Robust_18263,Robust_18266,Robust_18267,Robust_18268,Robust_18272,Robust_18273,Robust_18275,Robust_18277,Robust_18278,Robust_18279,Robust_18280,Robust_18281,Robust_18282,Robust_18283,Robust_18285,Robust_18287,Robust_18288,Robust_18290,Robust_18291,Robust_18292,Robust_18295,Robust_18…	G162C_M1_MACS2_peak_25421,G162C_M1_MACS2_peak_25434,G162C_M1_MACS2_peak_25436,G162C_M1_MACS2_peak_25439,G162C_M1_MACS2_peak_25460,G162C_M1_MACS2_peak_25461,G162C_M1_MACS2_peak_25471,G162C_M1_MACS2_peak_25481,G162C_M1_MACS2_peak_25522		Robust_18247,Robust_18248,Robust_18249,Robust_18252,Robust_18256,Robust_18262,Robust_18267,Robust_18272,Robust_18273,Robust_18275,Robust_18280,Robust_18282,Robust_18285,Robust_18287,Robust_18288,Robust_18289,Robust_18290,Robust_18291,Robust_18292,Robust_18293,Robust_18294,Robust_18296,Robust_18297,Robust_18300,Robust_18301,Robust_18303,Robust_18304,Robust_18305,Robust_18306,Robust_18307,Robust_18…	G162C_M11_MACS2_peak_28695,G162C_M11_MACS2_peak_28743,G162C_M11_MACS2_peak_28747,G162C_M11_MACS2_peak_28761		Robust_8105,Robust_8107,Robust_8109,Robust_8110,Robust_8114,Robust_8116,Robust_8117,Robust_8118,Robust_8121,Robust_8122,Robust_8123,Robust_8124,Robust_8125,Robust_8126,Robust_8127,Robust_8128,Robust_8129,Robust_8130,Robust_8131,Robust_8133,Robust_8134,Robust_8135,Robust_8136,Robust_8137,Robust_8138,Robust_8139,Robust_8140,Robust_8144,Robust_8145,Robust_8146,Robust_8147,Robust_8148,Robust_8149,Rob…	G163C_M1_sorted_mapped_peak_11978,G163C_M1_sorted_mapped_peak_11987,G163C_M1_sorted_mapped_peak_11991,G163C_M1_sorted_mapped_peak_12040	G163C_M6_sorted_mapped_peak_8102	Robust_8105,Robust_8106,Robust_8109,Robust_8110,Robust_8114,Robust_8116,Robust_8117,Robust_8118,Robust_8121,Robust_8122,Robust_8123,Robust_8124,Robust_8126,Robust_8127,Robust_8129,Robust_8130,Robust_8131,Robust_8132,Robust_8133,Robust_8134,Robust_8135,Robust_8139,Robust_8140,Robust_8144,Robust_8145,Robust_8147,Robust_8148,Robust_8150,Robust_8151,Robust_8152,Robust_8153,Robust_8154,Robust_8155,Rob…		G163C_M16_sorted_mapped_peak_7755,G163C_M16_sorted_mapped_peak_7780
C8b_chr4	Robust_38493,Robust_38494,Robust_38495,Robust_38497,Robust_38500,Robust_38501,Robust_38502,Robust_38503,Robust_38504,Robust_38505,Robust_38506,Robust_38507,Robust_38508,Robust_38509,Robust_38510,Robust_38511,Robust_38512,Robust_38514,Robust_38515,Robust_38516,Robust_38517,Robust_38518,Robust_38519,Robust_38520,Robust_38522,Robust_38523,Robust_38524,Robust_38525,Robust_38526,Robust_38527,Robust_38…	G162C_M1_MACS2_peak_53455,G162C_M1_MACS2_peak_53459,G162C_M1_MACS2_peak_53460,G162C_M1_MACS2_peak_53465,G162C_M1_MACS2_peak_53473		Robust_38493,Robust_38494,Robust_38495,Robust_38497,Robust_38500,Robust_38501,Robust_38502,Robust_38503,Robust_38504,Robust_38505,Robust_38506,Robust_38507,Robust_38508,Robust_38509,Robust_38510,Robust_38511,Robust_38512,Robust_38515,Robust_38516,Robust_38517,Robust_38518,Robust_38521,Robust_38523,Robust_38524,Robust_38527,Robust_38528,Robust_38529,Robust_38531,Robust_38532,Robust_38533,Robust_38…			Robust_17069,Robust_17072,Robust_17073,Robust_17074,Robust_17075,Robust_17076,Robust_17077,Robust_17080,Robust_17081,Robust_17082,Robust_17083,Robust_17085,Robust_17087,Robust_17088			Robust_17069,Robust_17071,Robust_17072,Robust_17073,Robust_17074,Robust_17075,Robust_17076,Robust_17077,Robust_17081,Robust_17082,Robust_17085,Robust_17088
Cadm4_chr7	Robust_48301,Robust_48303,Robust_48304,Robust_48305,Robust_48306,Robust_48308,Robust_48309,Robust_48310,Robust_48311,Robust_48312,Robust_48313,Robust_48314,Robust_48315,Robust_48316,Robust_48317,Robust_48318,Robust_48319,Robust_48321,Robust_48322,Robust_48323,Robust_48324,Robust_48327,Robust_48328,Robust_48330,Robust_48332,Robust_48334,Robust_48335,Robust_48336			Robust_48301,Robust_48303,Robust_48304,Robust_48305,Robust_48308,Robust_48309,Robust_48310,Robust_48311,Robust_48312,Robust_48313,Robust_48314,Robust_48315,Robust_48316,Robust_48317,Robust_48318,Robust_48319,Robust_48321,Robust_48327,Robust_48328,Robust_48329,Robust_48330,Robust_48331,Robust_48332,Robust_48333,Robust_48334,Robust_48335,Robust_48336			Robust_21373,Robust_21374,Robust_21376,Robust_21377,Robust_21378,Robust_21379,Robust_21380,Robust_21381,Robust_21383,Robust_21384,Robust_21385,Robust_21386,Robust_21388,Robust_21389,Robust_21390,Robust_21391			Robust_21374,Robust_21376,Robust_21377,Robust_21378,Robust_21379,Robust_21380,Robust_21381,Robust_21386,Robust_21388,Robust_21389,Robust_21390
Camk1d_chr2	Robust_29487,Robust_29488,Robust_29489,Robust_29490,Robust_29491,Robust_29492,Robust_29493,Robust_29494,Robust_29496,Robust_29497,Robust_29499,Robust_29501,Robust_29503,Robust_29504,Robust_29505,Robust_29506,Robust_29507,Robust_29508,Robust_29511,Robust_29512,Robust_29513,Robust_29515,Robust_29516,Robust_29517,Robust_29518,Robust_29519,Robust_29520,Robust_29521,Robust_29522,Robust_29523,Robust_29…		G162C_M6_MACS2_peak_41792	Robust_29494,Robust_29501,Robust_29502,Robust_29505,Robust_29506,Robust_29508,Robust_29509,Robust_29510,Robust_29511,Robust_29512,Robust_29515,Robust_29516,Robust_29517,Robust_29518,Robust_29520,Robust_29522,Robust_29523,Robust_29524,Robust_29525,Robust_29527,Robust_29528,Robust_29529,Robust_29530,Robust_29531		G162C_M16_MACS2_peak_43030	Robust_13166,Robust_13167,Robust_13168,Robust_13172,Robust_13174,Robust_13175,Robust_13176,Robust_13177,Robust_13178,Robust_13180,Robust_13181,Robust_13182,Robust_13183	G163C_M1_sorted_mapped_peak_19560	G163C_M6_sorted_mapped_peak_13184	Robust_13172,Robust_13173,Robust_13174,Robust_13175,Robust_13177,Robust_13178,Robust_13180,Robust_13181,Robust_13182,Robust_13183
Camk2b_chr11	Robust_7019,Robust_7020,Robust_7021,Robust_7022,Robust_7023,Robust_7024,Robust_7025,Robust_7026,Robust_7027,Robust_7028,Robust_7029,Robust_7030,Robust_7031,Robust_7032,Robust_7033,Robust_7034,Robust_7035,Robust_7036,Robust_7038,Robust_7039,Robust_7040,Robust_7041,Robust_7042,Robust_7043,Robust_7044,Robust_7045,Robust_7046,Robust_7047,Robust_7048,Robust_7050,Robust_7051,Robust_7052,Robust_7053,Rob…			Robust_7019,Robust_7020,Robust_7021,Robust_7022,Robust_7023,Robust_7024,Robust_7025,Robust_7026,Robust_7027,Robust_7028,Robust_7029,Robust_7030,Robust_7032,Robust_7033,Robust_7043,Robust_7044,Robust_7045,Robust_7046,Robust_7047,Robust_7051,Robust_7052,Robust_7053,Robust_7056,Robust_7057,Robust_7058,Robust_7061,Robust_7062,Robust_7063,Robust_7064,Robust_7065,Robust_7067,Robust_7068,Robust_7069,Rob…			Robust_3170,Robust_3171,Robust_3172,Robust_3173,Robust_3174,Robust_3175,Robust_3176,Robust_3177,Robust_3178,Robust_3179,Robust_3180,Robust_3181,Robust_3182,Robust_3183,Robust_3184,Robust_3185,Robust_3186,Robust_3187,Robust_3188,Robust_3189,Robust_3190,Robust_3191,Robust_3193		G163C_M6_sorted_mapped_peak_3125	Robust_3170,Robust_3171,Robust_3172,Robust_3174,Robust_3175,Robust_3176,Robust_3177,Robust_3178,Robust_3179,Robust_3180,Robust_3183,Robust_3185,Robust_3186,Robust_3187,Robust_3188,Robust_3189,Robust_3190,Robust_3191,Robust_3193		G163C_M16_sorted_mapped_peak_3003
Capn8_chr1	Robust_3263,Robust_3264,Robust_3266,Robust_3267,Robust_3268,Robust_3269,Robust_3271,Robust_3272,Robust_3274,Robust_3275,Robust_3277,Robust_3279,Robust_3280,Robust_3281,Robust_3283,Robust_3284,Robust_3286,Robust_3287,Robust_3288,Robust_3289,Robust_3290,Robust_3291,Robust_3292,Robust_3293,Robust_3294,Robust_3295,Robust_3297,Robust_3298,Robust_3299,Robust_3300,Robust_3301,Robust_3302,Robust_3303,Rob…	G162C_M1_MACS2_peak_4721,G162C_M1_MACS2_peak_4722,G162C_M1_MACS2_peak_4724,G162C_M1_MACS2_peak_4725,G162C_M1_MACS2_peak_4726,G162C_M1_MACS2_peak_4727,G162C_M1_MACS2_peak_4728,G162C_M1_MACS2_peak_4729,G162C_M1_MACS2_peak_4748		Robust_3263,Robust_3264,Robust_3266,Robust_3267,Robust_3268,Robust_3269,Robust_3270,Robust_3271,Robust_3272,Robust_3273,Robust_3274,Robust_3275,Robust_3276,Robust_3277,Robust_3278,Robust_3280,Robust_3281,Robust_3283,Robust_3284,Robust_3286,Robust_3287,Robust_3288,Robust_3289,Robust_3290,Robust_3291,Robust_3293,Robust_3294,Robust_3295,Robust_3298,Robust_3301,Robust_3302,Robust_3305,Robust_3306,Rob…		G162C_M16_MACS2_peak_4953,G162C_M16_MACS2_peak_4955	Robust_1453,Robust_1454,Robust_1455,Robust_1456,Robust_1457,Robust_1458,Robust_1460,Robust_1461,Robust_1462,Robust_1463,Robust_1464,Robust_1465,Robust_1466,Robust_1468,Robust_1469,Robust_1470,Robust_1471,Robust_1472,Robust_1473,Robust_1474,Robust_1475,Robust_1481	G163C_M1_sorted_mapped_peak_2128		Robust_1453,Robust_1454,Robust_1456,Robust_1457,Robust_1458,Robust_1459,Robust_1461,Robust_1462,Robust_1463,Robust_1464,Robust_1466,Robust_1467,Robust_1468,Robust_1469,Robust_1474,Robust_1475,Robust_1476,Robust_1477,Robust_1478,Robust_1479,Robust_1480,Robust_1481		G163C_M16_sorted_mapped_peak_1383
Car2_chr3	Robust_33715,Robust_33716,Robust_33718,Robust_33726,Robust_33729,Robust_33731,Robust_33732,Robust_33734,Robust_33735,Robust_33737,Robust_33738,Robust_33739,Robust_33743,Robust_33744,Robust_33745,Robust_33746,Robust_33747,Robust_33748,Robust_33749,Robust_33750,Robust_33751,Robust_33752,Robust_33753,Robust_33754,Robust_33755,Robust_33756,Robust_33757,Robust_33760,Robust_33761,Robust_33762,Robust_33…		G162C_M6_MACS2_peak_47922	Robust_33715,Robust_33716,Robust_33717,Robust_33718,Robust_33720,Robust_33721,Robust_33722,Robust_33723,Robust_33724,Robust_33725,Robust_33726,Robust_33728,Robust_33729,Robust_33731,Robust_33732,Robust_33733,Robust_33736,Robust_33738,Robust_33739,Robust_33743,Robust_33744,Robust_33747,Robust_33748,Robust_33749,Robust_33760,Robust_33766,Robust_33767,Robust_33770,Robust_33771,Robust_33772,Robust_33…		G162C_M16_MACS2_peak_49315,G162C_M16_MACS2_peak_49326,G162C_M16_MACS2_peak_49336,G162C_M16_MACS2_peak_49342,G162C_M16_MACS2_peak_49343,G162C_M16_MACS2_peak_49346,G162C_M16_MACS2_peak_49347,G162C_M16_MACS2_peak_49348	Robust_14957,Robust_14958,Robust_14963,Robust_14966,Robust_14967,Robust_14969,Robust_14970,Robust_14972,Robust_14973,Robust_14974,Robust_14976,Robust_14978,Robust_14979,Robust_14982,Robust_14985			Robust_14957,Robust_14959,Robust_14963,Robust_14966,Robust_14967,Robust_14969,Robust_14974,Robust_14975,Robust_14976,Robust_14977,Robust_14978,Robust_14982,Robust_14983,Robust_14984,Robust_14985		G163C_M16_sorted_mapped_peak_14255,G163C_M16_sorted_mapped_peak_14261
Car7_chr8	Robust_53420,Robust_53421,Robust_53422,Robust_53423,Robust_53424,Robust_53425,Robust_53426,Robust_53427,Robust_53428,Robust_53429,Robust_53432,Robust_53435,Robust_53436,Robust_53437,Robust_53441,Robust_53443,Robust_53446,Robust_53448,Robust_53450,Robust_53451,Robust_53452,Robust_53453,Robust_53454,Robust_53455,Robust_53456,Robust_53457,Robust_53458,Robust_53459,Robust_53460,Robust_53462,Robust_53…	G162C_M1_MACS2_peak_73442,G162C_M1_MACS2_peak_73454,G162C_M1_MACS2_peak_73455,G162C_M1_MACS2_peak_73456,G162C_M1_MACS2_peak_73472		Robust_53420,Robust_53422,Robust_53423,Robust_53425,Robust_53427,Robust_53428,Robust_53429,Robust_53432,Robust_53435,Robust_53436,Robust_53437,Robust_53442,Robust_53443,Robust_53445,Robust_53448,Robust_53449,Robust_53450,Robust_53452,Robust_53453,Robust_53454,Robust_53456,Robust_53457,Robust_53458,Robust_53460,Robust_53462,Robust_53463,Robust_53464,Robust_53470,Robust_53474,Robust_53479,Robust_53…	G162C_M11_MACS2_peak_82416	G162C_M16_MACS2_peak_77215,G162C_M16_MACS2_peak_77238,G162C_M16_MACS2_peak_77316	Robust_23708,Robust_23710,Robust_23711,Robust_23712,Robust_23713,Robust_23714,Robust_23718,Robust_23720,Robust_23721,Robust_23722,Robust_23726,Robust_23727,Robust_23729,Robust_23730,Robust_23733,Robust_23734,Robust_23735,Robust_23736,Robust_23737,Robust_23738,Robust_23739,Robust_23741,Robust_23742,Robust_23743,Robust_23747,Robust_23749,Robust_23751,Robust_23752,Robust_23753,Robust_23754,Robust_23…	G163C_M1_sorted_mapped_peak_35252		Robust_23709,Robust_23710,Robust_23713,Robust_23718,Robust_23720,Robust_23721,Robust_23723,Robust_23725,Robust_23726,Robust_23727,Robust_23729,Robust_23733,Robust_23734,Robust_23735,Robust_23738,Robust_23739,Robust_23741,Robust_23742,Robust_23743,Robust_23748,Robust_23749,Robust_23750,Robust_23751,Robust_23753,Robust_23754,Robust_23755,Robust_23756,Robust_23759,Robust_23761,Robust_23762,Robust_23…		G163C_M16_sorted_mapped_peak_22705,G163C_M16_sorted_mapped_peak_22706
Cav1_chr12	Robust_11493,Robust_11494,Robust_11496,Robust_11497,Robust_11498,Robust_11499,Robust_11500,Robust_11502			Robust_11493,Robust_11497,Robust_11498,Robust_11499,Robust_11500,Robust_11502	G162C_M11_MACS2_peak_17868		Robust_5180,Robust_5182,Robust_5186			Robust_5180,Robust_5182,Robust_5183
Cbr1_chr16	Robust_22732,Robust_22734,Robust_22735,Robust_22736,Robust_22737,Robust_22738,Robust_22741,Robust_22742,Robust_22744,Robust_22746,Robust_22747,Robust_22749,Robust_22750,Robust_22751,Robust_22753,Robust_22756,Robust_22759,Robust_22760,Robust_22762,Robust_22763,Robust_22764,Robust_22766,Robust_22767,Robust_22768,Robust_22769,Robust_22770,Robust_22771,Robust_22772,Robust_22774,Robust_22775,Robust_22…	G162C_M1_MACS2_peak_31622	G162C_M6_MACS2_peak_32300	Robust_22731,Robust_22734,Robust_22735,Robust_22736,Robust_22737,Robust_22738,Robust_22740,Robust_22742,Robust_22744,Robust_22745,Robust_22746,Robust_22747,Robust_22749,Robust_22756,Robust_22762,Robust_22764,Robust_22771,Robust_22772,Robust_22775,Robust_22776,Robust_22777,Robust_22778,Robust_22779,Robust_22780,Robust_22782,Robust_22784,Robust_22785,Robust_22786,Robust_22787		G162C_M16_MACS2_peak_33166,G162C_M16_MACS2_peak_33168,G162C_M16_MACS2_peak_33173,G162C_M16_MACS2_peak_33176,G162C_M16_MACS2_peak_33177,G162C_M16_MACS2_peak_33193	Robust_10062,Robust_10063,Robust_10064,Robust_10065,Robust_10066,Robust_10068,Robust_10070,Robust_10071,Robust_10073,Robust_10074,Robust_10076,Robust_10077,Robust_10078,Robust_10080,Robust_10082,Robust_10083,Robust_10085,Robust_10086			Robust_10065,Robust_10066,Robust_10069,Robust_10070,Robust_10071,Robust_10074,Robust_10076,Robust_10079,Robust_10082,Robust_10083,Robust_10085,Robust_10086		G163C_M16_sorted_mapped_peak_9620,G163C_M16_sorted_mapped_peak_9621,G163C_M16_sorted_mapped_peak_9622,G163C_M16_sorted_mapped_peak_9623,G163C_M16_sorted_mapped_peak_9630,G163C_M16_sorted_mapped_peak_9634,G163C_M16_sorted_mapped_peak_9637,G163C_M16_sorted_mapped_peak_9639
Ccdc30_chr4	Robust_39032,Robust_39034,Robust_39035,Robust_39036,Robust_39037,Robust_39038,Robust_39039,Robust_39040,Robust_39041,Robust_39043,Robust_39044,Robust_39045,Robust_39046,Robust_39048,Robust_39049,Robust_39050,Robust_39051,Robust_39052,Robust_39054,Robust_39057			Robust_39032,Robust_39036,Robust_39039,Robust_39040,Robust_39041,Robust_39042,Robust_39043,Robust_39044,Robust_39045,Robust_39046,Robust_39049,Robust_39050,Robust_39051,Robust_39052,Robust_39056,Robust_39057			Robust_17299,Robust_17301,Robust_17305			Robust_17299
Ccdc38_chr10	Robust_5766,Robust_5767,Robust_5768,Robust_5769,Robust_5770,Robust_5771,Robust_5773,Robust_5776,Robust_5777,Robust_5780,Robust_5782,Robust_5785,Robust_5786,Robust_5787,Robust_5789,Robust_5790,Robust_5791,Robust_5792,Robust_5793,Robust_5794,Robust_5795,Robust_5797,Robust_5798,Robust_5800,Robust_5802,Robust_5803,Robust_5804,Robust_5805,Robust_5806,Robust_5808,Robust_5809,Robust_5810,Robust_5811,Rob…	G162C_M1_MACS2_peak_8136	G162C_M6_MACS2_peak_8459,G162C_M6_MACS2_peak_8460	Robust_5768,Robust_5769,Robust_5770,Robust_5771,Robust_5773,Robust_5776,Robust_5777,Robust_5782,Robust_5786,Robust_5787,Robust_5789,Robust_5790,Robust_5791,Robust_5792,Robust_5795,Robust_5797,Robust_5798,Robust_5800,Robust_5802,Robust_5803,Robust_5804,Robust_5808,Robust_5809,Robust_5814,Robust_5816,Robust_5819,Robust_5820,Robust_5821,Robust_5822,Robust_5824,Robust_5825,Robust_5827,Robust_5828,Rob…	G162C_M11_MACS2_peak_9356	G162C_M16_MACS2_peak_8681,G162C_M16_MACS2_peak_8725,G162C_M16_MACS2_peak_8726,G162C_M16_MACS2_peak_8733,G162C_M16_MACS2_peak_8759	Robust_2583,Robust_2584,Robust_2589,Robust_2590,Robust_2591,Robust_2592,Robust_2593,Robust_2594,Robust_2595,Robust_2596,Robust_2597,Robust_2598,Robust_2599,Robust_2601,Robust_2602,Robust_2603,Robust_2604,Robust_2605,Robust_2608,Robust_2609,Robust_2610,Robust_2612,Robust_2613,Robust_2618,Robust_2619,Robust_2620			Robust_2583,Robust_2584,Robust_2591,Robust_2592,Robust_2595,Robust_2596,Robust_2597,Robust_2598,Robust_2602,Robust_2603,Robust_2604,Robust_2605,Robust_2608,Robust_2610,Robust_2611,Robust_2612,Robust_2613,Robust_2618,Robust_2619		G163C_M16_sorted_mapped_peak_2461
Ccl5_chr11	Robust_9065,Robust_9067,Robust_9068,Robust_9069,Robust_9071,Robust_9074,Robust_9075,Robust_9076,Robust_9077,Robust_9078,Robust_9079,Robust_9080,Robust_9081,Robust_9082,Robust_9083,Robust_9084,Robust_9085,Robust_9086,Robust_9088,Robust_9089,Robust_9090,Robust_9091,Robust_9092,Robust_9093,Robust_9094,Robust_9095,Robust_9096,Robust_9097,Robust_9099,Robust_9100,Robust_9101,Robust_9103,Robust_9104,Rob…	G162C_M1_MACS2_peak_12606,G162C_M1_MACS2_peak_12659		Robust_9065,Robust_9066,Robust_9067,Robust_9074,Robust_9075,Robust_9076,Robust_9077,Robust_9078,Robust_9079,Robust_9080,Robust_9081,Robust_9082,Robust_9083,Robust_9084,Robust_9085,Robust_9086,Robust_9088,Robust_9090,Robust_9091,Robust_9094,Robust_9097,Robust_9098,Robust_9100,Robust_9101,Robust_9103,Robust_9104,Robust_9105,Robust_9107,Robust_9109,Robust_9110,Robust_9111,Robust_9112,Robust_9113,Rob…	G162C_M11_MACS2_peak_14313,G162C_M11_MACS2_peak_14416,G162C_M11_MACS2_peak_14424	G162C_M16_MACS2_peak_13490,G162C_M16_MACS2_peak_13493,G162C_M16_MACS2_peak_13522	Robust_4100,Robust_4101,Robust_4102,Robust_4103,Robust_4104,Robust_4105,Robust_4106,Robust_4107,Robust_4108,Robust_4109,Robust_4110,Robust_4112,Robust_4113,Robust_4114,Robust_4115,Robust_4116,Robust_4118,Robust_4119,Robust_4120,Robust_4122,Robust_4123,Robust_4124,Robust_4130	G163C_M1_sorted_mapped_peak_5977		Robust_4099,Robust_4100,Robust_4101,Robust_4105,Robust_4107,Robust_4108,Robust_4109,Robust_4110,Robust_4112,Robust_4114,Robust_4115,Robust_4118,Robust_4120,Robust_4121,Robust_4122,Robust_4123,Robust_4124
Ccl9_chr11	Robust_9026			Robust_9026			Robust_4080			Robust_4080
Cd300e_chr11	Robust_10473,Robust_10474,Robust_10476			Robust_10473,Robust_10474			Robust_4712,Robust_4713			Robust_4713
Cela1_chr15	Robust_20555,Robust_20556,Robust_20558,Robust_20559,Robust_20561,Robust_20565,Robust_20567,Robust_20568,Robust_20569,Robust_20570,Robust_20571,Robust_20573,Robust_20574,Robust_20575,Robust_20576,Robust_20577,Robust_20579,Robust_20583,Robust_20584,Robust_20585,Robust_20586,Robust_20587,Robust_20588,Robust_20590,Robust_20592,Robust_20593,Robust_20594,Robust_20595,Robust_20596,Robust_20597,Robust_20…	G162C_M1_MACS2_peak_28550,G162C_M1_MACS2_peak_28707	G162C_M6_MACS2_peak_29241,G162C_M6_MACS2_peak_29305,G162C_M6_MACS2_peak_29411	Robust_20555,Robust_20556,Robust_20558,Robust_20559,Robust_20561,Robust_20562,Robust_20563,Robust_20565,Robust_20566,Robust_20569,Robust_20570,Robust_20571,Robust_20573,Robust_20575,Robust_20576,Robust_20579,Robust_20583,Robust_20584,Robust_20585,Robust_20586,Robust_20587,Robust_20590,Robust_20592,Robust_20593,Robust_20595,Robust_20596,Robust_20597,Robust_20598,Robust_20599,Robust_20600,Robust_20…	G162C_M11_MACS2_peak_32116	G162C_M16_MACS2_peak_30012,G162C_M16_MACS2_peak_30014,G162C_M16_MACS2_peak_30015	Robust_9093,Robust_9094,Robust_9095,Robust_9096,Robust_9097,Robust_9099,Robust_9101,Robust_9102,Robust_9103,Robust_9104,Robust_9105,Robust_9107,Robust_9109,Robust_9112,Robust_9113,Robust_9115,Robust_9117,Robust_9118,Robust_9119,Robust_9120,Robust_9121,Robust_9123,Robust_9124,Robust_9126,Robust_9127,Robust_9128,Robust_9129,Robust_9130,Robust_9131,Robust_9132,Robust_9133,Robust_9134,Robust_9135,Rob…	G163C_M1_sorted_mapped_peak_13507	G163C_M6_sorted_mapped_peak_9111,G163C_M6_sorted_mapped_peak_9113,G163C_M6_sorted_mapped_peak_9116,G163C_M6_sorted_mapped_peak_9124	Robust_9095,Robust_9096,Robust_9097,Robust_9100,Robust_9102,Robust_9103,Robust_9106,Robust_9107,Robust_9109,Robust_9111,Robust_9113,Robust_9114,Robust_9115,Robust_9116,Robust_9117,Robust_9118,Robust_9119,Robust_9120,Robust_9122,Robust_9123,Robust_9125,Robust_9126,Robust_9127,Robust_9128,Robust_9129,Robust_9132,Robust_9134,Robust_9135,Robust_9138,Robust_9145,Robust_9147,Robust_9148,Robust_9149,Rob…		G163C_M16_sorted_mapped_peak_8709,G163C_M16_sorted_mapped_peak_8739,G163C_M16_sorted_mapped_peak_8751
Cep152_chr2	Robust_32036,Robust_32039,Robust_32040,Robust_32041,Robust_32042,Robust_32044,Robust_32046,Robust_32047,Robust_32048			Robust_32036,Robust_32037,Robust_32038,Robust_32039,Robust_32040,Robust_32041,Robust_32042,Robust_32043,Robust_32044,Robust_32045,Robust_32047,Robust_32048		G162C_M16_MACS2_peak_46836,G162C_M16_MACS2_peak_46838,G162C_M16_MACS2_peak_46842	Robust_14254,Robust_14255,Robust_14256,Robust_14257,Robust_14258			Robust_14254,Robust_14255,Robust_14256,Robust_14257,Robust_14258		G163C_M16_sorted_mapped_peak_13564
Ces2b_chr8	Robust_53420,Robust_53421,Robust_53422,Robust_53423,Robust_53424,Robust_53425,Robust_53426,Robust_53427,Robust_53428,Robust_53429			Robust_53419,Robust_53420,Robust_53422,Robust_53423,Robust_53425,Robust_53427,Robust_53428,Robust_53429		G162C_M16_MACS2_peak_77215	Robust_23708,Robust_23710,Robust_23711,Robust_23712,Robust_23713,Robust_23714			Robust_23709,Robust_23710,Robust_23713
Ces2c_chr8	Robust_53414,Robust_53415,Robust_53416,Robust_53417,Robust_53418,Robust_53420,Robust_53421,Robust_53422,Robust_53423,Robust_53424,Robust_53425,Robust_53426,Robust_53427,Robust_53428,Robust_53429,Robust_53432,Robust_53435,Robust_53436,Robust_53437,Robust_53441,Robust_53443,Robust_53446,Robust_53448,Robust_53450,Robust_53451,Robust_53452,Robust_53453,Robust_53454,Robust_53455,Robust_53456,Robust_53…	G162C_M1_MACS2_peak_73442,G162C_M1_MACS2_peak_73454,G162C_M1_MACS2_peak_73455,G162C_M1_MACS2_peak_73456,G162C_M1_MACS2_peak_73472		Robust_53417,Robust_53418,Robust_53419,Robust_53420,Robust_53422,Robust_53423,Robust_53425,Robust_53427,Robust_53428,Robust_53429,Robust_53432,Robust_53435,Robust_53436,Robust_53437,Robust_53442,Robust_53443,Robust_53445,Robust_53448,Robust_53449,Robust_53450,Robust_53452,Robust_53453,Robust_53454,Robust_53456,Robust_53457,Robust_53458,Robust_53460,Robust_53462,Robust_53463,Robust_53464,Robust_53…	G162C_M11_MACS2_peak_82416	G162C_M16_MACS2_peak_77209,G162C_M16_MACS2_peak_77215,G162C_M16_MACS2_peak_77238	Robust_23706,Robust_23708,Robust_23710,Robust_23711,Robust_23712,Robust_23713,Robust_23714,Robust_23718,Robust_23720,Robust_23721,Robust_23722,Robust_23726,Robust_23727,Robust_23729,Robust_23730,Robust_23733,Robust_23734,Robust_23735,Robust_23736,Robust_23737,Robust_23738,Robust_23739,Robust_23741,Robust_23742,Robust_23743	G163C_M1_sorted_mapped_peak_35252		Robust_23707,Robust_23709,Robust_23710,Robust_23713,Robust_23718,Robust_23720,Robust_23721,Robust_23723,Robust_23725,Robust_23726,Robust_23727,Robust_23729,Robust_23733,Robust_23734,Robust_23735,Robust_23738,Robust_23739,Robust_23741,Robust_23742,Robust_23743
Chrm2_chr6	Robust_44951,Robust_44952,Robust_44953,Robust_44954,Robust_44955,Robust_44957,Robust_44958,Robust_44959,Robust_44966,Robust_44967,Robust_44969,Robust_44970,Robust_44971,Robust_44972,Robust_44973,Robust_44974,Robust_44975,Robust_44976,Robust_44977,Robust_44978,Robust_44979,Robust_44981,Robust_44982,Robust_44984,Robust_44985,Robust_44986,Robust_44987,Robust_44989,Robust_44991,Robust_44992,Robust_44…	G162C_M1_MACS2_peak_62052	G162C_M6_MACS2_peak_63699,G162C_M6_MACS2_peak_63710,G162C_M6_MACS2_peak_63744	Robust_44951,Robust_44952,Robust_44954,Robust_44955,Robust_44956,Robust_44957,Robust_44958,Robust_44959,Robust_44962,Robust_44963,Robust_44964,Robust_44969,Robust_44970,Robust_44974,Robust_44975,Robust_44976,Robust_44977,Robust_44978,Robust_44979,Robust_44981,Robust_44983,Robust_44984,Robust_44986,Robust_44987,Robust_44989,Robust_44991,Robust_44992,Robust_44994,Robust_45001,Robust_45002,Robust_45…		G162C_M16_MACS2_peak_65267,G162C_M16_MACS2_peak_65281,G162C_M16_MACS2_peak_65283,G162C_M16_MACS2_peak_65299,G162C_M16_MACS2_peak_65301,G162C_M16_MACS2_peak_65311,G162C_M16_MACS2_peak_65312,G162C_M16_MACS2_peak_65321,G162C_M16_MACS2_peak_65323,G162C_M16_MACS2_peak_65332	Robust_19960,Robust_19961,Robust_19965,Robust_19966,Robust_19968,Robust_19969,Robust_19970,Robust_19971,Robust_19972,Robust_19973,Robust_19976,Robust_19980,Robust_19981,Robust_19983	G163C_M1_sorted_mapped_peak_29706		Robust_19960,Robust_19964,Robust_19966,Robust_19967,Robust_19968,Robust_19969,Robust_19970,Robust_19972,Robust_19973,Robust_19974,Robust_19975,Robust_19980,Robust_19981,Robust_19983		G163C_M16_sorted_mapped_peak_19061,G163C_M16_sorted_mapped_peak_19062,G163C_M16_sorted_mapped_peak_19064
Chrna2_chr14	Robust_17428,Robust_17429,Robust_17430,Robust_17431,Robust_17433,Robust_17434,Robust_17435,Robust_17436,Robust_17437,Robust_17438,Robust_17440,Robust_17444,Robust_17445,Robust_17446,Robust_17447,Robust_17448,Robust_17449,Robust_17450,Robust_17451,Robust_17452,Robust_17453,Robust_17454,Robust_17457,Robust_17458,Robust_17459,Robust_17461,Robust_17462,Robust_17464,Robust_17465,Robust_17466,Robust_17…	G162C_M1_MACS2_peak_24183,G162C_M1_MACS2_peak_24184,G162C_M1_MACS2_peak_24235,G162C_M1_MACS2_peak_24237,G162C_M1_MACS2_peak_24238,G162C_M1_MACS2_peak_24239,G162C_M1_MACS2_peak_24241,G162C_M1_MACS2_peak_24243,G162C_M1_MACS2_peak_24245	G162C_M6_MACS2_peak_24950	Robust_17428,Robust_17429,Robust_17431,Robust_17432,Robust_17434,Robust_17435,Robust_17438,Robust_17440,Robust_17443,Robust_17444,Robust_17445,Robust_17446,Robust_17449,Robust_17450,Robust_17451,Robust_17454,Robust_17455,Robust_17457,Robust_17458,Robust_17459,Robust_17460,Robust_17461,Robust_17462,Robust_17464,Robust_17467,Robust_17469,Robust_17470,Robust_17471,Robust_17473,Robust_17475,Robust_17…	G162C_M11_MACS2_peak_27322,G162C_M11_MACS2_peak_27382,G162C_M11_MACS2_peak_27398,G162C_M11_MACS2_peak_27409,G162C_M11_MACS2_peak_27422,G162C_M11_MACS2_peak_27445,G162C_M11_MACS2_peak_27446	G162C_M16_MACS2_peak_25584	Robust_7741,Robust_7742,Robust_7743,Robust_7745,Robust_7747,Robust_7748,Robust_7749,Robust_7750,Robust_7751,Robust_7753,Robust_7754,Robust_7755,Robust_7757,Robust_7758,Robust_7759,Robust_7760,Robust_7761,Robust_7762,Robust_7763,Robust_7764,Robust_7766,Robust_7769,Robust_7770,Robust_7771,Robust_7772,Robust_7773,Robust_7775,Robust_7778,Robust_7779,Robust_7785,Robust_7788,Robust_7789	G163C_M1_sorted_mapped_peak_11441,G163C_M1_sorted_mapped_peak_11462		Robust_7741,Robust_7742,Robust_7745,Robust_7746,Robust_7748,Robust_7749,Robust_7750,Robust_7753,Robust_7754,Robust_7755,Robust_7756,Robust_7758,Robust_7759,Robust_7762,Robust_7766,Robust_7768,Robust_7769,Robust_7770,Robust_7771,Robust_7772,Robust_7773,Robust_7775,Robust_7776,Robust_7778,Robust_7785		G163C_M16_sorted_mapped_peak_7459,G163C_M16_sorted_mapped_peak_7485
Cib3_chr8	Robust_52720,Robust_52721,Robust_52722,Robust_52724,Robust_52725,Robust_52726,Robust_52727,Robust_52728,Robust_52729,Robust_52731,Robust_52733,Robust_52734,Robust_52735,Robust_52741,Robust_52743,Robust_52745,Robust_52747,Robust_52752,Robust_52762,Robust_52766,Robust_52767,Robust_52769,Robust_52772,Robust_52775,Robust_52777,Robust_52779,Robust_52780,Robust_52781,Robust_52782,Robust_52783,Robust_52…	G162C_M1_MACS2_peak_72485,G162C_M1_MACS2_peak_72534,G162C_M1_MACS2_peak_72542,G162C_M1_MACS2_peak_72556		Robust_52718,Robust_52720,Robust_52721,Robust_52722,Robust_52723,Robust_52724,Robust_52725,Robust_52727,Robust_52728,Robust_52729,Robust_52733,Robust_52734,Robust_52735,Robust_52743,Robust_52747,Robust_52752,Robust_52757,Robust_52762,Robust_52763,Robust_52765,Robust_52766,Robust_52767,Robust_52769,Robust_52770,Robust_52771,Robust_52772,Robust_52773,Robust_52774,Robust_52775,Robust_52776,Robust_52…			Robust_23397,Robust_23398,Robust_23400,Robust_23401,Robust_23403,Robust_23405,Robust_23406,Robust_23414,Robust_23420,Robust_23422,Robust_23425,Robust_23426,Robust_23429,Robust_23430,Robust_23432,Robust_23433,Robust_23434,Robust_23436,Robust_23437		G163C_M6_sorted_mapped_peak_23526	Robust_23397,Robust_23398,Robust_23403,Robust_23404,Robust_23406,Robust_23414,Robust_23420,Robust_23421,Robust_23422,Robust_23423,Robust_23424,Robust_23426,Robust_23428,Robust_23429,Robust_23432,Robust_23433,Robust_23437,Robust_23438
Clec2h_chr6	Robust_47240,Robust_47241,Robust_47242,Robust_47244,Robust_47247,Robust_47248,Robust_47249,Robust_47250,Robust_47252,Robust_47254,Robust_47255,Robust_47256,Robust_47257,Robust_47259,Robust_47260,Robust_47261,Robust_47262,Robust_47263,Robust_47264,Robust_47265,Robust_47266,Robust_47267,Robust_47271,Robust_47273,Robust_47276,Robust_47279	G162C_M1_MACS2_peak_65179		Robust_47240,Robust_47241,Robust_47242,Robust_47243,Robust_47244,Robust_47246,Robust_47248,Robust_47249,Robust_47250,Robust_47255,Robust_47256,Robust_47257,Robust_47259,Robust_47260,Robust_47261,Robust_47262,Robust_47266,Robust_47267,Robust_47269,Robust_47270,Robust_47271,Robust_47273,Robust_47276,Robust_47277,Robust_47278,Robust_47279	G162C_M11_MACS2_peak_73053		Robust_20929,Robust_20933,Robust_20934,Robust_20935,Robust_20936,Robust_20937,Robust_20939,Robust_20942,Robust_20943			Robust_20933,Robust_20934,Robust_20937,Robust_20938,Robust_20939,Robust_20940
Clic5_chr17	Robust_24141,Robust_24143,Robust_24144,Robust_24145,Robust_24146,Robust_24147,Robust_24149,Robust_24150,Robust_24151,Robust_24152,Robust_24153,Robust_24154,Robust_24155,Robust_24156,Robust_24158,Robust_24165	G162C_M1_MACS2_peak_33461	G162C_M6_MACS2_peak_34188	Robust_24141,Robust_24143,Robust_24145,Robust_24146,Robust_24147,Robust_24149,Robust_24152,Robust_24153,Robust_24154,Robust_24155,Robust_24156,Robust_24158,Robust_24159,Robust_24160,Robust_24163,Robust_24165,Robust_24167		G162C_M16_MACS2_peak_35184,G162C_M16_MACS2_peak_35185,G162C_M16_MACS2_peak_35186,G162C_M16_MACS2_peak_35187,G162C_M16_MACS2_peak_35193,G162C_M16_MACS2_peak_35194	Robust_10716,Robust_10717,Robust_10718,Robust_10719,Robust_10720,Robust_10721			Robust_10716,Robust_10717,Robust_10721,Robust_10722		G163C_M16_sorted_mapped_peak_10270
Clstn3_chr11	Robust_10469,Robust_10470,Robust_10472,Robust_10473,Robust_10474,Robust_10476,Robust_10477,Robust_10478,Robust_10480,Robust_10481,Robust_10482,Robust_10483,Robust_10484,Robust_10485,Robust_10486,Robust_10487,Robust_10489,Robust_10491,Robust_10492,Robust_10496,Robust_10497,Robust_10499,Robust_10500,Robust_10501,Robust_10502,Robust_10503,Robust_10504,Robust_10505,Robust_10506,Robust_10507,Robust_10…	G162C_M1_MACS2_peak_14632		Robust_10469,Robust_10470,Robust_10472,Robust_10473,Robust_10474,Robust_10477,Robust_10478,Robust_10482,Robust_10483,Robust_10484,Robust_10486,Robust_10488,Robust_10489,Robust_10491,Robust_10492,Robust_10496,Robust_10497,Robust_10499,Robust_10500,Robust_10501,Robust_10502,Robust_10503,Robust_10504,Robust_10505,Robust_10506,Robust_10507,Robust_10510,Robust_10511,Robust_10513,Robust_10514,Robust_10…	G162C_M11_MACS2_peak_16502	G162C_M16_MACS2_peak_15438,G162C_M16_MACS2_peak_15439,G162C_M16_MACS2_peak_15440,G162C_M16_MACS2_peak_15479	Robust_4710,Robust_4711,Robust_4712,Robust_4713,Robust_4716,Robust_4717,Robust_4718,Robust_4719,Robust_4720,Robust_4721,Robust_4724,Robust_4725,Robust_4726,Robust_4727,Robust_4728,Robust_4730,Robust_4741,Robust_4743,Robust_4744,Robust_4746,Robust_4747,Robust_4750,Robust_4752,Robust_4753,Robust_4755,Robust_4756,Robust_4757,Robust_4758,Robust_4760,Robust_4761,Robust_4762,Robust_4763,Robust_4764,Rob…	G163C_M1_sorted_mapped_peak_6946	G163C_M6_sorted_mapped_peak_4712,G163C_M6_sorted_mapped_peak_4737	Robust_4710,Robust_4711,Robust_4713,Robust_4716,Robust_4717,Robust_4718,Robust_4720,Robust_4721,Robust_4724,Robust_4725,Robust_4726,Robust_4727,Robust_4728,Robust_4741,Robust_4743,Robust_4746,Robust_4748,Robust_4749,Robust_4750,Robust_4752,Robust_4754,Robust_4755,Robust_4756,Robust_4757,Robust_4758,Robust_4760,Robust_4761,Robust_4763,Robust_4764,Robust_4765,Robust_4767,Robust_4769,Robust_4770,Rob…		G163C_M16_sorted_mapped_peak_4483,G163C_M16_sorted_mapped_peak_4485
Clstn3_chr6	Robust_47039,Robust_47041,Robust_47044,Robust_47046,Robust_47047,Robust_47049,Robust_47050,Robust_47051,Robust_47053,Robust_47055,Robust_47056,Robust_47057,Robust_47058,Robust_47059,Robust_47061,Robust_47062,Robust_47063,Robust_47064,Robust_47066,Robust_47067,Robust_47069			Robust_47039,Robust_47041,Robust_47043,Robust_47044,Robust_47045,Robust_47046,Robust_47047,Robust_47048,Robust_47049,Robust_47050,Robust_47051,Robust_47053,Robust_47055,Robust_47057,Robust_47059,Robust_47060,Robust_47061,Robust_47062,Robust_47063,Robust_47064,Robust_47066,Robust_47067,Robust_47068,Robust_47069			Robust_20844,Robust_20845,Robust_20848,Robust_20849,Robust_20851,Robust_20852,Robust_20853,Robust_20854,Robust_20855			Robust_20844,Robust_20845,Robust_20848,Robust_20849,Robust_20851,Robust_20852,Robust_20854,Robust_20855		G163C_M16_sorted_mapped_peak_19933
Cnnm1_chr19	Robust_28747,Robust_28748,Robust_28749,Robust_28750,Robust_28752,Robust_28753,Robust_28755,Robust_28756,Robust_28757,Robust_28758,Robust_28759,Robust_28760,Robust_28761,Robust_28766,Robust_28769,Robust_28770,Robust_28771,Robust_28772,Robust_28773,Robust_28774,Robust_28777,Robust_28778,Robust_28779,Robust_28780,Robust_28783,Robust_28784,Robust_28785,Robust_28786,Robust_28789,Robust_28791,Robust_28…	G162C_M1_MACS2_peak_39824,G162C_M1_MACS2_peak_39825	G162C_M6_MACS2_peak_40810	Robust_28745,Robust_28747,Robust_28748,Robust_28750,Robust_28753,Robust_28759,Robust_28760,Robust_28761,Robust_28763,Robust_28764,Robust_28766,Robust_28767,Robust_28768,Robust_28769,Robust_28771,Robust_28772,Robust_28778,Robust_28779,Robust_28784,Robust_28786,Robust_28788,Robust_28791,Robust_28792,Robust_28797,Robust_28798,Robust_28799,Robust_28800,Robust_28801,Robust_28802,Robust_28811,Robust_28…		G162C_M16_MACS2_peak_41934,G162C_M16_MACS2_peak_41936	Robust_12839,Robust_12840,Robust_12841,Robust_12842,Robust_12843,Robust_12844,Robust_12845,Robust_12846,Robust_12847,Robust_12848,Robust_12850,Robust_12851,Robust_12853,Robust_12855,Robust_12857,Robust_12858,Robust_12859,Robust_12860,Robust_12861,Robust_12862,Robust_12863,Robust_12864,Robust_12866,Robust_12867,Robust_12868,Robust_12869,Robust_12871,Robust_12872,Robust_12874,Robust_12875		G163C_M6_sorted_mapped_peak_12843	Robust_12839,Robust_12843,Robust_12844,Robust_12846,Robust_12847,Robust_12848,Robust_12849,Robust_12850,Robust_12851,Robust_12853,Robust_12855,Robust_12859,Robust_12861,Robust_12862,Robust_12864,Robust_12868,Robust_12869,Robust_12871,Robust_12872,Robust_12873,Robust_12874,Robust_12875		G163C_M16_sorted_mapped_peak_12267
Col4a3_chr1	Robust_1197,Robust_1199,Robust_1200,Robust_1204,Robust_1206,Robust_1207,Robust_1208,Robust_1209,Robust_1210,Robust_1212,Robust_1217,Robust_1219,Robust_1221,Robust_1222,Robust_1223,Robust_1228,Robust_1232,Robust_1233,Robust_1234,Robust_1235,Robust_1245,Robust_1246,Robust_1247,Robust_1249,Robust_1251,Robust_1252,Robust_1255,Robust_1256,Robust_1258,Robust_1259,Robust_1261,Robust_1262,Robust_1264,Rob…	G162C_M1_MACS2_peak_1775,G162C_M1_MACS2_peak_1778,G162C_M1_MACS2_peak_1779,G162C_M1_MACS2_peak_1876,G162C_M1_MACS2_peak_1902,G162C_M1_MACS2_peak_1992,G162C_M1_MACS2_peak_1994,G162C_M1_MACS2_peak_1995,G162C_M1_MACS2_peak_1998	G162C_M6_MACS2_peak_1803,G162C_M6_MACS2_peak_1815,G162C_M6_MACS2_peak_2045,G162C_M6_MACS2_peak_2105	Robust_1196,Robust_1197,Robust_1198,Robust_1200,Robust_1202,Robust_1204,Robust_1206,Robust_1207,Robust_1208,Robust_1209,Robust_1212,Robust_1213,Robust_1214,Robust_1217,Robust_1218,Robust_1219,Robust_1221,Robust_1222,Robust_1223,Robust_1224,Robust_1225,Robust_1226,Robust_1227,Robust_1228,Robust_1229,Robust_1230,Robust_1231,Robust_1233,Robust_1234,Robust_1235,Robust_1245,Robust_1246,Robust_1247,Rob…	G162C_M11_MACS2_peak_2002,G162C_M11_MACS2_peak_2222	G162C_M16_MACS2_peak_1854,G162C_M16_MACS2_peak_1902,G162C_M16_MACS2_peak_1904	Robust_538,Robust_539,Robust_542,Robust_544,Robust_545,Robust_546,Robust_550,Robust_551,Robust_552,Robust_553,Robust_560,Robust_561,Robust_562,Robust_563,Robust_564,Robust_565,Robust_566,Robust_569,Robust_571,Robust_573,Robust_574,Robust_575,Robust_578,Robust_583,Robust_584,Robust_586,Robust_587,Robust_589,Robust_593,Robust_594,Robust_595,Robust_596,Robust_597,Robust_598,Robust_600,Robust_602,Rob…		G163C_M6_sorted_mapped_peak_592,G163C_M6_sorted_mapped_peak_603	Robust_539,Robust_542,Robust_544,Robust_548,Robust_551,Robust_553,Robust_554,Robust_555,Robust_560,Robust_561,Robust_563,Robust_565,Robust_566,Robust_569,Robust_571,Robust_574,Robust_575,Robust_578,Robust_581,Robust_583,Robust_584,Robust_585,Robust_587,Robust_589,Robust_593,Robust_594,Robust_596,Robust_597,Robust_598,Robust_600,Robust_602,Robust_603,Robust_605,Robust_606,Robust_607,Robust_608,Rob…		G163C_M16_sorted_mapped_peak_576
Col5a2_chr1	Robust_522,Robust_523,Robust_524,Robust_525,Robust_528,Robust_529,Robust_530,Robust_531,Robust_532,Robust_533,Robust_534,Robust_535,Robust_536,Robust_537,Robust_538,Robust_540,Robust_542,Robust_544	G162C_M1_MACS2_peak_780	G162C_M6_MACS2_peak_806	Robust_522,Robust_523,Robust_524,Robust_525,Robust_526,Robust_527,Robust_528,Robust_529,Robust_530,Robust_531,Robust_535,Robust_536,Robust_537,Robust_538,Robust_544,Robust_545,Robust_546		G162C_M16_MACS2_peak_777	Robust_236,Robust_237,Robust_238,Robust_242,Robust_243,Robust_244,Robust_245,Robust_246			Robust_236,Robust_237,Robust_238,Robust_239,Robust_240,Robust_242,Robust_243,Robust_245,Robust_246
Col5a3_chr9
Comt_chr16	Robust_21196,Robust_21197,Robust_21198,Robust_21199,Robust_21200,Robust_21202,Robust_21203,Robust_21204,Robust_21206,Robust_21208,Robust_21210,Robust_21211,Robust_21212,Robust_21213,Robust_21214,Robust_21215,Robust_21216,Robust_21217,Robust_21219,Robust_21220,Robust_21223,Robust_21224,Robust_21226,Robust_21227,Robust_21228,Robust_21230,Robust_21231,Robust_21232,Robust_21233,Robust_21237,Robust_21…	G162C_M1_MACS2_peak_29457	G162C_M6_MACS2_peak_30128,G162C_M6_MACS2_peak_30132	Robust_21196,Robust_21197,Robust_21198,Robust_21199,Robust_21202,Robust_21203,Robust_21204,Robust_21205,Robust_21206,Robust_21207,Robust_21208,Robust_21211,Robust_21212,Robust_21215,Robust_21216,Robust_21217,Robust_21218,Robust_21219,Robust_21223,Robust_21224,Robust_21225,Robust_21227,Robust_21230,Robust_21231,Robust_21233,Robust_21237,Robust_21238,Robust_21241,Robust_21243,Robust_21244,Robust_21…		G162C_M16_MACS2_peak_30941	Robust_9393,Robust_9394,Robust_9395,Robust_9397,Robust_9398,Robust_9400,Robust_9401,Robust_9402,Robust_9403,Robust_9404,Robust_9405,Robust_9409,Robust_9410,Robust_9414,Robust_9415,Robust_9418,Robust_9419,Robust_9420,Robust_9422,Robust_9423,Robust_9425,Robust_9427,Robust_9428,Robust_9429,Robust_9431		G163C_M6_sorted_mapped_peak_9416,G163C_M6_sorted_mapped_peak_9429	Robust_9392,Robust_9393,Robust_9394,Robust_9396,Robust_9399,Robust_9400,Robust_9401,Robust_9403,Robust_9404,Robust_9407,Robust_9409,Robust_9410,Robust_9411,Robust_9412,Robust_9414,Robust_9415,Robust_9417,Robust_9418,Robust_9419,Robust_9422,Robust_9423,Robust_9425,Robust_9427,Robust_9428,Robust_9429,Robust_9431		G163C_M16_sorted_mapped_peak_9017
Cpsf4l_chr11	Robust_10505,Robust_10506,Robust_10507,Robust_10508,Robust_10509,Robust_10510,Robust_10511,Robust_10512,Robust_10513,Robust_10514,Robust_10522,Robust_10533,Robust_10535,Robust_10536,Robust_10537,Robust_10538,Robust_10539,Robust_10545,Robust_10546,Robust_10547,Robust_10548,Robust_10550,Robust_10551,Robust_10552,Robust_10554,Robust_10557,Robust_10558,Robust_10559,Robust_10561,Robust_10562,Robust_10…	G162C_M1_MACS2_peak_14632		Robust_10505,Robust_10506,Robust_10507,Robust_10510,Robust_10511,Robust_10513,Robust_10514,Robust_10522,Robust_10535,Robust_10536,Robust_10537,Robust_10539,Robust_10542,Robust_10545,Robust_10546,Robust_10547,Robust_10550,Robust_10551,Robust_10552,Robust_10553,Robust_10554,Robust_10555,Robust_10556,Robust_10557,Robust_10558,Robust_10559,Robust_10560,Robust_10561,Robust_10562,Robust_10563,Robust_10…	G162C_M11_MACS2_peak_16502	G162C_M16_MACS2_peak_15439,G162C_M16_MACS2_peak_15440,G162C_M16_MACS2_peak_15479	Robust_4726,Robust_4727,Robust_4728,Robust_4730,Robust_4741,Robust_4743,Robust_4744,Robust_4746,Robust_4747,Robust_4750,Robust_4752,Robust_4753,Robust_4755,Robust_4756,Robust_4757,Robust_4758,Robust_4760,Robust_4761,Robust_4762,Robust_4763,Robust_4764,Robust_4765,Robust_4766,Robust_4767,Robust_4768,Robust_4769,Robust_4770,Robust_4771,Robust_4775	G163C_M1_sorted_mapped_peak_6946	G163C_M6_sorted_mapped_peak_4712,G163C_M6_sorted_mapped_peak_4737	Robust_4726,Robust_4727,Robust_4728,Robust_4741,Robust_4743,Robust_4746,Robust_4748,Robust_4749,Robust_4750,Robust_4752,Robust_4754,Robust_4755,Robust_4756,Robust_4757,Robust_4758,Robust_4760,Robust_4761,Robust_4763,Robust_4764,Robust_4765,Robust_4767,Robust_4769,Robust_4770,Robust_4773,Robust_4774,Robust_4775		G163C_M16_sorted_mapped_peak_4485
Crybb3_chr5	Robust_42502,Robust_42503,Robust_42507,Robust_42508,Robust_42510,Robust_42511,Robust_42512,Robust_42513,Robust_42514,Robust_42515,Robust_42517,Robust_42520,Robust_42522,Robust_42524,Robust_42525,Robust_42526,Robust_42528,Robust_42529,Robust_42530,Robust_42531,Robust_42533,Robust_42534,Robust_42535,Robust_42536,Robust_42537,Robust_42538,Robust_42539,Robust_42540,Robust_42542,Robust_42543,Robust_42…	G162C_M1_MACS2_peak_58877,G162C_M1_MACS2_peak_58878,G162C_M1_MACS2_peak_58950,G162C_M1_MACS2_peak_59073	G162C_M6_MACS2_peak_60526,G162C_M6_MACS2_peak_60563,G162C_M6_MACS2_peak_60708	Robust_42501,Robust_42502,Robust_42503,Robust_42505,Robust_42506,Robust_42508,Robust_42510,Robust_42511,Robust_42514,Robust_42515,Robust_42520,Robust_42524,Robust_42526,Robust_42529,Robust_42530,Robust_42531,Robust_42532,Robust_42534,Robust_42535,Robust_42536,Robust_42537,Robust_42538,Robust_42540,Robust_42542,Robust_42543,Robust_42544,Robust_42547,Robust_42548,Robust_42549,Robust_42551,Robust_42…	G162C_M11_MACS2_peak_66233,G162C_M11_MACS2_peak_66240,G162C_M11_MACS2_peak_66316,G162C_M11_MACS2_peak_66330,G162C_M11_MACS2_peak_66334	G162C_M16_MACS2_peak_61968,G162C_M16_MACS2_peak_62074,G162C_M16_MACS2_peak_62258,G162C_M16_MACS2_peak_62261,G162C_M16_MACS2_peak_62263	Robust_18829,Robust_18830,Robust_18831,Robust_18832,Robust_18837,Robust_18838,Robust_18839,Robust_18840,Robust_18842,Robust_18843,Robust_18844,Robust_18846,Robust_18849,Robust_18852,Robust_18853,Robust_18854,Robust_18860,Robust_18861,Robust_18862,Robust_18863,Robust_18865,Robust_18866,Robust_18868,Robust_18870,Robust_18872,Robust_18873,Robust_18878,Robust_18880,Robust_18883,Robust_18886,Robust_18…	G163C_M1_sorted_mapped_peak_28110,G163C_M1_sorted_mapped_peak_28173,G163C_M1_sorted_mapped_peak_28174	G163C_M6_sorted_mapped_peak_18969,G163C_M6_sorted_mapped_peak_18988,G163C_M6_sorted_mapped_peak_19003,G163C_M6_sorted_mapped_peak_19014,G163C_M6_sorted_mapped_peak_19059	Robust_18829,Robust_18830,Robust_18831,Robust_18832,Robust_18834,Robust_18835,Robust_18837,Robust_18838,Robust_18839,Robust_18840,Robust_18841,Robust_18843,Robust_18844,Robust_18845,Robust_18846,Robust_18848,Robust_18849,Robust_18851,Robust_18853,Robust_18860,Robust_18861,Robust_18862,Robust_18863,Robust_18864,Robust_18866,Robust_18867,Robust_18868,Robust_18869,Robust_18870,Robust_18873,Robust_18…	G163C_M11_sorted_mapped_peak_28881	G163C_M16_sorted_mapped_peak_18017,G163C_M16_sorted_mapped_peak_18048,G163C_M16_sorted_mapped_peak_18125
Crygn_chr5	Robust_40885,Robust_40888,Robust_40889,Robust_40890,Robust_40891,Robust_40892,Robust_40893,Robust_40895,Robust_40896,Robust_40897,Robust_40898,Robust_40899,Robust_40900,Robust_40901,Robust_40902,Robust_40903,Robust_40905,Robust_40906,Robust_40907,Robust_40908,Robust_40909,Robust_40914,Robust_40915,Robust_40916,Robust_40917,Robust_40919,Robust_40920,Robust_40921,Robust_40922,Robust_40923	G162C_M1_MACS2_peak_56516,G162C_M1_MACS2_peak_56541		Robust_40885,Robust_40887,Robust_40888,Robust_40889,Robust_40890,Robust_40891,Robust_40892,Robust_40893,Robust_40894,Robust_40895,Robust_40896,Robust_40897,Robust_40898,Robust_40899,Robust_40900,Robust_40901,Robust_40902,Robust_40903,Robust_40905,Robust_40906,Robust_40907,Robust_40908,Robust_40913,Robust_40914,Robust_40915,Robust_40916,Robust_40917,Robust_40918,Robust_40919,Robust_40922,Robust_40…		G162C_M16_MACS2_peak_59358,G162C_M16_MACS2_peak_59369,G162C_M16_MACS2_peak_59370	Robust_18113,Robust_18114,Robust_18115,Robust_18118,Robust_18119,Robust_18120,Robust_18122,Robust_18124,Robust_18125,Robust_18126,Robust_18128,Robust_18132,Robust_18133		G163C_M6_sorted_mapped_peak_18186	Robust_18114,Robust_18115,Robust_18116,Robust_18118,Robust_18119,Robust_18122,Robust_18125,Robust_18132
Cspg5_chr9	Robust_57266,Robust_57269,Robust_57270,Robust_57272,Robust_57273,Robust_57274,Robust_57275,Robust_57276,Robust_57278,Robust_57280,Robust_57281,Robust_57282,Robust_57283,Robust_57284,Robust_57285,Robust_57286,Robust_57288,Robust_57289,Robust_57290,Robust_57291,Robust_57292,Robust_57296,Robust_57297,Robust_57298,Robust_57299,Robust_57300,Robust_57301,Robust_57302,Robust_57303,Robust_57304,Robust_57…	G162C_M1_MACS2_peak_78628	G162C_M6_MACS2_peak_80804	Robust_57266,Robust_57269,Robust_57270,Robust_57271,Robust_57272,Robust_57274,Robust_57275,Robust_57279,Robust_57280,Robust_57281,Robust_57282,Robust_57283,Robust_57285,Robust_57286,Robust_57287,Robust_57288,Robust_57289,Robust_57291,Robust_57292,Robust_57296,Robust_57297,Robust_57298,Robust_57299,Robust_57300,Robust_57301,Robust_57302,Robust_57303,Robust_57304,Robust_57306,Robust_57307,Robust_57…	G162C_M11_MACS2_peak_88265	G162C_M16_MACS2_peak_82647,G162C_M16_MACS2_peak_82659,G162C_M16_MACS2_peak_82663,G162C_M16_MACS2_peak_82667,G162C_M16_MACS2_peak_82668,G162C_M16_MACS2_peak_82669	Robust_25400,Robust_25402,Robust_25403,Robust_25404,Robust_25406,Robust_25408,Robust_25411,Robust_25414,Robust_25415,Robust_25416,Robust_25419,Robust_25423,Robust_25426,Robust_25427,Robust_25428,Robust_25431,Robust_25434,Robust_25435,Robust_25436,Robust_25437,Robust_25439,Robust_25440,Robust_25441		G163C_M6_sorted_mapped_peak_25583	Robust_25400,Robust_25403,Robust_25406,Robust_25407,Robust_25408,Robust_25411,Robust_25413,Robust_25414,Robust_25415,Robust_25416,Robust_25419,Robust_25420,Robust_25425,Robust_25426,Robust_25427,Robust_25428,Robust_25430,Robust_25432,Robust_25434,Robust_25436,Robust_25437,Robust_25439		G163C_M16_sorted_mapped_peak_24319
Cxcl1_chr5	Robust_41955,Robust_41956,Robust_41958,Robust_41959,Robust_41960,Robust_41961,Robust_41962,Robust_41963,Robust_41964,Robust_41965,Robust_41966,Robust_41967,Robust_41968,Robust_41969,Robust_41970,Robust_41973,Robust_41974,Robust_41975,Robust_41976,Robust_41977,Robust_41978,Robust_41980,Robust_41981,Robust_41982,Robust_41983,Robust_41984,Robust_41985,Robust_41986,Robust_41987,Robust_41988,Robust_41…	G162C_M1_MACS2_peak_58092,G162C_M1_MACS2_peak_58094,G162C_M1_MACS2_peak_58239,G162C_M1_MACS2_peak_58240,G162C_M1_MACS2_peak_58291,G162C_M1_MACS2_peak_58300,G162C_M1_MACS2_peak_58357	G162C_M6_MACS2_peak_59651	Robust_41955,Robust_41956,Robust_41957,Robust_41958,Robust_41960,Robust_41963,Robust_41964,Robust_41969,Robust_41970,Robust_41971,Robust_41972,Robust_41973,Robust_41974,Robust_41976,Robust_41977,Robust_41978,Robust_41981,Robust_41982,Robust_41983,Robust_41988,Robust_41990,Robust_41991,Robust_41992,Robust_41993,Robust_41999,Robust_42001,Robust_42003,Robust_42004,Robust_42005,Robust_42006,Robust_42…	G162C_M11_MACS2_peak_65097,G162C_M11_MACS2_peak_65134	G162C_M16_MACS2_peak_61058,G162C_M16_MACS2_peak_61127,G162C_M16_MACS2_peak_61132,G162C_M16_MACS2_peak_61147,G162C_M16_MACS2_peak_61199,G162C_M16_MACS2_peak_61215,G162C_M16_MACS2_peak_61216,G162C_M16_MACS2_peak_61267	Robust_18614,Robust_18615,Robust_18616,Robust_18617,Robust_18618,Robust_18619,Robust_18620,Robust_18622,Robust_18624,Robust_18625,Robust_18626,Robust_18627,Robust_18628,Robust_18630,Robust_18632,Robust_18633,Robust_18634,Robust_18636,Robust_18637,Robust_18638,Robust_18639,Robust_18640,Robust_18641,Robust_18642,Robust_18643,Robust_18644,Robust_18646,Robust_18648,Robust_18649,Robust_18650,Robust_18…	G163C_M1_sorted_mapped_peak_27709,G163C_M1_sorted_mapped_peak_27805	G163C_M6_sorted_mapped_peak_18700	Robust_18614,Robust_18615,Robust_18617,Robust_18619,Robust_18620,Robust_18621,Robust_18622,Robust_18623,Robust_18625,Robust_18626,Robust_18627,Robust_18628,Robust_18629,Robust_18632,Robust_18633,Robust_18638,Robust_18640,Robust_18641,Robust_18642,Robust_18643,Robust_18644,Robust_18646,Robust_18648,Robust_18649,Robust_18650,Robust_18651,Robust_18653,Robust_18654,Robust_18655,Robust_18656,Robust_18…		G163C_M16_sorted_mapped_peak_17792,G163C_M16_sorted_mapped_peak_17835,G163C_M16_sorted_mapped_peak_17837
Cxcl10_chr18	Robust_26927,Robust_26929,Robust_26962,Robust_26967			Robust_26923,Robust_26927,Robust_26945,Robust_26947,Robust_26962,Robust_26967	G162C_M11_MACS2_peak_42001		Robust_11952			Robust_11952
Cxcl13_chr5	Robust_42273,Robust_42274,Robust_42275,Robust_42276,Robust_42277,Robust_42278,Robust_42279,Robust_42280,Robust_42281,Robust_42282,Robust_42283,Robust_42284,Robust_42285,Robust_42286,Robust_42288,Robust_42290,Robust_42295,Robust_42296,Robust_42297,Robust_42298,Robust_42299,Robust_42300,Robust_42301,Robust_42303,Robust_42304,Robust_42305,Robust_42306,Robust_42307,Robust_42308,Robust_42309,Robust_42…		G162C_M6_MACS2_peak_59987	Robust_42273,Robust_42274,Robust_42275,Robust_42278,Robust_42281,Robust_42282,Robust_42283,Robust_42284,Robust_42288,Robust_42289,Robust_42290,Robust_42291,Robust_42292,Robust_42294,Robust_42295,Robust_42298,Robust_42299,Robust_42300,Robust_42304,Robust_42305,Robust_42307,Robust_42308,Robust_42310,Robust_42312,Robust_42313,Robust_42314,Robust_42315,Robust_42316,Robust_42317,Robust_42318		G162C_M16_MACS2_peak_61433,G162C_M16_MACS2_peak_61477,G162C_M16_MACS2_peak_61490	Robust_18736,Robust_18737,Robust_18739,Robust_18740,Robust_18741,Robust_18742,Robust_18743,Robust_18744,Robust_18745,Robust_18747,Robust_18749,Robust_18750,Robust_18751,Robust_18752,Robust_18754,Robust_18755		G163C_M6_sorted_mapped_peak_18824	Robust_18736,Robust_18737,Robust_18739,Robust_18740,Robust_18743,Robust_18744,Robust_18746,Robust_18747,Robust_18750,Robust_18752,Robust_18754
Cyp17a1_chr19	Robust_28988,Robust_28995,Robust_29001,Robust_29002,Robust_29004,Robust_29005,Robust_29007,Robust_29008,Robust_29021,Robust_29022,Robust_29027,Robust_29028,Robust_29037			Robust_28988,Robust_28995,Robust_29001,Robust_29002,Robust_29004,Robust_29008,Robust_29022,Robust_29027,Robust_29037			Robust_12958,Robust_12960,Robust_12964			Robust_12958,Robust_12960,Robust_12964
Cyp2a22_chr2	Robust_32831,Robust_32832,Robust_32833,Robust_32835,Robust_32836,Robust_32837,Robust_32839,Robust_32840,Robust_32842,Robust_32843,Robust_32844,Robust_32846,Robust_32847,Robust_32848,Robust_32853,Robust_32856,Robust_32857,Robust_32858,Robust_32859,Robust_32861,Robust_32864,Robust_32867,Robust_32868,Robust_32870,Robust_32872,Robust_32873,Robust_32875,Robust_32877,Robust_32878,Robust_32880,Robust_32…		G162C_M6_MACS2_peak_46786,G162C_M6_MACS2_peak_46862	Robust_32830,Robust_32831,Robust_32832,Robust_32833,Robust_32835,Robust_32836,Robust_32837,Robust_32839,Robust_32840,Robust_32841,Robust_32842,Robust_32843,Robust_32844,Robust_32846,Robust_32847,Robust_32849,Robust_32850,Robust_32851,Robust_32852,Robust_32855,Robust_32856,Robust_32858,Robust_32859,Robust_32861,Robust_32864,Robust_32867,Robust_32870,Robust_32871,Robust_32873,Robust_32877,Robust_32…	G162C_M11_MACS2_peak_51276	G162C_M16_MACS2_peak_48117	Robust_14593,Robust_14594,Robust_14595,Robust_14597,Robust_14599,Robust_14602,Robust_14603,Robust_14605,Robust_14609,Robust_14610,Robust_14611,Robust_14612,Robust_14614,Robust_14623,Robust_14624,Robust_14625,Robust_14626,Robust_14627,Robust_14630,Robust_14631,Robust_14632,Robust_14633,Robust_14634,Robust_14635,Robust_14637,Robust_14638		G163C_M6_sorted_mapped_peak_14684,G163C_M6_sorted_mapped_peak_14696,G163C_M6_sorted_mapped_peak_14700	Robust_14594,Robust_14595,Robust_14597,Robust_14599,Robust_14602,Robust_14603,Robust_14605,Robust_14609,Robust_14610,Robust_14611,Robust_14612,Robust_14614,Robust_14623,Robust_14624,Robust_14625,Robust_14626,Robust_14627,Robust_14630,Robust_14631,Robust_14632,Robust_14634,Robust_14635,Robust_14637,Robust_14638		G163C_M16_sorted_mapped_peak_13941
Cyp2a4_chr7	Robust_48440,Robust_48442,Robust_48444,Robust_48445,Robust_48446,Robust_48447,Robust_48448,Robust_48450,Robust_48452			Robust_48440,Robust_48441,Robust_48443,Robust_48445,Robust_48446,Robust_48447,Robust_48448,Robust_48449,Robust_48450,Robust_48451,Robust_48452		G162C_M16_MACS2_peak_70111,G162C_M16_MACS2_peak_70116	Robust_21439			Robust_21438,Robust_21439
Cyp2c37_chr19	Robust_28426,Robust_28427,Robust_28428,Robust_28429,Robust_28430,Robust_28431,Robust_28433,Robust_28434,Robust_28436,Robust_28438,Robust_28439,Robust_28440,Robust_28441,Robust_28443,Robust_28444,Robust_28445,Robust_28446,Robust_28447,Robust_28449,Robust_28451,Robust_28452,Robust_28453,Robust_28454,Robust_28455,Robust_28456,Robust_28457,Robust_28458,Robust_28460,Robust_28461,Robust_28464,Robust_28…	G162C_M1_MACS2_peak_39323,G162C_M1_MACS2_peak_39510	G162C_M6_MACS2_peak_40434,G162C_M6_MACS2_peak_40488,G162C_M6_MACS2_peak_40495,G162C_M6_MACS2_peak_40504	Robust_28425,Robust_28426,Robust_28427,Robust_28428,Robust_28429,Robust_28430,Robust_28431,Robust_28433,Robust_28434,Robust_28438,Robust_28441,Robust_28443,Robust_28444,Robust_28445,Robust_28446,Robust_28447,Robust_28448,Robust_28449,Robust_28452,Robust_28453,Robust_28454,Robust_28455,Robust_28456,Robust_28457,Robust_28460,Robust_28461,Robust_28464,Robust_28465,Robust_28466,Robust_28468,Robust_28…	G162C_M11_MACS2_peak_44204,G162C_M11_MACS2_peak_44220,G162C_M11_MACS2_peak_44325,G162C_M11_MACS2_peak_44467	G162C_M16_MACS2_peak_41662,G162C_M16_MACS2_peak_41697,G162C_M16_MACS2_peak_41806,G162C_M16_MACS2_peak_41835,G162C_M16_MACS2_peak_41893,G162C_M16_MACS2_peak_41895	Robust_12691,Robust_12692,Robust_12693,Robust_12694,Robust_12695,Robust_12696,Robust_12698,Robust_12700,Robust_12701,Robust_12702,Robust_12703,Robust_12704,Robust_12705,Robust_12706,Robust_12707,Robust_12708,Robust_12709,Robust_12710,Robust_12711,Robust_12712,Robust_12713,Robust_12714,Robust_12715,Robust_12716,Robust_12719,Robust_12720,Robust_12722,Robust_12723,Robust_12724,Robust_12726,Robust_12…		G163C_M6_sorted_mapped_peak_12692,G163C_M6_sorted_mapped_peak_12701,G163C_M6_sorted_mapped_peak_12758	Robust_12689,Robust_12690,Robust_12691,Robust_12692,Robust_12696,Robust_12698,Robust_12700,Robust_12701,Robust_12702,Robust_12703,Robust_12704,Robust_12705,Robust_12708,Robust_12709,Robust_12711,Robust_12712,Robust_12713,Robust_12714,Robust_12715,Robust_12720,Robust_12722,Robust_12723,Robust_12724,Robust_12726,Robust_12728,Robust_12733,Robust_12735,Robust_12738,Robust_12739,Robust_12740,Robust_12…		G163C_M16_sorted_mapped_peak_12130,G163C_M16_sorted_mapped_peak_12138,G163C_M16_sorted_mapped_peak_12169,G163C_M16_sorted_mapped_peak_12177
Cyp2c39_chr19	Robust_28564,Robust_28566,Robust_28567,Robust_28568,Robust_28569,Robust_28570,Robust_28571,Robust_28574,Robust_28575,Robust_28577	G162C_M1_MACS2_peak_39510	G162C_M6_MACS2_peak_40488,G162C_M6_MACS2_peak_40495	Robust_28564,Robust_28566,Robust_28567,Robust_28568,Robust_28570,Robust_28571,Robust_28575,Robust_28577		G162C_M16_MACS2_peak_41662	Robust_12755,Robust_12758,Robust_12759,Robust_12760,Robust_12764			Robust_12755,Robust_12758		G163C_M16_sorted_mapped_peak_12169
Cyp2c40_chr19	Robust_28531,Robust_28534,Robust_28535,Robust_28536,Robust_28537,Robust_28538,Robust_28539,Robust_28540,Robust_28541,Robust_28542,Robust_28543,Robust_28544,Robust_28545,Robust_28546,Robust_28547,Robust_28548,Robust_28549,Robust_28550,Robust_28551,Robust_28552,Robust_28553,Robust_28555,Robust_28556,Robust_28557,Robust_28558,Robust_28559,Robust_28560,Robust_28561,Robust_28562,Robust_28563,Robust_28…	G162C_M1_MACS2_peak_39510	G162C_M6_MACS2_peak_40434,G162C_M6_MACS2_peak_40488,G162C_M6_MACS2_peak_40495	Robust_28529,Robust_28531,Robust_28535,Robust_28536,Robust_28537,Robust_28538,Robust_28539,Robust_28541,Robust_28542,Robust_28543,Robust_28544,Robust_28545,Robust_28547,Robust_28548,Robust_28549,Robust_28551,Robust_28553,Robust_28557,Robust_28558,Robust_28561,Robust_28562,Robust_28563,Robust_28564,Robust_28565,Robust_28566,Robust_28567,Robust_28568,Robust_28570,Robust_28571,Robust_28575,Robust_28…		G162C_M16_MACS2_peak_41662	Robust_12743,Robust_12745,Robust_12746,Robust_12747,Robust_12748,Robust_12749,Robust_12750,Robust_12751,Robust_12752,Robust_12753,Robust_12754,Robust_12755,Robust_12757,Robust_12758,Robust_12759,Robust_12760,Robust_12761,Robust_12762,Robust_12764			Robust_12742,Robust_12743,Robust_12745,Robust_12746,Robust_12748,Robust_12749,Robust_12752,Robust_12755,Robust_12758,Robust_12761		G163C_M16_sorted_mapped_peak_12169
Cyp2c55_chr19	Robust_28561,Robust_28562,Robust_28563,Robust_28564,Robust_28566,Robust_28567,Robust_28568,Robust_28569,Robust_28570,Robust_28571,Robust_28574,Robust_28575,Robust_28577	G162C_M1_MACS2_peak_39510	G162C_M6_MACS2_peak_40488,G162C_M6_MACS2_peak_40495	Robust_28561,Robust_28562,Robust_28563,Robust_28564,Robust_28566,Robust_28567,Robust_28568,Robust_28570,Robust_28571,Robust_28575,Robust_28577		G162C_M16_MACS2_peak_41662	Robust_12754,Robust_12755,Robust_12758,Robust_12759,Robust_12760,Robust_12764			Robust_12755,Robust_12758		G163C_M16_sorted_mapped_peak_12169
Cyp2c67_chr19	Robust_28525,Robust_28528,Robust_28531,Robust_28534,Robust_28535,Robust_28536,Robust_28537,Robust_28538,Robust_28539,Robust_28540,Robust_28541,Robust_28542,Robust_28543,Robust_28544,Robust_28545,Robust_28546,Robust_28547,Robust_28548,Robust_28549,Robust_28550,Robust_28551,Robust_28552,Robust_28553,Robust_28555,Robust_28556,Robust_28557,Robust_28558,Robust_28559,Robust_28560,Robust_28561,Robust_28…	G162C_M1_MACS2_peak_39510	G162C_M6_MACS2_peak_40434	Robust_28524,Robust_28525,Robust_28526,Robust_28528,Robust_28529,Robust_28531,Robust_28535,Robust_28536,Robust_28537,Robust_28538,Robust_28539,Robust_28541,Robust_28542,Robust_28543,Robust_28544,Robust_28545,Robust_28547,Robust_28548,Robust_28549,Robust_28551,Robust_28553,Robust_28557,Robust_28558,Robust_28561,Robust_28562,Robust_28563,Robust_28564,Robust_28565,Robust_28566,Robust_28567,Robust_28…			Robust_12740,Robust_12743,Robust_12745,Robust_12746,Robust_12747,Robust_12748,Robust_12749,Robust_12750,Robust_12751,Robust_12752,Robust_12753,Robust_12754,Robust_12755,Robust_12757,Robust_12758,Robust_12759			Robust_12740,Robust_12742,Robust_12743,Robust_12745,Robust_12746,Robust_12748,Robust_12749,Robust_12752,Robust_12755,Robust_12758
Cyp2c69_chr19	Robust_28553,Robust_28555,Robust_28556,Robust_28557,Robust_28558,Robust_28559,Robust_28560,Robust_28561,Robust_28562,Robust_28563,Robust_28564,Robust_28565,Robust_28566,Robust_28567,Robust_28568,Robust_28569,Robust_28570,Robust_28571,Robust_28574,Robust_28575,Robust_28576,Robust_28577	G162C_M1_MACS2_peak_39510	G162C_M6_MACS2_peak_40488,G162C_M6_MACS2_peak_40495	Robust_28553,Robust_28557,Robust_28558,Robust_28561,Robust_28562,Robust_28563,Robust_28564,Robust_28565,Robust_28566,Robust_28567,Robust_28568,Robust_28570,Robust_28571,Robust_28575,Robust_28577		G162C_M16_MACS2_peak_41662	Robust_12752,Robust_12753,Robust_12754,Robust_12755,Robust_12757,Robust_12758,Robust_12759,Robust_12760,Robust_12761,Robust_12762,Robust_12764			Robust_12752,Robust_12755,Robust_12758,Robust_12761		G163C_M16_sorted_mapped_peak_12169
Cyp2d11_chr15	Robust_19994,Robust_19995,Robust_19998,Robust_19999,Robust_20000,Robust_20001,Robust_20003,Robust_20004,Robust_20006,Robust_20009,Robust_20010,Robust_20011,Robust_20015,Robust_20016,Robust_20017,Robust_20018,Robust_20019,Robust_20020,Robust_20021,Robust_20022,Robust_20024,Robust_20026,Robust_20027,Robust_20029,Robust_20030,Robust_20031,Robust_20032			Robust_19994,Robust_19995,Robust_19999,Robust_20000,Robust_20001,Robust_20003,Robust_20004,Robust_20006,Robust_20007,Robust_20008,Robust_20009,Robust_20010,Robust_20011,Robust_20012,Robust_20013,Robust_20015,Robust_20016,Robust_20017,Robust_20018,Robust_20019,Robust_20021,Robust_20022,Robust_20026,Robust_20027,Robust_20029,Robust_20030,Robust_20032			Robust_8827,Robust_8829,Robust_8830,Robust_8832,Robust_8836,Robust_8837,Robust_8839,Robust_8840,Robust_8841,Robust_8843,Robust_8844			Robust_8827,Robust_8830,Robust_8832,Robust_8833,Robust_8835,Robust_8836,Robust_8837,Robust_8838,Robust_8839,Robust_8840,Robust_8841,Robust_8844		G163C_M16_sorted_mapped_peak_8441
Cyp2d12_chr15	Robust_19905,Robust_19906,Robust_19909,Robust_19910,Robust_19911,Robust_19912,Robust_19914,Robust_19915,Robust_19916,Robust_19917,Robust_19918,Robust_19920,Robust_19921,Robust_19922,Robust_19923,Robust_19924,Robust_19926,Robust_19927,Robust_19929,Robust_19930,Robust_19931,Robust_19933,Robust_19934,Robust_19935,Robust_19936,Robust_19937,Robust_19938,Robust_19939,Robust_19942,Robust_19943,Robust_19…	G162C_M1_MACS2_peak_27666,G162C_M1_MACS2_peak_27673,G162C_M1_MACS2_peak_27814,G162C_M1_MACS2_peak_27888	G162C_M6_MACS2_peak_28626,G162C_M6_MACS2_peak_28629	Robust_19905,Robust_19906,Robust_19909,Robust_19910,Robust_19911,Robust_19912,Robust_19914,Robust_19917,Robust_19918,Robust_19926,Robust_19927,Robust_19930,Robust_19931,Robust_19933,Robust_19936,Robust_19937,Robust_19938,Robust_19942,Robust_19943,Robust_19944,Robust_19945,Robust_19946,Robust_19947,Robust_19948,Robust_19949,Robust_19950,Robust_19951,Robust_19952,Robust_19953,Robust_19954,Robust_19…	G162C_M11_MACS2_peak_31102,G162C_M11_MACS2_peak_31250,G162C_M11_MACS2_peak_31251,G162C_M11_MACS2_peak_31303	G162C_M16_MACS2_peak_29228,G162C_M16_MACS2_peak_29246	Robust_8795,Robust_8797,Robust_8798,Robust_8800,Robust_8802,Robust_8805,Robust_8806,Robust_8807,Robust_8809,Robust_8811,Robust_8812,Robust_8813,Robust_8814,Robust_8815,Robust_8816,Robust_8817,Robust_8818,Robust_8820,Robust_8822,Robust_8823,Robust_8824,Robust_8825,Robust_8826,Robust_8827,Robust_8829,Robust_8830,Robust_8832,Robust_8836,Robust_8837,Robust_8839,Robust_8840,Robust_8841,Robust_8843,Rob…		G163C_M6_sorted_mapped_peak_8855,G163C_M6_sorted_mapped_peak_8867	Robust_8794,Robust_8795,Robust_8796,Robust_8798,Robust_8799,Robust_8800,Robust_8802,Robust_8803,Robust_8806,Robust_8807,Robust_8809,Robust_8810,Robust_8811,Robust_8812,Robust_8813,Robust_8814,Robust_8816,Robust_8817,Robust_8818,Robust_8820,Robust_8821,Robust_8823,Robust_8824,Robust_8825,Robust_8827,Robust_8830,Robust_8832,Robust_8833,Robust_8835,Robust_8836,Robust_8837,Robust_8838,Robust_8839,Rob…		G163C_M16_sorted_mapped_peak_8422,G163C_M16_sorted_mapped_peak_8441,G163C_M16_sorted_mapped_peak_8463
Cyp2d9_chr15	Robust_19922,Robust_19923,Robust_19924,Robust_19926,Robust_19927,Robust_19929,Robust_19930,Robust_19931,Robust_19933,Robust_19934,Robust_19935,Robust_19936,Robust_19937,Robust_19938,Robust_19939,Robust_19942,Robust_19943,Robust_19944,Robust_19946,Robust_19947,Robust_19948,Robust_19949,Robust_19950,Robust_19951,Robust_19952,Robust_19953,Robust_19954,Robust_19955,Robust_19958,Robust_19961,Robust_19…	G162C_M1_MACS2_peak_27814,G162C_M1_MACS2_peak_27888		Robust_19926,Robust_19927,Robust_19930,Robust_19931,Robust_19933,Robust_19936,Robust_19937,Robust_19938,Robust_19942,Robust_19943,Robust_19944,Robust_19945,Robust_19946,Robust_19947,Robust_19948,Robust_19949,Robust_19950,Robust_19951,Robust_19952,Robust_19953,Robust_19954,Robust_19956,Robust_19958,Robust_19961,Robust_19964,Robust_19965,Robust_19967,Robust_19968,Robust_19970,Robust_19971,Robust_19…	G162C_M11_MACS2_peak_31250,G162C_M11_MACS2_peak_31251,G162C_M11_MACS2_peak_31303	G162C_M16_MACS2_peak_29228,G162C_M16_MACS2_peak_29246	Robust_8800,Robust_8802,Robust_8805,Robust_8806,Robust_8807,Robust_8809,Robust_8811,Robust_8812,Robust_8813,Robust_8814,Robust_8815,Robust_8816,Robust_8817,Robust_8818,Robust_8820,Robust_8822,Robust_8823,Robust_8824,Robust_8825,Robust_8826,Robust_8827,Robust_8829,Robust_8830,Robust_8832,Robust_8836,Robust_8837,Robust_8839,Robust_8840,Robust_8841,Robust_8843,Robust_8844,Robust_8845,Robust_8848,Rob…		G163C_M6_sorted_mapped_peak_8855	Robust_8799,Robust_8800,Robust_8802,Robust_8803,Robust_8806,Robust_8807,Robust_8809,Robust_8810,Robust_8811,Robust_8812,Robust_8813,Robust_8814,Robust_8816,Robust_8817,Robust_8818,Robust_8820,Robust_8821,Robust_8823,Robust_8824,Robust_8825,Robust_8827,Robust_8830,Robust_8832,Robust_8833,Robust_8835,Robust_8836,Robust_8837,Robust_8838,Robust_8839,Robust_8840,Robust_8841,Robust_8844,Robust_8853,Rob…		G163C_M16_sorted_mapped_peak_8422,G163C_M16_sorted_mapped_peak_8441,G163C_M16_sorted_mapped_peak_8463
Cyp2f2_chr7	Robust_48444,Robust_48445,Robust_48446,Robust_48447,Robust_48448,Robust_48450,Robust_48452,Robust_48454,Robust_48455,Robust_48456,Robust_48457,Robust_48459,Robust_48460,Robust_48467,Robust_48468,Robust_48470,Robust_48471,Robust_48472,Robust_48473,Robust_48477,Robust_48478			Robust_48445,Robust_48446,Robust_48447,Robust_48448,Robust_48449,Robust_48450,Robust_48451,Robust_48452,Robust_48453,Robust_48455,Robust_48458,Robust_48460,Robust_48470,Robust_48471,Robust_48472,Robust_48473,Robust_48477,Robust_48478		G162C_M16_MACS2_peak_70116	Robust_21439,Robust_21443,Robust_21444,Robust_21445			Robust_21438,Robust_21439,Robust_21440,Robust_21444,Robust_21445		G163C_M16_sorted_mapped_peak_20492
Cyp2u1_chr3	Robust_34378,Robust_34380,Robust_34381,Robust_34382,Robust_34383,Robust_34384,Robust_34385,Robust_34386,Robust_34387,Robust_34388,Robust_34389,Robust_34391,Robust_34392,Robust_34393,Robust_34394,Robust_34395,Robust_34396,Robust_34398,Robust_34404,Robust_34405,Robust_34408,Robust_34409,Robust_34410,Robust_34411,Robust_34412,Robust_34413,Robust_34415,Robust_34416,Robust_34417,Robust_34418,Robust_34…	G162C_M1_MACS2_peak_47771,G162C_M1_MACS2_peak_48002,G162C_M1_MACS2_peak_48056,G162C_M1_MACS2_peak_48079,G162C_M1_MACS2_peak_48256,G162C_M1_MACS2_peak_48263,G162C_M1_MACS2_peak_48291,G162C_M1_MACS2_peak_48330,G162C_M1_MACS2_peak_48338,G162C_M1_MACS2_peak_48339,G162C_M1_MACS2_peak_48370,G162C_M1_MACS2_peak_48385,G162C_M1_MACS2_peak_48388,G162C_M1_MACS2_peak_48493,G162C_M1_MACS2_peak_48496,G162C_M1_…	G162C_M6_MACS2_peak_49205,G162C_M6_MACS2_peak_49811,G162C_M6_MACS2_peak_49908,G162C_M6_MACS2_peak_49948,G162C_M6_MACS2_peak_50412,G162C_M6_MACS2_peak_50415,G162C_M6_MACS2_peak_50416,G162C_M6_MACS2_peak_50417,G162C_M6_MACS2_peak_50828,G162C_M6_MACS2_peak_51019,G162C_M6_MACS2_peak_51125,G162C_M6_MACS2_peak_51136,G162C_M6_MACS2_peak_51233,G162C_M6_MACS2_peak_51493	Robust_34382,Robust_34383,Robust_34384,Robust_34386,Robust_34387,Robust_34388,Robust_34390,Robust_34391,Robust_34392,Robust_34393,Robust_34394,Robust_34395,Robust_34396,Robust_34399,Robust_34400,Robust_34401,Robust_34402,Robust_34404,Robust_34412,Robust_34413,Robust_34415,Robust_34416,Robust_34417,Robust_34418,Robust_34419,Robust_34421,Robust_34423,Robust_34424,Robust_34425,Robust_34426,Robust_34…	G162C_M11_MACS2_peak_53708,G162C_M11_MACS2_peak_53823,G162C_M11_MACS2_peak_54256,G162C_M11_MACS2_peak_54323,G162C_M11_MACS2_peak_54427,G162C_M11_MACS2_peak_54560,G162C_M11_MACS2_peak_54908,G162C_M11_MACS2_peak_55221,G162C_M11_MACS2_peak_55287,G162C_M11_MACS2_peak_55692,G162C_M11_MACS2_peak_56292,G162C_M11_MACS2_peak_56342,G162C_M11_MACS2_peak_56410,G162C_M11_MACS2_peak_56430	G162C_M16_MACS2_peak_50391,G162C_M16_MACS2_peak_50643,G162C_M16_MACS2_peak_50741,G162C_M16_MACS2_peak_50766,G162C_M16_MACS2_peak_50971,G162C_M16_MACS2_peak_51198,G162C_M16_MACS2_peak_51201,G162C_M16_MACS2_peak_51344,G162C_M16_MACS2_peak_51398,G162C_M16_MACS2_peak_51399,G162C_M16_MACS2_peak_51400,G162C_M16_MACS2_peak_51804,G162C_M16_MACS2_peak_51813,G162C_M16_MACS2_peak_51892,G162C_M16_MACS2_peak_…	Robust_15252,Robust_15253,Robust_15254,Robust_15255,Robust_15256,Robust_15257,Robust_15259,Robust_15261,Robust_15262,Robust_15263,Robust_15264,Robust_15265,Robust_15266,Robust_15271,Robust_15272,Robust_15273,Robust_15274,Robust_15276,Robust_15277,Robust_15282,Robust_15283,Robust_15284,Robust_15286,Robust_15287,Robust_15288,Robust_15289,Robust_15290,Robust_15291,Robust_15292,Robust_15293,Robust_15…	G163C_M1_sorted_mapped_peak_22787,G163C_M1_sorted_mapped_peak_22788,G163C_M1_sorted_mapped_peak_22838,G163C_M1_sorted_mapped_peak_23487,G163C_M1_sorted_mapped_peak_23502,G163C_M1_sorted_mapped_peak_23519,G163C_M1_sorted_mapped_peak_23676,G163C_M1_sorted_mapped_peak_23934	G163C_M6_sorted_mapped_peak_15336,G163C_M6_sorted_mapped_peak_15461,G163C_M6_sorted_mapped_peak_15477,G163C_M6_sorted_mapped_peak_15573,G163C_M6_sorted_mapped_peak_15767,G163C_M6_sorted_mapped_peak_15789,G163C_M6_sorted_mapped_peak_15967,G163C_M6_sorted_mapped_peak_16005,G163C_M6_sorted_mapped_peak_16071,G163C_M6_sorted_mapped_peak_16136	Robust_15256,Robust_15257,Robust_15261,Robust_15262,Robust_15263,Robust_15264,Robust_15266,Robust_15267,Robust_15268,Robust_15271,Robust_15272,Robust_15273,Robust_15274,Robust_15276,Robust_15278,Robust_15281,Robust_15282,Robust_15283,Robust_15285,Robust_15286,Robust_15287,Robust_15288,Robust_15289,Robust_15291,Robust_15294,Robust_15295,Robust_15296,Robust_15297,Robust_15307,Robust_15317,Robust_15…	G163C_M11_sorted_mapped_peak_23534,G163C_M11_sorted_mapped_peak_23535,G163C_M11_sorted_mapped_peak_24063,G163C_M11_sorted_mapped_peak_24388	G163C_M16_sorted_mapped_peak_14543,G163C_M16_sorted_mapped_peak_14595,G163C_M16_sorted_mapped_peak_14620,G163C_M16_sorted_mapped_peak_14654,G163C_M16_sorted_mapped_peak_14694,G163C_M16_sorted_mapped_peak_14773,G163C_M16_sorted_mapped_peak_14776,G163C_M16_sorted_mapped_peak_14810,G163C_M16_sorted_mapped_peak_14954,G163C_M16_sorted_mapped_peak_15125,G163C_M16_sorted_mapped_peak_15179,G163C_M16_sort…
Cyp39a1_chr17	Robust_24114,Robust_24115,Robust_24118,Robust_24119,Robust_24121			Robust_24114,Robust_24115,Robust_24117,Robust_24118,Robust_24119,Robust_24121			Robust_10706,Robust_10707			Robust_10706,Robust_10707
Cyp3a16_chr5	Robust_44060,Robust_44061,Robust_44063,Robust_44064,Robust_44066,Robust_44067,Robust_44068,Robust_44069,Robust_44070,Robust_44073,Robust_44074,Robust_44075,Robust_44076,Robust_44077,Robust_44078,Robust_44079,Robust_44080,Robust_44081,Robust_44082,Robust_44083,Robust_44084,Robust_44085,Robust_44086,Robust_44087,Robust_44089,Robust_44090,Robust_44092,Robust_44093,Robust_44094,Robust_44096,Robust_44…	G162C_M1_MACS2_peak_60860,G162C_M1_MACS2_peak_60922,G162C_M1_MACS2_peak_61093,G162C_M1_MACS2_peak_61142	G162C_M6_MACS2_peak_62404,G162C_M6_MACS2_peak_62461,G162C_M6_MACS2_peak_62498,G162C_M6_MACS2_peak_62627,G162C_M6_MACS2_peak_62658,G162C_M6_MACS2_peak_62659,G162C_M6_MACS2_peak_62671,G162C_M6_MACS2_peak_62712	Robust_44060,Robust_44061,Robust_44062,Robust_44063,Robust_44066,Robust_44067,Robust_44069,Robust_44070,Robust_44072,Robust_44073,Robust_44075,Robust_44077,Robust_44081,Robust_44082,Robust_44083,Robust_44085,Robust_44087,Robust_44088,Robust_44090,Robust_44094,Robust_44095,Robust_44096,Robust_44097,Robust_44098,Robust_44099,Robust_44100,Robust_44101,Robust_44103,Robust_44104,Robust_44108,Robust_44…	G162C_M11_MACS2_peak_68291,G162C_M11_MACS2_peak_68328,G162C_M11_MACS2_peak_68490	G162C_M16_MACS2_peak_63914,G162C_M16_MACS2_peak_63986,G162C_M16_MACS2_peak_63988,G162C_M16_MACS2_peak_63989,G162C_M16_MACS2_peak_63992,G162C_M16_MACS2_peak_63997,G162C_M16_MACS2_peak_63998,G162C_M16_MACS2_peak_64000,G162C_M16_MACS2_peak_64002,G162C_M16_MACS2_peak_64157,G162C_M16_MACS2_peak_64208,G162C_M16_MACS2_peak_64210,G162C_M16_MACS2_peak_64212	Robust_19580,Robust_19581,Robust_19582,Robust_19583,Robust_19585,Robust_19587,Robust_19588,Robust_19589,Robust_19590,Robust_19591,Robust_19592,Robust_19595,Robust_19596,Robust_19597,Robust_19598,Robust_19599,Robust_19600,Robust_19601,Robust_19602,Robust_19606,Robust_19607,Robust_19608,Robust_19609,Robust_19610,Robust_19611,Robust_19612,Robust_19613,Robust_19614,Robust_19615,Robust_19617,Robust_19…	G163C_M1_sorted_mapped_peak_29232	G163C_M6_sorted_mapped_peak_19704,G163C_M6_sorted_mapped_peak_19746,G163C_M6_sorted_mapped_peak_19755	Robust_19580,Robust_19582,Robust_19583,Robust_19585,Robust_19588,Robust_19589,Robust_19591,Robust_19592,Robust_19596,Robust_19597,Robust_19598,Robust_19599,Robust_19601,Robust_19602,Robust_19604,Robust_19607,Robust_19608,Robust_19610,Robust_19611,Robust_19612,Robust_19613,Robust_19614,Robust_19615,Robust_19618,Robust_19620,Robust_19621,Robust_19623,Robust_19625,Robust_19626,Robust_19629,Robust_19…		G163C_M16_sorted_mapped_peak_18731,G163C_M16_sorted_mapped_peak_18734,G163C_M16_sorted_mapped_peak_18764,G163C_M16_sorted_mapped_peak_18779,G163C_M16_sorted_mapped_peak_18801
Cyp3a44_chr5	Robust_44084,Robust_44085,Robust_44086,Robust_44087,Robust_44089,Robust_44090,Robust_44092,Robust_44093,Robust_44094,Robust_44096,Robust_44097,Robust_44098,Robust_44099,Robust_44100,Robust_44101,Robust_44103,Robust_44104,Robust_44105,Robust_44106,Robust_44107,Robust_44108,Robust_44109,Robust_44111,Robust_44120,Robust_44121,Robust_44122,Robust_44123,Robust_44124,Robust_44125,Robust_44126,Robust_44…	G162C_M1_MACS2_peak_60860	G162C_M6_MACS2_peak_62404,G162C_M6_MACS2_peak_62461	Robust_44085,Robust_44087,Robust_44088,Robust_44090,Robust_44094,Robust_44095,Robust_44096,Robust_44097,Robust_44098,Robust_44099,Robust_44100,Robust_44101,Robust_44103,Robust_44104,Robust_44108,Robust_44109,Robust_44110,Robust_44111,Robust_44112,Robust_44113,Robust_44114,Robust_44115,Robust_44116,Robust_44117,Robust_44118,Robust_44119,Robust_44121,Robust_44122,Robust_44123,Robust_44124,Robust_44…	G162C_M11_MACS2_peak_68291,G162C_M11_MACS2_peak_68328	G162C_M16_MACS2_peak_63986,G162C_M16_MACS2_peak_63988,G162C_M16_MACS2_peak_63989,G162C_M16_MACS2_peak_63992,G162C_M16_MACS2_peak_63997,G162C_M16_MACS2_peak_63998,G162C_M16_MACS2_peak_64000,G162C_M16_MACS2_peak_64002	Robust_19592,Robust_19595,Robust_19596,Robust_19597,Robust_19598,Robust_19599,Robust_19600,Robust_19601,Robust_19602,Robust_19606,Robust_19607,Robust_19608,Robust_19609,Robust_19610,Robust_19611,Robust_19612,Robust_19613,Robust_19614,Robust_19615,Robust_19617,Robust_19618,Robust_19619			Robust_19592,Robust_19596,Robust_19597,Robust_19598,Robust_19599,Robust_19601,Robust_19602,Robust_19604,Robust_19607,Robust_19608,Robust_19610,Robust_19611,Robust_19612,Robust_19613,Robust_19614,Robust_19615,Robust_19618		G163C_M16_sorted_mapped_peak_18731,G163C_M16_sorted_mapped_peak_18734
Cyp3a59_chr5	Robust_44035,Robust_44036,Robust_44037,Robust_44038,Robust_44039,Robust_44040,Robust_44041,Robust_44042,Robust_44045,Robust_44046,Robust_44047,Robust_44049,Robust_44050,Robust_44051,Robust_44052,Robust_44053,Robust_44054,Robust_44055,Robust_44056,Robust_44058,Robust_44059,Robust_44060,Robust_44061,Robust_44063,Robust_44064,Robust_44066,Robust_44067,Robust_44068,Robust_44069,Robust_44070,Robust_44…	G162C_M1_MACS2_peak_60860	G162C_M6_MACS2_peak_62404	Robust_44035,Robust_44036,Robust_44037,Robust_44038,Robust_44040,Robust_44041,Robust_44042,Robust_44045,Robust_44046,Robust_44047,Robust_44049,Robust_44050,Robust_44051,Robust_44052,Robust_44053,Robust_44054,Robust_44055,Robust_44056,Robust_44058,Robust_44059,Robust_44060,Robust_44061,Robust_44062,Robust_44063,Robust_44066,Robust_44067,Robust_44069,Robust_44070,Robust_44072,Robust_44073,Robust_44…		G162C_M16_MACS2_peak_63914	Robust_19567,Robust_19569,Robust_19570,Robust_19571,Robust_19572,Robust_19573,Robust_19574,Robust_19576,Robust_19578,Robust_19580,Robust_19581,Robust_19582,Robust_19583,Robust_19585,Robust_19587,Robust_19588,Robust_19589,Robust_19590,Robust_19591,Robust_19592			Robust_19567,Robust_19568,Robust_19570,Robust_19571,Robust_19573,Robust_19574,Robust_19576,Robust_19578,Robust_19580,Robust_19582,Robust_19583,Robust_19585,Robust_19588,Robust_19589,Robust_19591,Robust_19592
Cyp4a12b_chr4	Robust_38833,Robust_38834,Robust_38843,Robust_38844,Robust_38845,Robust_38847,Robust_38850,Robust_38852,Robust_38853,Robust_38854,Robust_38855,Robust_38856,Robust_38857,Robust_38860,Robust_38861,Robust_38862,Robust_38863,Robust_38864,Robust_38865,Robust_38867,Robust_38868,Robust_38869,Robust_38870,Robust_38871,Robust_38872,Robust_38873,Robust_38875,Robust_38878,Robust_38879,Robust_38880	G162C_M1_MACS2_peak_53902,G162C_M1_MACS2_peak_53965		Robust_38833,Robust_38834,Robust_38836,Robust_38837,Robust_38838,Robust_38840,Robust_38844,Robust_38845,Robust_38847,Robust_38850,Robust_38851,Robust_38852,Robust_38853,Robust_38854,Robust_38855,Robust_38856,Robust_38857,Robust_38858,Robust_38859,Robust_38860,Robust_38862,Robust_38863,Robust_38864,Robust_38865,Robust_38867,Robust_38868,Robust_38869,Robust_38870,Robust_38871,Robust_38872,Robust_38…			Robust_17210,Robust_17212,Robust_17213,Robust_17215,Robust_17216,Robust_17217,Robust_17218,Robust_17219,Robust_17220,Robust_17221,Robust_17223,Robust_17224,Robust_17227,Robust_17228			Robust_17212,Robust_17213,Robust_17215,Robust_17216,Robust_17217,Robust_17218,Robust_17219,Robust_17220,Robust_17223,Robust_17224,Robust_17227,Robust_17228		G163C_M16_sorted_mapped_peak_16388
Cyp4a30b_chr4	Robust_38833,Robust_38834,Robust_38843,Robust_38844,Robust_38845,Robust_38847,Robust_38850,Robust_38852,Robust_38853,Robust_38854,Robust_38855,Robust_38856,Robust_38857,Robust_38860,Robust_38861,Robust_38862,Robust_38863,Robust_38864,Robust_38865,Robust_38867,Robust_38868,Robust_38869,Robust_38870,Robust_38871,Robust_38872,Robust_38873,Robust_38875,Robust_38878	G162C_M1_MACS2_peak_53902		Robust_38831,Robust_38833,Robust_38834,Robust_38836,Robust_38837,Robust_38838,Robust_38840,Robust_38844,Robust_38845,Robust_38847,Robust_38850,Robust_38851,Robust_38852,Robust_38853,Robust_38854,Robust_38855,Robust_38856,Robust_38857,Robust_38858,Robust_38859,Robust_38860,Robust_38862,Robust_38863,Robust_38864,Robust_38865,Robust_38867,Robust_38868,Robust_38869,Robust_38870,Robust_38871,Robust_38…			Robust_17210,Robust_17212,Robust_17213,Robust_17215,Robust_17216,Robust_17217,Robust_17218,Robust_17219,Robust_17220,Robust_17221,Robust_17223,Robust_17224			Robust_17212,Robust_17213,Robust_17215,Robust_17216,Robust_17217,Robust_17218,Robust_17219,Robust_17220,Robust_17223,Robust_17224
Cyp4a32_chr4	Robust_38864,Robust_38865,Robust_38867,Robust_38868,Robust_38869,Robust_38870,Robust_38871,Robust_38872,Robust_38873,Robust_38875,Robust_38878,Robust_38879,Robust_38880,Robust_38882,Robust_38883,Robust_38884,Robust_38885,Robust_38886,Robust_38887,Robust_38888,Robust_38889,Robust_38890,Robust_38894,Robust_38895,Robust_38896,Robust_38897,Robust_38898,Robust_38899,Robust_38900,Robust_38901,Robust_38…	G162C_M1_MACS2_peak_53965,G162C_M1_MACS2_peak_53983,G162C_M1_MACS2_peak_54006,G162C_M1_MACS2_peak_54054	G162C_M6_MACS2_peak_55323	Robust_38864,Robust_38865,Robust_38867,Robust_38868,Robust_38869,Robust_38870,Robust_38871,Robust_38872,Robust_38873,Robust_38875,Robust_38876,Robust_38877,Robust_38878,Robust_38879,Robust_38880,Robust_38882,Robust_38884,Robust_38885,Robust_38886,Robust_38887,Robust_38889,Robust_38890,Robust_38895,Robust_38896,Robust_38897,Robust_38898,Robust_38901,Robust_38902,Robust_38904,Robust_38905,Robust_38…			Robust_17221,Robust_17223,Robust_17224,Robust_17227,Robust_17228,Robust_17231,Robust_17232,Robust_17233,Robust_17234,Robust_17237,Robust_17238,Robust_17239,Robust_17240,Robust_17241,Robust_17245,Robust_17246,Robust_17248,Robust_17250,Robust_17252,Robust_17254,Robust_17255,Robust_17256,Robust_17258,Robust_17260,Robust_17261,Robust_17262,Robust_17264			Robust_17223,Robust_17224,Robust_17227,Robust_17228,Robust_17232,Robust_17234,Robust_17237,Robust_17238,Robust_17240,Robust_17241,Robust_17245,Robust_17246,Robust_17248,Robust_17252,Robust_17254,Robust_17256,Robust_17262,Robust_17264		G163C_M16_sorted_mapped_peak_16388
Cyp7b1_chr15	Robust_18398			Robust_18398
D130043K22Rik_chr13	Robust_13689,Robust_13692,Robust_13693,Robust_13701,Robust_13702,Robust_13708,Robust_13717,Robust_13718,Robust_13721,Robust_13725,Robust_13728,Robust_13730,Robust_13733,Robust_13734,Robust_13735,Robust_13738,Robust_13739,Robust_13740,Robust_13742,Robust_13743,Robust_13745,Robust_13746,Robust_13748,Robust_13749,Robust_13751,Robust_13752,Robust_13753,Robust_13755,Robust_13757,Robust_13759,Robust_13…	G162C_M1_MACS2_peak_18992,G162C_M1_MACS2_peak_18993,G162C_M1_MACS2_peak_18994,G162C_M1_MACS2_peak_18997,G162C_M1_MACS2_peak_18998,G162C_M1_MACS2_peak_19001	G162C_M6_MACS2_peak_19538,G162C_M6_MACS2_peak_19586	Robust_13687,Robust_13689,Robust_13692,Robust_13693,Robust_13702,Robust_13708,Robust_13717,Robust_13718,Robust_13721,Robust_13723,Robust_13724,Robust_13725,Robust_13727,Robust_13728,Robust_13729,Robust_13730,Robust_13733,Robust_13734,Robust_13735,Robust_13737,Robust_13738,Robust_13740,Robust_13748,Robust_13749,Robust_13751,Robust_13760,Robust_13762,Robust_13763,Robust_13764,Robust_13765,Robust_13…		G162C_M16_MACS2_peak_20182,G162C_M16_MACS2_peak_20183,G162C_M16_MACS2_peak_20187,G162C_M16_MACS2_peak_20188,G162C_M16_MACS2_peak_20189,G162C_M16_MACS2_peak_20190,G162C_M16_MACS2_peak_20209,G162C_M16_MACS2_peak_20210,G162C_M16_MACS2_peak_20211	Robust_6137,Robust_6150,Robust_6151,Robust_6152,Robust_6155,Robust_6159,Robust_6160,Robust_6161,Robust_6164,Robust_6166,Robust_6167,Robust_6169,Robust_6171,Robust_6172,Robust_6173,Robust_6174,Robust_6176,Robust_6178,Robust_6179,Robust_6180,Robust_6181,Robust_6182	G163C_M1_sorted_mapped_peak_9042	G163C_M6_sorted_mapped_peak_6128,G163C_M6_sorted_mapped_peak_6142	Robust_6137,Robust_6138,Robust_6150,Robust_6151,Robust_6154,Robust_6155,Robust_6158,Robust_6159,Robust_6160,Robust_6161,Robust_6167,Robust_6168,Robust_6170,Robust_6171,Robust_6172,Robust_6174,Robust_6176,Robust_6177,Robust_6178,Robust_6179,Robust_6180,Robust_6181
D630033O11Rik_chr9	Robust_55200,Robust_55201,Robust_55202,Robust_55204,Robust_55205,Robust_55206,Robust_55207,Robust_55208,Robust_55209,Robust_55211,Robust_55212,Robust_55213,Robust_55214,Robust_55215,Robust_55216,Robust_55217,Robust_55219,Robust_55221,Robust_55222,Robust_55223,Robust_55224,Robust_55225,Robust_55227,Robust_55228,Robust_55229,Robust_55231,Robust_55232,Robust_55233,Robust_55234,Robust_55235,Robust_55…			Robust_55202,Robust_55204,Robust_55205,Robust_55207,Robust_55208,Robust_55209,Robust_55216,Robust_55217,Robust_55218,Robust_55219,Robust_55220,Robust_55221,Robust_55222,Robust_55224,Robust_55225,Robust_55226,Robust_55228,Robust_55231,Robust_55232,Robust_55233,Robust_55234,Robust_55237,Robust_55238,Robust_55240,Robust_55243,Robust_55253,Robust_55254	G162C_M11_MACS2_peak_85207		Robust_24503,Robust_24504,Robust_24505,Robust_24506,Robust_24507,Robust_24508,Robust_24509,Robust_24510,Robust_24511,Robust_24512,Robust_24513,Robust_24514,Robust_24515,Robust_24516,Robust_24517,Robust_24520,Robust_24522			Robust_24503,Robust_24505,Robust_24506,Robust_24508,Robust_24510,Robust_24513,Robust_24515,Robust_24516,Robust_24520
Dcaf4_chr12	Robust_12436,Robust_12439,Robust_12440,Robust_12442,Robust_12443,Robust_12444,Robust_12446,Robust_12447,Robust_12448,Robust_12449,Robust_12450,Robust_12452,Robust_12453,Robust_12454,Robust_12459,Robust_12460,Robust_12466,Robust_12468,Robust_12469,Robust_12470,Robust_12471,Robust_12474,Robust_12476,Robust_12477,Robust_12480,Robust_12483,Robust_12485,Robust_12486,Robust_12487,Robust_12488,Robust_12…	G162C_M1_MACS2_peak_17267	G162C_M6_MACS2_peak_17822,G162C_M6_MACS2_peak_17824,G162C_M6_MACS2_peak_17835,G162C_M6_MACS2_peak_17838	Robust_12439,Robust_12441,Robust_12442,Robust_12443,Robust_12444,Robust_12445,Robust_12446,Robust_12447,Robust_12448,Robust_12449,Robust_12450,Robust_12452,Robust_12453,Robust_12456,Robust_12459,Robust_12460,Robust_12466,Robust_12468,Robust_12476,Robust_12483,Robust_12485,Robust_12486,Robust_12487,Robust_12489,Robust_12491,Robust_12493,Robust_12494,Robust_12495,Robust_12496		G162C_M16_MACS2_peak_18297,G162C_M16_MACS2_peak_18314	Robust_5590,Robust_5592,Robust_5593,Robust_5594,Robust_5595,Robust_5596,Robust_5598,Robust_5599,Robust_5607,Robust_5608,Robust_5609,Robust_5610,Robust_5611		G163C_M6_sorted_mapped_peak_5593	Robust_5590,Robust_5592,Robust_5593,Robust_5594,Robust_5598,Robust_5607,Robust_5608,Robust_5609,Robust_5611
Dcbld1_chr10
Dclk3_chr9	Robust_57353,Robust_57354,Robust_57355,Robust_57357,Robust_57358,Robust_57359		G162C_M6_MACS2_peak_80861	Robust_57353,Robust_57359			Robust_25442,Robust_25443,Robust_25444			Robust_25444
Dct_chr14	Robust_18062,Robust_18064,Robust_18067,Robust_18068,Robust_18071,Robust_18072,Robust_18073,Robust_18074,Robust_18075,Robust_18076,Robust_18077		G162C_M6_MACS2_peak_25762	Robust_18062,Robust_18063,Robust_18065,Robust_18067,Robust_18068,Robust_18069,Robust_18071,Robust_18077			Robust_8029,Robust_8030,Robust_8031			Robust_8030
Ddah1_chr3	Robust_36502,Robust_36504,Robust_36505,Robust_36506,Robust_36507,Robust_36508,Robust_36509,Robust_36512,Robust_36513,Robust_36514,Robust_36515,Robust_36516,Robust_36517,Robust_36518,Robust_36519,Robust_36522,Robust_36523,Robust_36524,Robust_36526,Robust_36527,Robust_36529,Robust_36530,Robust_36531,Robust_36532,Robust_36534,Robust_36536,Robust_36537,Robust_36538,Robust_36539,Robust_36542,Robust_36…	G162C_M1_MACS2_peak_50752	G162C_M6_MACS2_peak_51916,G162C_M6_MACS2_peak_51923	Robust_36502,Robust_36503,Robust_36505,Robust_36506,Robust_36507,Robust_36508,Robust_36509,Robust_36510,Robust_36511,Robust_36512,Robust_36513,Robust_36514,Robust_36515,Robust_36517,Robust_36522,Robust_36523,Robust_36524,Robust_36526,Robust_36529,Robust_36532,Robust_36534,Robust_36535,Robust_36536,Robust_36538,Robust_36539,Robust_36540,Robust_36542,Robust_36543,Robust_36544,Robust_36545,Robust_36…		G162C_M16_MACS2_peak_53340,G162C_M16_MACS2_peak_53361	Robust_16188,Robust_16189,Robust_16190,Robust_16192,Robust_16193,Robust_16194,Robust_16195,Robust_16196,Robust_16197,Robust_16198,Robust_16200,Robust_16201,Robust_16202,Robust_16204,Robust_16205,Robust_16206,Robust_16207,Robust_16209,Robust_16211,Robust_16212,Robust_16213,Robust_16214,Robust_16216,Robust_16217,Robust_16218,Robust_16219,Robust_16221,Robust_16222,Robust_16223,Robust_16224,Robust_16…		G163C_M6_sorted_mapped_peak_16238	Robust_16188,Robust_16189,Robust_16190,Robust_16192,Robust_16193,Robust_16194,Robust_16195,Robust_16196,Robust_16198,Robust_16200,Robust_16201,Robust_16202,Robust_16205,Robust_16207,Robust_16208,Robust_16209,Robust_16211,Robust_16212,Robust_16213,Robust_16214,Robust_16216,Robust_16217,Robust_16218,Robust_16219,Robust_16221,Robust_16222,Robust_16223,Robust_16226
Defb1_chr8
Dhrs7_chr12	Robust_11980,Robust_11981,Robust_11983,Robust_11984,Robust_11989,Robust_11990,Robust_11991,Robust_11992,Robust_11993,Robust_11994,Robust_11995,Robust_11996,Robust_11997,Robust_11999		G162C_M6_MACS2_peak_17100,G162C_M6_MACS2_peak_17103,G162C_M6_MACS2_peak_17104,G162C_M6_MACS2_peak_17112	Robust_11978,Robust_11981,Robust_11984,Robust_11985,Robust_11986,Robust_11992,Robust_11993,Robust_11994,Robust_11995,Robust_11996,Robust_11999			Robust_5408,Robust_5411,Robust_5412,Robust_5416,Robust_5417,Robust_5418		G163C_M6_sorted_mapped_peak_5375	Robust_5411,Robust_5412,Robust_5415,Robust_5416,Robust_5417
Dis3l2_chr1	Robust_1272,Robust_1273,Robust_1274,Robust_1276,Robust_1277,Robust_1278,Robust_1279,Robust_1281,Robust_1286,Robust_1287,Robust_1289,Robust_1290,Robust_1292,Robust_1296,Robust_1298,Robust_1299,Robust_1300,Robust_1301,Robust_1305,Robust_1306,Robust_1307,Robust_1309,Robust_1310,Robust_1315,Robust_1316,Robust_1317,Robust_1318,Robust_1319	G162C_M1_MACS2_peak_1876,G162C_M1_MACS2_peak_1902		Robust_1268,Robust_1269,Robust_1270,Robust_1272,Robust_1273,Robust_1274,Robust_1277,Robust_1278,Robust_1279,Robust_1284,Robust_1286,Robust_1290,Robust_1292,Robust_1293,Robust_1294,Robust_1295,Robust_1296,Robust_1298,Robust_1299,Robust_1300,Robust_1301,Robust_1303,Robust_1304,Robust_1306,Robust_1307,Robust_1308,Robust_1309,Robust_1310,Robust_1316,Robust_1317,Robust_1319,Robust_1320		G162C_M16_MACS2_peak_1902,G162C_M16_MACS2_peak_1904	Robust_571,Robust_573,Robust_574,Robust_575,Robust_578,Robust_583,Robust_584,Robust_586,Robust_587,Robust_589,Robust_593			Robust_571,Robust_574,Robust_575,Robust_578,Robust_581,Robust_583,Robust_584,Robust_585,Robust_587,Robust_589,Robust_593
Disp2_chr2	Robust_31836,Robust_31837,Robust_31838,Robust_31839,Robust_31840,Robust_31841,Robust_31842,Robust_31844,Robust_31846,Robust_31848,Robust_31849,Robust_31854,Robust_31857,Robust_31860,Robust_31863,Robust_31864,Robust_31866			Robust_31834,Robust_31836,Robust_31837,Robust_31838,Robust_31839,Robust_31842,Robust_31843,Robust_31844,Robust_31846,Robust_31848,Robust_31849,Robust_31854,Robust_31857,Robust_31863,Robust_31864,Robust_31866		G162C_M16_MACS2_peak_46514	Robust_14158,Robust_14159,Robust_14160,Robust_14162,Robust_14163,Robust_14164,Robust_14165,Robust_14170		G163C_M6_sorted_mapped_peak_14185	Robust_14158,Robust_14159,Robust_14162,Robust_14163,Robust_14164,Robust_14165,Robust_14170		G163C_M16_sorted_mapped_peak_13468
Dkk4_chr9	Robust_56322,Robust_56323,Robust_56325,Robust_56358,Robust_56408,Robust_56409,Robust_56426,Robust_56428,Robust_56430,Robust_56437,Robust_56438,Robust_56444,Robust_56445,Robust_56446,Robust_56456,Robust_56472,Robust_56478,Robust_56483,Robust_56484,Robust_56486,Robust_56487,Robust_56492,Robust_56494,Robust_56499,Robust_56502,Robust_56511,Robust_56521,Robust_56533	G162C_M1_MACS2_peak_77491,G162C_M1_MACS2_peak_77509,G162C_M1_MACS2_peak_77519		Robust_56322,Robust_56323,Robust_56358,Robust_56408,Robust_56426,Robust_56428,Robust_56430,Robust_56437,Robust_56438,Robust_56444,Robust_56445,Robust_56446,Robust_56472,Robust_56481,Robust_56483,Robust_56484,Robust_56486,Robust_56487,Robust_56488,Robust_56489,Robust_56492,Robust_56494,Robust_56511,Robust_56521,Robust_56531,Robust_56533	G162C_M11_MACS2_peak_87031		Robust_24982,Robust_24983,Robust_25020,Robust_25022,Robust_25042,Robust_25047,Robust_25048,Robust_25057,Robust_25061		G163C_M6_sorted_mapped_peak_25195	Robust_24982,Robust_24983,Robust_25020,Robust_25022,Robust_25039,Robust_25042,Robust_25047,Robust_25057,Robust_25061
Dnah11_chr12	Robust_13303,Robust_13306,Robust_13314,Robust_13316,Robust_13321			Robust_13303,Robust_13315,Robust_13316,Robust_13321,Robust_13322,Robust_13323		G162C_M16_MACS2_peak_19577	Robust_5951,Robust_5952,Robust_5953,Robust_5954,Robust_5957			Robust_5953,Robust_5954,Robust_5956
Dnase1_chr16	Robust_20789,Robust_20791,Robust_20792,Robust_20793,Robust_20794,Robust_20796,Robust_20798,Robust_20800,Robust_20802,Robust_20805,Robust_20808,Robust_20810,Robust_20811,Robust_20813,Robust_20814,Robust_20815,Robust_20817,Robust_20818,Robust_20819,Robust_20820,Robust_20822,Robust_20824,Robust_20825,Robust_20826,Robust_20828,Robust_20829,Robust_20832,Robust_20833,Robust_20836,Robust_20837,Robust_20…		G162C_M6_MACS2_peak_29604,G162C_M6_MACS2_peak_29663,G162C_M6_MACS2_peak_29683	Robust_20789,Robust_20790,Robust_20791,Robust_20792,Robust_20794,Robust_20795,Robust_20796,Robust_20797,Robust_20798,Robust_20800,Robust_20802,Robust_20805,Robust_20809,Robust_20810,Robust_20814,Robust_20822,Robust_20824,Robust_20825,Robust_20826,Robust_20831,Robust_20832,Robust_20833,Robust_20834,Robust_20835,Robust_20836,Robust_20837,Robust_20838,Robust_20839,Robust_20841,Robust_20843,Robust_20…	G162C_M11_MACS2_peak_32416		Robust_9199,Robust_9201,Robust_9203,Robust_9207,Robust_9208,Robust_9212,Robust_9214,Robust_9215,Robust_9216,Robust_9218,Robust_9219,Robust_9222,Robust_9224,Robust_9226,Robust_9228,Robust_9229,Robust_9230,Robust_9231,Robust_9234,Robust_9235,Robust_9237,Robust_9238,Robust_9240,Robust_9241,Robust_9242,Robust_9243,Robust_9245,Robust_9246,Robust_9247,Robust_9248,Robust_9250,Robust_9251	G163C_M1_sorted_mapped_peak_13638,G163C_M1_sorted_mapped_peak_13691	G163C_M6_sorted_mapped_peak_9215	Robust_9192,Robust_9199,Robust_9200,Robust_9201,Robust_9203,Robust_9208,Robust_9212,Robust_9215,Robust_9216,Robust_9219,Robust_9220,Robust_9222,Robust_9224,Robust_9226,Robust_9228,Robust_9229,Robust_9230,Robust_9231,Robust_9232,Robust_9234,Robust_9235,Robust_9237,Robust_9238,Robust_9239,Robust_9242,Robust_9243,Robust_9246,Robust_9247,Robust_9248,Robust_9250		G163C_M16_sorted_mapped_peak_8833
Dpcr1_chr8	Robust_52074,Robust_52075,Robust_52076,Robust_52079,Robust_52082,Robust_52086,Robust_52087,Robust_52088,Robust_52089,Robust_52091,Robust_52092,Robust_52093,Robust_52094,Robust_52095,Robust_52096,Robust_52097,Robust_52098,Robust_52099,Robust_52100,Robust_52101,Robust_52102,Robust_52103,Robust_52104,Robust_52106,Robust_52108,Robust_52109,Robust_52110,Robust_52111,Robust_52112,Robust_52115,Robust_52…	G162C_M1_MACS2_peak_71684		Robust_52075,Robust_52079,Robust_52080,Robust_52081,Robust_52082,Robust_52083,Robust_52084,Robust_52085,Robust_52086,Robust_52087,Robust_52088,Robust_52089,Robust_52094,Robust_52096,Robust_52097,Robust_52099,Robust_52101,Robust_52102,Robust_52103,Robust_52104,Robust_52108,Robust_52112,Robust_52116,Robust_52122,Robust_52124,Robust_52137,Robust_52138,Robust_52146,Robust_52149,Robust_52152,Robust_52…		G162C_M16_MACS2_peak_75375,G162C_M16_MACS2_peak_75435,G162C_M16_MACS2_peak_75458,G162C_M16_MACS2_peak_75461,G162C_M16_MACS2_peak_75462,G162C_M16_MACS2_peak_75463	Robust_23087,Robust_23089,Robust_23091,Robust_23093,Robust_23094,Robust_23095,Robust_23096,Robust_23097,Robust_23098,Robust_23099,Robust_23101,Robust_23102,Robust_23103,Robust_23105,Robust_23108,Robust_23112,Robust_23113,Robust_23115,Robust_23116,Robust_23118,Robust_23119,Robust_23120,Robust_23121,Robust_23122,Robust_23123,Robust_23124,Robust_23125,Robust_23126,Robust_23128	G163C_M1_sorted_mapped_peak_34326		Robust_23091,Robust_23093,Robust_23094,Robust_23095,Robust_23096,Robust_23097,Robust_23099,Robust_23101,Robust_23102,Robust_23103,Robust_23104,Robust_23105,Robust_23106,Robust_23107,Robust_23110,Robust_23111,Robust_23112,Robust_23113,Robust_23115,Robust_23116,Robust_23118,Robust_23119,Robust_23120,Robust_23124,Robust_23125,Robust_23126,Robust_23127
Dpy19l3_chr7	Robust_48800,Robust_48801,Robust_48802,Robust_48803,Robust_48804,Robust_48805,Robust_48806,Robust_48807	G162C_M1_MACS2_peak_67112		Robust_48804,Robust_48806,Robust_48807	G162C_M11_MACS2_peak_75223,G162C_M11_MACS2_peak_75225,G162C_M11_MACS2_peak_75227		Robust_21604,Robust_21605,Robust_21607			Robust_21604,Robust_21605
Dusp28_chr1	Robust_1578,Robust_1580,Robust_1581,Robust_1582,Robust_1586,Robust_1587,Robust_1588,Robust_1589,Robust_1591,Robust_1592,Robust_1593,Robust_1594,Robust_1595,Robust_1596,Robust_1598,Robust_1599,Robust_1602,Robust_1603,Robust_1604,Robust_1607,Robust_1612,Robust_1613,Robust_1615,Robust_1616,Robust_1617,Robust_1618,Robust_1619,Robust_1620,Robust_1621,Robust_1622,Robust_1623,Robust_1624,Robust_1625,Rob…	G162C_M1_MACS2_peak_2284,G162C_M1_MACS2_peak_2335	G162C_M6_MACS2_peak_2473	Robust_1578,Robust_1580,Robust_1581,Robust_1582,Robust_1583,Robust_1584,Robust_1585,Robust_1586,Robust_1588,Robust_1589,Robust_1590,Robust_1591,Robust_1592,Robust_1593,Robust_1594,Robust_1595,Robust_1596,Robust_1598,Robust_1599,Robust_1603,Robust_1604,Robust_1607,Robust_1612,Robust_1613,Robust_1615,Robust_1616,Robust_1618,Robust_1619,Robust_1621,Robust_1622,Robust_1623,Robust_1624,Robust_1626,Rob…	G162C_M11_MACS2_peak_2643,G162C_M11_MACS2_peak_2706,G162C_M11_MACS2_peak_2707	G162C_M16_MACS2_peak_2503	Robust_710,Robust_712,Robust_714,Robust_715,Robust_716,Robust_718,Robust_719,Robust_720,Robust_723,Robust_724,Robust_725,Robust_726,Robust_728,Robust_729,Robust_730,Robust_731,Robust_732,Robust_733,Robust_734,Robust_735,Robust_736,Robust_737,Robust_738,Robust_740,Robust_741,Robust_743,Robust_744,Robust_746,Robust_747,Robust_748,Robust_750	G163C_M1_sorted_mapped_peak_1054	G163C_M6_sorted_mapped_peak_675	Robust_710,Robust_712,Robust_713,Robust_715,Robust_717,Robust_718,Robust_719,Robust_720,Robust_723,Robust_724,Robust_725,Robust_726,Robust_728,Robust_729,Robust_730,Robust_731,Robust_732,Robust_734,Robust_735,Robust_737,Robust_738,Robust_739,Robust_741,Robust_743,Robust_744,Robust_746,Robust_748,Robust_750		G163C_M16_sorted_mapped_peak_670
Dusp28_chr11	Robust_10396,Robust_10397,Robust_10398,Robust_10399,Robust_10400,Robust_10402,Robust_10403,Robust_10404,Robust_10408,Robust_10409,Robust_10410,Robust_10412,Robust_10413,Robust_10414,Robust_10415,Robust_10416,Robust_10417,Robust_10419,Robust_10421,Robust_10422,Robust_10423,Robust_10424,Robust_10425,Robust_10426,Robust_10427,Robust_10428,Robust_10430,Robust_10431,Robust_10432,Robust_10433,Robust_10…	G162C_M1_MACS2_peak_14390,G162C_M1_MACS2_peak_14413,G162C_M1_MACS2_peak_14443	G162C_M6_MACS2_peak_14923	Robust_10396,Robust_10397,Robust_10400,Robust_10401,Robust_10402,Robust_10408,Robust_10409,Robust_10412,Robust_10413,Robust_10415,Robust_10416,Robust_10417,Robust_10419,Robust_10422,Robust_10423,Robust_10425,Robust_10426,Robust_10428,Robust_10429,Robust_10430,Robust_10433,Robust_10434,Robust_10435,Robust_10437,Robust_10438,Robust_10440,Robust_10441,Robust_10442,Robust_10443,Robust_10445,Robust_10…	G162C_M11_MACS2_peak_16304	G162C_M16_MACS2_peak_15438,G162C_M16_MACS2_peak_15439,G162C_M16_MACS2_peak_15440,G162C_M16_MACS2_peak_15479	Robust_4671,Robust_4672,Robust_4673,Robust_4674,Robust_4679,Robust_4680,Robust_4681,Robust_4682,Robust_4683,Robust_4684,Robust_4685,Robust_4687,Robust_4688,Robust_4689,Robust_4690,Robust_4691,Robust_4694,Robust_4695,Robust_4696,Robust_4697,Robust_4698,Robust_4700,Robust_4701,Robust_4703,Robust_4704,Robust_4705,Robust_4710,Robust_4711,Robust_4712,Robust_4713,Robust_4716,Robust_4717,Robust_4718,Rob…	G163C_M1_sorted_mapped_peak_6810,G163C_M1_sorted_mapped_peak_6841	G163C_M6_sorted_mapped_peak_4662	Robust_4671,Robust_4673,Robust_4674,Robust_4680,Robust_4682,Robust_4683,Robust_4691,Robust_4692,Robust_4693,Robust_4694,Robust_4696,Robust_4697,Robust_4698,Robust_4700,Robust_4701,Robust_4702,Robust_4703,Robust_4705,Robust_4710,Robust_4711,Robust_4713,Robust_4716,Robust_4717,Robust_4718,Robust_4720,Robust_4721,Robust_4724,Robust_4725,Robust_4726,Robust_4727,Robust_4728,Robust_4741		G163C_M16_sorted_mapped_peak_4483,G163C_M16_sorted_mapped_peak_4485
Echdc2_chr4	Robust_38591,Robust_38594,Robust_38595,Robust_38596,Robust_38597,Robust_38599,Robust_38603,Robust_38604,Robust_38605,Robust_38606,Robust_38607,Robust_38608,Robust_38609,Robust_38610,Robust_38611,Robust_38614,Robust_38615,Robust_38616,Robust_38617,Robust_38620,Robust_38623,Robust_38624,Robust_38625,Robust_38629,Robust_38630,Robust_38635,Robust_38636,Robust_38637,Robust_38638,Robust_38639,Robust_38…	G162C_M1_MACS2_peak_53577,G162C_M1_MACS2_peak_53589,G162C_M1_MACS2_peak_53734	G162C_M6_MACS2_peak_55056,G162C_M6_MACS2_peak_55057	Robust_38590,Robust_38591,Robust_38592,Robust_38596,Robust_38597,Robust_38598,Robust_38599,Robust_38603,Robust_38606,Robust_38607,Robust_38608,Robust_38609,Robust_38610,Robust_38611,Robust_38616,Robust_38617,Robust_38619,Robust_38620,Robust_38621,Robust_38623,Robust_38624,Robust_38626,Robust_38627,Robust_38628,Robust_38629,Robust_38630,Robust_38635,Robust_38636,Robust_38637,Robust_38638,Robust_38…	G162C_M11_MACS2_peak_60219,G162C_M11_MACS2_peak_60220	G162C_M16_MACS2_peak_56257,G162C_M16_MACS2_peak_56271,G162C_M16_MACS2_peak_56382,G162C_M16_MACS2_peak_56389,G162C_M16_MACS2_peak_56411	Robust_17108,Robust_17110,Robust_17111,Robust_17112,Robust_17114,Robust_17115,Robust_17119,Robust_17120,Robust_17122,Robust_17126,Robust_17129,Robust_17130,Robust_17131,Robust_17133,Robust_17136,Robust_17139,Robust_17141,Robust_17145,Robust_17146,Robust_17148,Robust_17149,Robust_17152,Robust_17154,Robust_17155,Robust_17156,Robust_17157,Robust_17159,Robust_17161,Robust_17162,Robust_17164,Robust_17…	G163C_M1_sorted_mapped_peak_25552	G163C_M6_sorted_mapped_peak_17135	Robust_17110,Robust_17111,Robust_17112,Robust_17114,Robust_17115,Robust_17118,Robust_17119,Robust_17120,Robust_17121,Robust_17122,Robust_17123,Robust_17124,Robust_17126,Robust_17127,Robust_17128,Robust_17130,Robust_17131,Robust_17133,Robust_17141,Robust_17146,Robust_17149,Robust_17150,Robust_17152,Robust_17154,Robust_17156,Robust_17157,Robust_17159,Robust_17160,Robust_17161,Robust_17164,Robust_17…		G163C_M16_sorted_mapped_peak_16329
Eci3_chr13	Robust_14004,Robust_14005,Robust_14008,Robust_14011,Robust_14012,Robust_14014,Robust_14017,Robust_14018,Robust_14019,Robust_14020,Robust_14021			Robust_14003,Robust_14004,Robust_14005,Robust_14006,Robust_14008,Robust_14009,Robust_14010,Robust_14011,Robust_14012,Robust_14014,Robust_14017,Robust_14018,Robust_14019,Robust_14021			Robust_6266,Robust_6269,Robust_6270			Robust_6266,Robust_6269,Robust_6270
Enho_chr18	Robust_26734,Robust_26762,Robust_26783,Robust_26801,Robust_26808,Robust_26809,Robust_26810,Robust_26831,Robust_26832			Robust_26734,Robust_26739,Robust_26740,Robust_26762,Robust_26783,Robust_26801,Robust_26808,Robust_26809,Robust_26810,Robust_26813,Robust_26831,Robust_26832,Robust_26836			Robust_11895,Robust_11904,Robust_11905,Robust_11913		G163C_M6_sorted_mapped_peak_11897	Robust_11895,Robust_11904,Robust_11905,Robust_11908,Robust_11913
Enpp1_chr10	Robust_4144,Robust_4145,Robust_4154,Robust_4157,Robust_4158,Robust_4159,Robust_4160,Robust_4163,Robust_4166,Robust_4167		G162C_M6_MACS2_peak_6185	Robust_4145,Robust_4157,Robust_4158,Robust_4160,Robust_4163,Robust_4167			Robust_1842,Robust_1844			Robust_1839,Robust_1841,Robust_1842
Enpp3_chr10	Robust_4113,Robust_4115,Robust_4116,Robust_4120,Robust_4122,Robust_4123,Robust_4127,Robust_4129,Robust_4133,Robust_4134,Robust_4135,Robust_4136,Robust_4137,Robust_4142,Robust_4143,Robust_4144,Robust_4145,Robust_4147,Robust_4148,Robust_4150,Robust_4151,Robust_4152,Robust_4153,Robust_4154,Robust_4155,Robust_4156,Robust_4157,Robust_4158,Robust_4159,Robust_4160,Robust_4161,Robust_4162,Robust_4164,Rob…		G162C_M6_MACS2_peak_6185,G162C_M6_MACS2_peak_6187,G162C_M6_MACS2_peak_6228,G162C_M6_MACS2_peak_6239	Robust_4115,Robust_4116,Robust_4117,Robust_4118,Robust_4120,Robust_4121,Robust_4122,Robust_4123,Robust_4124,Robust_4125,Robust_4126,Robust_4128,Robust_4129,Robust_4130,Robust_4133,Robust_4134,Robust_4135,Robust_4136,Robust_4137,Robust_4139,Robust_4142,Robust_4143,Robust_4145,Robust_4147,Robust_4151,Robust_4152,Robust_4153,Robust_4157,Robust_4158,Robust_4160,Robust_4161,Robust_4162,Robust_4164,Rob…	G162C_M11_MACS2_peak_6709,G162C_M11_MACS2_peak_6710,G162C_M11_MACS2_peak_6711,G162C_M11_MACS2_peak_6712,G162C_M11_MACS2_peak_6713,G162C_M11_MACS2_peak_6720	G162C_M16_MACS2_peak_6319	Robust_1827,Robust_1828,Robust_1829,Robust_1831,Robust_1832,Robust_1833,Robust_1834,Robust_1835,Robust_1836,Robust_1842,Robust_1843,Robust_1844,Robust_1845,Robust_1847,Robust_1848,Robust_1851			Robust_1825,Robust_1826,Robust_1827,Robust_1829,Robust_1832,Robust_1833,Robust_1834,Robust_1835,Robust_1836,Robust_1839,Robust_1841,Robust_1842,Robust_1843,Robust_1845,Robust_1847,Robust_1848,Robust_1851	G163C_M11_sorted_mapped_peak_2819,G163C_M11_sorted_mapped_peak_2822
Ephb6_chr6	Robust_44993,Robust_44994,Robust_44995,Robust_44997,Robust_44998,Robust_44999,Robust_45000,Robust_45001,Robust_45002,Robust_45003,Robust_45004,Robust_45010,Robust_45011,Robust_45012,Robust_45013,Robust_45014,Robust_45017,Robust_45018,Robust_45020,Robust_45021,Robust_45022,Robust_45024,Robust_45026,Robust_45027,Robust_45028,Robust_45029,Robust_45039,Robust_45040,Robust_45041,Robust_45042,Robust_45…	G162C_M1_MACS2_peak_62250	G162C_M6_MACS2_peak_63744,G162C_M6_MACS2_peak_63785,G162C_M6_MACS2_peak_63787	Robust_44994,Robust_45001,Robust_45002,Robust_45004,Robust_45005,Robust_45007,Robust_45012,Robust_45015,Robust_45016,Robust_45017,Robust_45018,Robust_45020,Robust_45022,Robust_45023,Robust_45026,Robust_45028,Robust_45029,Robust_45033,Robust_45034,Robust_45035,Robust_45036,Robust_45037,Robust_45038,Robust_45044,Robust_45048,Robust_45051,Robust_45054,Robust_45057,Robust_45059,Robust_45060,Robust_45…	G162C_M11_MACS2_peak_69760	G162C_M16_MACS2_peak_65299,G162C_M16_MACS2_peak_65301,G162C_M16_MACS2_peak_65311,G162C_M16_MACS2_peak_65312,G162C_M16_MACS2_peak_65321,G162C_M16_MACS2_peak_65323,G162C_M16_MACS2_peak_65332,G162C_M16_MACS2_peak_65344,G162C_M16_MACS2_peak_65485	Robust_19976,Robust_19980,Robust_19981,Robust_19983,Robust_19984,Robust_19987,Robust_19989,Robust_19992,Robust_19993,Robust_19994,Robust_19996,Robust_19997,Robust_19999,Robust_20000,Robust_20002,Robust_20004,Robust_20005,Robust_20006,Robust_20009,Robust_20010,Robust_20011,Robust_20012,Robust_20015,Robust_20017	G163C_M1_sorted_mapped_peak_29706	G163C_M6_sorted_mapped_peak_20080	Robust_19980,Robust_19981,Robust_19983,Robust_19984,Robust_19985,Robust_19989,Robust_19992,Robust_19993,Robust_19994,Robust_19995,Robust_19997,Robust_19998,Robust_19999,Robust_20004,Robust_20005,Robust_20006,Robust_20011,Robust_20012,Robust_20015,Robust_20017		G163C_M16_sorted_mapped_peak_19082,G163C_M16_sorted_mapped_peak_19098
Ephx1_chr1	Robust_3204,Robust_3205,Robust_3206,Robust_3207,Robust_3208,Robust_3209,Robust_3210,Robust_3211,Robust_3212,Robust_3213,Robust_3216,Robust_3217,Robust_3220,Robust_3221,Robust_3222,Robust_3223,Robust_3224,Robust_3225,Robust_3226,Robust_3227,Robust_3228,Robust_3229,Robust_3230,Robust_3231,Robust_3232,Robust_3233,Robust_3234,Robust_3235,Robust_3236,Robust_3239,Robust_3240,Robust_3241,Robust_3244,Rob…			Robust_3204,Robust_3207,Robust_3208,Robust_3209,Robust_3213,Robust_3215,Robust_3216,Robust_3217,Robust_3220,Robust_3221,Robust_3222,Robust_3223,Robust_3224,Robust_3225,Robust_3226,Robust_3227,Robust_3228,Robust_3229,Robust_3230,Robust_3231,Robust_3232,Robust_3233,Robust_3234,Robust_3235,Robust_3236,Robust_3237,Robust_3238,Robust_3239,Robust_3240,Robust_3241,Robust_3242,Robust_3243,Robust_3244,Rob…			Robust_1424,Robust_1425,Robust_1426,Robust_1427,Robust_1428,Robust_1429,Robust_1430,Robust_1432,Robust_1434,Robust_1435,Robust_1436,Robust_1438,Robust_1439,Robust_1440,Robust_1441,Robust_1442,Robust_1444,Robust_1445,Robust_1446,Robust_1448,Robust_1449,Robust_1451,Robust_1452,Robust_1453,Robust_1454,Robust_1455,Robust_1456		G163C_M6_sorted_mapped_peak_1394	Robust_1424,Robust_1426,Robust_1428,Robust_1429,Robust_1430,Robust_1434,Robust_1435,Robust_1437,Robust_1438,Robust_1439,Robust_1440,Robust_1441,Robust_1442,Robust_1444,Robust_1445,Robust_1446,Robust_1448,Robust_1449,Robust_1451,Robust_1452,Robust_1453,Robust_1454,Robust_1456
Ephx2_chr14	Robust_17428,Robust_17429,Robust_17430,Robust_17431,Robust_17433,Robust_17434,Robust_17435,Robust_17436,Robust_17437,Robust_17438,Robust_17440,Robust_17444,Robust_17445,Robust_17446,Robust_17447,Robust_17448,Robust_17449,Robust_17450,Robust_17451,Robust_17452,Robust_17453,Robust_17454,Robust_17457,Robust_17458,Robust_17459	G162C_M1_MACS2_peak_24183,G162C_M1_MACS2_peak_24184		Robust_17428,Robust_17429,Robust_17431,Robust_17432,Robust_17434,Robust_17435,Robust_17438,Robust_17440,Robust_17443,Robust_17444,Robust_17445,Robust_17446,Robust_17449,Robust_17450,Robust_17451,Robust_17454,Robust_17455,Robust_17457,Robust_17458,Robust_17459,Robust_17460	G162C_M11_MACS2_peak_27322	G162C_M16_MACS2_peak_25584	Robust_7741,Robust_7742,Robust_7743,Robust_7745,Robust_7747,Robust_7748,Robust_7749,Robust_7750			Robust_7741,Robust_7742,Robust_7745,Robust_7746,Robust_7748,Robust_7749,Robust_7750
Esrrg_chr1	Robust_3419,Robust_3420,Robust_3421,Robust_3425,Robust_3426,Robust_3427,Robust_3428,Robust_3430,Robust_3431,Robust_3432,Robust_3434,Robust_3435,Robust_3436	G162C_M1_MACS2_peak_4887	G162C_M6_MACS2_peak_5068,G162C_M6_MACS2_peak_5076,G162C_M6_MACS2_peak_5077,G162C_M6_MACS2_peak_5079,G162C_M6_MACS2_peak_5082,G162C_M6_MACS2_peak_5083	Robust_3418,Robust_3419,Robust_3421,Robust_3422,Robust_3423,Robust_3424,Robust_3427,Robust_3428,Robust_3429,Robust_3434,Robust_3437,Robust_3438,Robust_3439,Robust_3440,Robust_3441		G162C_M16_MACS2_peak_5176,G162C_M16_MACS2_peak_5204,G162C_M16_MACS2_peak_5205,G162C_M16_MACS2_peak_5211,G162C_M16_MACS2_peak_5212,G162C_M16_MACS2_peak_5213,G162C_M16_MACS2_peak_5214	Robust_1528,Robust_1529,Robust_1530,Robust_1532,Robust_1533		G163C_M6_sorted_mapped_peak_1472,G163C_M6_sorted_mapped_peak_1473	Robust_1527,Robust_1530,Robust_1531,Robust_1533,Robust_1534		G163C_M16_sorted_mapped_peak_1430,G163C_M16_sorted_mapped_peak_1431
Evc2_chr5	Robust_41296,Robust_41297,Robust_41298,Robust_41299,Robust_41301,Robust_41302,Robust_41303			Robust_41296,Robust_41299,Robust_41301,Robust_41302,Robust_41303			Robust_18306,Robust_18307
F2r_chr13	Robust_15341,Robust_15342,Robust_15343,Robust_15344,Robust_15347,Robust_15349,Robust_15351,Robust_15352,Robust_15353,Robust_15354,Robust_15355,Robust_15356,Robust_15357,Robust_15359,Robust_15360,Robust_15362,Robust_15363,Robust_15365,Robust_15366,Robust_15367,Robust_15368,Robust_15369,Robust_15370,Robust_15372,Robust_15373,Robust_15374,Robust_15375,Robust_15376,Robust_15378,Robust_15379,Robust_15…		G162C_M6_MACS2_peak_21841,G162C_M6_MACS2_peak_21842	Robust_15341,Robust_15343,Robust_15344,Robust_15347,Robust_15349,Robust_15353,Robust_15354,Robust_15355,Robust_15357,Robust_15359,Robust_15360,Robust_15362,Robust_15363,Robust_15366,Robust_15369,Robust_15370,Robust_15372,Robust_15374,Robust_15375,Robust_15376,Robust_15378,Robust_15379,Robust_15380,Robust_15382,Robust_15383,Robust_15384,Robust_15387,Robust_15389,Robust_15390,Robust_15391,Robust_15…			Robust_6865,Robust_6866,Robust_6868,Robust_6869,Robust_6870,Robust_6871,Robust_6872,Robust_6875,Robust_6877,Robust_6878,Robust_6880,Robust_6881,Robust_6882,Robust_6883,Robust_6884,Robust_6886,Robust_6887,Robust_6888,Robust_6889,Robust_6891,Robust_6892,Robust_6893,Robust_6894,Robust_6895,Robust_6896	G163C_M1_sorted_mapped_peak_10073	G163C_M6_sorted_mapped_peak_6824,G163C_M6_sorted_mapped_peak_6834	Robust_6866,Robust_6869,Robust_6870,Robust_6871,Robust_6872,Robust_6873,Robust_6874,Robust_6875,Robust_6877,Robust_6878,Robust_6880,Robust_6881,Robust_6882,Robust_6883,Robust_6884,Robust_6885,Robust_6886,Robust_6887,Robust_6888,Robust_6891,Robust_6893,Robust_6894,Robust_6895,Robust_6896,Robust_6897
Fam47e_chr5
Fam49a_chr12	Robust_11127,Robust_11129,Robust_11131,Robust_11132,Robust_11133,Robust_11134,Robust_11135,Robust_11136,Robust_11137,Robust_11138,Robust_11139,Robust_11140,Robust_11143,Robust_11144,Robust_11146,Robust_11147,Robust_11149,Robust_11150,Robust_11151			Robust_11127,Robust_11128,Robust_11129,Robust_11130,Robust_11131,Robust_11132,Robust_11133,Robust_11134,Robust_11135,Robust_11137,Robust_11139,Robust_11140,Robust_11143,Robust_11144,Robust_11146,Robust_11147,Robust_11148,Robust_11149,Robust_11151			Robust_5006,Robust_5007,Robust_5009,Robust_5011,Robust_5012,Robust_5013,Robust_5014,Robust_5016,Robust_5017,Robust_5018			Robust_5006,Robust_5013,Robust_5014,Robust_5016,Robust_5018
Fam81a_chr9	Robust_56318,Robust_56319,Robust_56322,Robust_56323,Robust_56324,Robust_56325,Robust_56326,Robust_56328,Robust_56329,Robust_56330,Robust_56332,Robust_56333,Robust_56334,Robust_56335,Robust_56336,Robust_56337,Robust_56340,Robust_56341,Robust_56342,Robust_56343,Robust_56344,Robust_56346,Robust_56348,Robust_56351,Robust_56352,Robust_56353,Robust_56354,Robust_56356,Robust_56357,Robust_56358		G162C_M6_MACS2_peak_79394,G162C_M6_MACS2_peak_79407	Robust_56317,Robust_56320,Robust_56322,Robust_56323,Robust_56324,Robust_56326,Robust_56327,Robust_56328,Robust_56329,Robust_56330,Robust_56335,Robust_56336,Robust_56337,Robust_56340,Robust_56342,Robust_56343,Robust_56344,Robust_56345,Robust_56351,Robust_56353,Robust_56355,Robust_56357,Robust_56358			Robust_24981,Robust_24982,Robust_24983,Robust_24987,Robust_24988,Robust_24991,Robust_24992,Robust_24993,Robust_24994			Robust_24982,Robust_24983,Robust_24988,Robust_24991,Robust_24992,Robust_24993,Robust_24994
Fam84b_chr15										Robust_8537
Fitm1_chr14	Robust_17088,Robust_17089,Robust_17091,Robust_17094,Robust_17095,Robust_17096,Robust_17097,Robust_17098,Robust_17099,Robust_17100,Robust_17101,Robust_17103,Robust_17104,Robust_17105,Robust_17106,Robust_17107,Robust_17110,Robust_17111,Robust_17112,Robust_17113,Robust_17114,Robust_17115,Robust_17116,Robust_17120,Robust_17122,Robust_17123,Robust_17124,Robust_17125,Robust_17127,Robust_17128,Robust_17…	G162C_M1_MACS2_peak_23713,G162C_M1_MACS2_peak_23718		Robust_17091,Robust_17092,Robust_17093,Robust_17094,Robust_17095,Robust_17098,Robust_17099,Robust_17100,Robust_17101,Robust_17103,Robust_17104,Robust_17105,Robust_17107,Robust_17109,Robust_17110,Robust_17111,Robust_17112,Robust_17113,Robust_17114,Robust_17116,Robust_17117,Robust_17120,Robust_17122,Robust_17123,Robust_17124,Robust_17125,Robust_17126,Robust_17127,Robust_17128,Robust_17130,Robust_17…	G162C_M11_MACS2_peak_26772		Robust_7596,Robust_7597,Robust_7598,Robust_7599,Robust_7600,Robust_7601,Robust_7602,Robust_7604,Robust_7605,Robust_7606,Robust_7608,Robust_7610,Robust_7612,Robust_7614,Robust_7615,Robust_7616,Robust_7620,Robust_7621,Robust_7622,Robust_7623,Robust_7625,Robust_7626,Robust_7628,Robust_7629,Robust_7630,Robust_7631,Robust_7632,Robust_7633,Robust_7637,Robust_7638,Robust_7639,Robust_7640,Robust_7641		G163C_M6_sorted_mapped_peak_7574,G163C_M6_sorted_mapped_peak_7576	Robust_7596,Robust_7597,Robust_7598,Robust_7599,Robust_7600,Robust_7601,Robust_7605,Robust_7606,Robust_7608,Robust_7610,Robust_7612,Robust_7614,Robust_7615,Robust_7619,Robust_7620,Robust_7621,Robust_7622,Robust_7623,Robust_7626,Robust_7628,Robust_7629,Robust_7630,Robust_7631,Robust_7632,Robust_7633,Robust_7636,Robust_7640		G163C_M16_sorted_mapped_peak_7336
Fmn2_chr1	Robust_3050,Robust_3052,Robust_3053,Robust_3054,Robust_3055,Robust_3056,Robust_3057,Robust_3059,Robust_3060,Robust_3061,Robust_3062,Robust_3064,Robust_3066,Robust_3068	G162C_M1_MACS2_peak_4395,G162C_M1_MACS2_peak_4396,G162C_M1_MACS2_peak_4408		Robust_3046,Robust_3047,Robust_3049,Robust_3050,Robust_3052,Robust_3054,Robust_3055,Robust_3056,Robust_3058,Robust_3059,Robust_3060,Robust_3061,Robust_3062,Robust_3064,Robust_3066,Robust_3068		G162C_M16_MACS2_peak_4690	Robust_1366,Robust_1368,Robust_1370,Robust_1371,Robust_1372,Robust_1373			Robust_1363,Robust_1364,Robust_1366,Robust_1368,Robust_1370,Robust_1371,Robust_1372,Robust_1373
Fmo1_chr1	Robust_2698,Robust_2699,Robust_2700,Robust_2701,Robust_2702,Robust_2703,Robust_2704,Robust_2705,Robust_2706,Robust_2707,Robust_2709,Robust_2710,Robust_2711,Robust_2713,Robust_2714,Robust_2717,Robust_2718,Robust_2719,Robust_2721,Robust_2722,Robust_2724,Robust_2725			Robust_2698,Robust_2699,Robust_2700,Robust_2701,Robust_2702,Robust_2703,Robust_2704,Robust_2706,Robust_2707,Robust_2710,Robust_2714,Robust_2717,Robust_2719,Robust_2722,Robust_2724,Robust_2725		G162C_M16_MACS2_peak_4128,G162C_M16_MACS2_peak_4130,G162C_M16_MACS2_peak_4131,G162C_M16_MACS2_peak_4141,G162C_M16_MACS2_peak_4143,G162C_M16_MACS2_peak_4151,G162C_M16_MACS2_peak_4159,G162C_M16_MACS2_peak_4162,G162C_M16_MACS2_peak_4164,G162C_M16_MACS2_peak_4169,G162C_M16_MACS2_peak_4173	Robust_1202,Robust_1203,Robust_1204,Robust_1206,Robust_1207,Robust_1208,Robust_1215		G163C_M6_sorted_mapped_peak_1155	Robust_1204,Robust_1205,Robust_1206,Robust_1207,Robust_1208,Robust_1209,Robust_1211,Robust_1215		G163C_M16_sorted_mapped_peak_1138
Fmo4_chr1	Robust_2635,Robust_2636,Robust_2637,Robust_2640,Robust_2650,Robust_2652,Robust_2653,Robust_2658,Robust_2666,Robust_2667,Robust_2670,Robust_2672,Robust_2673,Robust_2674,Robust_2676,Robust_2677,Robust_2678,Robust_2679,Robust_2680,Robust_2681,Robust_2682,Robust_2683,Robust_2684,Robust_2685,Robust_2686,Robust_2687,Robust_2688,Robust_2689,Robust_2690,Robust_2691,Robust_2692,Robust_2693,Robust_2694,Rob…		G162C_M6_MACS2_peak_3965,G162C_M6_MACS2_peak_4005	Robust_2635,Robust_2637,Robust_2640,Robust_2650,Robust_2652,Robust_2653,Robust_2658,Robust_2666,Robust_2667,Robust_2670,Robust_2672,Robust_2673,Robust_2674,Robust_2677,Robust_2678,Robust_2679,Robust_2681,Robust_2682,Robust_2683,Robust_2684,Robust_2686,Robust_2687,Robust_2688,Robust_2689,Robust_2690,Robust_2692,Robust_2693,Robust_2694,Robust_2695,Robust_2696,Robust_2697,Robust_2698,Robust_2699,Rob…		G162C_M16_MACS2_peak_4104,G162C_M16_MACS2_peak_4128,G162C_M16_MACS2_peak_4130,G162C_M16_MACS2_peak_4131,G162C_M16_MACS2_peak_4141,G162C_M16_MACS2_peak_4143,G162C_M16_MACS2_peak_4151,G162C_M16_MACS2_peak_4159,G162C_M16_MACS2_peak_4162,G162C_M16_MACS2_peak_4164,G162C_M16_MACS2_peak_4169,G162C_M16_MACS2_peak_4173	Robust_1176,Robust_1178,Robust_1179,Robust_1186,Robust_1190,Robust_1192,Robust_1193,Robust_1194,Robust_1199,Robust_1201,Robust_1202,Robust_1203,Robust_1204,Robust_1206,Robust_1207,Robust_1208,Robust_1215,Robust_1217,Robust_1218,Robust_1219		G163C_M6_sorted_mapped_peak_1155	Robust_1176,Robust_1178,Robust_1186,Robust_1193,Robust_1194,Robust_1204,Robust_1205,Robust_1206,Robust_1207,Robust_1208,Robust_1209,Robust_1211,Robust_1215,Robust_1217,Robust_1218,Robust_1219		G163C_M16_sorted_mapped_peak_1138
Fras1_chr5	Robust_42200,Robust_42201,Robust_42202,Robust_42203,Robust_42205,Robust_42206,Robust_42207,Robust_42208,Robust_42209,Robust_42210,Robust_42211,Robust_42212,Robust_42214,Robust_42215,Robust_42216,Robust_42217,Robust_42218,Robust_42220,Robust_42221,Robust_42222,Robust_42224,Robust_42226,Robust_42227,Robust_42228,Robust_42229,Robust_42230,Robust_42231,Robust_42233,Robust_42234,Robust_42235,Robust_42…	G162C_M1_MACS2_peak_58436,G162C_M1_MACS2_peak_58443,G162C_M1_MACS2_peak_58537,G162C_M1_MACS2_peak_58548	G162C_M6_MACS2_peak_59987	Robust_42201,Robust_42202,Robust_42203,Robust_42205,Robust_42207,Robust_42208,Robust_42210,Robust_42211,Robust_42212,Robust_42214,Robust_42215,Robust_42217,Robust_42218,Robust_42220,Robust_42221,Robust_42222,Robust_42224,Robust_42227,Robust_42228,Robust_42229,Robust_42230,Robust_42231,Robust_42234,Robust_42235,Robust_42241,Robust_42242,Robust_42243,Robust_42244,Robust_42246,Robust_42247,Robust_42…		G162C_M16_MACS2_peak_61433,G162C_M16_MACS2_peak_61477,G162C_M16_MACS2_peak_61490	Robust_18704,Robust_18705,Robust_18706,Robust_18707,Robust_18708,Robust_18710,Robust_18712,Robust_18714,Robust_18715,Robust_18716,Robust_18717,Robust_18718,Robust_18719,Robust_18721,Robust_18723,Robust_18727,Robust_18728,Robust_18729,Robust_18730,Robust_18731,Robust_18733,Robust_18734,Robust_18736,Robust_18737,Robust_18739,Robust_18740,Robust_18741,Robust_18742,Robust_18743,Robust_18744,Robust_18…		G163C_M6_sorted_mapped_peak_18779,G163C_M6_sorted_mapped_peak_18824	Robust_18704,Robust_18705,Robust_18706,Robust_18707,Robust_18709,Robust_18710,Robust_18712,Robust_18714,Robust_18715,Robust_18716,Robust_18717,Robust_18719,Robust_18720,Robust_18723,Robust_18726,Robust_18727,Robust_18729,Robust_18730,Robust_18731,Robust_18733,Robust_18736,Robust_18737,Robust_18739,Robust_18740,Robust_18743,Robust_18744,Robust_18746,Robust_18747,Robust_18750,Robust_18752,Robust_18…	G163C_M11_sorted_mapped_peak_28591
Frem2_chr3	Robust_34367,Robust_34370,Robust_34371			Robust_34367,Robust_34371,Robust_34372		G162C_M16_MACS2_peak_50314	Robust_15248,Robust_15249			Robust_15249
Gabrb3_chr7	Robust_49176			Robust_49176
Gas7_chr11	Robust_8316,Robust_8317,Robust_8318,Robust_8319,Robust_8320,Robust_8321,Robust_8322,Robust_8323,Robust_8324,Robust_8325,Robust_8328			Robust_8316,Robust_8317,Robust_8318,Robust_8319,Robust_8321,Robust_8324,Robust_8327,Robust_8328			Robust_3758,Robust_3759,Robust_3760,Robust_3761,Robust_3762			Robust_3758,Robust_3759
Gbp10_chr5	Robust_42577,Robust_42578,Robust_42579,Robust_42582,Robust_42583,Robust_42584,Robust_42585,Robust_42586,Robust_42588,Robust_42589,Robust_42590,Robust_42591,Robust_42592,Robust_42593,Robust_42594,Robust_42595,Robust_42596,Robust_42597,Robust_42598,Robust_42599,Robust_42601,Robust_42604,Robust_42605,Robust_42606,Robust_42607,Robust_42609	G162C_M1_MACS2_peak_58950		Robust_42582,Robust_42583,Robust_42589,Robust_42590,Robust_42593,Robust_42594,Robust_42596,Robust_42597,Robust_42598,Robust_42600,Robust_42601,Robust_42602,Robust_42603,Robust_42604,Robust_42605,Robust_42606,Robust_42607			Robust_18860,Robust_18861,Robust_18862,Robust_18863,Robust_18865,Robust_18866,Robust_18868,Robust_18870,Robust_18872,Robust_18873	G163C_M1_sorted_mapped_peak_28110		Robust_18860,Robust_18861,Robust_18862,Robust_18863,Robust_18864,Robust_18866,Robust_18867,Robust_18868,Robust_18869,Robust_18870,Robust_18873		G163C_M16_sorted_mapped_peak_18017
Gbp5_chr9	Robust_57368,Robust_57369,Robust_57370,Robust_57372,Robust_57373,Robust_57375,Robust_57376,Robust_57377,Robust_57380	G162C_M1_MACS2_peak_78740		Robust_57368,Robust_57369,Robust_57370,Robust_57372,Robust_57373,Robust_57375			Robust_25450,Robust_25453			Robust_25448,Robust_25451
Gck_chr11	Robust_6900,Robust_6901,Robust_6902,Robust_6903,Robust_6904,Robust_6905,Robust_6906,Robust_6907,Robust_6908,Robust_6909,Robust_6910,Robust_6911,Robust_6914,Robust_6916,Robust_6917,Robust_6918,Robust_6919,Robust_6920,Robust_6922,Robust_6923,Robust_6925,Robust_6928,Robust_6929,Robust_6930,Robust_6931,Robust_6932,Robust_6933,Robust_6934,Robust_6935,Robust_6936,Robust_6937,Robust_6938,Robust_6939,Rob…		G162C_M6_MACS2_peak_10158	Robust_6901,Robust_6902,Robust_6903,Robust_6905,Robust_6906,Robust_6907,Robust_6908,Robust_6909,Robust_6910,Robust_6911,Robust_6912,Robust_6913,Robust_6914,Robust_6915,Robust_6916,Robust_6917,Robust_6918,Robust_6919,Robust_6920,Robust_6921,Robust_6923,Robust_6925,Robust_6926,Robust_6927,Robust_6928,Robust_6929,Robust_6934,Robust_6935,Robust_6936,Robust_6938,Robust_6939,Robust_6940,Robust_6942,Rob…	G162C_M11_MACS2_peak_10989,G162C_M11_MACS2_peak_11030	G162C_M16_MACS2_peak_10346,G162C_M16_MACS2_peak_10449	Robust_3113,Robust_3114,Robust_3115,Robust_3116,Robust_3118,Robust_3119,Robust_3120,Robust_3121,Robust_3122,Robust_3124,Robust_3125,Robust_3126,Robust_3128,Robust_3129,Robust_3130,Robust_3131,Robust_3132,Robust_3133,Robust_3134,Robust_3135,Robust_3136,Robust_3138,Robust_3139,Robust_3140,Robust_3141,Robust_3142,Robust_3143,Robust_3144,Robust_3145,Robust_3147,Robust_3148,Robust_3149,Robust_3150,Rob…		G163C_M6_sorted_mapped_peak_3079,G163C_M6_sorted_mapped_peak_3086,G163C_M6_sorted_mapped_peak_3125	Robust_3113,Robust_3114,Robust_3115,Robust_3118,Robust_3119,Robust_3120,Robust_3123,Robust_3124,Robust_3125,Robust_3126,Robust_3127,Robust_3129,Robust_3130,Robust_3131,Robust_3134,Robust_3135,Robust_3136,Robust_3137,Robust_3138,Robust_3140,Robust_3141,Robust_3142,Robust_3145,Robust_3146,Robust_3147,Robust_3148,Robust_3149,Robust_3151,Robust_3152,Robust_3154,Robust_3155,Robust_3159,Robust_3160,Rob…		G163C_M16_sorted_mapped_peak_2978,G163C_M16_sorted_mapped_peak_3003
Gdf10_chr14	Robust_16710,Robust_16712,Robust_16715,Robust_16721,Robust_16727,Robust_16731,Robust_16732,Robust_16733,Robust_16735,Robust_16736,Robust_16738,Robust_16740,Robust_16741,Robust_16742,Robust_16743,Robust_16744,Robust_16746,Robust_16747,Robust_16748,Robust_16749,Robust_16750,Robust_16752,Robust_16755,Robust_16756,Robust_16757,Robust_16758,Robust_16760,Robust_16762,Robust_16764,Robust_16765,Robust_16…		G162C_M6_MACS2_peak_23881,G162C_M6_MACS2_peak_23888	Robust_16711,Robust_16712,Robust_16713,Robust_16714,Robust_16715,Robust_16719,Robust_16720,Robust_16721,Robust_16722,Robust_16723,Robust_16724,Robust_16725,Robust_16726,Robust_16727,Robust_16728,Robust_16729,Robust_16732,Robust_16733,Robust_16735,Robust_16736,Robust_16738,Robust_16740,Robust_16741,Robust_16744,Robust_16747,Robust_16748,Robust_16749,Robust_16750,Robust_16752,Robust_16757,Robust_16…		G162C_M16_MACS2_peak_24612	Robust_7432,Robust_7433,Robust_7436,Robust_7441,Robust_7442,Robust_7446,Robust_7447,Robust_7449,Robust_7450,Robust_7451,Robust_7452,Robust_7453,Robust_7455,Robust_7457,Robust_7458,Robust_7459,Robust_7460		G163C_M6_sorted_mapped_peak_7424	Robust_7433,Robust_7434,Robust_7437,Robust_7438,Robust_7441,Robust_7446,Robust_7447,Robust_7448,Robust_7449,Robust_7450,Robust_7452,Robust_7453,Robust_7455,Robust_7457,Robust_7458,Robust_7459,Robust_7460
Gm12185_chr11	Robust_7674,Robust_7675,Robust_7678			Robust_7675,Robust_7677			Robust_3471			Robust_3471
Gm13139_chr4	Robust_40272,Robust_40282,Robust_40283,Robust_40284,Robust_40286,Robust_40287,Robust_40289,Robust_40290,Robust_40292,Robust_40293,Robust_40295,Robust_40296,Robust_40300,Robust_40304,Robust_40309,Robust_40311,Robust_40313,Robust_40314,Robust_40324	G162C_M1_MACS2_peak_55717	G162C_M6_MACS2_peak_57119	Robust_40272,Robust_40281,Robust_40282,Robust_40283,Robust_40284,Robust_40286,Robust_40287,Robust_40288,Robust_40289,Robust_40290,Robust_40292,Robust_40293,Robust_40296,Robust_40301,Robust_40304,Robust_40305,Robust_40309,Robust_40311,Robust_40313,Robust_40314,Robust_40324			Robust_17816,Robust_17829,Robust_17836,Robust_17840,Robust_17841,Robust_17843,Robust_17844,Robust_17845,Robust_17846,Robust_17848,Robust_17849,Robust_17855			Robust_17815,Robust_17829,Robust_17834,Robust_17836,Robust_17838,Robust_17840,Robust_17841,Robust_17843,Robust_17844,Robust_17846,Robust_17848,Robust_17849,Robust_17855
Gm13152_chr4	Robust_40272			Robust_40272			Robust_17816,Robust_17829			Robust_17815,Robust_17829
Gm13251_chr4	Robust_40262,Robust_40263,Robust_40264,Robust_40265,Robust_40267,Robust_40269			Robust_40260,Robust_40261,Robust_40262,Robust_40263,Robust_40264,Robust_40265,Robust_40267,Robust_40269		G162C_M16_MACS2_peak_58487	Robust_17816,Robust_17821,Robust_17828			Robust_17817,Robust_17818,Robust_17819,Robust_17822,Robust_17823,Robust_17828
Gm4794_chr10	Robust_4302,Robust_4303		G162C_M6_MACS2_peak_6386	Robust_4271,Robust_4272,Robust_4278,Robust_4283,Robust_4291,Robust_4292,Robust_4295,Robust_4303		G162C_M16_MACS2_peak_6500,G162C_M16_MACS2_peak_6510,G162C_M16_MACS2_peak_6535,G162C_M16_MACS2_peak_6537,G162C_M16_MACS2_peak_6538,G162C_M16_MACS2_peak_6541,G162C_M16_MACS2_peak_6545,G162C_M16_MACS2_peak_6548,G162C_M16_MACS2_peak_6550,G162C_M16_MACS2_peak_6556,G162C_M16_MACS2_peak_6557,G162C_M16_MACS2_peak_6560	Robust_1908,Robust_1909			Robust_1896,Robust_1898,Robust_1903,Robust_1904,Robust_1909
Gnat1_chr9	Robust_57143,Robust_57147,Robust_57151,Robust_57163			Robust_57143,Robust_57147,Robust_57151			Robust_25347,Robust_25349,Robust_25351	G163C_M1_sorted_mapped_peak_37709		Robust_25347,Robust_25351
[truncated: 323 more rows]

## Sheet: S6C_novel CAST genes
S6C_Table_novel CAST genes
Additional genes sex-biased in CAST, not identified as sex-biased in the analysis of microarray data reported by Melia and Waxman (PLoS One, 2020).
Gene Name
_4930538K18Rik_	YES
_Acot13_	YES
_Acsm2_	YES
_Adap1_	YES
_Akr1d1_	YES
_Artn_	YES
_Bsph2_	YES
_Car7_	YES
_Cep152_	YES
_Chrm2_	YES
_Cnnm1_	YES
_Cyp3a59_	YES
_Cyp4a30b_	YES
_Dpcr1_	YES
_Fam81a_	YES
_Fras1_	YES
_Frem2_	YES
_Guca2a_	YES
_Hspa12a_	YES
_Iqcg_	YES
_Itga10_	YES
_Kiss1_	YES
_Krt222_	YES
_Ldlrad3_	YES
_Lpar3_	YES
_Lypd8_	YES
_Mgst2_	YES
_Myef2_	YES
_Nckap5l_	YES
_ncRNA_inter_chr10_9193_	YES
_ncRNA_inter_chr10_9256_	YES
_ncRNA_inter_chr12_10440_	YES
_ncRNA_inter_chr13_11070_	YES
_ncRNA_inter_chr13_11219_	YES
_ncRNA_inter_chr14_11989_	YES
_ncRNA_inter_chr15_12683_	YES
_ncRNA_inter_chr16_13176_	YES
_ncRNA_inter_chr16_13177_	YES
_ncRNA_inter_chr2_2015_	YES
[truncated: 442 more rows]

## Sheet: S6D_Cebpa Strain Pref
S6D_Table_Cebpa Strain Pref
[truncated: 11,934 more rows]

[truncated: 3 more sheets: S6E_Foxa1 Strain Pref, S6F_Hnf4a Strain Pref, S6G_eQTL subsets]
